# Supplementary material for: Genome Analysis of Phytophthora nicotianae JM01 Provides Insights into Its Pathogenicity Mechanisms
Source: Plants (Basel). 2021 Aug 6;10(8):1620. doi: 10.3390/plants10081620 (PMC8400872; doi:10.3390/plants10081620)
Supplement: Supplementary file 1 [file plants-10-01620-s001.zip]

Archive with 14 entries (14 files):
- Dataset 1 The Ph. nicotianae genome.fasta
- Figure S1 BUSCO assessment rsults of  Ph. nicotianae.tif
- Figure S2 Nr blast results of  Ph. nicotianae genome.png
- Figure S3 Overview of Go annotation with  Ph. nicotianae genome.png
- Figure S4 Barplot of KEGG annotation for  Ph. nicotianae genome.png
- Figure S5 Phylogenetic tree for RXLR effectors in  Ph. nicotianae.png
- Figure S6 Conserved residues in the candidate CRN effector proteins in  Ph. nicotianae .png
- Figure S7 The predicted mechanism of Ph.nicotianae.tif
- Table S1. Genome accession numbers and gene names for all proteins included in this study.xlsx
- Table S2  KO annotations results of  Ph. nicotianae genome.xlsx
- Table S3 Elicitors in Ph.nicotianae and other species.pdf
- Table S4 Syntenic regions comparison between Ph. nicotianae JM01 and Ph. nicotianae race 0 .xls
- Table S5 Syntenic regions comparison between Ph. nicotianae JM01 and Ph. nicotianae race 1 .xls
- Table S6 Syntenic regions comparison between Ph. nicotianae JM01 and Ph. nicotianae BL.xls
