# Supplementary material for: Genome Analysis of Phytophthora nicotianae JM01 Provides Insights into Its Pathogenicity Mechanisms
Source: Plants (Basel). 2021 Aug 6;10(8):1620. doi: 10.3390/plants10081620 (PMC8400872; doi:10.3390/plants10081620)
Supplement: Supplementary file 1 [file plants-10-01620-s001.zip › Dataset 1 The Ph. nicotianae genome.fasta]

>Segkk0
GAGGTTGGACGTTGGGGAGGGATGACATCTTTTGGGTGGGAGGTGTATAGCGGAGTAAGAATAGGTTATAGCGCCTTTTTTAGTGAATTTTTTTGGTCGACTGGCATTGAAAAAAGGGAGAAGTCCGTATCATGTTTTGTACACACTGCCGAAATCTGGTTGATAAGGTAAAGCCGCATCGTCGCATGAAATGGTCTCCCCACTTTTGAGCTAATCACGTCCGATACTCCAGTGGCTGCCACGAATTGAGAGTAGTCAAAACAGAAGGATGCTGCAGTTGTGTGAGATGCGTCGAGCCCGGCACAACGAACAACAACAAGTACTATATAGTGCCTGTTGTGCATTTACGACCTCGTTAGCGCTCGCATGTATTGACGATAGCAACACCTAGTTCAGGATTGCGTTCGAGTGAAGCTGTCGAAACTTCAAACCCGACACCAACACCAGCCATACAACCTGTACCGACGTGGGCGCCTACAAATGATGACCTGAGTACTTTCAAGCCACAGGGGCTGTCAAAGCAGAATATGTTCGCGCTTTTTTGGCAATGCGAGATCCCCAAGATCAATGTTCCCAAGGAGATGCGATATTATTTCAGCGTCATGCTGAGGTGTGGTCGTCCCAATACGTAGCTGCACTGAACAATAAGAAGTAGATACATGTTTCCATTCGCTGTATTCCTCTCCCTACTAAGAAAATGAAAGAAACACAACGAGGTAACAAAATGAATTCGCTGGACAAAGAAAACTAAATTCGATGGATAGTAAACTGAACCATAGAAATATCTGAAGCCTCTACTATTTCCCAACTGTTTATCAGCTCGTGCGTACAACGGCAAAAGGACGATATCGATAATAATGTTAGGTAGCAGGGACGAATAAATTACAGCTCAATTTTGAATATCTGTTGTTCAAAAATCCTACCGATACAAAAAAAACAGCACTATTTAGGGTCATTTCAACAAGATTGAAAAAGTTGGTGCTGAAATATTGTACAAATGTTAGCTGGCAGCACAGTCATCTGCGCTGTTATTCTCTGAATTGAGCGATAATGAATAGAGCTCGGCAAAATGCGAGATCAGTACAAGCGCTATTGAAGGATAGTTTCGTTTGCAGGCTTGTTTTAAGCTCTGACAACTTGAACAATTATTTCAGCCCGTGTCTCCACATCCGTCTTTCGCTAACGAGTACACATAAATAGCACTTACCGGCAATTGAGGTCAACAACATCCATTAATAATTCTCGTGAAAGGGTACAGCTTTAAAAAAAGCGTGAAAGGCAATGTTGTAATTGACTATGGTTGAACTTTACCATAGTCAATTACAACATTGTCTTTCACGCTTTTTGGGTACTATCGATATTACATGGAGCAAAAACATGGTCCCAGCTGCCCTTTTGATCCTTCCAGATCATCGTTGCACTGCACAGCGGGTTCACGAAATGCCATTCCGTGCGCCTCGCACATCTTCTGGATTGATAAGGAGATAACTGAGTCATTTAGCCAAGCGTGACCTGGAGTGTATTGCAGCAATTCGGAAATGTGTTTTCCCGGTTTTCCGACCTGACCTGATTGCAAGTGGCGTTGATAATGACGTGAAGTTCACTCTTGTCGCGACATGATTTGCTGTTTCAACCGCACTTTTCCCATCCGTATCCAGACTGTTGATTGAGCCACCTTCTAAGTTATCCCAGTGGGTACTTAACCATCTGAGAGTTTTGTCTTATAACAGAAAGAGACGAGGTGCACCGTGAAAATGGCGTTCGTCTAGTGATCATAATACTTCCGTCTGAAAGCACGCACCCCTTAGAAAAAAGAAGCGATTGCTGCCATACACAGCAAGACTAAGGAGCATGGAATTAACACGACGCGTGTTTCGAACTGAATCGTCAACAAGAAGATTTGGAACCGCGGTTAAGGCTGCGACCGCACTGGAAGTTCCAAGTGCACTCAACATTTGGAGGAATGTCAGCGTCAGCGCCCAATGCGCGGCTTTATGCGATCGGGTTGTCCGATGAAATCATAGTGTAGGCTGTATTGAAAGAGAATCCTGGAGGACCATAGAAAATAGCTCACTGGCGCAACTAGAACCAACTCCGCGACCACCCTCCGTCTGAGGGCGCATGGGCTCATGCAGGACATCGACAACGCGCAGCTGCTGCTAGCCAACTAGCGCCTGCAAGTTCTTTCGAATACATGATTATGACGCAGATGGCTGTAGGTATCAGAGTGGAGAGTGTTCCGGCCAGTTAGCTGCAGGAAGACCCCTGCTCCTTCGTTATCCCACAAGACATCGCCAACATAAAAAAAACACGCTGACAGACGTCGAGAACTATCAGCAAAAAACGGTGATGGAGACATTATTTTCTCATTTGGAGTCGGATGATTTCTATTATCGCTGGGAAGTAGACGAGAGCACACAACGGCTTCTGTATCTCTTCTGGGCTCAGCCAGGCACACTGAAGGAGTACCGAAGCCACCCAGAGGTCCTCGTAATGGACTGCACTAACAAGACCAACAAGTGTACTCAATATTATTTCTCTAACTGGATTCAATACGGTGCTTCCACTTGCTCAGTGTTGGTTACGAAGGGAGAGGGCGGGATACTACTTGTGAGCTATGGCAACACTTTGGAAACTTTTCTTCTCTGTGAAAGTTGGATTTCCAAGTGTAATTCTTTCAGAGAGAGATTTAGCCTTGACGAATGCGGTCGTCTCAGTATCTTATGGTGCTCCAGTTTTGATATACAGGCTGCATACGAACAAAACTTTCATCAGCAAAGTTCGACAAGTCGTCGGACAAGTCCCTGTAGACAACCTGCGCCGGGGCAGCCTAATACTTGGCAGACAGACGCGTTTATGGAATCCTTCTTCGCTAGAGTTGACACAAACTGAGGCAGCTTGAATCTCAGCGCGAAGCGTTAATGGACCCGAGCCCTGTGTTGTCCTCATATCTGGATAAACACAGGTGGAAGTTCAAGACCCGATTAGTACGGGCATGATCGATCGGTGTGAACATTTCAGGATTCGGGACACTTTCTTTGTAGAGGGCACGCATGCAAAGTGTAAGATATGGTTGCGAGGCTTCCGAGGCGATTTACGCATTGTGTATCTGGGTCTACTACCATGGCGGAACGCTGCTGCCTCGTCAACGCGGCTTCTAGTACAGAGGAACGCCATCCGTGTGCACTACTTACTGCAGAAAATCGTGTTTCTGCAGTGACTTCAACTAATACGGTCTGGGCACTAACTCAAACCCACACAGTGTTGGAGGAAGCCCAACATATCGTATTCAACCTTTTAGACCGTGACCAATGACCAATGCACGGGTGTCGTTAGAACTGTCAAAGGCTGTCCATGTGTACACGAGCTTATTCAAATTACCAAGTCCAATGGTCAAACCGTTTTGACCCCCAACCAGTTCGACCTTCACTGGCGGATAAACCGCGACCAAGCATGAGCAGACCACGTTCATGCACTGGATTCAGTGTTTGATGAATCTGCATTCCAACAGCACCGCCGACGCAGGTCAAGACGACCACGCTCCATTATATACAGCTCCAGACAAGATCCTGCTTCGCATGAGCATTTGAATCACCCCGCCACTCCTCCATCCACGTCCCACAGCTCTAACGTAGCTCCAGATCCGAACTTAACTCGCCTTCCACCCACGAGCATCATGACCAGCAGAATTGAATTACGTGAACTAAAGCTAGCAGGCTTTGGTAAAAAGAAAGCTACTGGTGCCCAAACCTTGTTTTCATAAGTTAGCTGCTATGGCTTCCTAATTGTTTTTTTTTGTTTCTTGTTGCCGTGTCCACGGAACACATATGACCTGTAAGCTATGCTTTTCAGATATGTTTTCCCACACACATCACACACTCGCTTGCCTTCCTTATTGTCTGTGCGTCAGCGAGTCTTCAGCCCCCCCCCCGTAAGTTGTGTGTTTTTCTTGCTACAGTAGCGACGGAGCTGACAGACTGCTTTTGATTCTTCAAAATTAACACCGCAAAATGGGCAGGTTCTATATCGGGGCAGCACGCTTGCTACAGTATCTGGCTTCCACTTTAACCCTCGGGAGGATATGTAGCAGTGAATTCGGTGTTGATGGCAGTGTTCAGCGCGCCGCTACAAATTAAATATCCTCGAAAAATGATGCAATATCCAACAGGAATACTGACAACTCGAGCTTTAGTGTCGTCTCGCACAGAAAAACAACCATCAAAACCTCTTAGGCACATGTCCTCCTCTACAGCAATGATCATACTTGGGGGAGCGCTGTCTACATGCTTCTTCTTGGGTTCTGTACCGACACGGGGCGGGTCATCTCAGTGAGGCACTTGCTGGGTAAAAAAAGTCATCTCGCTATCGGTATTACTGTTAGCATCAATACCGATGTCGTTGAATATGATCCGAAATGTTGTCAGTGTGCCAGTAATATTGGACGAGAATGCATATACGAAAAGACGCAAGGTGCATACCTTTCACCTCGAACCGATGCGTCCTCTTGAATAGCTTTAGCAACAATCCGCAGTGTAGAAGTCATTCGCACCACACGCGACTGACTCCGGAAGGGGTTATCACTAGCGCCGCCAACTTCTCGAAAAACAGGAGTGTATGTACGTGCTCTTGCTTTGCGACTATAGTCGTAGACTTCAGTTGAAGAGACACAATGGCGTAGCCGAATGATGGAAAGCAGCGGGTTCATGCTGGCAATGGCCTCAGTAGTTACCGAGTCTTCGAGATATAAGCAATTGCTGTGAGTTCACGTTTAAATGAAATGGTCTAGATGTAACCACATTTCGTCGGCAATGGGATATCAATTTGATGGAATTCCAAGTAGATAAAATCAAACGTACTCGGAGCGCTCTGGCATAACGCTTAATCTGGCTTTTTTACCAGTAGATGGAAGGCCTTTCCCGACACTCCACAAACGATTCAGATCGACGTGAAAGAAGTCACACACATACACGCAAATGCACATTCAAACTGAAAACACTTGTGCCTTTTTTTTCGCGCCATCGAAGTAAAGAGTATTTGCCATTTTACCTGTCCCAAGCGAGTGTTTTATGACAACAAGCGATTTATCGTTTCCACCAGTCGTTATAGCGTTTTCGATTCGGGCAAAACTAAGAAGGGGGAAAGAAGGCTACTGCCAGAAATAGGACGAGTTGTACGATCGTATCATCTTGTAGATTTTTAAATCCGGATATCCAAACCTTTACTAAATTTAAGATACTTACCCACCGTGTCCATTGCGCATCGGTGTGACCGCTGCAATTGGGTCATTCTTCAAAATGGCGTCCAAGCCAAAGAGACCCCAACCTGCCTGCAGCTATTTAGTCGCTAACCTTGGGCCGCCACCGGTTATCCTCCGTGCACTAAAAGATGAAGCAGAGAAGCGCACCTATGCCATTGTTTTTAAGGAGCGGGGGGGGCGTCCAAAGCACTTCAGGAGTGATAGGGGAGTTGAGAAGAGCAACCAAGGACATCGCCACAAACCTGGACCCTGCGTGGTTTCTTACAGGGTTTTACAATAAGAGATCTTGACCCAATGAAGAGTCTAAAGAGCCGAAAGGCTCGCTCACGATTGATAAGGAAGAATGGAAGGAAGTAGAACTAGCATCGCATCGCGGTGTGCGTTGCCATCAACGCCGACAGCACGGATCGGCTCCTCATGCACTTCATTGGGCGGTCAAGGTACCAAGTCTTTTAAAAAACCGCAGCGGAAATTGGATTTTCCTAGACGTGGATAAACACGGTTAAATTCTGCAAATGAGTTATGGAGCTAAATGAGAGAAAGCGTGAAAAAACCCGGCGCTTACTGCTTTTAGTTGATTAGCGTTGTCCCACAATACCGATCCAGTCGAGCTGATTAATGTGGTGCTCTGCAAGTTGCCTCCAAACACGACGCCACAAAGACGAGCGTCAACCCAGGAAGCGGAGACAGATCCATACATATCGCTTTTTTCTGGTATCCTTTCGCAGGTTATGGTTTAGCTACATTGATAAGGCCCACCCAGTCGAATTGGAGGTGCGCCACAGTAATCTTGAAACCAGGGCATAGAAAATTTACCCACATCACCAGTTCAGTTCAAACGTATTATGAAGGAACGTTTTGTTGCCAAGTTCTCAACAATGCTATGGATAGCACCCGGAAATAGATGCTCGCACAAATACTATTTGCGAGCGGGTCCAATGGGGTATAATAAAATTCAGCGTGTGAGACAAAACATGCGTAATGAACCCGATGTCGCTCTCAATATTGTTGTCGCGTACACTGTCAGGGCAATCTATAACTTGGTTCTTTGATCACCACCAGCACAATTGATATTTGGTGAAGATACCACAGACTGTACGTCGAATTTTGCAAAATGGATAATTCATAACCATCTTTCAAGAAAGGTTGGTGAGAACGCAATAAGACTTTAGCGCTTTCCCCGAGTTGAAAGCAACGCTAAGTTTCGCGTCTCTTTTTGAGAATACCGAAAGGCTGAACCAGTCGCCGAGACCCATTCTTCATCAAAGAAGGCTTCGCAGATGGTACTCTTGACACCGGAGAGACTGGCTACCGAGCTAACATTTGACGTGTTTTTCTTAGTTGAACCTTCTCAGTATGCTGACGCTTTGGGAGAATGACAACCCAGTTCATCGACTAATGCGCCACTGTCGCCTTTCCGTATTGCCATGGCTGACAGCTAGTATCTAACTTTGGCGGACCTGTCGCCGTGGTTTCAGCCGCAGAAGCCCAATAGCCCACTAGCTATGGATGATTCACGAGCAGCTTCATGTTCGGCTTCATTTGCGAAAAAGAACTCACGTGGACGCGAACAGCAGCACACGTTTGAGCTAGTGGATGGGTTTCCAGGAATCCGCTAGTAGCATACAAACGGGCAGTGTTGGCTGCATCAACAGCTGGCTCTGCAATATCCGTTCCGCAGTACAAAAACGAAGACTGGCGTTGCTGCTTCTTTTTCTCTGCACATTACAAGAAGAGAGGTCGTAGCGGTCAATCACTCTCTCTACTACTGGTTATTGTTTTGATTTACCGGGGAGGATGGGGATTTCCATCGCTGTTAGAAAGTGGAAATTGGAAAAAGAAACAATGCAGCTACCCTCCCGCATGAACCTCATCGAATACAGCGCTTACCAGCACTCAGACGCTTTGCTAGCTCAACTCAACAAACTCGTGATCAAGAGTAGAACCTGTTACGACTAATCCAACTACGCATACGAATATAGATGTCGTTCGCTATTATGAGTAAATAATTGACAGCTTCCACCGCGCTTTTCTCTCCAACCCTGACATCCCAATTATCCAACCAAATACTTAGCAAAATCTCGGCTGTGATTGAGCCTTCATGACATCCCCATCACAAGAACGCAATGGTGATTCTCGGCAACAATAGTATAATGTGGTGGCGGTTGGCTTGGCCCCCAAACACAGCAAATCACCAGTTGTTCGCACTCGGTACCACTGGAAATATTAACCCTTTCGTGGTCAATGGGGGCATTTTGCCCCCTTTCGTTAAATTTTGTGTGTGGACGAGGCGGAACCGCCCTTTCTACTCGAAATACAAGGATTTGCAGAAGAATTGCTGTAGTACCGTAGTTTATGAAAGGGGGCAAAATGCCCCCTTTGACAGTCTAATGATTTGACCTTCTATTGTATAATATAGCCAGGTCAAAAGTGCCCATTCACGAAAGGGTTACAAATAAATCAAAGGTCTGTTTACTTCAGATCTGAAGAAATTTTGTACCAATACAGCGGTGCTAATGTGAGGAGCAGTACGAATCGCTGCTGGCAAAATTTGATTCCAACAATACTGAAACGGAGATGTGCGTTCGTAGCATTGTAGCTGCTAATTGGACGTACATTTAAATACATACTTTACGGTTGGCGAACCACAACTTCGTGGAGTTTGAAAATGGTCGCGCTGTTCCTGTACGCGAGCTAAACTCGTTTTCGTTCTTCATGCACTACATGGGACTGTTTTGAAGTCAAAGTTTGAGCGATGAATACCATCTGAGAAGTGGATGAAGGAGAGAAACAATATCACGGACTCCGCTGAAGAACATTACGCAGACGAGCGTAAAACAGCTGATTATCCATCGGTGCAGATGAGCAGCCCCACGATGGGGTACACGTATGAAATGAGGACGACATCCTCTATCCGGAAGTTGATAGACACCTCATCAAGGACTTGTGAATGCGTTGTCATGTGCCAAACCAAATGGGCATTCCATACGGACATTTTATCTCCCCATTGATGTTCCTTAATCTAAATCATACCATCTACGACTGCTTCGACGGTTGCCACTTGGTAGCACATTACAACAAAGTGTACGACGTAACTCACAGCTTAAAAACATTAAGCTCCCATCCGAAGACAATAGATATGAGTCGATGTGAATATAGTCGTACAAATACGTCTAAGTATTTGAAGCTAAGCCAAATTACTTCAATATGTAGTCGACGTTTACCGATACGCTATCATAATAGCGTCAACTCCGTAGCACTCTTGATATATCCTATCTCAGTCTTCGCAAAGTCCAGTTAACGAATAGCTGCAGGGTGTCATCAATAATCACAAGAGCCATTATTTGGCAAAGGTAGTCAGCATTTGCCGATAATAACAGAATAGTACCATAATTTTGGCGAAAGTCCGATCTTGTCAGGTGTCACTAAACTAAATTATGTTCACCACACCAGCGCCAAAATTAAATTCGCGACATCGATGTACAGTCAGCCAAGCTCGAGCTCAAGCAATGAGCTCTTGTTTTTTTAATGAAAAAAACAGAAGTCTAGACCGACCCAAGATTCGAAAAGCAAAAGCTACAACCCAAAAAGCAACGCGTTGCAGAATCTCGCAAGGAGACCAAGCAGCTTGTACAGGGGACTCTATTGCCAGTTACAAATCTATCCGATGTCGCAAGAGTGTTGAAGTCAACATACAGCTACGAACCCGCGTTCAATTTTCTATCTAGCTTTGCTATGAAGACCATGGGGCCCAGGAAGCAACCTATCGCCAAAGACGTTGCTCCGAACGAGTGCCTGACAACTGTCAAATTTGTGCTAGATGAGAAATTTTCGAGAAGCGTCAAATTGGTGACGATTACTGAGAATCTCTCGATGACACGAAACTACCATTTTGAGTACGTGTTGCCAAGGTGGGTGTACTCAGCGAAGATTGACTACAAGTGGCGAAGTATTACGACACCATGGATGCTGTGGCTGTTGTCTCAGATGCTTTCGAGTGGGCGGCGGCTACTTTCTTGGACAGGCTTGACATCCCTGAAGGGCTGACTGATTATATGAATCTAGACAGAGAAACCGCTACAGCTGCATGAAACGAAATAATCCTCCCAATGCCGCGAGACTCGCTGTTTGAAAGTATAAAGACCAAATATATACTGATGAGGAAAAACCTGTGGCGGAACGACGACTGTATGATGCTCGCGATGACGACACTACAAGAACAATGCGGATGGATTGGAATTGTTTCGCCTACTCTCTGCAGTACGGAGAGTGCCGAGAGTCGCCAAAGGATTATCTCCCGCTCGAAGCCTTTCATTGTGCAGAACACACACGTGATACAGGAAATCCGCAACAACGAAAACCATTGGTGTGGCTTTTGCTTTCACTTCAAGACTGTTCGTACTCGCGCCATCTTGCTCATCCCCGAAGGGACCTCAGGGCAGCTGACTCAGCTCTCCCTATACCTCGACCAGATTAGCCACAGCTAACTCAATCAATTCATTCCTGCTTTTTCCTCCTGGACCAACAGGTTAACAGCCGCAGTCTCTAAGATGGCACCAGGAGAAGCTATGCAAACACTCCAGCGCGACAGTGATGAAGAAGGCAAGAGACAAGGATCTGATCCCGAGCCTGAACCATCGTCGCCATCGTCAAGCGCAGCTAGAAGGAAGAGACGACACCGGAAAAAGAACAAGAAACGCGCCAGAGGCACTTCCTCCAACGAATCGGAGTCCAGTGAATCCATCGTGGCAATTAGGGTCGCGCCGCCGGCGAGCGCGCAACGACCAGCCAAGATCAGTGCCAAGCTCATCGACGTGTGCCAATTTGAAGGAGTCACCGCCCCTGGATACGTCGACTCGGGTGCCCGCGACTGGCTGGCCCTACTACAGGACCAAATGGACCTGCCCCAGCTGATGACCGGGGAGACTTGGACAGATGGGGTGAAATTGAGCATCCTCGCTCGACACCTACGCGGTGAAGCTGAGGAGTGGTACCGGGACTACTCCACTGTACTGAGATCCTTGCCCTTCAACGAGGTCTGCAACTCGTTCCTTGAGGCGTTTTGCTGCCCTCTAAACAGCCAGCAGATCCTCGACCACGTGTCAAGAGCTCGCAAGCGTCCCGACGAGACGTACAAGGGTTATGCTAGACGACTACGATCAATGGCGTCCAACATCAACGATGGGAGAGCATCCGAGAGCACTGACCGCCAGGCGTTCGCCACTTTCTTCAAATACACAAAAGCGAAGCTTGGAAATGACCTGATAACGAAGTACAGACGATTCGATGATGTGAAGACCCTCTGGAACAAGACGCTAGACCTATGTGAAATGCTCGCTGAGCACTTCGGTGGCGATGGCCGTGTCCAACCTGGCCAACTGAATCGGAATGACGGCCCAGTGAACGGAAAGCGAACGCGCGACGAGTCAAGCTCGAACAATGCAAAGGACGACGACCAACGAGGCCGTAAACGCGCACCGTGGGTGTACACTGGCAACAGAGAGCACAACCAGCAAGGCGGACAACAGCAGAACGGTGGGGGGGGGGGGGGGACACAACCAACCGAACAATGGAAGCCCACCCACCTCCGATGCTGATCCGAAGATCGAAGAGACCAAGTCTAAGTCAACCTGACGGTCACGGGTGCCGTTGGGAACTGCCTTCTTTACGTTCGACCCAGGCATTTCCTTCGACACCCCTGTACTGGACAGCGGCGCCTCCTTCCACATGACTGGACGGCGCAACGAACTCCAAGACATCACTACTATTCCCACTGTAACGATAACAGTGGCGGATGGTCGACGAATTAGAGCCAACACGACCGGATCACTGCAAATTGGTGACATTGTCCTCACTGAGGTCCTCCACATGCCCGGGCTGGAGCGAACGCTGATCTCAGTGTCGGCACTTGTTCACCAAGGGCACAGGTGCGACTTTAGTGCGGATGGCTGCGTCGTACACGGGCAACCGTACGTATACGGCCACCTTCCCAACGGAATCTATGTAGTTCGGCCCGAAGCTCCGGCATCTCCGGTCCTTGCACTTGCAGCAGCCACAATGAATACCATTGATGACTGGCACATGCGTCTTGGCCACGTCCACCATCGCGCCATAGCCGACCTCGAAACGACCAAGATAGTTGATGGACTGCGCAACCACGCGGCCAAGATGCTCAACGCGCTCTACAGGTGAGTGGCACTGTGACGACCTCTGGTGACGGGCCAGATGATCCCGGTCACCGCTAATCCACTCACAGCACTTCTCACAGAGCTCGTATGGTTGATCTGGAGGCCTTGACGAGGCCATCGCCGGTGTTACCACAGATTGCCGAGGCAGCCAACGTCATGTAGGCAGGTTTCACCGGCATATTCTGCAGAAAAATTCATTCTGAATGAAATGATAAATAAACTATTCATTACGTCACACTAAATCTAACCTAATAAAGAGGTACATCGATTAAGCCGACACTGTGTCGCAAGTGAGGTTCCAGGCCGTCGCACCACTAGAAAAGGGCGTTTCGCTGTTGTTTGGATGATGGTCTTATTTTTCTGCTTGCGCGCAAGTACAGCGAACGCGGCTGGTGCGAAGTGTATCCAATCGCGGGCGGACCAATCATAAAAAAAGTTAAGCCCATACCCTAAATTCTGGTCTTTTTTATAGGTATTTTAATATTAAATGGAAGTGATTAGTGTTCCCCAACGAAACTCCGTCGTAATTTAACGGAGGACGTAAATTATGATGGGATAAAATACCTATCTCTAAAAATGTTATAAAAAAAATAATTTAAAAAAAAAATCAGGCGCGGTTGTGAGAGCCTTTTATTTCAGAATCCCCCCCCCCCCCCCCCCCCCCCCCGCGGATCTTGGAAGAGCTTGTAGGAGCGAAGAGGGTGAGTCACCACTCGGAGCCACTCGGAGAGGAAGACCGGAGCGAAGACCACTTGAGGGGAAGAAGGAATATTCTGAAGTGATTGATTTATCGGAGTTTACACTACTCTCATGCATAATCATTGGGGTCATCCAATCACCAACACTCTGCACTCGTGCAGTCATCCTACTCGTCTAATCACTGGTGGCTACCGTAATCATCGCGATATCGTGTTGGACAGGTTCGGGAACCGGTATATACCGTCAGGAACCGGTAACCCTCAATACGCCCCCTCAATGCGAACACGCGCGGATTCCGAGCGCCGTCGTGAGGTCCTTTGTGACGCGGTCCTGGCAGTGTCTTCGTCATGATGTCCGCCAGCATCACAGACGTCGATCAATACTCGAGCTTCTTCACCCCGCTTGACTTCGTCACGAATGTGATGGTACTTGATGTCGATGTGCTTGGCGCGTCCATGATTCATGGGGTTCTTGGTCATCTTGATGCACGACTGATTGTCTTCGAGGATCTTGAGCTCGGGTCCCGACTCGCCTGCTGCCGCCAAAATCTCGCAAAGTAGGCGGTGAATCCACTTGCCTTCTTGAATGACCAAACTCGGTCCAATGTACTCCGCCTCGCTCGTTGACAGCGACACGCTCGACTGCTCCTTGCTTCCCCAACTCACAGGTGCGCTCATCAACAGAAACGTGTAGCCCGAAGTTGACTTGCGGTCAGAGTGGTCACCGGCCCAATCTGCGTCAGAGTACCCGCGGAAGTCCAACTTGTCGCCAGGCTTGAAGCAGATGCAAGCAAATACCGGCTCCCTCCCAGTGAGGCTTCCTCCATAGGACCGTAGATGTCGAAGTGGAGCAACTCGAACGTGTCGTAGCGGCGCTTGTCGCGGTTGCTTGGGAACGGCTTCTGTACCATTTCCCTTGCTGGCAGCCGCGGCATACACTTGGCCCACTCGACTTCTGAAGTACCTTGACGTCCTTGATCATACCCTTGTTGACCATTTTGCGCAGCACGTCGATGGGAGCATGACCCATGCGCGCGTGCAAGTCAACACTGGGCACAGAAGTCACCGCATTCACAGAGCATAGGGGAGTGTGGAGCCATTAGAGTCCGTCGACGAGGTCCGCCGTAGCCACCACTTGCTGTGAACCCTTGGGCGCAACATGCATGCTGGCACCGTCGAACACCACTTGGAACTTGCCGTTCCTGTTGGTTTGCGGCACCGGTAGCAAATTCTTCTTCATGTTCGGCACGTGAAGCGCGTTGTTGACCTCGATCTCGCGCTCGTCGCCGTTGGGCAAAACCACTCGCTCGATGATGGTTCCAACACCCTTGGTGGCGACCTTAGTGCCATCAGCCACCTTCAGTTCGCCTTCATCTCGCTCGTTCAGCGTCTCGAACTTGGCCTTGTTGTTGCAGATGTGGTGCGTCGCACCGCTGGCGACTGCCCGCATGCCGGACACATCCTTGCCCGTCGAAAGTCCGCATTCCAGCGAAACCGCAAATGCCACGCGATCGTAGCCGTAGTCGTCGTTTCGCCACTGGATATTGTTGGCCCCGCGTCCACGACCATTGCCGCCGCGTCGGCCTCCCCGATTCTCATCCTTCTGCTTGGTCCAGCACTTCTCGATCACGTGCCCCAATTTTCCGCAGTAAGTACACTGGCGAGACTCTCTCTCTCGGTACTGAACGTCTTCACCACATCTTCAGTCTTCACCGCCGGAGTCTTCTCGCCTTGCCGCTTGATATGCTCGTTCGTGAGCACCTTCACAATGTCTTGCGTCTTCTGCTCTGCGCTGTTCAACTCCATGTTGAGCACGACGTTCTCGTAGCTCTTGGGGAGACTGCGCAGTAAGCAGATCGCCACGTCTTCATCCTCCATCTTGGCGCCGATGCTGCTGAGCTTGGCGCTGATGTTGAGGACCTCGTTGCAGTGATGCAACACAATCGCGCCTTCAGACATCTCCATGTGTGTCGCTTCAAGTAGATGCGATCAGCCCTCTGCAATCCTCCGTTCAGCGTCTTCAAGCGCGTCCACGCGGTCCACGCTTCCTCGCAGTTGTCGACCACAGTATATACCATCAGGAACCGGTTACCCTCAATACGCCCCCTCAATGCGAACACGCGTGGATTCCGAGTGCCGTCGTGAGGTCCTTGTGACGCGGTCCTGGCAGTGTCTTCGTCATGATGTCCGCCAGCATCACAGAAGTCTCGCAGTACTCGAGCTTGACTTCACCACGCTTGACTTCGTCACGAATGTGGTGGTACTTGCCTTGCGCAGAGGACAGGGTACTTGGGCTCATAATCTGACAGTGGTCACGAATCTTGAAAGACGTAAGAGCTTGTAGGAGCGAAGGGGGTGAGTCACCACTCGGAGCCACTCGGAGAGGAAGACCGGAGCGAAGACCACTTGAGGGGAAGAAGGAAGATTCTGAAGTGATTGATTTATCGGAGTTTACACTACTCTCACTACCTATTCTGCATCCAATCATTGAGGTCATCCAATCACCAACACTCTGCACCCGTCCAATCATCCACGCTGATGCTGCTTTTTTTTCGAGTGCGAGGTCTTCCAGTGCCGAATGTGTCGCTGGAAGTCATCCTATATCTACGCTTCAGATATCAGTCTTTGACTAGCAAAGGCGGATTTTTCCGCAACAGTGATGCTGCCGCAGCAACCACAGAGGAAACCCCTTAGCTACACACAATACACATCGTTTTGCTTGTTATCTTCACCTCACAGCGCACTCCAACTTGCCTTGCATTGTGCGTGTCCTACCGCCAAACCTGTTCAGCTGACCTGTCATTTTGACGAGCGATCAAGTTTTCGCCAAGTCTTCTCTACACTCGGACAACATTCCGGTAACATAAAAATCTCTACAGACGCCACGAACGTAGAGAATTGGTTCGTACTTAGTTGAATAAAATACGTACTTAAGAAGGGTAATATATTCTGTTGGTGATGTGTTGGTAACAGCCAAACGAAAACACTAACGTATTGGTGAGCATTGGTGAATCCGTTGGGAAAAAAGCCCAGGCTATGCAATCTCGTTGGGGACTGTAACACGGTCCATATTAAATAGCTCTATACAGAAATATCTGATCCAGTGTCTCTAGTTAACTTAACCATATCGTCTGTACTATAACAAAATAATACTAAACCGTGCATAAGCACGTGGAAGCTCTGGATTTTATTGCAAGTTAATTAATAATTACAAACGCTCCATTTGAATTGATATCGCTCGAAGGTTAGCCTAACGCACTTTGCCGGATACGCTTGCCACGCAAGCAACTTCATCATCCTGCAAATCATGCGGACCGGACTGTTTACTTGCATTATCACACCAACCACCGTAGTCTCACTATGTAGTTCCTAAGTCATTACGGTATGCTCCTACTAGTTTCGTTTTCAATATGTCCTACTTCGTTATCACTACTTCTGCATCACCCCAGTTTTGCTTCGATAGCTGCGCCATCATGGGTCGTTCTATGGAGCAGCAGCGTTCTCCTGCATACCAAGTCCGATAAGATGAGTATCGTCGATCACTTCGATGTCTTCGCGGTGGCAGGACCCGCACAGAACCCCGTTCCAGAGATCCACTTTCTCAATCGCGCGCAGTTGCAGGAGATTTCCAACCACGAAACGCGCATCGTCAAGGTTTCTCGCTCCAAACCGTCACACGCAATGTAAATCGTTGCTGCGAAGCGTGCTCAGCGTCGACGAAGCCGTTCGAAAGTCCACGACTGAGCAGGCATCTATCAGGATGAGATGAACGCGGCGAGAGAAGGAGCTTTTACCATTCAGACGGAAGACTCCACGAACAGTTCCCGCTCTCCCTACACGCTGGCGAATATCTGGAACAGAGATAATAGTTGTTTCTTCCTGCTCGTTTGCGCGAGCTTGCTGCGGCTGTTGAATAAGTGACATGGATTCCGGAACCTTTAGTGAGTGGGAGACTTTAGTGGTAAAATAAACGCAAGTCAATGTGCCCTTGGATCGAAAATCCACAATGAAAGTTACGACGAGTGACCACAACGAATACCTGCGACGTTGTGCTTGAACATGGCACAATTGGGACGGTAACGTAAGACTTAACTGTGGAAAGTAGGTTGGTTAACTAAATGAAGAAAATTTGAAAGAGAGATCGTAGGTAACAATTGTTCCTTATGATTATATCATTGTCAGAGTGTTGTTCGTAATGTCGCCCGTAGGTAGCAATTCGTTCTTGTATGATTGTATCATTGTCAGAGTGTTGGTCGTAATGTCTCCCGTAAATGACTCAAGCAACATGCATTGGATATTAATAACATGTACACGGTGATTAATATTGACAAGTCATTTAAACCTTTCTTTAATTTCCTTTCATATTAAGCAATACAGTTTATATGTTCTCGTAATGATTCGTACCTCCAGTTGTATCGCCCCAACTACTCTGGATAAAATCCAGAGAACAGATTAGCCTCCTTTAGCTAAAACAGCCCGTGGGACAACTTTTGGCAAATTGATTATGTTAAGGCGGTCGGTGTGGTGCTCATTCCTGGAATTTAGTTGAATTAGAACGAAATATTTCAACTCTGGAATTTTATGGAGATATCTGACGAATCGTCAGTGACGATACAGACTTTCCAAGGTCTCTTTCAGAAGCTGATTTCCGATAGAATCGGCTTAGATAGACGTGCAAGTGATTTCGTGTCGATACATACAACGGATTCCTACTATAGATACCAGCAGGTACCTTTGGTTTTGACCACATTTGACTGTTATTTTTTCATAATCTTATTGTATCAAGTTTCACGTTAGACAGAATCATCAAGGAGGTCTACCAGTTCGGTGAAATCACTTCCTATCATGTACGACAGGATATCACGATATACAAGCTCATCTTACAGGTTCATCTGCACAATCGAATAGAGTTAACACGCACGAGCTTTTCGCAATGAAAACAAAGTTGTGAGCTACTAGCTCACAACTTTGTTCAAAATAAGTGGTAGCTTTGAGATGGAACAGAGTGGTAACTCGGTTGAGAACCTCTCTTTTTTAAAAGAGTACTTCGTACAATACAAATGGACGTGTATGAGCAACGTAATGTGAAAAGAATTCAATTGATTGCTACCTGCTACAATTCTAGTGAATGCGGTAACGCTGGACGAGGAACTCGCTCTCGGGTGCCTCTTTCCATTGGATTTCAACGTCAAGGAAGCGCGGATTCTCAGCGTTCCGTCGCACCCACCACTTGCCCTCTACAACGTCTCCCTCCTTGACGGTGAAGGGTTTCGGGACGTGGAAAAAGACCTGGTGCCAGTGCGTTGGTGTGCCCTCAGCTCCAGTGGTAAAGTACTCAGGGCGTGGGCAATCACGCTCAAAGCCAATGTCGAAGCTAGACACGAAGCCGTGCATAGTCGCATCTCTCGTGATAGACAACGTGAAGTTCGAGTGGAAGTCGAGATCATCGTACTTCACGTGATCAATGTCGATCTTCTGCAGTAGCTCGCGGCTCGAGATGATGTCGCTCGACTGAACATCCTCCACAAAGGCGTCACGGATGGAAATCTTGGACTGGATGGGCTTCATATTGAAGCCATAGACGTCATTCCAAAAGTCAAAGCGCTTGGTCGAGTCCTCCATGCCTTGGATGAACAGAGAGCACTTGTCCGGGAACAAGTGTCCACCCTGAACTAACCACTTGTCACGCGCGAACAGCACAGTGTCCAGCATAGATTCATATAGAAGACAGTAGCCCATCCACTCGGAGACAATGATGTCCACCTTGTCCACTGGCAGTTCGATCTCCTCCACTTTGCCGCGTAGAATGGTGATAACGTCGCTGAATCCGTTAGCTGCCACAATCTCGCGAGCCACGTCTCCCATCTCGCTGCGGTCGATACCAATGACCTTGGCAGCGCCAGCCTGAGCGGCAAACATACTCAGGATGCCCGTCCCACAGCCCACATCGAGCACCACCTTGTCCTTGAACACCTGCGGGTTGTTAATAATGGCGTTGCGGTAGCCATCAGTGCGAACTCTGTCCGTGATCATCTCGCGGTGGATGCCCACCTGCGAGTATGAGTCAAAGTAATACGTGTCGTTATCAGCAGCGTCCTCCACGGGTGCAGAGCTCTCTCCGTCCACCACAAAGTCGCGGACGAGCTTGGAATATTTGGTCATCTGCTGTTTAAGCTCCTGGTTCTCCAGTTGCAGCTTGGCGATCAGGTCGGCGACGTCGTCTCCAGCCTTTTCGCTCTTCTGTTCCTCGTCGGGATTGCCCTCGTCTTCATCGTCGCTGCTATCGCAGTCAAGACAGTAGAGCAGTGGGTCGTCGGCCACTACGGGCTTGAGGAACTCGTCCTTCTGGAAGGCGGCGTTGCCCTCCGTAGCCAGCGTCTGCTTCACCTGGTCGGCCGACACTCCGTCCAGTGTGTTCCAGCGCAGGAAGTTAACGAGCTGGATGGTGCCGTACGTGTCCAGCTTCCGCGTCGAGATCTCGCGACGCAGCGAGAAGTCGTGCGTCTCCTGCAGATGCGCGTGTAGAGGCTCCTCAGCCGGGAATTTGCTGGCGCAGAACACGCAGTCGAAGGTAGTGGACGAGCCGTCGTCCACCCAGTCGTCCCAGGTCTCGCCGTCGACGTCCTCGCGCTGCTCCGCCATTCTTGGTGTGTGTCAATCCAATTGGGGAATGCGCATCCAGCCATTGGCTTGGGATGTAACAGATGTCTACATTTTACCAACATGGCTACATTGTGTCCTGATATTGAAGGTGTATGATAAGCTTATCGTATCCAGGCTGCAAAGTGCTGAGCTCTAGCTAAAGACGCGGCGACGACTCTGCACGCAAACGACAACGAAGTACAAGACGGCAAATTACGCGCAACAGCCGTCTTTCGCCTGGTCCTGTGACTCGTCCACTCGGAACTTGCTGCCGTTTGCCACATCTAATCTATCGTGCTCGCTCTCGGCCAGTCGCTTCTGGATATCCACTGCGATCGAGCGGAAGGCCTCGTCAATGTTGTGGTTGCTCTTGGCGCTCGTCTCGAAGAACTTGATCCCGAACTCGTCTGCCAAATCCTGACCCTGCTTCGTTGTCACCGCCTGAGAACAGCCACCAGCATCAGTCCAAACGTCAGTCAATGTGTGCATCAACAAGTTAATTATCTTCCTCATTCAACGCACTCTTTCCGACGGATCCACATCGCACTTGTTGCCAATCAGAATTTTGTTGACATTAGACGACGCATTTTGTCGAATTTGTGTCATCCAGTTGCGAATGTCTGCCCAAAAATTAAAAATTAGTAAAGCAGAAACTTTAGCATAGCTTGGTAAGGATTGTAGCATCGTACTCTGAAAGGAGTGATCGTCTGTCACGTCGTATACCAGCAGAATCCCCATAGCGCCGCGATAATATGCTAACATTGTCAATTGCATCTCAGTTAGCCCGAGGAAAAGTTGAGGTAAAAAGAATGTAGCAACACGTACCAGTGGTGATGGTCCGGAAGCGCTCCTGGCCCGCAGTATCCCAGATCTGCAGCTTTATCCGCTTGCCATCCACATCAATGGTCTTCACCTTAAAGTCGATACTACCATGGGCGTCCAAAGTACAACGTTAGTTCACACACGCTCTGCATGAAGTCGATAAAATGATGGCCCATCCCGCACCCGATAGTGGTGATGAATGAGGTCGTGAACGAGTCGTCGGAGTAGCGCAAAAGCACGCAACTCTTTCCCACGCCTGAGCAGCGACAGAAAGGTGCAAGGAGGTTAGAAGGCTAGGACGAGAGAAGGGAGGAACCACCGGCTGTGCGGCACGCACCGCTGTCTCCGATCAAGAGGAGCTTGATAAGCAGGTCGTACTTGCTGCTATGCACCATGGCGGTCGACTGACTAACTCTGCGCGATTTCACTTTGGCGAAGAAGCACGTGTCCCATTTTTGGGTGTACGCCACACAAAAAATGAGGATCCTACCCACTTGCCTATTTTTTTGGGTAAGGGACAAAAAAGGTTTAATTGTCTCAAAACGGATCCGTTATTTAACGATAATTACAATTTTGAAAAAAATGGAGACAGCGTTTATCAACACTGTTTGCTATGTCCAAATGGGAAAAACCCTTCATCTGTAACACTTTGCACTTCGTAATTTTGATTAATTCTGCGCCAACGAACTTGTAGAACTTTCGCTGCGTAATAAAATATGCGTTGGTTTATTTGGGTTATTCGGAACCCAACTCAAAATAGTCAAATTTTGGGTCGTAATAAAATATGCCATCGATCTCTCGAAATATTTTTTCCATTCCCATTTAAGTTGTGTTGGCTGAATGCCAACCCGGCCACTATCGCTGTAGCTCATTAAAATTGGTAGCTCTATGAATGCAGCTTCACTTGGCTAATGACGTCCTTCACTAGTACGGACATGGCGGACACTTTCTCGAACTCCTCACCGGTGGGTGAGATCATGGCCAAGCACTTGAGTAGCAAGTAGTGAGTAGAAGTAAGCGATGGCGTAAGATCGAGCTTTTCGACCAGCGGGTCTGCCACAAGAGGTGGCTTGGTATCGCTAATCACCCACGAAAAGGTGTCGGCAGGCAGCATACTCATCACTACAGCGTACTCCGCTTCGGTCTTCATCCGTCTCAGAATAAGTGATAGTCTGGCTCGCGCAATAGCCCCAAGCTTGAGCACCAGTCGTTCTGGTCTCTGCATCTTCTCAATGGCAAGATCGGCGCGCTCGTCCCGCCCAGACTGATACAAGAACAGCACGTACTCTTCACGAATCACCTCTAACGGAAGTCCAAATGCCTCCGCAAGCGCAAAACCTAATGTTTCATCATGTCGGAGAAGTTCCTTCAGAAACTTGGTACGGTCTTGACTGATAGATTTCGTCTCCTCTTCACTCGACTGAGCGATTTGTTGGGTCATCAGAAAACTGTCCGGCCGGCACAAATGTCGACCATTATTCGAGAACAACTTGACAACTGAAATCGGAGTCACAGACGTCGCAGCAAACGAATCGAGCAGCATAACCAAACTGATATGATCGGCGATCTGCGTTACCGATACCATATCGAATTTGAAGCCTTGCAACACTTGCATGAGCGCTGAAGTATCGTGCGAAGGTGGCCACCGTTGTCTAAACACCAAATGGAGATCTCTCACCCGGCAACGCCATTTGATAGACTGAGTCAAGCTTTCCATCTTAAACACAGCAATACGAGACAAATTATCGTCATCTTCGTCAGATTCGGCATCTGCATCACTTGTTTCATCGTCATAATCGCTTTCAGGCTCATCCTGGTCATTCGCTGACGATACGACTCGAACCACTGATACTGCCTTCACTGCAGTTAACAACGTGACAAGCAGACTTCGGATAATGCCAAAGAAGCGGCGAGCTACTTGTGGCTGGAGACCCCGTTGTGGTTTCCTTCCAGCTGCACTTTCCTCCCAAAACGTGATCAGTGTCACTACATGGACACGAATGTATCGTTCCCAAATGTACGCTGCCATGGCCGCTTTCACTTGGAGTGACGCCACACAATCAAGCTCCAGCAACGCATCCTCTAGCTGTCTCATGTCCGATCGCTCCGCATTCCAAGCCGCGCAAAGGATTCCTACTCGGAAGCAGCACAGCGCATCTTTGTTCGCGAGTTGCGGATACGCGCGGAGTACAGCTGCCCAGTCCTTCATTTGAGCAGCTTTACGACAGTCCTCCATCGTCGCGACCCAACCATCCGTTCCATCATCACCCATACTCACCTCGACGTGGTCTTTGGGTAATTGTACAGCGGCATCATCTTCGCCAGCTTCGTGGCCATCATTAATCTGTATCACAGCAATACTTCGCATGATATCATCCACGTGTTCCACTGCGTCCACAGATAATCGACCGACTTTTCCGAGACGCAATGACAAGTGCACCGTTTTCGCAATGCAGTCTTGCAGAATGATCCAGCGTGCTCCACTACCAGCACTGCTATACTTTCCGAAAGTGTCTTCTTCAGCATGCTTGGCCGACTGTTTCTCGCCCCAACCACAGTGCTCACTCAGCACAAACCCATGGAACAGCTTTGGTGTCTTCCAGCAGGAGTTGAATATCTCCACTAGCGAGGAAGAGCAACCACGCAAGCGTCGGAGATAGGTTTCTGAAGACACAAACGGCGTTTTAGCGTTGTCATCACCTTCTTCTTCGATTGCTGTTTCAACATCTGAGATAACGAAATACGGTTGTAACCAGCGCTGAAGAGACGAAGACTTGGATGGGGGAGGTAGAGCGAGTACAGCGCCGAGCGGTAGGGAGAAATACCACTCAATAAATAGTCTGGTGAGAATGTCTTCGGTCAAGAAGATGGCTGAATGAAGTTGTTGAAGCTCCTGTACCAGTGAAAAGGATGTGTCAAATAAACTAGAGGTCAAACAGAGAAAACTCATCCGTACCTGTACCGCGAAGACACTCGACAGCACTGGAGCTAGAATAAATGTAAATAAGCAGTCCCTCTGAGCGGTTGTTGAAAATTTGCGGAAAATTGGAGTCTTCAGCACGCGGAAAGCGTCACGCAGAAACTCTTCCTTGGTTTCAGCAACTTCAAACAGAGATAGAATATCACGTCGCCGGGGCAAGTCAGGATCACTGAACGGCATGGAGAAAAACTCCATAAATTCCCACGCCGTGAGTTGACTGGCGCTATCTATCGCTTTACACGTCCGGCTGCAAGATTCATCATCGAGTGCAAGACCAGCCCGGCGAAAGAGCTCTAACCATGGGAGAACACGTGGCAGTGGGCCAGACTCCTGTTCTTTGGTGCTTGATCGGGACATGATGTCTCTTGTGGAGGTCTGCATCATCGCTGTAAGCGCATGCTTGCCACGCTCAAATTCCTGAATATATACAATTAACAAAACAATTTCAGAAAGATGTGGCAAGTCTTGCACAGCAAAGCAGACTTACGGCCTGGAACCCGATAAACGTAGATACAAGACGGTGCTGCCAAAGTAGCTTCCACTGGAGCGATAATTCTACCCCAGTCGGTGTCCTAGAAGACATTCCGTTCTTCAAAGCCTGCAGATACACGAGTTACTGTTAGCACGAGACGGTCAGCTCGAAATGCAACAAGACGTAGACCCACCAGCTGCAATTTCTCAAGTGCTTTAAGCAAGAAACTTGCGTTCAGCAGAATCATGTCTGCATTGAGCAGGACGTCCAGCAGTGTCTGGATCGTCGTTGACGAAGAAAGGCTGCCGATATCATCTAACAACGGCTCCAATGAATCTTGTTCGAGGGTGTGGGTCGCGTCGGCACGCTTTTTCTTCACGAACGCTTGAAGGCCACCAATTACTTGATGCAGAAGAAAATTCTCTTCTTGAAGCTTGTTCTGGGTAAAATACTTCATCAAAATCGACGCGTTGGGTAGTCCAGGCTTCAGCTCAATCAGTTCCGACACATTGTCACTTGTTTCACACAAGACAATGCACTTGGTCCTTCTACTCACAGGATCGAACTGCGTGAAGAGTTTAGCGCTGTTGCCCACCGCAAAACTGAAAACCCTGGGACCATACCGTGCGCGCCATACCTCAACAATACCACGTTGGGCAGAGTAAATAACCAAGTAGAGTCCAGGAGGTCGACGGGCGCCTTCTGATCCTTGCATCCAGCCACACTGTGCATTCCGATAACCCTTCCACATCCGAACCACGAGCATTCGCGCTGTATCAACTAGCAGAATCCGTCCTAGCGTGTCCGAAACAGCTGCCAATCTACCTGTCGGGCTCAATACGAGAACTCTGCAGCGTCGTCGTTCATCTTCATAGATCGATCGAGTTGTGTCTATTGGTGCCGGAACGTGTTCAGCTGCAGCATCAATCGCACCTGAGCCAAGTTGAGTGTACTCCGTTTGTCCTTCCTCTCCAGTTGCAGACTCTCCTGTGTCTCTTCTCCACCCCCAACTCGTTGCAAAGTTCCACACAGCCCCAGCAGCTCTCGATGCAATGGCTGTAGCGATATGAGCCAAGTGGATGATGGAATTCTGGTCGTTTCCAGCCTGATAAAAAGCGAGGAAAGGGGCTGATCCTGCGCTTATGATAGTATATACGCCGAGACGCGAGTGCGACTGGAAGATTGTGGGTCTCACGGGTCCGCACGGGATGGCAGCGACAATATCTTTCTGATCTCGCAGTGAGTATTTCCTGAACTTACTGGCTTGTGCCGGTCCGAACACTGAGTTGAGTTTGGCTAAAATCTCTGAGATTTGAATAATAGCCACAGTAGAGTCGGTGTACAACACCCAGAGCTCGCCCTCCATGTCTGGCTCATCCGACAGCATGACGCTAGCTCGACGAGGCGCCATTATCGTAGCCGCATTGCGGTTCACGTCCAGTTTGTGTACCGCTGAGCCGTGCAGCTTCTGTTCGAACAGAAGCTTCCCCACTCGGTTGAAGATGCGCACGATACCCGACGTGTAGCCAGCGCAGAAGCGCTCGCGGTCAAGCCACTTGACGTCCGCGACCTGTTCGTCCTCCTCCAGGTGGACGCTCTCGGTGTCCACGATGACACGCAACGAGGCTGTCGTTTGGCCATCATTCTCCATGTCCTTTTGCACGCCAACGCTGTAGATCTTGCGCTCAAATCCCAGCAACAACGTCAAGTCCTCGGCTACATCTAAGCGCACTTGTGGGTCGTCGTACAGCGACACGGGGGCGTCTGGGGCTTCATTGGAGCGCAACGAGGAGCTGTCCACGCGTAGGGCTACGGCCAGTGCATCTTCCGAGTCGGACGAAGGCAACTTCGAGGCGGCATGAGCCGCCGATGATGCCATCACTGCGAGCTTTTCTTCTCAGTGCGGAATTGGTGAGAACACAGGCAGGAGTGATGGTCTCTGTTTCAAATGGGTACAGTGTACCACAAACTGCTTCAACTTGCCTTTTTTGGCAGAGACCCGAAGATGCGGATGGCGAGAGGAGCCCACTATCGACGGCGATGGATCCGCGGAACGGCATAGAAATCTGGTGACTGTGTGAGGGAGACAGGAGCGCTGCGCTAGATTGTTCATGCCATGCAGCCCTATTTCTCAATCTCGAGTCGACGAGGCAAGGATGTCACGTCGTGACTTACGACAGAGTCGAGCTTTGCTGCTGCTAGTTGCATCATTGTTGTGCCAGTTAATGCAGGCAATAGATGTGGTAGATGGCTATGGCCGCAGGGCCTTCCGAAGACTGGACTCACTTGACGGTAGCAGCAGTGGTGATGACGCTACCGTGACGTCAGTCGAGAAGCAGCAAGAGCAGGAGGACTTGACCGTTCAGCATTCGACCTCGGACGATAGCTCGGACAGCAGCTTCCCTAGCACCCCCATCATCATCGTTGCAGTGGCGTTTATTATTCTCGTGGGCCTTGTGGTTTTTCTGGTTATTCTTCGGCGCAGCAGGTCCGACTCTGACCAGAGTGAATGTCATGCCAATCATCCGCCAGAAAACTCTCGCTTTTGCATGAAGCGCACGACGTTTGCCGTTCCCGAGGCTGGACACAGTGGCCACGTGGAAATTGACTCGACCGGGTCGGTTGTCCCTGTGCTGGGTGACAACACTCTTCACCGCAAGATTGAGGAAGCCGCTCAGCAAGAGCTCAAGCCCTCGTGGGCTGAAGCCAGCTCGTACAGCGTTGCTCCACTCAGCAGCCGACATACAAGACCGGCGGTACCTATGCTTATCTACATGCCAGCTCGAGGGCGTGGACTTACAGACAGCCACCCAGCTAGCGACTACAGCCAAAGCTCGCATACAGACGACTATTCTATCGGCATGCTCGAATCGCCAGTATCAACGGAGTATAGCTTCGGCTCGGAAGGAGACGACGTGTTTCTGTCCGCGAGTTCGGATGACGTGGATTCGTATCGGACTATGGATTATACGTTCCTATCTACCACCTCTTCGGACGTATTTGGTTCGAATCGGGCTCGGAACGGTGGCGCGTGGAAGCAAGTGTACGGTCCCAATGACACGCCTCCGGGTCAGTCGCGATTATCTACGGGCACTCTTTTCGTGCGAACTATTGATCCGACCGAAATAAGAAGGATGCGTCTCGACACTCGTGCTTATGGAGCTCGAGGAAACCGAATGCGTTTTGACGTCGAGGTGTAGCGTATATGAGTCAAGTGCGAACTCACAGGGCAAGTTCTCCACTCTTATTTATCTTTTCGCTGTCAATCTGCGCAAAATACGGTTTACTACTCCTTAAAATGATGTGGACCTTAAGAAGCAGACGAGAGGGATCCGTTGACTAACGATCGTAAACTGAAGGAGATGGACTCATTTCTTCATCATCTCCTTGTCGCTTTTCTTCAGCTTCTAGGCTTTTTGAGGATGAAAAGTCCTCATTTCAACGCTTCAATATAATCCTTTGCGTTAACATGTACTTAGTAGGAGTTAATCTAGCAACGCTTTCACCTGTAAGAGGACTATTGGACATGTAGCCCAAATTCTTGGTCTCGGCCACGGTATACTTCGTGGTTCCACCAGCCAGATTCCCTGTTTTGCATGAAGTCGTGTCGCGAGAAACTTAATGTAATGATAGCATGGCCTGAGTTTCATCACGCTATATTATGCCCACCGAGACTCCCCTGTGTGGACGTTGTAGTAGTACGACTGGCCCGAGGCTTCATCCACAAGCGTCATCCAGCCATTGTAGTCTGCAGTTGCGGCGAATTCTTGAGTATAAGCTTGAGTATACGCTTGCGCTTCTTGCGCCTCTCTAGCAGCTTCCGCCATTGCGTACTCCGTGACGTATTGGTACTCGCTTGACTGGACATATTCATCATAAGTCTGCGCATTCTCCTCTTCCATTTGCTGCTGTTTCCGTGCCTTCTTGAACGTCGCCATGTCTGTCCACTGATGATTGACCTTATTACCCTTGGAATGAATAATAGTAAAGCACCCCAAACAATACGGATCTTCACAGACCGAGCACCATCGTGTTGCACGCATTTTCTCACACTCGATACACCGCAGAGAACCGATTGCTTTCCACGTGTGTTTTTCACGTTTGGCCGAGTGATGCAACTTCTCATAGCAAGCATCACAGAACACGTCCTCGCACTGAGCGCATTGTCGTCTGGCATCCTCCTCCTCGCATTCTACGCACAGCTTATCTTCATCCTCGTCATCTTCATCCTCTTCATTATGTTTTGTATCCGAGGTGTCTCCATTTGGACCATTATTTAACACTGGCTTCTGAGCTGCCAGGATGCTGGCGATGTCGTCTTCGGATGGATCCATAATTTTGCCGTCCTGAAGTACCAACTTGCCGTCTGCTTTTGTGTATCCCGTTGCAGGAGGAGCCCACAAAGCCTCACCAGTCTATGTAGTCGTAGCAAACACGTCAGCATGAGTACATTGGGTGTAAGTTCTGGTAAAGTATCTACCTCTTGATTGTAGTAAAACCACTTGGTGGCGTCGTCGTTCCAGTATTCTACCCACGTCCGTGCCTGGAGCACGAACCTTGCTGCTCGTTCCTCACGAAGCCGCTCCACACGTTGAATAGCTTGGCGTTTGCGCACCATCTTTTGAATCTTTGTAGCAGCCTGAGCATACATCCGATTTCTCTCACGCAGTGCCATCAACTTAAGTTCTGTTGACAGACGAGCACTATACAGGCGATAATACCAAGATAATGAGTTAGTGGCAGCTTCTACATACGAACGCACAGACATACGTACCGGTGTCCTCGGTAAACTCTTTGAATGTTGATAGCTGCAGCTCGCCGAATTGCTTGTCGCTCGCGTTCTTCCTCACGTAAATTACCAAGTATCTTGCGAGCACGCCTTCCTCGAACCATAGTTTGGATTTCCGTTGCAGCAACGTCGCGCATTCGGTCTAATTGCCGTCGAATGAATGCAGCACGGCCGAGACGACCGCGATATCTGCGCTGAATTATCACCGCTGCCTTCGTAAGGCGCTGGGTCTGTCGATGAACAGCAAGTTCTCGACGAGCCTTGCGTCCACGATACATTGCCTGAACATGACTAGCAACCAAGTGCTTCTTCCTCTGGTCCCTCATCTGCTTAACACGCTTCCGAACGATGTAACCTCGTGCCAGCGCTTGAATACGAGTTGCCATAGCTTGACGATGTTTGTCGATTCTCTTGAGCCTGAAGAATTTACGTGCGATACCTCCACGGAACATACGTTGCATTTTAATCGCTGCGGTTGTCTGCTTTGCAAGCAGCTTTTGCTTCCTCACAAGAAAAGCAAACATGCGGCCTCGGTAGGCTCGCCACGAGCGCTGGATGACTTGAATTGACTGCAATTCAAGTGCTGAGCGCTCCAGAGCCTTCTCGTGGACAACATCGGACCACCATTTCGTCCACGCTTGGCGTAACTTACGTTGCGACCAGTTCACTAAGAACGCGTCAAGCTTCTTGCTTCCTTTGTAGAGTAAGTATGCCTGAAGCTTCTCTTGTTGCTTTTCGTAAGCAACTGCTTGCTTCCAGCGCTCCAAGGCCAGACCTTGGAGGTTGTACAATAATCGACGGAATATATTCTCCACTTTCTCTTTTCCCCAGCGTTTAAAGTAGAGCGTCGTACGCAGCTCCGACGCGGGACAGATCTTCTGTGCCCAGCAGATATCGTCTTTCACTAACCGTGTAAGATGCTGCACACTGTGAAGTGCTGACTCCAACTCTTTGCGAAGTGCACCGCCATCTTGTGTATTACGAGCGTTCCTCTTCGTCAGAAGTGAACGAGCGACGCTCTTTCGTTTCTTCAATTGCAACTGCTGACGTTTTTTATTGCCTCGTGCTAGACCAGGGAGTTTTTGCTCGTCAAGAGATGATTGATCGGGCAGGTATGAGGCACTGAAATGTTGTCCGTTGAGCTCAGCTTCGAGAGCTTCAATTTCCTCAACTGACAGCCCCAGCGTCTCACTTGCTTGCTTTCGATCGACGTCCTCTTTAATCACTTGTACCTCTTTAGCTGCCATTGCGCTTGCAGTACTTGCAACATTTACAGACGGCAGCCTGAATACAGGAAGGACATACTGTTGCCGTTGTCCTAGTACAATTTGAGCCTCCAAACCAACTTCAAACGGGGTTTCTCCTGTTGTTGTCAGTACTGGAAGCAAATCAAGCCCCGTTCGAGCGTTTGGAGACATCGCTAATGTTGCTTTGCCCGGACCTGGTGCTGCATTAGCCTTCTTGTGTCTTAAAAACGATTTGGATCGTTGGTTTGGAGAGAGCTTTAACGTCTTGGAATGCATGGCATGTTGTAAGTCCCTTTGTGATGATTTCGAGGTCGTCCCATCTGTTGCAAGCTGGAAACGCTGTTCTAGTTCTTCGACACTGAGGATTATTCCTTCACGGACATTGAAAGAGGTTGATAGCGCATCCGGGTGCTGTCGCTGAAGACAAGCCACTTTGAGTCTCCACTCAGCTTGCAACTTGGATCGTGTACGCTCTAACTCCTCCAGAAGCCGTAATTCGTGGTTTGTCAGTCGATGCAATGCATCTGTATGTGGTGTTAAGACTGCTGTCTGGCTTCCTCCGTCACTGACAGATCCATGCTCGCTCGAAGCAGCAGGATTGGTAACCTTCGCTACTGTTGAGCTGGTTTTCTTACCACCCGAGAGATTCCCACCAAACAACAGCATCACTGCCGAGTGAAGTAAAGCGTTGAGCTCTTGTCTGCCATTTACCGTCCCTATAAATAGAGACACTCTTATCAGCAGATCCGTAACCAACAATTAGCACCATTTTAAAACAACAGATTCATAATACGTCACCAAAAACTCGTCAAATTGACCACTTGGAAACTCACTTTAGCTTCATGAAGACCTTTTGTGCTCCACTCTGCTCTTCTGTCCCTCCTATCATAATTACGCTCAAACACACGAAGCGAAGAGCTGATGTGCCTTTATAAACCTAATCTGGCACGTTGCACACTCGTCGCTACGTTCTCGTCAGAACTTGAAGTGGATGAGCATGAGCGTCGCTGCCATACTGAGGAACACGTGAGAGAGCGCATTGTGGTTGAACTTGTCCTTGCTGGGAGCCCATACGAGACCCTGGATGAGGCCACCAACCAGCTTGACGCCGTACACGAGCAGCTCGTTGCTTGTGTGGCTCCACTCCCAGTTCCACGTCATGAAGCAGGCGATGGGGCCAAAGAGCATCACAGGGATGAAGCCGGCGAAGAGGAACACTGCATGCATGCTGACACTGGCCCAGACGGCCAATGCCACGTACAACACAGCGGCCAGGCCGATGATAGAATAAGCCCAAGCCTCAGGCAGGTGACGACTGGCGGCCAGAGATAGCAGTGCGAAGTTGGTGAGGATGGAGCAGGCCAGCACGACGCGCCACAGAGCCTCGATCATCTTGTCCACGTTGGCACGGGTCAGACTGACGCCGAAGACACGCGCAGTCATCACCAGATGCTTCTCCTGCTTGTGCGCGATGTCGCGCATGGCCTCGAACGCGACGTGGTGCAGTAGGCCACCCAGCGCCGCGGAGATGCCCAGCGCCATGAAGTACATAAGGTACCAGGCCAGATCGCCCTTGTCTGTGGCGGCGAAGAGTCCGATATACACGGCGAAGGCGAAGCACTGGATGGCCAGCAGGTAGTCGGTGATGAAGCACGCCGGCTGCGCGTCCCACTCCTCGCCCGTGGCGTCCCGGTAGGCCCAGAGCGACCAGTTCTCGAGCTCCGCCACAGCCTGGCGACACGCCTGCGCTACGGTAGAGGCGGCGGTAGCCGTAGACGCCGAGCGCTTGCGCTGCGTGGTGGAAGTCTGCTGCGTTAACATGTCCGAACTCATCGGTGTCGATCTCGATCTCTGGCAGATTGCGAACTGAACAATGCACCGCCGCCCGTTTCGAATGTCTCTAAAAGTAGATGATCATATCTTATTGGCTAAAAGGTTCCATCTAAAAGTGTCCTATTGGTCAGAAACTCATGAGATACTTTTAGTAGCCATGTGGGACAAAAATACTTCCGTGCATATTCGTGGAGGAAACCGAAGATCAGAGCAACCTGCTTGAAGACGTTGAAGACGATCAATGGCGTCTACGGAAATTTTGCATGACTGTATTATGCTGCGGTTCATCGTAGGCAATACGTGGTTTCGGCGGTGTAGGCGCGTTTTTGATGCTCTTGTGGTAAACCACAAGTTGAAGGCAAACGAATCTCAAGATCCAATAGATTTGCTCATGGGTACCTTGGATGGACATCAGTGCTCTTCAATTAACCAAAGGACTGGTTGCTGCTTCATGACTACTTGCATATTACTGTAATATGTGACGGAATGTGTTTTATCCTGAAAGCAGACACCACAGACTTGGCTGCTAGCAGACACCACGACTGGATACTCCTCAGTGAGTACTGTATTACTTATTCTGCTTGGTGTCTAAGCCTCAGACTCAGGTCGTGGTAGTTATCATAGATTCAGTATTTCAAAGCATTCTTGATACTGCAACGATAGCCCTCTACAGCTAACCGAGGCAGCTCTTCTTTCAGACAAACAATGCCTCGTGAGGTTCTTTGCAAACTACGTGCTTGATGGCACGACAGAGCGTTGCACACGTAGATTCTGTCGCTGTGCAACTCTGTTGAAATGGAACTTTTCACCACAGACTCCGCAGGAGCTTCACAATAATTTATTACGGACTTCACCTCACCTGACTACGGTCGAATCTGCTCATAGCTGTAGAACTTGCGGCTTCGCTGCAGTCGTGCGAGCTGAGCGCAGCATGCAAACGCCACCACCGACAACGCGATGGCCACAAAGAATACGGGTGCAAAGCACTGCGTGCCAAAACACTTTTCAACTCCATTAACAGTGCGTGTCGCCGCCGAGTGCTGGTATACATATGACGCCAATGGACTGAAAAAAAGTGGGTATCCGATGCAGTTGGCGATACTCACGAGACCAAAATTCTTGCCAAAGTGTTGTAAACCGAACTCCTCGCGGATGATCACTGGGAACGTGCCGAACATGACGCCCTCCGCGAATCCGGCCATAGCCACAGGCAGCACGAGCCAACTCGGTGGCACAGACAAGAAAACTACCTGCGTGACGACGGTGAGCACAGCCGAGAGTGCAGCAAAGTACGCTCGCGGGTATTTCGTCAGTAGAAGATCCGAGAGCGCTCCTGTTACAAGACGGCCGATGGTATTCACGATGGAGAACAGCGCCACCATTAATGGGACCTGTTGTAATGGACCGCCCAGCGATTCCACGATAAACGACACGTTGGACATGACCAGCAAACCGGCGCCAATGACGATCATCACTGGGGTGAAGAGCATCCAAAACCGCATATCCGTTAGCAACGCCACGCCTGTGATGTCGTCGGGTTTCTCGATATCTAAAAAGCCGTTCTCTCCACTCGATTCCATGCCAGTGCCTTCAAAACCAACTTCAATGCTTCCTGATCCGATTTTCTTGTTGTTACGTTCTTCACCACTTGGACGCGCAAATACGCACCAGCCAAATACACAAGCAGCTAGTAGATAATTCCCCACAAAGAGGAAGTAGCCCGGTACGTCGCTACTGTGGAAACCTTCATGGAAGACGAAGGCGAAGAAGGCGCCACCACAGCTGTACGCTGACGTGAGAGTTGCCATGACCTTACCACGGTTGGCATCTCCGAATAGAGACTCGTTGGGTACGATGGACGAGAAGACGCAGAAGGAACTGAGCAGTCCGAACAGCATCATAGCACAGCCGATACCCAGTGGACTCACGCTCTCCGGGGCGAATTGTAGTGCCGTGAACAATGCGAGATGGACGACCAGCATGGCGCTCCCACTGAGAAGAACGCTCGTGTACGGCCCCAACCGGTCGAAGATGACGCCCGGAATGTACGACATGTATGTGCCCAGCATGGTCATAGCGGAGACCGTGGAGATCCCCGCTTGTGTGAAGTGTAGCAGCGTCTTCAGCTGCGCATTCCACGCCGACAGTGCGTAGGTCGAGCCCACCCCGAGCATGAGCAGCACGCCAGCAACAAGGCTGCATGACTGGCGGAGTAGCGACGGCGACGACGTCATTAAGCTCAGGGGTTTGGCTAATGATCAGATCATGGGATTGGTCAGGACCTCTGCCGTGTACATGGCTACATTGTCAAAGCAGAGATTACAGTACCTAAGTACCCCAGTAGGTAATATCTTTCATGTATCTACGATAAGCGGACGTAATGCTGGCGCGACGCGAACTTGAGACTCGCTACGAGTGACACCATACTCAGTGCTATCACTAGTAGGAACACAGGCCGAAAACAATCGTCTCCAAGACACTTCTGGACGCCATTCACGGGTTTGGCCGATAAACTGTACACGAATGAGCCTATGGGGTTGTAAAACAGCGGAAATCCTACAGCATTTGCGACACTGATGAGGCCGAAATTCTTTCCAAAGTGGCGCGCACCGAAAGTCTCGCGTGTTAGTACGGGGAATGCAGCGAACATGACGCCGTCGGCGATACCTGCCAGCGTAATGGGGACGACCAGGTACGCGCGAGGAATGACCAGGAAAAGTGTGTGGATGGCGCCTACGAGAACAGAAGCCAGACTTACGAAATAGATCCGAGGAACGCGATGCAACATACTGTCGGATATGATGCCGGCCACTACACGGCCGCAGCAGTTGCCAACGGAGAAGAGCGCTACCATGGTCGAGACCTGCTCCATCGGACCACCAAGAGACTCGACAATAAACGCAATATTTGCCATGACAAATAGCGATGATCCCACCAGTATGAACACGGTAGAGAACAGTAACCAGAAGCGTGAGTCGGTCAGGATATCACGGCCAGTGATGTCAGGTTGGGCCGTAGAAATGAGCTGACAACTATCCTCAAGGTCAAAAGTAGACTTCAAGATCGATGTCTCCGGCGGCATAAATTCGTCCAGTGCATGAATAGGTGGAGCAGCAGTTATGACGTGAGTTAAGTCGTCGTTGGCAGGGCGATACAGCGTAATCCAGGCCACCAGAAACACCGCCAGCATCAAACACCCCATGAACCGAAAGTATAGAGGCACTTTCCCATCAAAAAAATGCTTGTAGAGCTCCGCGAACAACGCGCCACCAGCGCTAAAGGCTGCAAACTCCAATGCCATGACCTTACCGCGGTTCTCTGGTCCAAAGAGGTCTTCATTCGGCCCCAGTGCCGCGAATACGCCGAAGTTGGTAGCCTGGCCGAGCACTGCGAAGGCGATACCCACACCCAGGGGTGTCATGGCCCCCGGAAACGTCACCAGTCCAGCATAGAGACCAATGTAGATGGCAGCAAGCAGAGAACCGCCCAGCAAAACACTGCGATGGGCACTGATGCGGTCGAAGACGAATCCTGGACTCACGGAGAAGTAGGCGCCAAAGGATGCCATGGAGCAGACGAACGAGATACCCGCCTCGGAGAAGCCCAGCAGCGTCTGGAGCTGCGCGTTCCATACTGAGATCGAGTGATTGGAGCCAACGCTCGCCATGAGCAACAGACCAGCTAGAACGCTAGCGAGGCGGCGGCATCGGTCCCAACCGCATCGCGACGGTGTCATGGTGATACGCCAAGTCTTGAGGTATCTGATTGGTTAACACTTTTTTTTTCCTGCTTCAGCGAATCATAATTTTTTCCAGTCACCAGTTTTTACAAAAAAGCTTGCGCCCGAAAAAAAAACTGTGATTCGCTAGGGTATTCAGTCACAAATCGCAAGTTTTTTTTTACGAATCGTAACTTTTTTTTTTTACTGAAAAGCTTTCACGAAGCACAAGTTTTTTTTACTGTTCGGAAGTGGCTGTACTAGCTGGCCTTGAGCGTCCTCTCAAGAGGACTACATCAGAGGTCGATCTATTTATTACCTAGTTGCTGCAAACTCTTGACTATTTCAAGTCATTATGTTGTAGCCTCCTGCTGGGATATATCAGTCAAGAAATCACTATAGCACACCATTCAATACCGTACGTACCATCCGAACTTGTTGTTGGTTCCACATCAGATTCGTTGCATTGTGTACCGTGGCCGTCAAGTTTTAATTTAGAATTGCAATCGACTTGCTGCACGAGGTTTGCGGCATTTAGAACCTCGTGCAGCAAATGAAGATTGTTAAACTAATTTGCGGGCAAATCTCCAAGAAAGCTGTACGTTGGCCGCAAAGCAAGGTGTCTGTAACGCCAATGACTTTTGTCTTGAACCTAAAGCGACCCCAACCTTATCGTCTCGATGGTCGGCGCGAGCCCATACATTTTTCTTCTGTTTTCTTGCAAAGGTGACCAACACCACTACTTGTGCTATTATAAATGCATACCCTGTAGGAATGTATTACACTCAATCAAGCAACGGCGAAAAAGAACCTCTAATATCACATTTACCTTCTAAGTAAGAACGAGAAGCTCGCTGCAGCTTTTCACAAAAAAGAAAGGGCGGATAATGAATGCAGAAAATGTCCACCAGTTTATCTGCTTAAGTAAAACTCTCGAGCCTTCGATTTTCCACTTGCACGCCCCGCTTTCGCTTTGCTCGTAAACCACCAACTACTACACTATAATCCACAGTCTAATTACCACTCATTGAAACTCTTCTCTCTCTTTTCCTATCTCTCGCTGGACCACACGTCTCCAAAGCGTCCTGGCACAGACTGCCGATCCATTACTTAATCGACATCACGCGCACAATGCCACTCTACATTAGCCAATCAGCTTTAGTCATTGCCCCAACCCTGTGTACGGACACACCAACTTGGTGTTCTATCGTCGAACGTAGCGGGACCAGATGGGGCAAGAAGCCAGCGGCCTTGGCGCATTCCACCTCCCGCCCATTGCTCCATTCCGCCCGCTTCCCACGTCGCCATGAAGGTCCTGCGCGGCAGCTCCTCACGGCTGTGGCAGGTCGCAGGTCTCTTCCTCTTGACGAGCGCTCTGGCCTCGGCCAATACAGCTCCCTCGCTCTACGGTACGTCCTTATCTCGCGTCAATATGATGCGCATCAACCGTTTTAACCGATATGTAATACAGATTACAAGTATGATGGCACCACGACATACTGCTACTGGATGGACCAGGGCATGCAAGTGTCCAACTTCGACTTTGCCTATGTATTGGAGGAGGGAACGAACTCCGAGTGCCCGCTCACCGTCTCACTACAGCAGGCCACAACAGGCACCATCGTCGCCGGTAGTGAGGTCGAGTACGCCTTCACAGCCACGCTCAACCTCAACGACAACGTATTCAACCTCACACAGTTGCAGACTACCGTACCCGACCCCACCACGGGGCTCCCCATGCAGGTCGGCCATGCCAACATCCACACGTGCTCGCGCTCTACCGTGTGTGATATTTTCCGAACAGGCTCGAACCGCAAGATCGCGGACCAGGAAACGTCCAACTTCACCAGCTCAGGGACAACGAGTTTCCGCCAGAAAATCACGTACAACAGCGCAGGAGAACGCAATGTGTTCGCGCACATTATTCTCCCGCCCAAAGACTATTTGGAGGAGAGTTACCACTTCATCACGTTCATTACGACCAATGTAGAGGCCAGTACGACCAGCACTGCTGATGACGACAGCTCTGGGCTCTCAACTGGCGCTACAGTGGGGATGATTATCGGTGCTGTTGCCATTGTAGTGGCTGTCATCCTCTCCGTGGTCTTCTGGCGTCGTAAACGTCGACCCGGACAGGACACGGATCACTTTAGAAACAGCGGCTTTGGTCTACCGGCGTCGTACGTTGCGTCCAAGTCCAAGTCTCACCTGGACTGGAACGCTGAGCCTGAAGCGAGATTGACGTCGCACGGCTCGGGCTGGAAAGATTACAGTGCGGGAGACCGATCTCGTGGCTCTCGTGGCCCGGGTCTTAACGCCAGTGCCCTGGCCTTCAACGACCGTCTCAGTCGTCAGAATAAAACCGTGTCCTCCTCAGGGTCTCTGCACTCGAGTCGCGGTCCAGCTGACATCTACAACAACTACGACACGCCCATGCAGCGCTCAGCCGCTAAGTTCGGCTCCGCTAGAGATCCGTTCAACCGGTCGCAGTCCATGTATCCGGACGACTCCATGTATGACGATGGGGAGTCCAGAATCGTCGAAGAAGACCCGAATCTCGAGTACGGACGCACTCCTGACCTCGAGACGTTCGGGATCGGACCGGGAGGCCAAGGACCTTCATTTGAGAGCGAGACGTCTATCGGAACTTCGTTCGAGTACAACACGGACGACTCGCACTACAACCAGCCGACGTTCAACCCGCTGCTAAGTGGCTACGGCGACCGTGAGTCCGACATGTCAAGTATGGGCGAGACCGACGACTACAACATGTACGAGCAGCCACCACCTCGTATGCGTGGTGACACACTGGACGCTGTACTTACTGCCATGCCGGACGACCAAGGCAGTGAGAGTGGCGATCGTCCCAGCTCCGTGTCTTCCATTGGTACGGTGGACTTTACGCAAGACGAGCCTTCTGTTCGATCGGCTAAGCCCATTACTTTTGAGCCTCTGGATGAGACGTTAACTATGTCTGGTATCGCGAAGGCGAAGGCTGCCAACTCTGGCTTGGCTAACACCAACTCGAGCGAAAACAACGAGTTTGTTCTTCACGATAGCTCGGTGGATCTGGCCACTTCAAACGTTAGCAGCGACTACGCCAGCACCGTCAGCTCGGTTGATATTGATGGCAACAGGAAGTTCGACAATACGCTTAACAGCACCAGCGACATTGTGAGCAACGCAGACATCGTTAGCACCACAGACTTCGAGTCTAGCGTCAATACGGACTTCGCTAGTAACATCGCGAGCACGGAGTTCAGCGCCAGTGGCAACGGGGACTTTACTAAGCCGAGTAGCCACAGCGATGGCAGCTTCAGCAGTGGACTGGAAGGCTCGAGTTTTGACTCTGGACTCGAAAGCTCGAGTTACGGCACGGATGTTACTGGCAGTAGCTATGGTACCGGATTGACTGGATCGAGTTACGGTACAGACGTGACGGGCAACAGCTACAACACTGACCTGGCTGACTCTGCACTGGACGCGACCAAGACAGAGAACGACCTCAACAACACCCACTCGACCTACGACTTTGACGACAAATCTTTCCGTGCTTCCAACTCGTTCGCTACGTCTGCATCAGACGATGACCCGACTGGCGAGGGCCTCCGCCCGAGACGTGTATCTTCAGCTGATGGGGAGAGCTACGAATTCTAAATTGGTTGGCTGTTCTAGAATTTGGTAGCCTCAAGTTTTGATGCGTTCGTCTGCGTGGTGAAGAAAGTCGCTTTCCAGTCGCTTATAGAGGAAAGATCGACATGGGGCGCAATGGAACGCTTACGGAGCTTAGTCGCTTCAGTTTCTGGTTGGAAATGTGGAGTTTTTTAGTCGTGGGTCAAGATAATTCCGATGTGGAATATGGAGACGACTGCGCCGTAGCGTATTTTATTTTCTTTTTGATCTCAATTTTTCTTCGCGAAAGTTTTTCGGCACCGATGTTGGATATCCATGTTATTTTCTCGAGATACCAAGATCGGGAGCATGTAAGGACCTGAACACACGCTTGTCGTATTTAACTTTTTGAACACGAAACATGAACATGAAAAACAGTCTTCGCTTTGATAAGTTAATCGTGGATTTAAAGAAGTCGCAAAGATAAGCTCGGTGTATCCTATTAATACTGAGCTGTGCTAGTTCACTTGCTGACGGGCCAACCACCTTGAGGGCAAGTGAAGTTGGCTTAAGTTTTGGGATGAAGGAGTCAGAGGTCCAGTATGGAGAAAAAGCGACCAAAGTGGCGAGACCTAGTGTCTCTGCTTCAGGCTCACGTGGAACTTTCAGTTGTCGAAGATGGCGATTGCTAACAGGAAAGCCAAAAGATGACGAAGTTTTGAGCCACAAACCACGTGCAGCTACGGCCAGCTCTCGAATAGTGGAGCGGCCAACGACGGCTGCAGTGGATTCCAAGAACTGGGCCACTGCAGCGACACCTTTTGCAGCCTTTCTGCCGAGAGATACCATCGTTCCAATTACTTCTCGTAAATCTGTGGCTGCTGCTGTCTTGACCTCGACGCACCCACAGGAAAAATGTAAGGAATTTGATCGTGAAATGGCCATATGTGAACGCAAACACGTTAAGGCGATGGGGAGAATGACGACGAGAATTTATCGTAAAGGAGAAGAACACTCCGAATCAGTTAGAAGTCAGAAAACCCGAGAAAAGAAGACGATAAAGGACCAGATCTACCTGCCAGTTTTGTGCCAGACACGAACGGATGAGCCTCGAGATTTATCGCCTCGTATATCCAAGCTGCTATACTCGTCATCTCAACAACACACGTCTCAACACGCCACTCTTAACAGCATCCCAATACCAGATTCTTTAGCAGGAATGAAGCTTCTATCATCTCAGTTCGACGAACTTCGAGCTAGTCTCGAGAATTCATCGAAAACGAAAAGATTGTCAGAAAATTTATGGTACCCGACGCCACGACACCCAGCTAAGCTACAATCTCAAGACACTGCTAGCAGCTCCAGCAGTATAGAAACGCTTTTACTTCGGGTATTAGATCGACCATTAGCAATTTTGGACGGATACCAGGCTGATCACGAGGAAAACTCGAGCGACATGGACACAAAGTCTCTGGAAAGCAGAAGTGCCAATAACAGTGAAGCCGATTTGCAAATTCTACTTAGTGCACTCGACTCCTCCAGTCGAATCTCGTGTCAAGAACAAGCCCCACACCCTGCATCCAATTTTAAACCCGATGGTGGAGAGTCGCAACTTGAATACAATGGAGAAGTTGGGACAGAATAGCAAGAGCACCTCCATCGGTTCGATACGACCGAGTATACAGCAACACGATGTGGCCGCTGACGTGACGCTGAATCGTAAACAGAAGCCTGCGAGTGCGTACAAGTTCTACCAAAAGCTAGTTCAGGACTTTGACTCCTTAGAGCGAGAGATGGAGAGTCATCAAGAGCAACAAAAGCAACTAGAGGCTCAGTTAGAACGTGCAAAAGCGAAAATCCAAGCCTCGAAAGCTCAAGATCAGCAAGCGCAGAAGCTTCAATGGGAACGCGAACGCGATAACCAACTGGAAATATTCGTCCAGCAACGCACTACTATCGACAATCTCCGAGCTCAAACAGAAGAACTGGAGGCTCAGGAATTGCGTCTTCAAGCTGAGATGGAAGTTCTGCATGAGAAACAACAAGAAGCCAGCGAGACTGAAGCTCGTCGAATCCGTCGACTTGTCCATGAGCGGACGACACTACTCGAAGACGAACTAGCAAAAGGAAAATTGGATCTGGACTATATCACCCAAGTCGTCTCCTCTGCTCACCGTCAAGAACTAAAGCAAAATCAACCTGACAACCACGAGAATACTGCATTGTCCGTGAATAATCTTGTACAAGATGTTCAGGAGCGAAGACGTCGAGACTTTGAAGTGGCGGAATCGAATTTTCTGAATAGGATGCGCAGTTTCCAACTCGAAAAAGATGAGTTGGCTAAGAAAGCGAAGGAGTTGCAAGTGACGAAGAAGCGAGCGCTTCAGATCTTGTCACAGAATCAACAGCTCGCTATCAAAAGTTTTTTCGATACACCATTAACTGAGGAAAAAAGATCGAGTTCTCCATCTCTAGATTTTGGGGAAATTCTACAGTCGCTTAATCAGAGTGGATCGCAAGTGAAGCAGATCCAAGCTGTTGGTTCAGAGCGAAACTCTGGTCGCCGGAACTTTGCGGATGCTCTTCAACAAGCACGTGCCAATTTGGAGAGAGGAAGCAAACGTATTGAAGAAATTCAAAAGAATTTAGAGAGCCGAAAGATTGAAGCTCAAAAATTAGGTGTCTCGATTTCAGGAGCGATAGCTACGGGGTACGATGGAAAGTGGGGGATTGAGTCCTATTCTCCAAGGCAATATGAGACGGTTTATTTCGTGCGTACACTTGTGTTTTCGTGGATAAACACGGCAGTAGCAGAGGTTAATGCTGCACCAGATAAAGAACTCCTTGAATTTGAGGTAAAACGTTGGAGTGCTACTCATCGTAGTGTTGAGTATGATCGTGATCGAGAGAGGAATTTCAGCCTGGCCGGGTATATACTTGATAATTTGATGCGAGAAGTCATCATTGAAATCGCAGCGGACATTCGATCGGAGTTTGAGTGGAATTGCCATCGTGTTCGAGATACTATTACAACTGCTATCAATAATGTTTTGTTCCCAAGCGAGAAGTTTGTGCCTCCACAGGCCAAGGAAACACCCGCCAAATCTCAAGGACCTTTGTGGGCATTACGGTCTTCACTGTTCGAGTTCTCTTTTGATCATATGCGGACACTTCGAAATCGTCGAAATAATTCAAGTTCTATCGCCCATGTACATCAAACCACTTTGCCAGTATCACGACGGCAAGCAGCAACGACAAAACCCCCTCCCCCGACAACTAAAAGCCCAGCAAAAAAGATGTTCGGGCTCTTTAAGATATCAAGAGGTGGTGCAGCACTCGAAGTAAAGAAAGAAACATTAGAACAACCACAGGTTGTAATGTCCAAGCCTGATGCTGAAATTATCCCGTTTATTCCTTCGGACAGACCCACTTCGCCACCAGATACATTTACTACGACATTTTGGCAGAACCCGCAACTTCGTCTACGAACAATCACAATGCCGTCGTCACATGGTCATTCTTCATGCTTACAGATATCATCAACTGGTGACCTATTGATCTGCGGTACAGTCGACGGTGAGCTTATACTCTGGGATCTTCTCCCTGATCAGCCACTAATTATCCGGATGTGGTCACCACCAAAAGCCGAGCGTTCAAGGATTATTCGAGTGGTTTTAAGTCCCGACTCCCAACTTGTGATAGCGTTCTCCAGACGCAAAACCATCGGAGTTTTTGCCATTAACCCGACCAATACTACTTCCCAAGCCAAACCAAAACATGCTACGCACTCAGAAGATCGCTTTCCAGTTGATCCCAAGAAATACAAACCCCGCATTTTTGAACTTTTACTGCAAATTTCAGCAGCTGATGCGTTGGCCGAGCTGACATTCACGTCTGCACTGCATGATCGAGCACCAAATGCTGTCTCTAAGAACCCAGTAGCGAGTTCGTCAGCCGCTGAGTTGACCTGTGGGTCATTCTTCGCATCGTTTTCTCATACTGGAATAATGAAAGCTACCAGTATTTTATTCGGAGCTTCGACGGGTGACTTGTTAAAGATAAACTTGAATCCTCAGCGTGAGGATGAAGCTCAATGGGATATTATTCAAGCAGCATTTGACTCTCCTGGTCAAACTGATACCAACTCACTCAGCACAAAACTCATCCGACGCGAGTTCTTTCGAGGCCACCGACGAGCTGTTTTTTTCGCCTCGTGCATACATCGACAGAGTAGCGAGCTACAACCCACTGAGATTCTTAGTGTAGATCAGGACGGCGTCGTGTGTATCTGGGAGTACAAAGCAGCAAAATTCGCTGGATTCGGATGGTTCGAGCCAACTGTGAAGCTGCAGATGGAGTTAGGGCTTGACCAAATACAAGGTGAGATGTTGCAAGTCGCTCTGACACCGGATCACACACGACTCGTTTCAATGGTGTTCTACGCTGACCCGACGAAGAAGGAGGTTGCAGGAACTCTCCGTTTCTTACAGATTCTTACGTCATCAATGCGGCTCGATCGGGTACAGATGAGTACGAATTTTGTTGGAGGTAATGGTGCTCCTCGATTCGCACTCACCAAGAATTTTCTTCTGCTCTTGGCCAACAACGTCGTTCGAGTGTTTACATTGCGTACAGGAAAAGAGGCGCAACAATCTATCGTACTCTCACCTCCAGGTCAGCAACAACTTGTCTTCAACAATATTACGTGTAGCACCAGTGTCACACACAACAAACCTGATTCTCCTATGAAAACATCGAGAGGTAGGCCAGTCCCCACCACGATAACTTTTGTCGTGTCCGGCGATCAGCATTCTCGGCTGCTTGTCCACTCGTTTACTGCTTCCTCGTCACTAAGTTCAAATAATATCAAACACCTTCACTGATTCCTGCCATGATCATCTATTCTCCGAGTTTCCTTCTACCAGATTCGAGTGCCACACTATTAACTGGCATGTTTCAAGAAGTGCTGGTGTCTGGGCATATTGCGTCTGGAACGTACTGTCCTGTACCAGTCGAACGTACTCATCCACCACTAAGGGAGGGTTATCGCAGTCCTCGTTGAAGAGGAAGAACGTAGTGTTGGCGGGTAACGAAAGACGTAAACCACGCGAGAATACAAGCCCAATCCTGGCTTCTACGTTGTTCAGCGCTTCTTTCGAGTCCGTGATCACATTAATTGCGAGAATCCCACCAGGAACAAGTAAACGCTTTGCTGTATGTAAGAAATCCGAGTCCAACATACCAAGCGGTGGCGCTCGCACACCGTCGCAGCTCTCTCCAGCCTCAACATCGATCACCAACATGTCAAGCACAGCATCCTCCTCTTGTTCGTCGAGGAAAGCTTCGCCCATTTTCTCGTGGATCACAAGTCTAGAGTCACGCTGTACAGCTGCATTAACTCCAAAACAGCGCTGCGCAATAGAATTCACTTGACTGCTCGGCTCGACAGCATCAAGCTGTCCAAGTTCCTGTGATGAATGGTGCTCCAGAAGGAAAAGCGGAAGCGCACACGCTCCAGCACCCAATACAGCTATACGAACCGGCTTATCTCGCTTGGGAAGCCACGCCAGAGGCAAACACAAGGCCCTGTGGACTTCAAGCGCCAATGTACTTCGATCAAACTCCGGCTCAGCCTCCGAGTTGGCATCCGGCATCTTGATAAGCGCCACTTCACTCTGTGTCAAGTGCAGACGGTCATTGAAAACGAAACTGCGCGTGGGCTTCACTGCTCCGTCAAAAAAACTGTCCAGAACTGTGACTTCATCGTCGTTGTATACAATGCGTCTTGAAAACTTGTCGAAGAATTCCGCTTTGTACTGCGCCACAAAATCTGGCTCGACTTCTTTCAAGTCACGCAGCATTTGCTGCAGCTCGTCGTACGTGAAGTTCTCGCCTGATCGGTGGATCTGCGACCAACAATAATAAACAACTGACATCAGTATTGTTATGTCCTCTAAAATGTATCCAGTAATTTCAATTCTCACATCGTGTAGAATGGTCTCCGACATGACGTCGTCGAAGGAATAGGCCGGAATGGTATCCTGTTTGTCCTCTTGAGTCACTTGGATACCTTCGCAGTCTGCAGCTGCAAGCTGCCAGTCATAATCCGATACGAGATGCTGTGGCCACCACGGAAACGTCCGACACTGGGTCGGTCTTGCTACAGAGAGAGGAACAAAAGTGAGCAAAACTTATAGTCCGGTCAGGGAGCATTACCGGATACCTTGATAGACTGAGCACTTGGATCCTTGTAAGAAGATGCACTGTTTGTCATCGGATGTTTGTTTCAGCACTAATTGCGTCCTCTTCTGTCCACCGACGTCTTCTTCTACTGCACGGGTGAATTTCCGCTTGAACTCGGATATTGACGAATGTGTGGCTGCAGCCAACTCCTCCACCTCTCGGTCGTTCACGCGCACGCGACCACCTTTACCAGTGCAACATTTGCCACAACCTGTACAGCGGAATCGAAGCCGGGCTTCCTCTCGATTGGCTGACCAACTCCGCAGTCCACGCACACGCAGCCCACGCGATGCCATGCCCGTTCAATTGCCAACGTAATTTTTGTGATTTCACTAATCACAATATTTGCTTGAATTCAAAAATTTATATTTCATTGGTTTGGAGTACCGCAAAAATAAATTACCACATAATACTGAAAACAATGAACTTTCTCCACCAATCAAAACCGAGCTGCATGTCATTGCTCAAGATGCTGTCTCGAAGTGTGCGGTGCCGGCGTCTCGCACTTCTGCGCTCGTTGCGCCAGCCGCGGGCAGGCCTAGCCACGCTCTCGATCCGCGACGACCGTATTGCTCTTTGGACGCAGGAGTTGGAGCGACAGCAGGCGACTCAGGATCAGGCTATCCAGGACGCTTTAACCCGAGCAGAGCCGCTAGACTTGGCTGTGCAGTCCCCAACTGGAGATACCTTCGCATTTAGCGGCGTTGCAGGTGCCTCCACGTCCATCGATGTGCTCAAACAGATGCACGAACTGGGATTACCCAAATTTCAAGCTCTAGCAGCCAAGAACGAGGACACAGGCGAGGTGCTGGACCTGCGAGCGCCACTACAGCGTTCGGGGACGCTGCAATTACTCGAGTATGATAGGATCTTAAAGTGTTAGTAACTTGCTCTCTAACTGTAAGTTGTTTGCTATGAGCAGCTTCTCGAGTGACGAAGGCAAGAGCGTCTTCTGGCACTCGTCGGCCCATGTACTGGGCCAGGCGCTTGAGAACAAGTTCCAGGACAAAATCCGACTCACAGATGGCCCACCACTTAAGGAAGGAGGCTTCTTCTATGAGATGTTCCTGCAGGACGAGCTTACAGTGTCTGAGACGGACTTTGCCGAGCTGTCTCGTAGTATTAAGAAGATCGTCAAGGCCAGACAGCCCTTCGAACGGCTCCAGGTGACGCGTGAGTTCGCGGACGAACTCTTCGCTTACTCGGACTTCAAGAGGGACATGCTACATAAAATCCCAGAGGGTGAGACCATCTCACTCTATCGTTGTGGCCCGCTCATTGACTTGTGCCGTGGTCCTCACGTCCCTCACACTGGTAAGTGGACTGTATATTGGCTGTGTATTGGACTATTATATGCTACATGCAGAAGAGAGCGAGAGAGCAACTGAGAGTTGATTATCTGCTCTCTCGGCTACATCGAGTGCTCTCCTCACTTGGTCCTATAGAAAACTCTGTCGATCGAACGACTCTCCACTCTCGCAGTGAGTGTTGGCGAGCTACACGTTGACACACATCTTATGCATTTGTCGAGTGAAATTCTACAATAACTAACCAACCTTCTTATCTGTATTCTTGTAGGCATGTTGTCATCGTTTGAGATCACGAGATGTGGTGCGTCACACTGGGAAGGCAAGGAATTACTTCAACGCGTGTACGCCATCTCGTTCCCTAACAATGCGCAGCTGAAAGAGTGGCGTCATCTGCAAGAAGAGGCCAAGAAGCGCGACCACCGTCTTATCGGACGTGCTCAGCAGCTCTTCATGTTCCACCCACTCAGTCCTGGCTCGTCGTTCTTCTTGCCTCATGGTACGAGAGTGTTCAACACACTAGCAGAGTTTATCCGCGGAGAATACCGTCGTCGCGGATACGACGAGGTCATCACGCCGTTGATTTTCAAGAAGGAACTATGGGAAACATCAGGCCATCTCAAGAACTACCACGACGACATGTTCATGGTGTCCCAGGGCATCGACACGGACGCATGTGAAGACCACGACCACTCTCATGATGAAGAAGAGTACGATCAGTTTGGACTGAAGCCGATGAACTGTCCCGGACACTGTTTGTTATTCCGTGAGGCCAAGAAATACTCGTACCGAGAGCTACCTGTGCGTCTTGCAGACTTCTCGGCGCTTCACCGCAACGAGGCATCTGGTGCACTTACAGGACTCACGCGCGTTCGACGCTTCCATCAAGATGACGCACACATTTTCTGTACGGCAGCTCAGGTGCAATCGGAAATCTCTCAAGCTCTGGACTTCATCAAGCACGTGTACGGCATTTTCGACTTCAAGTTTAACTTGCGTCTTTCCACGCGCCCGGAGAAGTACATGGGTGATCTCGAGCTCTGGGATGACGCCGAAGATCAACTGCGTTTGGCCCTGGATGACTTTGGCCAGCCCTGGACTGTGAACGAAGGTGACGGAGCATTCTACGGCCCAAAGATTGACATCGTGGTGACGGATGCACTGAAGCGACAGCATCAATGTGGCACGATCCAACTGGACTTCCAACTGCCGATTAACTTCGAGCTGGAGTACGATGGCGCCGATGGGGAGGCCCACACTCCTATCATCATCCACCGAGCGGTTCTAGGGTCGATTGAGCGCATGATGGCCATCCTAATTGAGCACACGGGAGGCAAGTGGCCTCTGTGGCTCAGTCCTCGACAGGTGGCTGTGCTGCCTATTGCTGAGGCACATCGTGAATACGCCCACGAGGTCGCGAGTAAGCTGCAGAACGCTACCACTCGAGGTCTCTACGTTGACGTGCAAGACGGCAGCAAAACGCTGAACAAGCGAGTGCGTGAGGCTCAGGTTGCAGGCTACAACTACATCCTCGTTGTAGGCGACAAGGAACAGGCTGCTGGAGAGGTAAACATCCGCACACGTGACAACCAAGTGCACGGCGCAAAGCCTCTCCAAGACTTTATCGATGACATCAAGGCCGCTATCGAGCGTCTAGAATAGAGTAGACAAAAGAGCATGCAAAATAAAAGTCTTTGGTGCTTTAGTGTATCGAGAAGTCCTCGGTCGGTTCAGGTTCTGGAGCGATGGAGAGTTCACCGACCACGAGCTGGTTAAGAGCTCGATTGCCATCCCAACCGCCGAAGAGGAAAAGATGAGGGCCAACCAGAGTCGATGTGTGGCCGTAGCGGTTTGCCACAGCTACGCCATACGCAGTCACACGATGCCACTCCATGTTCTGCACGTCCAGTACTCGCGCGTACGAGGAGGTGGTACGAAGGTCTCGTTCGTGTTGTTTCTTCCGTTCACGCTTCTTCCGCTTCTGTTCACGTTGGTTGTTGCTACTGACGAGACGTTGCTCTCGACTCTCTTGTCGAACAAGCTCGCGAAGTTGCTTGTCTCCCATGTACAGCGGCGTACGCTCAGTACCGGACCAGCCACCAAGCATCACTGCTAGCTCAGCTCCACTGCCAGCGCCTGCAAGGTTCAATGACTGGCCGAATGTGCCGGGTGGGTACTCACCGACAAGTCTGGGACGACTCCAGGCCATCGCTGCAACGTCGAAGACGTACACGTCCTTGTTGTACACTGGCAGTGTATCGGGTATCACAGTGTATCCGCCGTACAGGAGGAGAGATGGCGGACTGTCTTCGTTGTTGGAGAGCCCTACCATCGACAGATTTTGGCGTGCAGTGGGTGGTTTACCCGCACATTTCGGTCGACGCCAAGTGAAGGTGGTCGAGTCGAAGACCCAGAGATCATTCATGCTCTTCTTGCCGTCCCAACCACCGAAGACGAACATTTTCTCGTCATCTACCGACGCGACTGCGTGACCATAGCGACCAGCAGGACAGTCCGTGGTCCACTGCACTTGTTGCCAAGCCATGGCGTTCAGATCGAAGAAGAACATGTCTCGAAAGGCTTCGCCTTGTGCACCGCGACCTCCGAAGACGAACATACGCTCGTTATCGTTCAACAGTATTGCTGAGTGACCGTATCGTGGAGCTGGTAGCACAACTGCATCAGCTTCACCTTCATCAACCCGCTCTCGACGTGGTTGTTCCTTTGGGAAGACCACCTCAGCCCAAGACGAAGTTCCAAGATCTAGGCGATGCAAATCGTTCAGGTACACAAACCCGCCTGCACTACCGAAGTAGTGACCTCCAAAGATTAACAGGTGAGTCCCTGCTAACACCGCTGAGTGGCCACCCCGAGCGCTCGGCGGTTTACCTTCCAACGAAGGCACCGACCACTGTAGACTCACTCGACTCGCTCGACTAGCCAATGCATCGCTCTTGCGACGAGAGCTCACAGCTAACTCCTCTGGACCTTCTTTCATTGGGGTTCTGTTTTAACGAGACGACTTAACAAAGCGGCGCCTCACTATGGTCTTGAAACGCATTGGCGACGACCAACACCGTCAACTTCGATAATAGCTGAGGTCTCTTCCTCCAAGAGTCGATATGCAGCACCCGTAAGACGACTTGCAATTTCCAACGCCGTCTCTAAGTGCTGTGATGTACGTTGTGCCTTGCATGGTACACGTAAACGAGAAGTACCTTGTGCCAACGCCATGAACACCACGGCGTTATCAGCGAGATGTTCATCAACACATGTGCCACTCTGGACGTACTCGCTGAGCTTCGAACTCATCTGATCGGCAAGAATACTGGCGGTAGACTCATTCACGTTAACCGTACGGTCGAGTGAAATGATCCCGTTGGTTGCAGTCTCCAGCACGACAAGGGAAGAGACAGCAGTTTTCTCCTTTGCTTTAAGGACTTTAGAAGCCTTCTTCTTCTGGTTTGTAGCTGCTGTGGTCTCCACGATACATTCCACTTCCAACTCAAGATCTTCACTCAGTCTAGTGAATGTCTGGGTAATGGCTAGTTTCAACGCACTCGCGTAATGCTCTGCCATCTTTTCGTTCGCCGAGGAGCCACATGCTGTCACTCGAATGAATACATGGCGAATAGATGTAGAAGACTCGGTAAAATCGATCGATTGCAGCGTCTTCTCAGCATCGACAGGGTTCACAGAGACCTGCACTTGACCACTGGGACCACCTCCAGGAAAGAACATGCGCTTGGATACTTCTAAATTGTAGTTGAGACCAAAACGTGCAAGGAGGGAACGAAGAGGAACCTGCATGAAGTCTATCGTCGGGCTAAAGCCAACGTGTGTACCACCACGTAAGCTTAATTCCGTCGAGCTGTCGCGGAAAGTCAATACTGGGAATGCACCTTGAAGCATCAAAGAGATACTGCCACCGGTACGTGAGGCGGCACTAAAGGCCCCTCCTTTAGCACCAGTCAATAGCGCTGATCGTGCATCGAATGTGAGATCTGTTGAGTTTAACCGCGCACCTGACAGTTTTCCACCAGCTGACAAAGCAGCCACCAGCTCAATCGTACTCAAATGTTGGTTCCTTAAACCGGGAGCCTTTCGGTTCGCACGGATGGAATGCACACGAACAATACGTTGCGTCACAGCAGCTAAAGCCGTCGCGACACGGAGCAACTGCCCTCCACCTTCTCCATCTCCACCGTTTAATACAACAGATCCTTCAATTTCCTGGTTTTCAGTCTGCATTTCAACAGGTGAAGCCGTCTTCTCGCCATTGACTTGTTCACGTAGTCGAAAGAATCGTCGAGCATTTTCCGTCGTAGCTTTTGCCACTTCATCTTCAGAGATGCCGTAACAACTTGCTAGCGTCCGCACCACAGCCGCAATATCTTTCGGTTCACACCGTGCACGTTTCTTCTGCCTACCAACATTGTACGGGTACATGTATGGTGCGTCGGTCTCAATCATAAGTCGATCAAGTGGAATCCTTGGCACCATTTCTTTCACTACAAGTCCCCGTGGCTCCATACATACAAAACCTGTAAGGCCAATGTAAAAACCCATTTCTAGGTACTTCATCATCTCGTTCTCATCTCCTGTGAAGCAATGCACCACTGTTGGAGGCAATACTCCGCTTTCCACAAAGGGCTGGAGCACTTCCACCAATGCCTCATGAGCCTCTCTCTCATGTACGAATAGCGGCATCTTAAGTTCGCATGCCAGAGCCACTTGGGCCCTGAACGCCTTCACTTGGGCATCTCGGGGACTGTAGTCACGGTTAAAGTCGAGTCCACACTCGCCCACAGCCACCACCAGGTCTCTGCCTTCGCTTGTGATGATCGAACGTATCTCAGCAATAGTGGAGTGCTCATCGAAGCTCTTGGCGTCGTGTGGATGCACTCCCACAGTCGTGAATAGCGCCACACCTGAAGATGCAGCATGGTGCTTGGCTTGCAGCAGTGCGGAGCGGCTCTCGTCCACGCTGGTGCCTGTGATGATGATGCTGTCTACACCCGCCTGCTTAGCTCGACGCAATACTTGATGAAGGTCCCGACGGAACTGGCCGCTCGTTAAGTTCGCACCGATGTCCACAACGCTCCGTCTTGCCATTGCTACAACACTGTGTCAATCCGAAAATGGCAATCTCTTTGCGTAACAAAAATGTCAACCCACACTTAATAGACCATCACTCAGCGACCCGAACCTATGTACAGAACACTAAATAGGGCTTAGAAATGGCTCCCTCTTTCATTCATTTCAATTGACAAGAGCCATCATGTCGGTGTCGCTGGACCAGTCGGCGGATGCTGAGTTCCTGCGCTTCGTGGCGCGTTTCTGCGGCGTCAACCTCGGCTCGGCTGCATCAGGCCGCCTGCGTGTCCGTCTGGGCAAGACCACGGAACTGTACGAGCCCTCGACGATCGCCAAGTACCTCGCGCGCTTGGCCGATCGCGAACATGAACTGCTGGGCCAGACGCCTTTCGAGCGCGCTCAGGTAGCCATGTGGCTCGACTTCGCGCGTGGCATCCAGCGCTGCCCTCCTTCCGCCGCACCTATTCACTGGCAGGTTCTGGAAGCCTCGCTGCAGCAGAAAACCTACCTGGCAGCCAACCGGGTGACACTCGCGGACGCTGCGCTCTTCTACACGCTCTACACAGCCGTGAAAAGCTTCTCGCCGGCACAGCGCGACCAGTTCGCCAACCTCGTTCGCTGGTTCGACCAGGTGCAGCACACGGTGGGCGTGCGGGGCTTTCGTAACTTCGACGTCATCGACCTCGCGCCCAAGCCCATCGCCTTCACGGCCTAGGAAGAAACAACGACAGGAGGTTCAAGTAGATGCAGAGACAGCAATGGACACAACAGAGCTTAATCTGCAATAATAGGCACGGGTATCCCGTTGCTCTTAGTTATGAGCGCTACGCTGATGAATCAAAATGTGTATATAGCTCTATTCTCATGGACACGGTTGGAGATCTACTTGGTCTTCCGCTTCTTATTGGCGGATTGACGTTGCTGCTTCTCGCTGATCTTCTTGGCCAATGATTTCTTGGCTTCCTCGCCCTTACTCCAGTACTGACCATCGCGTTGACGGAAGCTAGCCTTGGGTGCGCTTCCAGCCGCATCCAAACTGATCAACACCATGCGGTCACCGATCTTCATGCCACTGCGACGAGCAGCAGCGAGAGCTTCGTCCTCGCTCGAGAACTCGACGTATCCGAAACCCTTGAGCTTCTTTGTGTGGTTCCAGATAGGCAAACGCACACTGGAGATGGTACCACATGAAGCCAAAGCTTGACGAATGGTGTCCTCCTCAACCTCGTAAGGAAGCTGCTTGATGTACACCGTACGACATCCTTTGATTGCCTTCTTGGTCGCGTTCTGGTTCTTCTCCTTCAGTGCCATCTCTACAGCACGAGGAGCTTCAGCTCGGCTGATCGACAGGTAGCGGTTGAACAAGTACTTTCCATCAAGTTTAAGCGCCTTCTTCAGTGCAGTCTCGTCGTCAAACACGACGTGAGCGTAGCCGCGGGGCTTTCCAGAGTCCTGGTAACGCGGCATGCGCACCTCACGCACTGTACCACAAGACGAGAAGTGCGTAACCAAGTCGCCTTCATTGGCTTTGTATGGGATTCCTTCCACGTAGACCGTGGCCTCCGTCTTGCGGTCAATCTCTTCTTTGAGCTCTTCATCCTTTTCTTCCGGCTGCTCCTTCTTCTCTTTCTTTTTATTCTCCTGCTTCACGGGAGCTGCAACTTCTTCCTCATCAGATGACGAGTCCTCCTCATCGTCGGATTCTTTCTCGTCCTGCTCTGGTTGGGATTCGGTCTCATCTTCAGGCTCTGCCAGCTTGGGGGCAGGTCGGAACATCGCGTTTTCTACCTCGTCGTCCTCGCTATCGCTGCTGCTCTCAGCAGATGAAGAAGACGACGAAGAGGCATCGGATTCAGCGGCCTTCTCGGCGTCGGCATCGCGGCTGCGCTTCTTGCTCTTGAACAACGACGGCGCCATGGCTGCAACAACGAGAACTTGATGGGCAACGATAATGACGCTTCAAAGTGCTGCCAGTCAATTTATCCCAAGATGATTGGTTAAAAACCCACTGGTCTTATTTTCTGCGAATAAGAGGACAGGGGGACATTGTACCACATCAAACGCATTTTTTTTTACGACCAGCATGAGCTCGGACGAGGAGGAGGTGAAGTTGTATAGTGCGCTGGAGCGCAACAAGAAGCGCCAGATGATGGGTACGTCGCAAGACGCAGTCAATTATCTACATGCTGATATCCTGATCACCTCCTAAAGCCTTCTACACGCTGCGTAATATCGTTTCAAATCCTAACATTGCATTTTTCTACCATGTGCAGTATCGCTTTCGTCGTCATCCGACGAAGGAGACGACGACGAAGACTTCGAAGACTTTACGATATTGGAGACACCCACCAAGAGACGACGACAAAGTGCGTCACCTGCTCAGGCCAAGAACGGCAAGAGTCCATCTAGAGCAGGTAATTCCAGTGACAGAGTGTGACAATGTCACCTAAAGCTGACCGTGCTTTTTATTTACTGCAGGGAGGAAACTACTGAATGACAGTGATGAAGACGACGATGATTTGTACACACCCAAGGAACGTGAGGCAGAACGTTTAAGAAAACTACGATTGGAACAAGAAATCCGCCAGAAACTGGAAAAGGACAAGGTACTGAACCAGACGCGAGCCATTTTGAACAAGGTATCGACTACAAAACGACAGACGACTGTAAACAACATGGAAGTCATCTCGCTTGACTCGGATTCCGACGATGAGAGCGACGAAGTTGCCCCAGTTGTACCCGTTGCACCCCCACAACAGCCCGTTGTCGACAAAGGACCGCGGATCATTCTGCACATTCGTTCCAACGGAGGTGCTGTTGACGAGATTGCCATTCACAATGTAAGAATGTCCAGGTTGTGTTGCTACTCTCTTTGGACCGAATTTAACCGTGTAGTTTTTTTTGTCTGCAGAAAGATACTTTCGAGCAGTTATACATGAGTTTTTGCGAGCTGCATGGACTGCCACGATCGGCTATCAAGATGACACTCGATGGTGAGGCTCTACCACTTACTGGAACTCCGGCAAGTGAAGATTTGGATACAGGTGACATTATTGAAGCCAAGGTGGACTTTTCAAAGCAGAACGAGGCCAACAAGAAGAAATACCTGCGCTTACGCCTTGTGGTGTTTGGCAAGCGGTCGGAGGTCTTCAAGATTGATTCGGTACGTAAGAGACACCTGATCACTTTACCACTTTAACACTAATGTGGTTCTGCACAGACTGCGACGGTGGCGAAACTGCATGGGAGCTACTGCCAGCGACATGGCATCACCAACCCAGACGATGTCGTTATGGGCATACAAGATCAACGACTTCAGCTGAGCGAACGCCTTAACTACTACGGACTGATCGACAATGACGAGATTTTGGTGAAAGTCAACAACTACGTGGCTCCACAGCCTCAATCCCGGACCATTGACCTCCAGCTCCGATTCCCGGAAGGTGATAAGGCTACGCACCAAGTTGTTCCAGTACGTTCCTGCTTGTCTGCTTGGATTTCGTGTGGTCTGAATGAACGAGTTACTTTGTTTTATAGACCTCAAAGGTTGAAGCTCTGTTAGTAAAGATCGCAACCGAGAGAGATTGTGAAGTATCCAACATATCGCTCATGATCGACGGAGAGAAAATGTCAGCATCACAAACCTTTAAGGTCAGTGGCTGAAACGTTAACCCCATGGCATTTCCGCAATATGTTTATTAACTCACTATTTGTTACCTTGTGACAGGACTACGACTTAGAAGGTGGAGAGCTGATCGAGGTCAAGATCGTGTCTTGACCATGCGAGTTTTGATAACGTTTTCGAAGTACGGCGGGCCTGTAACATATCCTTATTAGCCATCTACTCGACAACTTTTCCTTCATCGGCTTGACCGAATTACACCTCGACTTGGTCCGCAAATGACACCGATCTCTGTTGTTTGTGTTTGACCTTGGATAGCAGCATCATCACCATCAGTGCCAATATATGTGCTGCTAGTATTCCTCCATACCAAAACGGGGCCCATGGCGTGTTCAATTTGAGGAACGGGTAGGGCCAAAATCCTTTGGCTACAGTTCCATGAACAATCCACGCAAACACAGCGTACACCGACGGCCAGCCCATAATCAGCGGCAACGCATCTCTCGATACCAAATGTCTCGTAGCAAAGAAGTCCATTTGCAGCAGCAACACATTGGCCCCATGTTGGCAGTAGCTCACTCCGTTCAAGATCTTCTCGGGATGTCCGGTCTTGATTGCGTACGGGTACAACACCGTCCACACCACGACGCAGATAAGCACCGAAGCGGCTAAGCAAACGTCCAGCAGCAGTTCCAAGTCGATCCAGTACAAACCACTGTCTCTAATGACCCTCCTTCGCCGGGCGAAGGGGCTGTCAGTACCATCGTCACCTCCGTCCACCAGAGCCGTGTAACTCGCCGTTCTCTCGTCCAATCGACGCTGTAATTGGCTTCTGGTGCGCCATGCAGCCCCGAAGAAGTATGTTCCCTGCAGTATGAAGTTCCACGACGTGTAGAAGACCAGACAGCGGCCTCCGGAGCGATAGACGTCCCATATTTGGACCAGCAGGAAGAAGGTCGCTACTCCAGCCCGAAAGGCCAACAAAGCTCGCAACGACCAGCAGCTGCGAGGCTGTAGCAAAGCAGCAGGCTCACTAGAGAGCGGACGGGAGTCCACACGTCCAGAGCGACGTGTTGCCAGCCAAAACGACGTGCACAGCGCTGCCACAAGCTCCGCAGCCACCACAAGCGTCTCCCATTCTTCCCGGTTGACAGTCATCGTTCTTTGGAGTGAAAATGAGCTGTGATTGGATGAAAACAAGTTGAAGTGCACTTCAACTGGCGAAAACAGCGGGGTTTTGCCTTGTCATTTAACCCGCGGATAATGCCAGCAAAAATGGCAAATGATGGCAACAATTTTAGATGAAGATTCTTGTCATTGTGTAATTTACTGATTGGCACTCAAGTGCTAAACGCGATGGCGGGAGTTCTGTACGTGGCGGTGGTGTCCCGCATGCTCGACTTGGCCGACACAGCGTTCCATTGGTTGCCGAGTTATCTACGAGGGTCCTCGACGAGACGCAGTATCTACACGCCAAAGGAGGACTCGATCGCAAGTGTGTACGCTGGAGAAGCGACTTCGCGAGCAACTGCCACTCCGCTCATGCCCAGTGACACCCCGCGAGCTCCCAAGAGAAACTTCATGAGCAAAACGAACGTGTCGATGTAAAGCCGTGGCCCTTTGTCCGAAAATGTGGATTTGAACGTAATGAATGACATTTGACTTGCTCTCAAGATTTAAGAGTTGCCGATAGACAGGAAGGATGATGTCCATTTCCGTATGACAGCCGCAATTCTAGTCGCTTCCAGCACATTTTTCGAGTTGCCCAGAAGTTTGAGAACCTCCTCACATCGATGCGTTAGCGTTCCACCACTTGAATGTTCCTGTCCAGTAGCAACTTGGCGGAAGAATCCCAAACAAGCTCCACGTTTGCCTTCCCAGTACTCCGGGTCGGGGTCTACTCTCTCCAACACGTCGAAAGCTTTCGCCGAGTAGTAGAACTGCTGAGTTTTGTAGCAATCATTTGCAATCTGTTTCAATAGTGCAAACGCAGTCTGCGAGTTCTCAATCTTGAGATAAATTTCCCATGCCTGTGCAGCACGGTCCATGCGGATATAGCAACGAGAAAGCCAGCCACAAAGTACGAGTTGGGACTGTAGTTCAGGACTTTGAACTCGCAGTAAAACTTCTTCAGCTTCACGATAAGCACCAGTTGCTGCTAATGATACGCCATAGTTCCAGTTAAAGGCGTCATCGGCACTCAAATACGTTGCGATAGAACTCAAATATACGTTTGCATCGCTGGATTCCTTACGTAATATAAAATACGACGCCATACACTGACGGCCTGGAATTGTGTCACAATCATCGGGCGAAGACCCGGCAGCATGGAAATATTTCTCAGCTAGAAAAATATGCTCCTTGGAGTGAGTCTGTTCTCCAATAACTGCGTGCAATACTCCCTTAATTGCACGGTCGATTGTGGTGTGCGGCTCCATATCTTCCATTAATGCGAACGCTTTGTGGTATTCACGACGTTTGAGATGAAGCAAGACCAAGTTCAGTTGTGCCTCATCGAGATGGCCCACTAAAGAACTCAAGACTCTTTCAGTCACTGCTCCTAGACTCTTGATACCATTCGCTTCGCGATCTGACACGCGGAAGATGGCGAGATTGTGCCTCATCACATCGGTAATTGATAATTCGGAACGTGAGTTCGCAATATCGAGAGCTTCCTGGGCGCATGGGTGATTTGGGAATCGTTTCACGTAGTCATCAAGTATAAATTTTGCCTCTCTTGCACTATACAGTCGATAGTTGCTACTCGCTTTCAAATTAGTGGCAAAGAAACTGTCTGGATGACCAACCAGGTATACTGCCAACAACTCCAGAGCGACATCGTCGTACCCCAGCCGGAAGTAACATAGTGCTAGATACACATGCAAAGCTGAGCAGCCCTCTTGACTGCCCTGTTTCGATTCTGAAATCAATCTCTTGTAAATTTCCGCAGCTTCCTGGAAATTATTCTGCGCAAAGCTCGTTGCAGCCAACGCTAGCTGGTCCTCCACTGAATCTCGAGAAAGCTGCTGATATCGATCTAGTAAGGTCTTCTCGCTGTGTTGTCGTCGATGTGCTAGCAAAAACAACAATCGATTGCACAGGGCACTTCTGGAACTGCTCAGAGCCGCGTGTTCAGCGTCTTCGAAGTTTTGCAGATAGAATAAGCAACACGCACGACTTAGTCGCCAACTCTTTAGATCTGCTGCAGTCGCTTCATTCGATGCTGCTTCGATCAACTGCTCGAAATGTGACAATGCCTCGCCGAAATTTCCATTGTGAAAATGGCAATACGCTATCCACCAAGTGTTTAAACGCCACGACCTGAGACCTTTAGCATTACGAACCGAGTTTTGATCTCCATCCTGTCGCTTCAGAACCTGCAGCAGCGTTAGCGCACCGACAAAGTCTCTCCTATCAAGGTAAGTGTCCAATTCAAACACCGTGTCTTGTTGTGGCTTCTTTCGCCGAGGTTGCAACACCCTACCACTTGATACAGTTTGCTTTGTTTTCCTCGCCACATACATCATAAACGTCCGCTGCCAAAAGTCACAGTATCCACATTATGAGTTATATTTTCAGAAATTTTTTCACTCGTTTCACTTGTTGCCCTTTGTCTCCTCGTCTTCAGCTTCACCTTGTTGCGTCTTGCTCTCCGCCCTGGCCGCTTGTGTGCGATAGAATTGCGGTTGAGACAGAGTCGTAAGTCTGGTATTGCTGCTGGTATTCGTATCGGCCGTCGCACTGCGTGCACCAAACGTGGTAAATAGTGGTGGCCGTCCTTGCGATGTATCGCCGCTCTTGGCCTCTTCATCTGCTGCGTCAACCGTAAGCGGGATCTCACCGGGCGACGGCTCTGAATGCTCATTAGACGCCACCGACAACTGCGAACTGCGACGATCGCTGCGCAGCTGCCCCGCGTCTATCGAGTCTTGCGACTGACTCGACCCCGACAGGTTGGAGCGCTCGACGGCGTAGCGTTCTTGTACATTCTTTACCTTTTCGAACCGCTCGCCCATTTGTCGGTGCATCTGACGCGCTTCTTCAACGAAAATACGAGTCTCGCGATTGCATTGCGTCTGCAGTTCAAGCTCTTTAATCTGCCTCTTGGAAGGCGGAGTGCTGCGTAGATATTTACAAAAGAAAGCAATTAGAGCACAAGCATTCTCTGTAGTAACAGCAAACGTACGTTTGAGATAGGGCGTGCTGCTGGTGTTGAAGATCCAGCTCTTGTTGCTCAACTTTGCGTTGACGCCTTAGCTCTTGAATCTGAAAAGAAAAAGCGATAAAAATGTGTCAACGACACTGTAAATACGATAAAAGCTAATACACTCTTACCTGTGCTACCAGATCGACAATAGTTCGCATTTGCTGAGGGTTCTTGGGGTCGTCCAGTATATGGTTAAGTGTCGAGCTCAGAACGTTCCGTTCATGACGCAGCTCCTCCAGTTTCTTCTTCGCATCTTCATCATTCTTGGCCAGATCAGCGGCAGCTTGCTCCTTCACTTTCTTCAACTCTTCTTCGTGCAACTGCTTCGCCTTCTTTAACTCGTCCTCGTGAGTTTTTTCCAGCGTCTCGTTTTCTTTACGCAAAGTTTCCAACTCCTTTTGCGCTTGCTCCAATTGCTCGGACATCTTGTACCGGGCCATAGAAACTTGTAAGGAGAAAGTTTTCAGCTCATCGTATTCCTCTTGAAGCTTGACGAGCTTGCTGTCTGCAGTTGGCACCTCAGCGCGACGCCGTCTCTTACCGGCAGCTCTAGTCGATGAGCTACTGGACTGTTGCGTGGCTTGGGTATTATCCTGCTCACTAGCTGGTTCACTGGCCGGCTCGTCCTCTTCGTCGTGGCTCGACTTTCGATTAATGCTTACGCGCCGCAACTTCTTAACTGGGCGAGGGCGTGGAGGCGAAAGCACCACTTTGGTGGGGCTCTGAGTGCACTGCAGCTCCTCATGCACACGTTTTCGAGTACGGCCAGCTACAGACATTTCGTCTGCGCTCACTTGTGCGTGAAGTTCTTCATTCTGCTTCGTCAGGCCACTGGGTCTGCAACCAATCGACATGTTAGAAATATTTCTACCATTATTAACAAATCATGACACACACGTACAAGATCTCGAGTTTATACGCGAGCGGTGATACTTCTGGTAAATAAATAGACAATAACAGTGGTAAAAGAACGAGAGTGTAACGCAAAAACAGCTTCTCTGCAAACCTTTAGAGTTGGGATCCGCAAAATAAATTACGTAACCTTTCTTCAGCTCCGCCTTCCTTCGTAGTCCGACCTTTTGGCTGTTAACCCAGACGCCGTAGCGGCTACTTCACAGCACCAGCGTGTTAGAACGAGCATGCGTGGTGCAGAAGCTTGCAGCTCAATTGTTACCTTAGGTCCTCGATCTCCACTAATGGATTTCCTTGGCCGTCCTTACCCTGCAGCCGGATGAGGCAGTGCTGCACGCAATAGCACAGTAGAAGCCGTCTAAGACACTATAAAAATGTTGACATAAGAGTTACAAATCCACGTACCAGGCCACTGATGAATTGTTTGTCGATAACGATATCAGAACGCTTCGATATGCGGCCGATGCGGTGCATGGAGCGGGAGAGGTCGTAGTGATCAGGCAGGGAGTCGCCCTTCTTTTTAGAAAGCAACACGAGCCGTCCCCAGGGCAGTAGCTTCGGCGTTGGCGCGGATGGTGATGACATAGCGAGCGACCAGCGATTCCCCGAGGTATTTAAATGTGAGCCCGCGAGGATACATTTCACGGTTACAAAAGAATTTTCTTCATATAGGAATGCCTGATTGGTCGGTTCAATGATACAAGACGGTAAGTAAAATACGTTTCATTTAAAAAAAAATGAAACGTTTTAATCAAATTTATTCAAATATGATAATTTTTGTTACGCTTTTTTTTAAAGCTAAAATTCTTTTAAGAAAAAATACAAGGCAGTTTTCGTACAGTACGCGACTGTTTTACATTACATAGTTAGGAACTTACGGTTTGGAGTGGAGATACTCAAGCTAATGCTACTTCCCCAATTTGTGCCTGCAAGCAAGTTAGCTGATTATTTTTTCGCGCGTTTGTTTCATGATCTGCGTCACCCCCATGAGTTATCCAAGGTTCATATTTGAAGACCCAGCAAATCACATTTAGAACTACACAAGTGGGGCCAGAACCGTACTAATCGCTGCTCGCAAGCGCCATTCTCTGAGCCGATTCGAGCTTCCAAAACCGCACGTGATAGGACTATTACATGAAACTGCACGAACAGATTACCGTACCTCACAAAATAAATACTTAACCCCTCCAGTCCGGCATCTATCTGCCAAATTTTTTGTCCCTATGTTGTATTCTACAACATAAGGAATTAGTATTAACGTTTGTATTGAAACATATGACAAGGTTGTACCACGGTTTGAGATGATGGTGGCCAAACTACAACATAGTGCTGGTAATGTTGGCCATAATGGCAAGGTATCGCTTGGTTATGTTGCCTATGGCAGCAGTTCAACAAGCATTAAGTGGAATCAAGTGTTTATGTGACCGCCGACAGGTTTCCGACGAATCGAATCGCGAAAAAATTACTGAGTTACTGAAATAAAACCAAGCAATCCATTGAAACGCACACTACTTGTTCTGCTCATCATCGCTACTGATAGTCCCCTCCAACTCACTGTCCAATCGGCGTCGCTTTTGCGACTTCGTGGCAGGTGCACGCGCGCGGATCATCGAGAGCATCAGGCCTTCAGCAAGACTGCGCCCGCGCTGCCAGTCGTGGTGCCACAAGTCCAAGCAGGTCACTGGTGCTCCTTTGACGCTCCGCCTGGCGCGTGTGCAGAGGTACACACGCTTCTGGCCATCGCTGCACCCACCACAGTAAAACGTTGTCTGGTAACCGCGCTTACGCTCTCCGCGGAGCAGACTGCACACTTTGCAGGAGCGCTGGCGCCTTTGGAGTGCTCCGTACACTCGCTCTTCTTGAGCTTCTGCCACTCGTCTACCTCGACTGCTACATGGTCCGTCAGGCTGCGCGATGGCGGCGTCAGCGTGGGCGACATCAGTGCAATGCCTGAGGGTTGTGCCATAGGAGCTGCAGATGCAGCTCCTTGAGAAACTGGACGTGACTAAGTGGTGGTGTCTGCTGTCGGCGCTGGTGGAGCTCCCTGTAGATGATATATGCATTGACGACGACCATATCGAATAGCCCGTAGAACAATGACTTGTAGTACTTGAGCCACCGGTTTGACAGCTGCAGCGAGTACCGCTGAAGCCCTCAGCTGGTCGTGGCGATCTACGGCCGCCCATCAAGCTCTAGTACTGCTTGACAAACTTGGGGCATGGCTCCTCGACTTGCTGGGCTCCCTCACGCCGAACGATGCGCTCGGGCTTAGCGCTACCACCAGTAGTCAGGAATAGCACAGGCTTATTGTCGCATCACACGCACGCTTTCATTTGCGGTACGCTCTTGCAGATGGTAACCGTATGCGCACCACGAGTCATGCCTCGGGGACGGCGCTTTTGCCGTGAGGGAGGGACAATCGCTTTGCAAAATCCAAGTCTATATTCAAAATAAGCGACAACATAAAGTCAGTATATGAGTCAACATAACGCACAATATACCTAACAGCATACCGAGTGGGGAGTGCGGTGCCCAGGATGTACACGTTCATTGCCAGTAGCTGGACGGCGAGGACTACGCACGTATAGAATCGGTCTGTGATAACCAGGAAGTGCTCGGGATGCCCGCAGCCTAACACAGCACGCATATTTCGAACAACAGCAGCGGGTCCCTCAGGCATGGAATAGAATCGGTCTGTGATAACCAGGAAGTGCTCGGGATGCCCGCAGCCTAACACAGCACGCATATTTCGAACAACAGCAGCGGGTCCCTCAGGCATGGAAGTAGGCTCGACACCTGGCTGCTCACTGGCAAGCTGTTTCTATCCCGCGTAGATTTCAAATCTGCCAGTACAACATTAGCATCAGCAAGGTCAGTAACACTACGTAGATTAATACAACATAAGGACTTAGCGCGGAACAAAAAAGATCGTGTACCGGATGCAGTACGCAGACTCTGCACAGCACGACAGGAACATCCTGGGTCCCCATTTGTGGGGCTTCGCTTTGAGATAGATGCGCGTCTTGTTGTAGGATGAGAACGAAGGAAGCATACCCTCGTCAAAGGATAGCCACGGTGGTGGTACGTAGCCGCTCTTGAAGGTCTTCTGGAGAGCGTCGACGACAGGTCGGATCTTCCAGATCCGGTCGACGCAACTCCTTTCGTCGTTGTTGTCGCTAAAATGTAGGTTTCCCATGATATGGAAAAAGCAATCCCGTGCCATATAATTGCCAAACGATCCCCGCGAGATACCACCTTCGTCATGCGTGCTCCAGGGATGACTCATGCGCTCCCTGTTGGGCTGAATGGCGCGTGCGAGTAGAAGACCCACCACATGTAAAAGCTTAACGGCCTGAATGGGCCGAATCTATTGAAAAGCAGCCTTGAATTGAGCACGCGTCTTGTCGGACGACGGGTTCTTGCGCTTATGCTTCGCGTACTTCGCGTCTGCACGCTTGTTGATTGTGGAGAGATGATACAGGTTCGACTCCACTGCGATGTTGCGCCACAGGGCCGGCGGCATAAAAAGCAGGAACAGAGCTAGCGGTGTCTCTCCCACCTTCTTGATCGCCGTGCTGGGGCCGTAGTACGAGTCTTTGAGGCCAGGGTAGTCACCATCGCATTGACCAAAAAACGTATGGTCGCTCGAGTATGCGGTGAGCGTCAACAGATACAGGTGCCTCGTGGCCCGACAACACCAAATCGCGCAATGCATCGCTATTGAGCACGCCGGACTCCAACGCCGTGCTGCCTCCGAGTGCACGAAGAAACCCTTCGTTGAACCGCGTCTCGCTAGCTCCATTTCCGCCGATTGGGTCGTCCTCGCTGTCGCTCTCGGTGACGCTGCCGTCCACGACAATCAACCGAGCATCGTCAGCCTGAGTACAACATAGCAAACAACATATATTACAGCATAAGTCAACATACAATACAACATAAGCGACACCATAACATCCAAAATCAGTGGCAACATACCTCTCGCTGCTTGTCAAAGTCGTCAGCATCAGGATCATCGCCAGAGTCAAAGACCTCATACGCGTCGGGATCGTCATCAGGTCCCATCCGGTTGAGAGAGTGCCGGTGGCGACGTTTCACTGCAGTGCTCCCGCGAAAGTAGACCTCACCTTCCTTACCGCGCGCATTTTCACCAGGTGGGACATAACGGTGCTCCTGCTCGATGACTCTCGGCGGGCGCGCCTTCCATCCGTTGCTTGTCAGTTCACGCCATAGAGACCTCCAATTTACGTCCTTTACCTCCATCGTCTTGCTATCCCCGTCAGCAAAATCAGAAGTGAGAGCGAGAGGGACCCGTCGGCTGGCTTTACTTCTGAAAAATACTCGACGGTAATTTACGGCTCTGTCAGAAAGGCTACCTAGATGTGGCGTCCATCACAAGGATTAGGTTTACACACCACATGCTTTCTCTCTTGCCGTAGTTGGTCTCTATGAAATTTTATATAGACCATACAAACTTTATATTGGCTTTGGCTTATGTTGTATTAGACAACATAAGAGAATCACTAATTTGGAGAATACAACATCCGGACTGGAGGGGTTTACAGAAAAACAGCACTTTTCGCGTGTTTTTTTCTGTTTGGAAATTTTGTCTAAACACAAAAATAGCAGATTTCACATCTTCGAAACAAAACTATATTTTGGCTAAGATGAAGGAGATCCACCTTTCAACCGCTTAATCATTTACCAAATAACGCTCGCATCTTCATGAAGAAGTTTTTGCCCCAGAACCTGTCGAACAAGCAGTGGCTGAGAGTACAAGAGGCGCGAACACAGATAAACCGTGCTCAAGCTCAAAACCGAATTGTGATCGATATGCAAACCGATATCTTAAGACTAACATAAAGAAAGAAACGACTTCTAAGCTGGAAAATGAAACAACAGGTCCCTCCTGATGGAAACTACAGTGTAGATCGTGTTCAAGTAATTCAATGGATTGAGGAGCTGTGTCGGCTATAAACGAAGACCAAAACAAAGTCGTAAGGCGGAGTACAGGCTCAAAAGACTTGGTCACGACCCGTGTACACCAGACACAGAACTATTTCAATAGCACATCGCCTGCCTTAAGGACAACGGTCTGTATAGTTCGCTGCTTACAGAATCAACTCGTGGAAGATGAAAGCTGAGAGAAAACTCACTATACGAATATATCACTTCATTTACTGCACTAAAAAAATTGTATTCGCTCCGTCATGTCTTCCAGGTTAATTTTTGACCGCTGAGAATTTTGTTTTTAAAACCAAATCTTAACCCAAACACAGGAATTTCACGAGAAATTCGGGTGTTTTAACGTTAAAACGACAGCAGTTTGGAATTGCACCAAAACATTTATTTTGTGAGGTACGGTAACACTTTAAACAATGAATTTATACAATTAAAAATTCGAGAATAATGAACATCCTTCTATCATCACCGTAAACAGAGATTCTCATAGATTCGTTGGACGTGTATGGGAGTTTGTATGTAACCGTAGGATTTTTCTCCGATTTTTTTTTTGTCTAAACGGTGGTAGTGAGGCGCTACGTACTGTAATAACAAATATATTCTTTTACGAAGATGAAAAGTTTTATTATATTCATGGATTATAATCAAGGATGCAGATACAGATCAACGGTGTAGGTAAACCATCCACATCAAATTGGTTGGTCAGGACGAAATGCCACTACAACTCCACTACACGATCGCTCTTGAAGATTACCACACATTGCTCATCATCCTTTTAAGATTTGTTTAAAAAAAATGGCCAGACTCTGGAGTCCAGAGTCCCTGGCAACATGGACTACCAAAACAAAAACCTGGACCAAAGTTCAGTAGCTCTGTAGTAAACTTTATTCTGGTGGTCATGAATGTCGATTACATATGCCATTGGAGACGAGATACATGGAGTACGTTGTGTCAGATGAGCAACGCCGCCGGCGACGACGCCGTTGATGAAATAGCACACCCCGAGCGACACCGACTTGATTGTTATACCTTAAAGCATAAGCGTAATCGGCTGCGTAAAGATGAGTAAATCATAATATTGGCATTTATCTATTCGGGTTTATCGCCACCACAGGGTGCAAGTTCTCCGTAGTAGCTAAAGTAGGAGTGAAGACGCATCTACTCCACTTGAGCTCACTTCGCAATTTACTTCCAATCGCGCGGACCTTACTCGATCGGCCTGACAAGAAATGCGGATCGGCAAGCTGCTCCCGTTCGCCATTACTGGCAACTACGCGTCTGCAGCATTGAATTCGACGTCGTCGAGGGTTGATCTGAATGAATGGTACGAGTGCTTCGAAAACACTTTCCCCGGTGTTGGGGGTAATGGCTGAATTGTCAGAGATAGTGGTAAGTGTCCACCGGTCAGATTGGCGGCTCTACCAATAAGGATGGGTGAAGCCCTTTAAGTTACAAATAAACACCCAATCAGAATAGATAAAATCTGCCTACAACAGCGAGCACCGCTCGCGCGATGATGGTCTAGCTGGCAAAGAGAGCTCACTTCTCCTTTTGTCAACGACTGAGCGAATCAGTTTGTTGGAGGGCAATAAGAGAATAAATATAAGTACAACTTTAAACTAAAACGGACTGTTCAGCATTTCAAGTTGAGACTGTCAGATGGCTAAAGAAGATAAGGACAAAAATTGTTGGACTCAGGTTCAACGGAAGTTCGGCGACTTTCAGCGCTGGAAAGGTGCGGAGTTAACGCATCTCACAAGCCGGACGAATTTTCTTCGTGTCGCAGAGATTAACGATAAGCGTCGCCCCGCCCCGTTTCGGGTACGAGGATCGGCCGAGTCGGCCCATCCACGTTGCGCAGCCGGGCGCAGATGCGACAGCTACAGAACGGGAGCAATACCAACTGGAGATGGTGTTTCGGGTCGAGCAGGAGTCGTACCTGCGGGACCTCTTCAACCAGACGCTTCCTCATCGCTACATGACGCAATTAAGTACGCCGTTGGTGTCACAGACCGTACCTGCGTTCTGGCAACAGCTTGAAGCTGACTTTGGGCAGAACAACGCGATGGGCAGTGTCGACATGATTCAGGAATTTGAAGCTGTCCTGGCTATGAATTTCGCCAGTGTGACAGAGCTGTTTCAGCGTCTGCGCGGTGTGCGCAACAGACTGAACCGTCAAGGCGAAGAGGTTCTTCGAGTGCACCTGCTACCTAGCCAGCTCATGATTGGAAAAGTCCTGGCTCTATTGCCAAGCCACCTGTGGGGCCCAAGTGTAACGTTTACGTCAGAAGAGTTCACCTTGGAAAAAGTGCAAAGGAAATTGATTGCAATATAACAAGAGCAAGGCCGAGATACAGGCCATGAGCAAGACGAGCCGTGATCCGGTCTCTGTGCCGATGCAGATTAACTTTGCGGCCAAGAGCCCGGGCAGGAAGATGAAAGGGCAGTTTAAAAGGGCTGTTAAGCGCAAGGCAGTGCCATTCCCTGTGGACGATATGCAAACTGTTGAAGTGGAGGTGATGAAGTGGAGGAGCTTGAGTAAATGAGAGAAAAAAGAGTTGTAATTGAAAATTATAAATTTGTCTTCATCGAGTTTCCTGGGCACCATTGATTTACATTTCCTGTAAAAAGGTGATGCAATCGACTTATCCAGGGTTGGGTACAGAACATATTTTGTGCGGTAAGACATTTTGTACAATAACTTGTACGCTATGTCACCAATTAGGACACATCATTGACAGCCTCTCTGTGTCCCAAGGTGGGTACAGTTCTTGTCCCAGCTGGTGGAGTTGATTTGCAGTCAAGACGTTGAGGGCTTTGACTCGAGATTACTACTTCGACGATGACCGACTGTTTCTTGCGGTAGTGAGTTGCTAGGAGCTGTATTTCTTTACCTTTTCTAAGGTCGCAAAGTTCTTTTCCGTCGTGCAGCTCTAGTATCAGTAAATTAAGCTAGTTTTCTCTTCCGTATTGTTCTCGTTGAGTGCTTTAAGTTCTCATTTCCTGATCTTTCAACTTGTGCACAGGTGCAGTTTTATCTGATTTGCATACAAGTATTGAAGGCGTTAAGTGCAAGCCTCAGGTGAACGAGACTTCGTGCGATGCCCGCCTGACGCTGAAGTCTGGGCTAGCTCTGAATGGGCTTGTTTCACTCGGTAGCGAATCGTCTCCTATGGTCGCACTAGTCTTGGATTTTGTCATATTGATCTACTGCACTCAATTTTGCTGCTATGGTTTATGTGATTTGCACAGTACTAATATACTATATTTTGTAAATACAGATGCCTGTCAGTCTTCATACACAAATTTTGTGCCAACATCAAGAGATGCTGCCGGACCGATACTCAATGTGCGGCCTCTTATCTATCAGCAACGGTCTCCAAACTAGGGATTTCATCACTTCAGCCATAATGCGGCCTATTTTGGCTCGGTTGGTAGAGGTGAGCCCAAGTCTGGATCATGACCATACACGCTACGGTGCCTACACCATGGACGCGTTACAGAAGGGCCTGCAGAAGCGGCAGAAACAGCTACTTTACCTGAACACGAGGTCGGGGTTCAAGAGCAGACCCAAGCTACCTGCCTCCATCGTGCGGAGTCGAAAGTCGGCTCTGCTGATTATAGATAGGCGGCCTGGGCAACGGGCGGGTACATGACATTATATCGCTCGTGCCTGGGATGGTAACAAGCTTGTGTTCATCGATTCCGACACCTATCACTACTTCCCTAACCGGGAGGAACGTTTGACAAGTTTCTTCGAGACGATAGGTGGGGTGTACTCAATTGAAGACATTCCTCGTGCTAATCTTTAAGATTTAAATAATACGTATTTTGCTTTAAAACATGATGTTATATAGTTTTTAGAGTTGTAGAATCTTAGTAATACATCTGAGTTTGGTTAATTAATATTCAATGAGGATTTAGGCTATTTTCGTTGTATTTTACTGGCATAACTGGCATTTGTTTTTCTCTATCTCTCTTTTTTTGTGTGAGTGTCTTACATAATGACCCTCTTAGACTTCTATAAAGGGGTTTTGATAGTGCCATTTTAAAAATGTCTGCTACCTTTTCTTTGGTATTGCAGTATCTAATATCAAATTCGTTTCTCTCTAATTTTTCTTGCACAAAGTGATACCGAATGTCAATGTATTTGGTTCTGCCATGCAATTCTGGGTTGTAGGACAGTTTGATACAACTTTGGTTGTCCTCGAATAGAGTAATAGCATGTGCGATTTTGTGTTTAAGCTATACTAAAAGAAGTTTTAAGATAATAACTTCTTGCATGCAGTGACATAGGGCAATGTATTCGGTGTCAGTAGTGGCCAAGAACTACAGTGTGGTGCTTCCTCAATTGCCATGAAATTGGGCTCCCACGCATATATGCGATATAGCCTCCCACAGATCGTTGTGTATATGAGCAATTGGCGTAGTTTGCGTCGGAGTATGCAGTGAGATAACATTTTGACTCATATTGCTCTAGGTTTTGCTTTCCGCCAAGAGTGATGCCAAGGTTATGATTTCAAGCGTGGGAGCAACGATGAGAAGGTCGTCCACACAGATTAGAATGTAGCATGTAGCTCCATCCACAACCCCAATGAAAACACATTGATCTTTAATGAGTTTGTGGAATCTCATGGTGAGGAGAAAAGAGCACAGGGTAAGATACCAGATCCGAGATATCTACTTCAGACCATATAGGCTCTTCAAAAGCTTGCAGACTAAGTGCTCTTTTCCACGCACAGTAAACCCTTCAGGTTACATCATGAAAATTTCATCATTGAGGAGTGCAGCAGGAGGAGCTCCGCCTTAAGCAGGGTGAGGTTGAGCTAAAGGAGGAGAGAAACAAGAGCCAAGTCGAACAAACCAGCAAAGCTCTTGCAATTCTGCAAGTACAACTGCAAGCTGAGTAGCGAGATTCAATTGTGCAGTTACTACTGGCTTGTAAAATGCTAGCTGATAACAGCATTCCAGATACAGAGATCAACTTATTGCTACCTCTGCCAACACTCACGCAAACGGCACCTCGCTTAGCCTTTCAAACGTTTAAGTCAGAAATGTAGTCTCAAATCTAATCTCTCCGATTACTACCGCTCTGATCGCTAACAGGTAATTCATTTTCGTCGGTGTTGCAGTTCGTGTCGGTGTTGATCCATGCTTCTGGAATTGGTCATTAATTGCTAAGTTGTGCAATATCATACTTACGCGTATAAGTTGAATAGTAGCGGCCAATTCCTTTGTGTTTCGAAGTGATGAACGAAGTCGTTTGAGTAGGGGGAATCGGACCTATAGCATTCCGATACAGTGTTCAACACGTATGCGAATACGGGCAAGGCGCTGTTAAAATGCTCTTCTTTTATATCAAGCTGCCCACCACTAGACGTCCTGTACGCCGAGACCATAACATTCGAGGATTGATACGCCGGGTCGCCAGACACAGTTGACATGGCTAGACCCAGGCCACCCGACATTTTCATAGCGGATCCGTTTCAGATCGTCACATATTACCAAGCCGTTGATAGCATAAGAGACCTTACGAGAGTAGTAATCTTCACCATGTAATTGTGGACGCGTTAGCAAAGGAATGAGCGTCCCATCTATAAGATCAACACAACCTGGCATACTCGATACGCGTTCCATTCGAGCTGAAATTTCACGTCTTTCTTCAGCGCTCGACCGCTAATTACCCTTGATCCGTAGCTGTTCAGTGCTCTTATCGTTCATTTAGCGAGTAGGTTTTCTGGGGTGTGGCTACCGACTGACAAGAAATCCGCAGATCGACCTTGACCGTCTGTTGAGTCAAGTACTCAGAATAAGTTTAGTAAATGCAGCTCAACACTAATTTTTTTCCTGCTTACCAGGGACACATTGAAATTCAGCATGCTCTTGTATGAAATCGCGGACAGCAAAGAAAAAATATGGTGCCATTCGAAAGTGCAAGCGGAACTCAGCTTCATTCATGCCAGCTAAGTAGTAGTTGATATGTGAGGGCGGCCGAGGAAGACGGGTTCGTGGTGCAATATATCGCCTGGTGAGAAGGTCCCGATATAAAGCCAATACATCCATCACCTCCTCGTCATCGCTGGAGTCTCCATAACTGTCCAGGCGAGCTTCTAATGCACGTTGCAGCAAAGTCTTGACTGCGGCAAGGACGCTGCTTTCTCATGTTTTGCCTTGGCTTCTTGACAGTGAGATCATTGTTCCAAAGGGCACGTTGTAGTCTGAACTCAAATCTGCATAGTGTGTCAAAGTTCAGGTCATTTTATTGGTAGAAATCTGTTTCTGAATTCGACGTCTGTCTGCTACTCTGGCTACCACTAATGTCCAGAAGAACAGCGACGTGTTTGAAGTATTCTCCCCAAAGGACCTGCGGTATGTTACCACCACTGAGAAAAGTCCTGGTTCGATCGAGTAGTGTCCACATGCGCCTCTCGCTACTCCATTTTGCTGGGGCGTGTACGCATTTGTAAATTGTGCGTGCTTTTGTACTCCTGAAAAATAATTTCCCCAAGTTTCTCATATTCTCATCCATTGTCGCTTTGAAGATGTCTAATTTCTTCATCGTGCATGTTTTCATTGATCTGGATTTCGCCAACATCGGCACCGAATACGTTTTGTGCTTTCTTTCGATAGTCTTCGTAGTATTCGTACAGTTCAGACTTTCGTTTGATGATGTAGATGAACATGTACCGTGAGTAGTCATCTATGAAGGTCAGAAATTACTGGAACCCCGAGCGTGTGGGAACGGGTAATGGACCAGCCATATCGGTTTGTACCTTTTCAAGAGGGGACTTTGCTTTTTCAACGGTACGTATATTGAATGGATTACGGTGAGCCTATGCGTACGTGCAAGAAGAGCAAAAGTAGTATTTCTTATAATCAAAGTCATTTAGGCCGATGTCCATGACAGTGTTTGCTTTGGCCAGATCCTGCATAATGCGAAAGTTAGAATGGCTCATTCATTTGTGCCAAAGCAGAACATTACCAGGCTTACCTGAGGTTTCCACATGGGCTACCTGGCTTGAGGTCGTCGGATTCGCTAGAAACTGGTAGAGGCGAGTATCTTCACCAGTTCTGGTTCAAATTTAATTCGGTTAGCGAAGAACAGAACGCACTTCTTAACGCTGGGGAAGTTGATTTTGGAATCATCTTCGACGGATTGGCGCACTGAGAGTAGGTTGAACTTCAGCTGGGGCGCATATAGCACATTGACTGGGGTGATTTCTCGTTCCTTTCCCTTCGTGTCCTTGATTGCCATTTTGACGTCACCAGTTCCTTTGATCGGAATCTAGTGATTGCCGCCGACAGCGATTGACTTACCGGCCCTTGTCGTCATATTCTCGAACCACTTCGGGTTGGACGTAGCGTGGCGAGTTCAACCCGAGTCGACAGCCCACACTGGGTCATGTTCCGCGTCTTGGGCGGTGAGACTTACATCCTCCATTTCTTGCCTGAGGTCTAATGTAGTGATGGCAATGATACCATACTCGTTGCCAGAGTCGGTGTCCTTGCGGCGACCGTGGAATTTGTTGCGACGCTTGGGTTTTCCGGAGTTATTCTCCGGTTGCCGTTCTGGCTTCCGTTTCGATTGCTGTTCCGGTTGCTCTTGTAGTCGCTCCGATTCTGATTCCGCGACTTGCTTTTAAGTTTTTTATTGTGCAGTCTTGAACATAGTATGCTCCATTGATCGCCTTTGCTAAAAACAGAAATTTGCGTTTCCATAGAATAAATTTGTATAAGCCACTGTTACTGGCTACAATTTTGTATCCTGCTTGCTTAAGCAAATATTCACTTGGTATATTTGATTTCGTGTGGGTAATGCAATATTTCTAAATGGTATTGATGTAATCCCGGTTGGACCTATTACGGACTGTTTCATAGTACCAAAAATGTAATTCTCAGTTTAGATCCCTGTCCAAATGTAAATATCTAGTCTGAGTTTGGCTGTCTGACCATGAAGACCAACGAGTTTCCACTTAAACAGTAACCACGTCCAGTATCCAAACCCAACATTTGTCTGTTAGCTCAGAAGGTGGCTGTAACAGCAACGGGTACAGTTTGCTCACTTTTTCTTCGAAGGCTTGGCCCTTTTCTCTAGTTCCTCAGCAGCTGACGGGACCAGTGCGTTGTTGACAGGCATAAATTTCGCGCCGTCAAAATCGTGCATGTTCTCGCCACGGTAGCTTGGTGGGTTGCTAGATACCAGACGACATACCTCTTGGGATCAACGGTAGACCTCTTGACTTTGACGCATCTCTGCTCGGCGTGGCTGGCGTCGTATCCGAGATGCTGTGGCGCTGTAGCGCCGCAGCATCCACCGGACTTTCCTTGCGCTCCATAGCCTGGGCTGTTAGCACTTTCTGTGTCTGGATGCGCTTCAGCATAGCGGCATCCACCGGAATCTCTTTGCGAGTCTCATTTCTCGCAGGCTGTGTCATAATTCGTCCTTTGAAGCTTGAGTGGGCGTCCGCCGCTGTAAATGTTGGCACGCCCAACTCCAAAATACCTGTCGGCCTGTCTCGTGGGGCAAGTTATCTTGTAGTGTGGCCCGACTCCATTCATTTTGTTGGACTTGCCATTGCAGTAGAAGCAAGCATTCGTTTGTGCCAATGATGTGCCCTAATTGGTGACATAGCGTACAAGTTATTGTACAAAATGTCTTACCGCACAAAATATGTTCTGTACCCAACCCTGGATAAGTCGATTGCATCACCTTTTTACAGGAAATGTAAATCAATGGTGCCCAGGAAACTCGATGAAGACAAACTTAAAATTTCCAATTACAACTCTTTTTTCTCTCATCTACTCAAGCTCCCCCCTTCATCACCTCCAATTCAACAGGTTATGAGCCCAACGCAAGCTTCCCCCGCCGACGACCGCGAGTTTCCGCGCCTCAACAGCCGGAACTTTATCATCTGGAAGGCTTGCGTCACTGCAGCCGTCGAAGGCAAGAACCTCCTTGGCTTCGTCGAACGTATCAACTACACCGGTGACTCCGACTTTGAGTTCAACTACGATGAAGAGCTCAACCCGGCACTCTCCGACATAAACGACATGTCCGCCACACTTAACGCCATCGGCGCTCCCACGGCCGACGACATGGTGGACTCCTTACCGAGCGAGATCTCCTCCAATGCCAGCACCGCAAGTTCGGATTCACCCATAGCCGGAGACGACGGCGATGTGGAAATGGGGTAGGAGAACCCCCCCCCCCCATTATCCAGTCATTCACTGCTCAAAAGCGGGTTGAACTGAAGCAAACAGAGAGACTGAAGGCTAAGAGCCAGCGGCAGAGCTCGAAGAAACTTCGACTCAACGAAGCAAAAACGAAGACCTTTCCTTTCACGATCATCGATGACCAACACGTCCTCATGGTCAAAGATAAGGCTACAGCGTTTGAGATCTTCCAGACGATCTGAAGCAAGTACGAAGGCGCTGCCATTCACCGCGACCCGTACCACGTGCTATCATATTTGATGGCACTGAAGTATGAAGAAGGTTCAGACCTTACGGCGTTCATCATTGATATCGAATCCGCCATGAAAATTGCCTCTTTAGGCACAAACAGAAGTCACTTTACCTGTACCGTGCGCTACCTGGACAACGAAAGCAGCAACTGTCTGTTTGGAAAGGCAGCAAGGAAGTTTATTCCATACGAGGAACTGAAGCGGCATATCGAGGCCAAGGTGCAGAATGAGCTAGCGAAACCCGCTACACGTTAAAACAAGGGACCCCGAATCGAGGGAAACCTGAACGAGCAAGCCCAAGAAGCCATTGTGCCCGAACTAACCTCGGTTCCACCTCCTTATCAAGAGAACAAGGCACTCATCACAACGATGAAGTGTACTCACTGCCTGCGCGACAACCACAATACTGTCGATTGCTACGTCCTACAGCGTCACCTACAAAATGGTCCGGTAAACGCAGGAACGGTGCACTCCGCAAACTTTAATTTGAAGGCTTCGTCGAATCGGAAAGACAAAGAACATATAATGCGATAAGGTAATGCCTTGCAAACCACTGGCTATTCCAAATCTCAGCAAGATAGAGTATCTCATGAAAGAATGGCATGTACGCCTAGGACATATTAACAAAGAGAAACTCATAGAAATGATACCCAATCGATTTCAGATGTCAAACGCATACTGCCCAGTAGAAAATGTTGCCGCAGAATGCGATCACCAAACCAAATTGAGTATAGTACGTTGTGCACTTAAGGAGGCCGGTTTTGCTGAGCACTGGTGGCCAGAGACACTTATGTCCATGACATATGTTCAAAATACAACTCCTATGAGCCGCTTAAGGAACAAAACACCATACGAAAAGGGCTATGACAAGGTACCCGATGCTACAGATCTTCGCATCTGGGGTAGTATTTTTTTTGCACATGTACCAGAAGAGTTAAGAAAAAACAAGAAACTATCCGCTCGTGCCATTAAATGCCGTTACTTGGGAATATCTGGGGAGTACAAAAGTTACTGTCTACTAGATGTGTTTAACAAAAGGTTTCTGCATTCAGGAATGTCGTGTTTGATACGGAATATTTAAAAAAAAAAATAAGGCTAAAAAAGAAAATGTAATACTAATAACTAAATATTTGGGATATCAAGCGTCCCGTAAACTAGATTCAGCGCTTCAGCCCAAATTATTGCACAGCTAAGTGATTCTAGCCAAGAAGGTGCTCCTCATGACAACGTACACCATCGGCGCCAAAACAATTGTCGTTACTGGGAGCTACGGGTCAGTGTTGATTGAGTGATTTATGCACATTGCTCCCACCATGGTGTCTGGGTATTTCATCGACACGGTCGCTACATCTTCGGGGGCGCCAGCCGATGAATTCTTGTATGTGTCGAATTGGGACAGATACTTCGGTGAGATCGGAGATAAATTTAAGGCGTTGAGTGAAAAAGATCAAAGTGTGAGGACCCATTTTGGTTCGAAAAGTTGAAGAGATACGCTTTAGGGCCTGATCGAGCGGTTTGAGGAGGAACCGGACGCGACTTGCGCAAAGTTGATGGGTTAAGTTAAGACATTAACAGGCTGCGACCCACCTGCAGTTGCTTTGCGCGTTGCTCTGGGCACGCTACTCATGGACATATACCAACGACGGCTCATTCCACCGCTCGTATATCGACTCAACCGATGTAATTCCAACGACGTCGATGTTCTGACGCATTTTGTCGCGAGTTTGAACGCGCTACGCGAGCCGGTTTCTGAAAGTGCGTACATATCGACATTACTCTACTACTTGATCGTATACTCTGAGATGTGGGAGAAACCTACACCCGATCAACAGGAAATGACAGCTCGATTCATGGGTTCGCGAATCTCGACTGGCCTGGCGTATCAGGCGAAACCCCCGTACTGTGCGTTTTCGAAAGAAAAGTCCGATTCTTGTGAGGAATTTGAGGTCGGAAACTACGCTGCCAAAGGCATCATCTACGAGCGCGATCAATACTGGAACAAGACTGCAACGATCTCGAACAACACTAGCGATTTGATGTGCAGTGGTGGCTTGGACACTCAAACTCCACCTTATGTCGCTGAATCGATTTTTCGAGCACTTGAAGGAGACAACAAGGAGCTGGTTTCATTCGACTACATTCCACATTCTTCATTGGGATCCTCATTTATGGTAGATGGAGACCAGGAGAGTAGCACGTGTGGAATTAAGTTATTGGCGTCATACATTATGGACGACGGAGATCTGAAGCGCTTGAATAGGACTTGTTTGGATGAAATGCCCCCTTTCAGCCTCACCATTCCTCTCGAGCTCATGCACAGCTTTATGCGTACGGATGACACTTACGACGGCATTTACAAAACAAGTTTGAGCATTGAAAGACCTCAAGGTATGGGTTATTGACAAAGGAAACTCAGCAGTAGATTACTACAAGCCTGCGATAATGTTTTTCATCGTTCTGCCTAGCGCCTCGTAAAGAAGAAGACACCACTGAGAACAATGTACGCCTTTTCGATCTTGTTTTTTTGGCTATTGTCATTATGAAGTCATCACAACAAGGACTTGTAACTTTTGCTCATGTAAAAGTACAAAGGGTATCGCAACAAAGCTGGCGAATTCTCTGGATGTTCATATCCAGAGTTTTAGGTGCGATCGAAAACCGTCGACGATCCACTATAAGATACTAGGGTGCTACATTTGTAATTATTAAAAGTATAGTGGCTTGCAAGTGATAGGCTAAAAGGACGGAATACCTAATAAACTACGGTAAAGCATAAAAAGCACTGGTGAATGTCGTTCCAAGCCGCCTGGGTCAACATTCACGCTATCTGGTTTTAGGTGGATGTTGCTCCAATATACGATACCACCGATGGTGGGTGGTACAGTACATGTAGGCTACTTGATTTAAAGAAGGGAAGAGATGAATACTAATAGGATTCCTATCGAGGCCGTCTCGCGTCAAGACAGCAAGGTCGGACGACAACGCACTTTCGACCGCGGCTTCTTCATTTTGGCTAAACTGTATCCTCATACACATCTACCTTACGACGTAACGCGTAAGTAAGCCCCCCCCCCTCCCTCACACACACACACACACACACACACACTCTCTCTATCTCTCTCTCTCTCTCTCTCTCTCTCTCTCTCTCTCTCTCTCTCTCTCACACACACACACACATCACACACATCAGAGGAAGAAAACGAATTACCACGTCGGGTATTTCAAAGGGAGGGATGGTACTTTATAATTGCATAACAAGTAAAGCACTCGAGCGTCCAAACCGAATGCGGATCCCTATCAGCATATGCCTATGCTTAAGGCGCTGTAGACGCCTCCGTTTATGCCTTCTTCGACGCCGCGACTTTCGTTTGTGGCGTCACCAGCGGAGGGATGGTGTAAGTTTGGCTGGTAGGAGGTGTCTGAAGTTCTCTTCCATGTCGGCTCTTCTTGCGTGGGGTTGGGCCAGGCAGCTCTTGGTCGGTCAGAGCGTCGTTGCTCGTTTTGCTGCTGGCACCAGAAGCTGTACACTCAATCTCGGAGTCAGTGTCACAAACTTTCGTTACCATTTCAATTCGGTTTGTATTTCCTTGGGCAAGCTTGTTCTCGAACAAGTTTAGTCCCATCACCCGCTCGACGAATATCTCAGCTCCGTCCGGGATTCAGTGATGTCTTGAGCTTCCACATCTCGCTTCTTTCTCTGCCAGACCGACAATCGAAAGAAATTGGCCGCTTTGTCATCAAAGGACATCTCTGGAAGTTCCTTCTTCAGCTCGGGTGACAGGGTAGCGAGTTCTCGATCTCCCAACCAGAGATTCCATCCACAAGAAAACGGTTCACGGAAAGCGATGTACATGTCGAGGCTAATGTAAGCCGGGCATGGGGTCGGTTCATGGTTGGACGATTCCGTTTTGGCGGTGTCTGTCTTGCCTGCATCACGTAGTATTGCAACGATGGCTGACGCTTTCTCGAAGGCTGGAAGCCGTTGTTCCTCCCTGCGTTTAATACGACTTTGCAGTAGCTCGGTGAGACTCATTTCTCTTGACGGACAAATCAAAAGTGAATCTCTGAAATGCTCCAATATTATCGTATCGCTCGTTCTTGTTGCATACTATTTTTATCATCTGTTTGCTGAACTAGGCTGCATATTCGTAAAGGGGACAACAGTATTAATGTGTATCCGGATTACATAGTTCGTTTACTTGGCCTTCCACCCGTCTTTCGTGGGCACGTGATCCTACTTTCGATTTTTCCCGCACCACGTACTGTAGGTGTTGTTGGCAGTGAGCAGTAATTTTGGATGGTGTTTTGTCATCGTCACTGTTGAAGTATTATACATTCGAAAAAACTCTAAGCGTCTGACGTATAAACGCTTAGGTCGTGTTTGAGTTGAAAAGAGCTATTTCGCTAAAGCTGCTATATGTATTGAAACAGTTTAGAAAGAAAAGGGTACTGAAACAGAACTGAAAAAGTTCCTGAAAGAGTTGAAGAGTTACTCTTTCAGTACCGACCATCCTTGCCCGCACATGGCCTTAGATAGTCTGACAACCACTAATAGTGGTTGTCAGAGCTGGATATAAGTATTGGATGTAGCTACTACAACAGCCACAAATCAACAACAACGACATCCAACGCTAGTCGTCGACCCTGTCGCCTCGACGGTGGAATACCTCGGACGCTACTAGGTTTCAAATATTTGGACGACGCACAGCCATAAGGATCGATCTCGCTAATAAAAACTATAAAAAAAAAACGAATCCCGTCAATATTTCTTGTCGTTTTACAGCCCTCATATCTACCACCCAAAACCACTAGGGGGCTAGGGAGGATTCGGAGTAACGGCTTCGTCAGCAACCGGCCTGCCCCTGCATTTCCCGAACCGGATGACTATACTTGTTCACGCGATAACCGGATGTGCTTCGACGAATTCGATTCCTCATGTGGCAATTTTCTCTCTAAGATCATGTGCAATGATGAGAACTGCGAAAACGGTCTCGGTTGTGGCAATAGATTCATTTGCACACACACCTTCCTAATTATACCAACAATTACGGGTCTTGGTCTGGCTGCAACCTCCCCGTTGGTAAAAGGCACGTTCGTCCTGGAATACGTCGGTGAACTCATCTTCGAAGAAAAAAAAATGCAAACGAAAGTGTGGGTACATCATGACCCTGAAAACCCCAACGATCCATGGTGAACGTGTGTACATCGACGCTGGAAAGTGCGGCAATGAGTCAAGATTCATAAATCATACTTGCGAACCCAACTGCAAAGTTACTGAGTTCCAGTCTTGCGACGGACCGCATGTAGGGATTTTCACGTAGTATGCAATCCCTGCTGGAGATGAGCTTACTGTGGACTACAACAGATCGTCACTATGGTTCAAATGCCTGTGTGGCAAAGAGAGATGTACCGACAGACGGCAGTAATGCTGCCGCAGCAGAGTGACATCAGTATCTGTGGCTTTTCGTTTTTGGTGAGCGCTAGTAATAATGCACGCTTCACAAATAAAATTACAGAAATATTGGTCAGTCACGGCTGAACCTCAATTTTCTATTGCTTGTTGGCGCTCGTGGTTATCATCATCAATCTGCACTCAAATGTTAAAATCCAGTGTTTTCCTCTACAATACTTCCTTGTTTGTACGCAAATTAGCTTGCCAGCAAACTTTTTTTTTCCTGACAAAAGAAGTTACCGATGTCATGCGCAGACCAGATCGATCAACCACGACGTAGCCGAAGCCACGCTACTGGTATCGAACAAAGGTTTGTCAGAACAATACACCCAGACAAATTCGTGCACATGTTTCCAAGTATATTGGTTTGACCTTGGTGTGCCGAAGCGTACCACCCACTTTCAGCGGTAAATACACTATTGTATCGCCTAATTGCTTTTCACTGAGAAGCTTATCGCCGATATACACTGACACTTTTTTTCTGGAGAAATGTCTTCCATGCAAGCCGATACATCAGCCGAAGAATGCACATGCCTCCTCGAGACGCTGAACAGCTCCATGACAATCCACGAACCACAAAAATGTTATGTTTGTAAACGCTCCAGCAAGCCGCATGTTCGTGAGAGAAATGCTCGAAGCAAGCGCGACCATCGAGCAGAAATGAGTGAGTCCCAGCGACTAAGTCGGTTGTCGAAGCGTCAACGTTCAGAGCGGCATCGATCAGACAGAGTTATCGCTTCAATTGACAACCATTTGGAAAACTACCCAACTGTCGAAGAGCGAACTTATCAGCGATGCTGCGAGGCCGTTTCAACGAAACGTATGGAGGAGGCTGTATGCTGCGTTTGTGACTGTTTTCATCTAAAATCGAAAGTCCGAGTAGAACGTCTCGATACGCAAAGCACTTTGGTTCGAGCGTTCAGAAATCGACAAAAGTCACCCCCCCCCCCCAATTCCAATTTACCCGCTAGCCTTCAAGCGTTTTACGACACATCGGACATTGACTCAACATTTAGTGGAATTTTGCTTTCGAGAGCTGGTATTGACGTTTCGGAGAGCAATGTACGCCTCCATGTCTGCTTTTCCTGCCACAAGTCTCTCTTGGACAAAAAGCGCACCAACCCCCCAAAATTCGCTATCGCCAACGGTCTGTACATAGGACGACTGCCTACTCGTCTCGAAAGCAGCACATTTACCGAGAACGCGATGTTGAATTTATCGGAACCCATGGACTTTATTTCGGTGGTGCGTGGTGGGGTTCATGCATCCTTACGATCCCACGCTTATTTCTTTCGTGCTGACCCAGCACCACCAGCAAAACTACTACCTCGTGACCTGGCCTTCCGAAGCTGTAGTCGGTGTGAGTGTGACCATGATCGGAGCATTAACCCCAACTCAAAAGGCCGCTACAATGCGGAAATGCGACGTTCGAGTGCCGCGTCTGCGAGAGCAACTTGATTGGTACCGTAAAAACAACCATTTGTACGAGCAAATTTACGAAATACCTAACTGGGAGACGCCAATGACCACTATGTGCACTCGGATAGTAGTTGATTACTGCGAGAGTGACCAGGCTGTGCTGTGGATGTTAATAGCAGATAGCAGTTTGCGTCATGCTTCACAGGGTTTACACATTCAAAACTCGCAGTCAACCCCACAGAAGCAAACTATCCGGAGACAAAACCTGCAACCGCCGGATTTGCAACGTGCTGATGAGTCATCGACTGAAGAGAATTTGCTGGACTGCGATTCAACCATTGGTGACGTGGTACAAAATACAATTTCTGCGACTAGTGGATTTGAAGTTTGTGGAGCCAGTGCCGGTGTCTCCGCAAGGTCTCGTAGCACTGATGCATTGCGGTCATTTGTTCAACAATGTCATGATGAACTTGACCTCGCAACATGGAGACACAATGCTCCGACCGCAGCATATATCGACGTATCGGAGGAAGACGAGAGTTGTGAGCAAGAAGCAATTGGTGTGATAAGCGATTTTAACCCTATCGACGTTCCCACGGGAATTCAAATGGTATTGAAGGCAAAACCACAGATCGTTGTACATTGGTCATCTTCAATCCTGTCTGACTTCCATCCAGCTTTTTTGGTGAACGCTTTCTGTGAGCTTTTCCCCTATGGTCGTGGTGGGCTTGACGAGCCTAAAGCCATTCCGATTAGCCTTCACGAGTTCATTAAGTATTGTCTCCGGCTCTCGTCGCGTAGACACTCACAGCACCGCTCATTTTCGATGGTCGCCTTTTGTAACGGGGTTACACGCAAGTGGTTACATGTAAAGCCACTTGATTACGACAATGGGTTTGTGAGATACACCAATGGTTACATTTGACAGACCACTGGTCTGTGTGCATTTAGACTTCCTATTGGTTGAAAGGCGATCTCTTTCAACCAATTAGCTTAGCAGGATTCTGCCAACCACTCGTTGGCAAATACCTTTCATTTAGAATATCACTTTAGGAGGAAACCCAAACACAAAACACAAAACATAAATAACAGTTCTATCATTTTTACTGTAAATCGGCTTTTGCTTACTTATTTAAGTAAATCTATACTTACGAGACGTAAGTATAGTTAATCTANNNNNNNNNNNNNNNNNNNNNNNNNNNNNNNNNNNNNNNNNNNAAGAAGTAGTGGGCACGTAGCAAGCCCATTACACCTTTGATGTTTTAGCGAGGCATAACGCTCTTCAAGCAATCTTCAATAAAACCAAGATGTCGCCACAATCCGTTGAGAGTGCAGCGAACGTGTCCCGGGAAGCACTTGAAGAATACGTTCAGTTTCAACAAAGCCGCCGTCAAGCAATTCTACAACAGCGACCATTACCTTCGACGCCTGAAATTGATCCGAGTGTGCGAAACCTATACGCTGGCCTTTCTACAGGAATGCGATCGTTTTGGGGTTCTAACGAAGAGCGCTCAGAGGCCCGAGCTAACCTATTTTCGATGCAGATAACGTATGGACAGCCTACTATTTTTTTTTTTACGTTGACACCGGACTGTGCAAGAACGTACCGGATTGCTCATTTAGCTGGAAATATCTCCAACGAAGTTGTTGAAGAAAGGAACAGTGGGTTACAGCAGTGCCTGACATACACCAAAGCCAAGTTGGGTGAAATTGCTACAGCTAACCCTTACATTTGCGCAAGGTAAGTGACCTATGTCGTTGGAAATTAATTGATCTGATCGTTTTGTGTTTCAATACAGGTACTTCGACTGTCTGATGAACATTTTTATTGAGGTTGTGCTGAATTGGAACATGGAAGCAGGGTGCACTCGCGCGGAAGGTGGTTTATTTGGCTGTACGACAGCTTTTTTTGCTGCGACCGAAGCTCAAAACTCAACAGGATCACTGCACACCCATATGCTGATCTGGATTTTTTTTTAAAGACATGTCAGCTACAGTTGACAACTACTATGCTATGTGCGCTTCCTCACGATTCCGAGACGCCCTTGTCAAGTATGTGGATGCTATTGCTACAGCTAGTGTCCCTCTTGATCTGAGTACGTGTCCTTCGTGCGATAGTAAAGCGATTGAGTCAGTTGAATTGAATCGACACGCTTTCCGGAAATCAACAACAACGGCGTGTAAAGACTGTGGAGCGACCTTCGGGGGAAGTGAGCTGATTTTAAAGCACGCACAGCAGCGAATAAGTGACGCTGGCGAAAGTGAGTCTAATGACGAAGACATTTTCCACCAAATTGCAAGTTCACAGCCGCTGCCATTGCCATCGACAATTTCTGCTTCTAAAGCGGGTACGGTTTCCCGCGCACTAGTGCGCTATCAGCATCACCACTGGTTCCACTCAAAGTCGTGCTTCAAAGTGACGAGGCGAACCCCAAAAGGTGACGTTTGTCGCTTGTTCATACCCAAGGAGTCTTGTAAGGAGACTACGTGGACATCCGAAAATCGTATTGAGATCAAAAGGCAGCCTGGAAACGAGTATATTAGCGCGTATGTTCCCGTTATCAACGCACTCTTTAAGTGCAATCATGACATCAAGTTTTTGAGTGCTGGGGAAGGTGAGTATAATGTACTTAATCTACAAATCTTGGTTGTATTGCTAATTTGCTCTATGTGCTTTATCAGGACCTGAATAAGCTTACTACACGATGAAGTACTCGACCAAGGACCAGAATGACATCGAAAACCCCTGGCTTTGCACTTAAACGTCTTTGATAAAACTAATAGCGGATTATCTGGCGAAAACAACGATGCCGCTATCGGACTGCGTCGGATCCAATCGATGTGCTGTACGTTGTCAAACCCGCACGAAGTTTCCGCTCCAATGGCATGTCTCTACCTCATCAGGGGCTCGGCGTTCTACTCATCACATAAGTTTGTGAAGATCCCCCTCACGTCCGTACTTGCGGTGATGTTTGAACAACATGGCGAACTGAGTGTTGTGCTTGAAGGTGACAGTACTGGAAAAAATTTCAAGCCGTCAAGCATTTGGCTTGACTACATTTCTCGGCCACTTGCATTGGAGGATCTGGACTTGATAACATTTGCAGCACGCTGGGAACGAAAGAAAAGCAAGAAGGGCATCAAATTTCTTCCGGATCATGCTCTTTATGCTTCACATTCCTTATTCCAGTGCTCTGTTGAGAAGGTGGTTACTTTGTGTCAAAAGCGGCTGCCAGACATGAGGCGATCGGATCTGTCTCCTGAAGAACGACTGCGCTATCAGCGTTCGCTATTTGTTTTATTTCGCCCATTTCGAGCTCGAGGTGATTTTTCGACGGAAAAGCCAGCTTCACAGATATTTTTCATCACTGGTGGCAATCAGAAGCACCTTTAGCTGCGCGCGTGTTTGAAAAAAATAATATGGATTACTACGCTTCTCGAGATCTGTTGCGGACGCAAGAAGACCCCGAAGTTGCTCAGTATGTCCGATACCGCGCTAATTCCGGTGGTGATGATGAGCTCAATGTTGAACCGGATGATGATACGTTTGAAAGCGACGATGAGTACGAACAAGACGTCATTGACAGTGAAAACGTTGGTGATTACGACACTTTGGACCCCCCAACACACCCCGCACAGAATATTGACATGCTAAATAAGTCGAATCCTGCTACCAATCTGGCAGCATTATCAACAACACCCAGTACCGCAGCTACGTCAATTAGTGCAACGGGGTTTTCTGTGAGTGTTGACGACGTTGAAAGGTACATGCGGGATCTCAAAAAGTACATAAGGTCGGATTTACCTTCTGCAAACACGACATCTAGGCACCTCTCTGACGACTTCCCAGTTTTGGAAACGCGGGTCCAACTTCTCGAACGGGCTCTTGAAAACTCAGCCAACCGAGCTCCAAGATCAACGGAATATCAAGATATTATTCAGCAATGTACTCAAGTTACGATGCCGTCGCTTGAAACGTGGTAGTCGCATATTCTCTGAATCGCAAGCAAGAAAAAATGTTCGTGAAAATGGGCCACAAGCTACTTCAGTCTCTCATACTGCCTGAACAACCTGCACAGCAAGAAATTGCTGTTCTTGGTGGTCATCCTGGCGCTGGAAAAAGCAGAGTTATTGTTGCACTGCAGGCACTTGCAATTAAGTGGGATATGCCACAAGCCGTGGCGACTGCAGCTTACCAGGGCGTCGCAGCACAGGCAGCGAACGGACAAACAATTCACAAATTGTTTGGATGGTACGTGAACAGTCGAAGGCAGTGGGCACCGACAAGTGAGCAAAAAGATCGATTTTCCAGGTTGAAATTACTGATTTTGGACGAGGTTTCTACATGTGATGTCAGCATTATTGGAAAGATCGATTCATCACTTCGGAAGTTTTTGGACCGATCGAACGCAGTATTTGGGGGAGTGCATGTGCTACTTGTTGGGGACTGGCTACAACCACTACCTGTTGCTGGTCAGCCTGCTTTTATGTCTGCCGATGAGTTGCTGGAATCACGGTCGCGACAGCAATCAAATACCTCAGATTATTTGGATCGTCTTCTAGGCATCAATGCATACAAAGCGTTAACTTCTGTGGTGATACTTACGGAGAATATGCGTCACCAACATGATCCTGTGTGGCGAACAATTCTCGTTAAATGGAGAGTGGGAAACTATGATCAAAAGGACATCGATCTTGTCAATGATATTGCGTACAGCAAAAACTGGACGTCTTCTGCCGCATCATTGGAGTCATATTGCCCAATAATTGTTACTTCCAACGCTCTTAGAGTGGAGTTCAATTTCTCCACCCTACGATCATTTTGCCAGAAAAGTAACGTCCCATTACACCGTTTTCCAGCCACAGTGCGAAGACCACGACACCCTTTGACGAAGTTTCAGCGGAAGTCACTTGGCAGTATTCGGGACGATAAAATAAGTGGAATGCCTATTAATTTGGAGATTGCACTGGGATCGACGGTACAATGCACAAAAAACGTGTCCACAACGTTTAAATTGGCAAATGGGTCAATTGGAACTGTCGTCGCCATAACCCCCTCGCAAGATGACGTCGTGCAAGTGCGAATTGCGAATGGTATTGAAGAACACTATCACTCGTTGCCTCCAGATGTGGTGTTTGTGAAGTTGAAGGATTACGCTTCTCAGTCATTTGTGTCGACTTTACCACTTGATGTCGTTCCTGTATGTAAAAGGACAGAATGTGGTGTCCGAATTCGGCTGCCAGATCGCTCATTCTCTATCTCAATTTGCCAAGTTTCTCTTGTGTTGGCGTACTCATTGACCACTGAGAAGTGCCAAGGACTGACAGTAGAGAAAATGATTCTTGCTCCGCTACGTCATCCGACTCGCAGGATTCCTCAGCGTTCATCTTTCTATGTCGCCGTCACTCGAGTGAAAACGTTATCGCAGTTGTATCTCATGGCCCCCCTTACGAAAGAGTTTTTGGAGTATTTTACACCAAGTCGTGATGCTCTGGCAGAAACCCAAAGACTTCATGCAATTGAGGATCGAACAGATTAAGAAACCATAATGCTGTGGAAAAATTGTTACAGGTATTCTTTAAAATACAGTACTTTCTTAAGTTAGGGTACCAACTTGTTTTCAAGTTTTCGAAGTTCGGGGATAGCCACTCAAATGAATGACTATCATTCTCGCTCGGTTTGTTGATGTCTTCTTCTAGACTGGAAGTCTTAGTTAAATCGCAATTTCTTCTCCTTTTTTTTCTTCTAAAAAGTCCTACATTCCGCACTAGTTATTACTTTTTGAAAATACCGTAATATCCAGAGTTTCACCGGGCTTAGCACGGCATTAGTTTAGTTTCACATCTGAAATGCACGATATTACCTTGGAATTGCACGACGTAGATATGCGGTGCTTTGCCTTCTATCACGAAAGATCATTAGGTACAACAATCTTGGGGGGAGGGGGAGTGTCTAGCATCTAGCTGGCACTGCATTGCTTCTGAAGCCATAAAACAATACATCCGATAAATTTTTGCCGACAAGGAGTATTTGATTCAAATTTTACGCGATCTCCATATGTTCACATACCTCAGCGACGACAAAATAACCATCCTGAGTGACATTTGTTTATCGCGTAAGCCTCGTTCTCCACTTAGCAGCTCTTACCAGACCTTCGTGACCTCACGGAGGGGCTAGTCGCTCAACCCTTTCTCATTTTCTTTCAGGATACGTTTTATCGTTACCAGCTCTTTTGCACGTCGCGAAGCTTGGATTCGAGAATGTCAACGGGCTCAAGCGCAACAGGTTTAAGGCGGAAAACGTACTTTGTTGCCCAAGCCGAGTCGAGAACACGCAGTTTCACTGAAAGCTCGAGTTGAAGAGCGCCATCCTCCAGAACAACCAGCTGTCGGCGGATCTTCTTAGGATCAACGTTTGAGGCTATCTGCTCATGGCTGCTGTCCTGACCATCGTCTTCGTCTTGACTCTTCTCCTCCGATTCTTCATCAGAATTATCATCGTCCTCCTCAGATCTGCTGGAGTCTTTATCCGAATCATCCAGGTCGTTAGCACTGCCCATAAAGTAATCCAGCGCACCGTAAAATACCTGGAGATCAAGCGTAGATGACACGCTGCGTTAGCGAGAGCACTCTATTAAATAAGGATATGTGCTTGCCGAGACGTAATCTGCCGTAGTTGCGTTTGGGATTTTGTTGGTGCCAGTTAAGAAGTCGCTCTTTTCCAGATCACCCGTGTACCTGCAGAGATTTTTTTACGGTAAGTAACTTCACTGTCCTCCCATGGCAAATACAATGCTTGTAACCTCAAACCATTGCTTTTTGCTGTTTCGGTCCTCCAGTAAAATCTTGAGCTTGTCTGCCTCGCTTGATATCACATAGCGATACGTCGGAGCAGGGAACGGTGCAAACGCCGTGATTCCAGTTTGAATCTTGTCGTTTTCCTCCATCACACTTGGAAAACAAAATTTCGTAGTGAAGTATTCGGCGATCCTATTTTACAGCCAGTTGTTCTCATGGATCCATCGGAGAATGTATACAACTCCTCTCTTTTTCAAAGAATGGGAGGGGGAGACATATACTGGAAAACTGCGGATCTGCTCTTTGAATTTGGTAAGAACTTTGGTGGGATGGAATTAGTGAACAGCATGCTTTTTGTTCTTTCTACTCACTTTTCATTTGGATGTACGCTGACAACCTGAGAGAAAATCCTAGACACTCGCAGGATTCTACTGAAGTAGTTCTTGTTATTCGTATTCCTGTTTTCAAGTGCCTATATAGCATAGGTAGCATCATCTATGGGTGCTGCGCCTCCCTGAACGGCTACTTCGACGTCGCTCATGGCCATCGCGACTGCGAGCCTGATTAATGCGAGTTTGGCTGCCACTTCGACTTCTTGAGCGTTTGTCGCGTGAATGGTAATCACGAGATGATCTTCTTGTTCGAGAATTGCCACCATCATCTCGGTCACGATGGGTGTCACCTACCGAGCGCGAGCTTCGCGAAATCGTAGGTGATCTGCTTGTATTTCTCCGCCCGTGGCGATCATAGTCGTGATGGTTTGAGCGAGTACCTGAGTATCGTGTGTGCTCCCTCGACCGCGACCTCGAATGTGACAGACTCCTGACTTTTTCTCTTCGTTCACCCCTTTCAACTCCGCTACGGTGATTCAAAGGTAAGTCGCGTTCCTGACTCCTGCTCCGCCCACGGTCCTCATGGCGATGTTTCTTGTTGTTCTTATCATCGTCACTCTCATCTCGTCGACGTTTCTTCTCCCTCTTTGCCTCTTTCTTCGCTCTCTTTTTCTCTTTCTTCTCCCGTTTCTTCTCTTTCCGTTCCTGTTTCTTCAGTTTTTTCTTCTCTTTCTTTAATCGCTTCATTGTTTTCTCTTTCTCATCCGAAGATGAGTCCGACTCGGACTCACTCTCCTCTCCACAATCCTCAATCACTACGGCCTGCATAGGCGCCGGCTTGTTATTAGCCACAGTCTCTACATTCTCCATCTTCATTACCACGTCCATCCCTTGAATAACTTCCCCAAACACGACATGCTTTCCGTCCAAATGCGGCGTAGGCACTGTCGTAATGAAAAACTGGCTGCCGTTTGTGTTCTTGCCTGCATTGGCCATGGACAGCAGTCCTGCCTTCGTATGGCGGTATCTAAAGTTCTCATCTGCAAATCTCGCGCCGTAAATGGATTCACCGCCGGTCCCATCGCGGTTTGAGAAGTCTCCGCCCTGCAGCATGAAGCCCTTGATGATGCGGTAGAACGGCACCTTCTTGTAGTGCAGGGGCTTGCGTGTGGTACGTCCCAAGCCGCGCTCCCCAGTACATAATGAACGGAAGTTCTCCGTCGTCTTGGGGACACCTGGATACAACTGGATCACGATGCGTCCCGCGCGTGAGCCGCCGATGGACACGTCCAAGTACACACGTACCTCCTTCTCCATGCCAAGTAAAAACTAGTTGAAACGACAACGATTGGTCAAAAGCACTGTAGAATGCTGTACTGATTGGGTGATACAAACCTTTGATTTTGACCAATCAATACCATCATAACCAAACGGAAGAGCAAGAAGAGCAGCAGCATGACGACTGCGCACCGCCCGACCTGGCACGCGGCTGTAGGACAGTCTAATGAAGGAGGATGGCATGCCGGAGGTGTGTGCGAGCTTTGATCAGTCTATACTACCCGATTCCTGCGTAAATTCTTGCCGTATCGGTGTCTAATGCGCTGTCAAATTCGCTTTTGTGTGACATTGCAGGCAAGTTGAGCGACCAGGTCTCGGCGCGCGATCTACCAGCCCACAAGCGGCTTAAGATGCGGTAAGATAGCATGATGAAACAGTATTATGATATGAAGGTGAAACTTACAGAGCTGGGTCCATTGTTGTAGTCAAGTTGGGCAGGGTACGGCGAATGAGGTGGAGTTGTTGGACTTGCGTGAGGAGCTAGAGCGCAAGGAGGAGAAATACGAGCTTGAAAAAGGTCGCAAGAAAGACACGGCTCAAGGTACGCGATAGCTGTGAATTAGAGCTGCTGTTGCAAGGGTTCTAGCCTCAAGTCTGGGCTGTTTTGGTTCACAGACAAATTGCGACGGCTAGAAGAGAACAAGAAGATTTTGCTGCTTGGCGACGCTGAGGCGGACGAAAAAGAGTCGCAACTAAAGAAAGTGGCGAGCAAATATGACGATGCAGACGATGGAGCCGACTCGGAGGACTCAAGTGACTCCGATAGTGACAGGTACGTGTTGATCTTTAGTTGGTTAACGTTTATTTTCTCGCTAACAAATTGTAGCGCTAGTGACGACGAAGATGAAGAGGCTGAATTGATGCGAGAACTGGAGAAAATCAAGCAGGAGCGGGAAGAGGAACGTCTTCGAAAAGAAGAAGAGGAGCGGAAGGCGGCCGAACAACAGTCACGCGAAGAGATCCTCCAAGGCAACCCGCTCACTCAACAAGCTGCAGATAGCGCCAAGATGAAGCGTCGATGGAACGACGACGTGGTCTTCAAGAACCAGTCTCGCAATGAGCCCGAGGTCAAGAAGCGCTTCATTAACGACACAATCCGCAACGATTTCCACCGCCGCTTCCTAAGCAAATACATCGCGTAAAAGCAGGCAGTGCTCTGTCCTTAGAGGCGAGCTGTAAGGAATGGAATCATATACTTTTCATGAATTACTCGCTCCTGTTGAGTCGGGTTGTTAGCCGACGAATTAACGTACTTTGACTATCATCCCACCCACGAACTTGTGCACCGCCACCTCCTCACCAGCGTCATTAGTCGCTTGAGCCTTGACGTACTCGCCGTCTTGCTGGAGACCACTCGGAAACTTTATCATGCAGTTGCCAATGGGATTCCCATCCTCAAAGCGTCCGACGTACGAGCCTCCGTCCTTGAAGACCCATTTCCCGTTCGTAATGGTGTTATCAGCCCATTCTCCGACGAATAGACTCTTGTCAGCAGCGAACTCGTACGTGCCTTTACCCGAGCGGATGCCGCTTTCGAATCTGCCACTGAAGATATCCCCGTTCGCGTACATGAAGGATCCTTCACCCGTCATCTTGTCAGCCTTCCACTCTCCATGGTACACGTCTCCGTTGGCAAACATCATTTTCCCCAGTCCATTCTTGCTGCCGTTCACGTACGTCCCTTCGAAAGTCGCGAGAACGGACACTAACAAGTAAGCCAGTTAGAAGATATTCATTGCGATAAACAGCGCTGGAATCACTCACGTTCTCCCTCCGCATCCCGCTGATTCCAGGTGTATTTCCCCTCACCGTGCTTCAGGAGATCTGGACCGATAGTCCCTTCGAACGTGTCCCCGTTAGCGTAAGTGATCTTCACTTCGCCCTCGCGACGCAAATACTTGGCCTCCTCCGGACGATCGTCCACATAAGTCACAGAGTATTCCTGCGTGAAAAGTTAATAACTCATGTATTGCTGTCGAAATACTTAACTCTGCATCTTACCACGTCGTCGCTCATGCTAGTGTTTTACAGGTACTTCGATCAATGTGATGCGACTTTACACGATAGATCGCAACACCAAATATAGTGAACAAAGTCATTCAGTGTATTGTGTCTAGCTCACTTCGACTGGTGCTTTAGTGAGTAATTCCCTCAAGTAGCGGGTTAAACTGAAGTCCCAATGCGACACCAAGAACCAACATGTGCGGGAACCCATTGGCGACGAGGTTTCCCACGATAGCTAGGTACGGGATGTACAGCATGGGGTGGTGGTGGTCCAACAAATGAAGCAGCGGGATCTTAATATCCCTCCAGAACTCGTAGCCACCGTTCACGTTGAGATAGATGATGTGGTCGCTGCCGGGTACACGCACTTCAAAGGGCGTGAGCGCACGGCAGAACACAGCCAGGAACGTGGTCAGGATGCAAGAACTAACAAAGCTTGAGCCGTGCATACCGCCGTGACCGGTAGTGATCTGTTCACAGCATTTATCGTAAGAAAGCTGGGTATTGATTCAGCTTCGACATGGTGACGTACGTATAGGCACACGGGCAGGAACCACAGGTGGTGAGTTGCGAAGAACGTCTTGGAGAAGGAGCGGTTCTCCGGGTACGTGAGGTACTTCATGGCACCGGTAATGAACTTGCCGTTCAGTACGAATGATAGAGTGTCGATGTACCAGAGTAGCTGGTCTCCTGACACCGTTACCATCTACACAAAAAATATAACCAGATTAGCATTACCTCCGTCAATTTGAAGATTTTGCGACGAACTCACCGCCACGCCGACCAGGAAGGGCTTGGAGAAGTAGAGAGCCATAACCACCAGCACGAGGGATACATTACACGCCCACAGCATCTCGTACAAGACGTATGTGCCTGTTGCATCGACCAAGTGCGGTTAGTATGAAGGTGGCGTCGCTGTGGTGTGATCGACTACTGTTCGTACCATGCTCGTAAAAACGGGAGATAGCCATCATGACCGTGTACAGCGCGACAAAAGCCCCCACTTTACTGTGACCATAAACAAACATCAAAAAGTTAATTAACGTGCGTCCTTCGCATTCGCCTATGCTGTCGCAAGTGCACGAACGGGAAGCTGAAGTTGTCGTCCTGTTCGTCCGCAGCGAAAAACTCGTCCATCTGGAGCGCCAGCCACGAGACAGCAGCATAACCCAACACCAGGACGGCGAGGACACGCGGTAGGTCATTCTGCGAGACTTGCACGGGCACAGGGGGCGTGGGAGGCATGCTGTAAGTCAGAGCGATGATACTGGAGGGAAAATGGCGCGCGTCGTGCGATTTTTGCTTACGTCACATACCGGTATTACCGGTACAATCTCTATTGTTGATGACGCGCCTTTGATGACGCGCCATACTGCTTCAAGTAGCGCTGCAAGTCCATGCTGTTGGCGTACGTGGTGGCCTGCGCTACGCCTCGGTGAAGGTACAGCCGCAGCAATTCATTCGTGTAACGTAGCAAGTCCGGCATGGCCTCCTGCTCGTCGCCATTGAAACGTCCAAGCACGTACTTGTCCATCGCCGTCCCTGACGGTGCACCGCTGTTACCTCCAACAAACCAGTACGGTGCACCCACGCCAATGCGAAGTCGGGCGAAGCGCTCAGTGCCTGCGCACTTAATGATATCACGCACACCGTTCTGGCCGCCAGGGCCTCCTTTCGCCTTGAAGCGGCACTCGCCGAACGGTAAAGACACGTCGTCCGTGACCACGAGCAGCTCGTCCTGTCGATTCAAAGACAGGGGGTTCTTCTTGAGTCGCCAGCGGTGCGACTGCATGAAAGCGCGAACTGCAGTGCCCGAGCAGTTCATGTACGTCGTCGGAAGCAGTAGCGCAACGTTTACTTCGTCGTGAGGGACACCCTCTTTCAGAGTGCGTTCTTTGGCGCGCTGTGATGAACGGTTCACCAAGTCGTCGACTGGGTAAACGTAGTCCTTGTCATCTACATTTTGCTGGAATGCAACACGGAATCGCGCCACGTCCCCATGATTGCCAGCTTCATGCTGCAGCTCCAGGTGCTTGCCCTATGCATCAAAAGCAGTAATACCCACTCTAATGTCAGTATCGGCGTTAATGGAAGCTCAAATGCGCTGCATCGAATCCGTAGAGTTGTTAGCAGCCACGCACCGTCACATGTGATGCGTACGTCTCCAGGAAATGCCTCACTGCAACAAAGCCGATGTTGTGCCTGGATTAAGCAGCAGCACACGAGCGCACTCAATCAACATACGATGCTAACTTAAGCCCAGTAGAAGGCATTCTTCGCACCTCGTGTTAATGTACTTGTCGCCAGGGTTGCCCAGCCCAACGATGAGTTTGCGGACGTGGTCGTACTTGGGTGAAGTCGCCGTAGCTGCAGCGTTCTCGCGATCTTCACCACTCAGCTCGCTGGGATCATCAGCTGAGCTGGAGAAGCCAGCCGCGAGCAGGTTCCCGCGTTGACGGAGCGGAATTCGCAGCGCTCGACACAACATCTTGCTGCTGCAAGTGAAATGTAGCCGACTCAAATTAGTCTAAAAGGGTTGCGCCCATGTACACCACAAATCACAAATTTGTGGAGCCATGACCAAATCCAAGCTGCGCCAGCGTCTGTCGGCGGTGTACCAGGACTCGGTGAAGCCCTTCGTAGTGTGCACGTTGGAGTTATATCTCTCACTGCTGCTCGTGGTGTCGCTCTTCCAATGCCCCGATCCAAGTAGGCGAGACGTGCAGGAGCTACATACCACGTATTACATGGCATGGGTTCCTCTACTCTGCACGGTGACGCTGCTCTACAGCCCCAAGCTGTTGGGCAAATACGGTCCAAACCCGGACAACTTCGACCGCAACCTCATGGGGCTGAAAATCACTATGTGGGTCTACGCGTTTGTGGAGCTTGTGCTGGACAAGAACATGGTGATCAAAAGCGGGCCGGCGCTGTCTGTAGCCATTATCTTTTGTGTCTGCGATATGCTGCGCTTCCAAATGGAAGCAATGCGGCTAATCTACGATGACGAAGAGCTAGAGGACGAGGTTGACCGCCTCGCCAATATGGTCATTACAGCTCTGGAGGACAGCGACGACGAGACCGCATTCAAACACGCAGTCCGAGAGGTCATCCAGAGGAACCGCAACCAGTCGGAAATCGCTGCAATGCACGAAATCTCCGGTGAATGCCAAGACACTATCGTCAGCTCTCCATTCGAGAAACATATCAGCTCTAAAGAACTACATGACAAGGAGAATGGCACCACCGAGTACGGGACATTGACCAGGAGCCGCGATCCATTATAGTCTGTAATAGTCCTAATAAAATGTATCCAGGTTGCAAATCACTTAAACAACTCGTGTGGTCAAGATGATGCATCGACGCGCGCTGGCCAAGACGCTGCGCGAGGCGTCTCCGTTCTTTCTCATCGCCGGGCCATGCGTACTGGAGTCAGAGCAGGTCGTTATGGCTATTGCAGACCGGTACGCAGAGCCACAGCAGAGTATTCACTGTGTTGAAGCGTCTCTAATGACAATTATCTATTTGATCATTGCAGCTTGGCCGCAGTACAGAAGAAGCTGGAGATCCCTGTAATCTTTAAAGCGAGTTTCGACAAGGCCAACCGCCAGGACCTCACGAGCTACCGAGGACCTGGGCTGGAACACGGCCTCGAGATGCTGCAGCAAGTGAAAGATGCGACAGGTCTACCAGTGCTCACTGACGTGCACGAGACGCACCAAGTGGCTCCAGTGGCGGAAGTGGCGGATGTCATCCAGATCCCAGCGTTTCTGAGTCGACAGACGGATCTTCTCGTGGCCGCTGCGAATTCCGGGCGACTGGTGAATCTCAAGAAGGGGCAAATGCTCTCGGCGGAGACAATGGTACTTTAAGTTCGCTTGTTCTATATGTGGATGCCTAGAGTTGACGGTGAAATGTTGTTTTGATACTTTAGCTACTAGCTGCCAAGAAGCTTGCAATCACACAGGATGACTCTGGTGCAGTGATATGGCTGGCAATTTTGAATTTGATGAGGCTAACACGTGTATGTGCACAGACTTTATTCTGACAGAGCGTGGAAGTATGTTTGGCTACGGTGACTTGGTGGTGGATGCAAGGAATCTCCCGAAGCTGCGGCGGTCGAATGGACTCGTGGTTCAGGATGTCACCCACAGGTAAGACCTCGCAGTTTAGGCCTCGTAGAGGTATAAAGCAAAATCTAATATGGTGTCTGAAGTATTCAACGACCGAGTGGAGCACACGCTGGCGCTACAACGAGTGGAGGTGATCGCGAGTTTATCCCTACTATAGCGAGAATGGCTGCTGCTGTAGGCGTTGACGGCTTCTTCTTTGAGACGCATCTTGATCCGACGAAGGCTCTCTGTGACGCGGCTACCATGCTGCCAATTGATGAGCTAGAACCTCTTCTCGAGGAGCTTATCGCAATCTCTAGAGCATCCAAGGCGTTATCATAACAAAATCATCAGTGAAATACAACTCGATGATGCTACGGATCACGCAAGCTCTCTTCGACGACCGGCAGCGGGTGATCTTTCTTCCAAATCTTCCTCATCATGCCATTGATTTTCCTGTTGAATCGATCAGGTCGTGGCTGTTTCGTCTTCGGGTTCACTGACCGGCATCTGGGCTTTGGTATCTTCGGTTTTCGAGGAAGTCGGCAGTGCTCATGGTCACCATCTTGTTGATTTGCTGTGATATTTCCAAGAACTTTGGTCCGTATTCCGATGTATTGCTCCATAGAGGCCATCCGTTTAACCTTCCGCACCATTTCGTGCTTGTATTGGCCAGCTAAACTCTCGGTAAATGCTCCTTTACGCACGTCTTCAACCTTGATGGCAGGTAACGTCTGCTCTTGTTTGCTTTCAGGTGAGTTTTCGTATCTTGCGTATAGATTGTTAGATGCCTTGTGAAGTCTGGGAAAGTCAGAAACAGCGAGCTTTCTTGGGGTGATCGGGGTATTAACCCGACTTCCTTCGGGCGAGTTTTCAGGGACAGCTTCGAGTTTTTCGGATTGGTTCGAGTTGGCGATAGGAGACAACATATTTTGAGCAGCGATCTTGATACTTGGGCTTCGATGTCTTCGTGGCGCTAACAAACTTGGAGGTACTGGTTGTACCAGTTGCTCTGGTTGAATTTGTCCATACGCAGCAGCAGGCCTAGAATGCACCGCAATTGTTCTTTTGCTTACAGAGGGTTCTCCAACGGAATGCAGCGACGTGGTTGATGCATGAATGCTGTCAGTTGAAGTCTGCAGCTTTGGCATGAGTTTGTTTTTCTTCGCATTCGCGCTTTTTTGTCGGTCTTCTTGCTTCTTCTTCGACGCTACGAGGCCTGGACAACATGCGTCTCCAGTCGTGTGATCTGGATTTCCGCACCAGCCACAAAGGCACTTCCCGTCTTGCATCATAGCCTTAGTAGAGCTGTTGTATTACACATAGTAAGCGTTAGTTGAGCAATCAAAGCAATTAAATGTCAAGACCTCGGACTTACATAGTGAGAATCAACCCAGGGTTTGCAAGAGCCAGCTTTACCCGCGTCTTTCGCCAATTCTCTCGAGCTTCAGCCAGTTTGCGAAATTTACTAAACGATTCTCGAATGTGATCCAGTGCGTGCATGTAAAAAAGTTCCTTCCAAGTTTCTCTCTATCATAAATAATACTTAGTAGTAAGCCAAACATACGGGTTAGCACTTCACATGCCAGCAAAACAGGGTACTTACGTCCATGGCGAGAGCCTTCACATCCGTCACTTACACAAACCAAACGTATCAGTATTTATGATATCCGGACGCAGCAAGAAATAAAGAGCACGTACCAGCAAGCAAGTCTGTACTGCACGTCGGCTTATTGAAAATGACTGGATACTCAGCACAAATGTCGTGGTCCTGATACAAACTGAGCTCGAGTTCAGTGCGACGTCGCTGCTGGTTACTGCATTTTCCTCCTAGCCCCTGCATCCTCCGTTTCGCCAGGTTGCTTTCAAGTTCTGCACAACGCTGGATACTTCCGTTCTCGTTTAAAAGCTGAACCATAGGAACAGTCTCCTGAACCAAGCCAGCGTAAATGAAGAACACAACATTGGCCTCGGCGCCAATTCGAGTGAGATAGCTATCTGCTGTGTAGTGTACTTGCTTCAAGCGGTTGGATAGTCGAGTGAGTTCACCATGAGGCCAGCCTTCGAAGAAGTACATGGTCTCTAAAAACTCGATCTGCGTAAAGTCGAGCTGAGAGGAGTTCGTAACTCGGATAAGCCGTTGATAAGCTCCTCTCTTCAGGCAGATAAAGGATGTAGGTTCATCACACGTAATGGTACACGACCGTCGTGCTGTAGGGTCCATCACAGCCAGCTCACCGAAGGTTCCACCGTCAGTGATATGCTTGATGAACGCGCCATAATGACCCGGCTTCAACCTCACGTCCTCTTCATCAGTCGATAAAGTATTAGCGTTGTTGTCTTCATCGGCCGCAGTTTTTGATTTGGATTTTGCATTGATGAAGAGAGATACTGAGCCCGATATAACGATGTAGAACGTGTCGCCATAGTCTCCTTGATAGCATACCACACCATGTGTTGGTAATTCCAGCAACGTCATCTCACGACAAATAGTTTTACAGATAATCTCTTGAGCACCTTGGAAGATCTTGTTGGTGCTGCCGTTCTTAAGCACCCAGTCGTATAACGTGTCGATTTCTTGCGTTTCACGTACTTCAGGGGCTTTCTGTAAAATGCGATAAATCTCTTTCACTTCTTTCTGGCGTTCACGCTGAGACTCAGTTTCCAAGTGCGACTGAACTTGGTCTTGTAATTGGCATAGGAACGAATTCTTCCGTAGTGTGGGGAATCGCTTGAGTGCAGCAGAATTCATAGGCGGCTTCACCGGCGGCAAAGACGCCTTGGCACCGTCAGCGGGAGGAAGAAAAGATACCTGCATTGACATATCTTCACAGAAATACGATAGTGGTGTTAGCAAAGTCGTCGGGGAGAAGCAATAGCTCCCTAAAAATACAAGCAGACGCTTTAAACGTTATCCAGAAATGCCGTTGATGATCATCAACGTTGCCTGTTGCAGGTACATTATGCCTGTATTACCCACTTCAATTGACGGAGCACCTTGTAGTGCTGCGCCGTACCGAACGAACATTTGTCAGCAATAAACTGCAGAGTAAATCTACAGGTTCTTCTTACGAAGCACCTCGTTGGCGGCTTCTTCTTCCTCGGTCACATCGCTACGGTGGATGAGGTAGCGGAAGTGCTGCGCCGAGCGGATCTCCATCTCGAACGACATGAGGAACTTCTTGTCCACAGGGTCCACCAGGTGCAGAATACGGTACTGCTGGTCGCGGTTGGCCTCGAACCAAGTGTCACAACGGTCGAAGAACAGCAAGTTGTTCCACTGCATGGAATCGTTGTAGGCCTTGTCGTAGAATTCCTTGAAGCGATCGATGTGGATGCACACGTGGTGGCCGTCGTACTCGCCCTTGTTGTCCTTCTGGGACTCCTGTTCGTCAAAGACGATCGCCTGCAGGGGTCCACAGAACACCGTGGTGTGGTAAAGCTCCACATTGTCCTCCTTCTTAGTGACCACGGTCTTGGCGCCCAAGTAGTGCTCGAAGAAGCGAGAAATACCCTGAGCAATGCCCGGACGGCAGGGGTATACCAGGAACGGAAGACCCTGAGCCACACCAGGAACGTCGTTCGTCACGGGCAGCGTCTTACCCAGCGACAGGTTGATGGAGTTGTAATTACGAGGCGTAACGTTGAGGCGCAGCTCGTTGCCGTACGGGTCATTCACCCTGAGGTGGTCGTACTTGGTTGTGTCGAACAGATCGTGCCATTTTTCCTGCGGGTAGTCGATGGTGGTCTCTCCGCCACGGTTGATGCGTTCGAAGGCGAACTTGGTGTCCTTAAGCTCGTCGGCCACGGACTTGAGGCTCTTCTCGATGGCGTCTAGGTCAGGCACGTACAGATAGATGGCGGCATTGATGCACTCGTTCTTGGGCTGGCCAGTGAACAGATGGAACTGGTGGCGGCCGCCATAGTTGGCCCAGAAGTGATAGGCCAGACGAGGATCGCGCGAGCATTGGAGACCGCGCATGTAAAAAATGTAGGCAGGCGACGCCTCCGTGCACTTGTCCGTATTGGACAGGTTGATGTGCTCCAGGAACTTGAGGTTGCCTGCGTCCTCGAAGGCCTTGATCACCTCCTCCTTGCTCCAGGTTACCTCGCTCATAGTGCCTTTGATTCGGGTGTGTCGGATTCTGTCAATTGCGGAATGGCTCTGCAAGGATTTCCTTGTCGAGTGTGTGGTTCGGGCGGATGGCTACATCAAAGTAATAGGCTCTCTTTAGTTATTATTTCTTCTCTTATTCTTTTAGCAAGGTGTTTTTTCTACAGGATCTTCATAGGATTTGTTTAGTTCCCCTTCAATAATGCATATTCGCTTGATTATTCTAGATAAGAGGCATTTCCTGGTCAAATGCAGGCGGGACCAATCGCAGCACCGCATTTCGACAACGCATTCCGTCGGTGTGGAATACAAAAACACGCAAACGAAATGTTTTTCACACAACCTCTCTTATCTAATATGACCAACACTCTGCATTGAAGTGAAGAGACGGCAACGGTTTCCGCACTCGCGAAGATCCCACCGCCAATGGAGCCGAAGTCCGGCAAGCTGCACAAGGTGCTGTTTTCCTGGCATAATGTGTGCGTGTGTGTGTGTGTTAAGTACGTTAACCCGTATTCCTTTACGTCGATGCAGCTCGGATTGGGCTTCTTTGGGCCCAAATGGACCGAGAAGTGGGTACATCTGGATGGCACGTTGCTCAAGTGCTTCCCCATGGCCGTGGAGCAACAGATATTCTCGCTTGGCAGCTCGCGTCGGAATAGCTCCTATGAGCTCATGGACTACAAGTTTGCGGTGGCCGACGAGGTCCGTTCACTAAAATAAAACAGCACTAGGGCGCGAACTGACATTTGCTACATTCTTGTAGAAAAAAGTGAACCGCAAGTTTGCCTTCCAACTAGAGGCCAAAACGAAGGTGATCCTCGCATAATATATAACATAATGACGGGTGAAGTAGTGCTAATAGATCTGTGAAGTCGTCAAAGTCAGTGACGTTTGCGTGCTCGTCCGAGAAGGAGCTGGCGGAGTGGAGGTTCGCACTTACGGTATGTGTGCACTCTAATTGCGAGGCTGAAAGTGAGGGATTGAGTACACGTTGCCTTTTTTGTAGTCGCGATTATGCCTTCCCGCTGATGCTCCTGTTTCTCCGGTGTATGATCAATTCAACATGAGGATGAGAAGTTGAAAAATGACATCGTGTTGTGTGTGCGCAGAATCACCGAGAAGATTCGTCGTGCTGCTGAAGCCTTCTCAGAGGCATGTTTCAGTTCATTTAACGAAAAGCACGGCTACACAATGTATTGACATGGAAATCCCATGATGGGACTGTTGATTTGACTGCAGATTGATCCACGGAACACAGGGAAAATCGATTCTGGAAGACTGCGTGGATTGCTTCAAACTATATCCTCTACATCAGACTCTGACGCGTACATGTTTGAACTCACGGTGCTCTGTGTTATTCCTTACATCAAAGTCGTTCTTGTTTTGATGCTTTCACATAGGCTGGGAGTGGAAGGACTCGGAGATATCGTTGATGCGCCAACAACTTGACCTTGGTCGCCATGGAGTCATTACTCGAACAAGGTTATTGACTTGGCTTCAGAGCTACTATTGTGCACAAGAAGTAATGGCTCGGGTGACATCGGAGCGAGCGAATAATCAGATTGCAGTAGAAGTTATCAAGCCTCCAGAGCAGCCGGAAAAAATCTCGTCGGGAAGCTCAAATACGCGTGTCTCGGCATCAAAAAGCTTACTTTGCCAAGGAAAAGCTGATTGGAACCAAAGATATAACGCCCTCCGAGCTCCGGATCCTTCAAACGATTTGTTAACTACCGGATCAGAAGTATCAGGAATTCTAGCAGAGTTTCGACAAGCAGCCGAGATACTAGTGAGTGAAATCGTGGCTGAGATGGCACTAGAGGATATGGAAAAGACTTTGCGGCCTCAAAATTTTGATGGAGACGAGTTTTTTGCGACGGATGATGTTCAGCAGTATAGAGCGCTGCTTCCTGTGATGCAGAAGTTCCATCGTGATGGACTCCTGGTTTACTTGTGCTCTAACAGTTCATCAAGTGGTGGAGCCCATGAAAAGAAGCAAAACGCAGCGTCAGTGGCCATTTTCCACAGACTGGTCGGCCACCAAGTTCGTGCTGCGAGGGTACTACATGAGGCAATCGAGGAATTCAACAACGATACCCAGTCAAGCTGGCAGGCCATTACACTACAGATTCCGCTTCAGTGCATTGTAGATCATCTCGGTTTCCGAGCATTCGTTATTGCGTCTACAGACCCAGTGGTGAAAAGTACACGACGGAAATTGAACAGCCAAGCGAAGAAGAATCACGTCAAGCGACTGTACGACCAGTTAAAACTTGTATTCGACAATCTTGGACTTCTCACTGATAGCCTTCACACTGAAGGTGACGACCAAAATGTTTCGTCTTCCAACGTTAATGTTCCAGCCTTCTTTCCTGTCAGTGCTGGGTTTACTGTCGAGACACGAGATGGCGCTACAGTATTCAAGTTGCAGAATCTTGCCGATCTTATCCCTGCCGATGTATCAAGCGATGATCCTGGATCAATTGCTCACGAAGTTTTACTGTACAAAATGCGCCCTGAATTCGTTCGGATGCATGGGAACAGCTTGCCGCTTCATTCTAATACCCACACAATCATCGAACAGGAATCCTCTGCGAAACAACCGGCCTCAAATAAGTCTCAGCTAGAGACACAATTGCTTCAGCAATCCGCTATAAGTGCGCAAGAATGCTTGCAAACTGTCATCATTCCAGAATTTGTTGCAGATTTGGAAAACGGAGCAGTTCAAGTGATTGACAGTCAGTCGTTGACTCGGGCGTTGCACGGAGCTGGCATCAATGTTCGCTATCTAGCTTGTTGCTACGAGCTGGCATCCCTCAAACACATCCGTCGGGCCTTGCTTGCAGAGATGGTAGCTCGCGCTTGCAAGGTCGAATTCAGAGCGTCACTGCGAACGATTCTTCCAGAAGCTACAGCTACGATATTAAGACAGGCTAAAACACCCGAGACCTGCGGCTCTAATGATGACTATGAGGACAACAGCGACATTAATCATGCCACAGCTCGAGCACTTGCAAAGTTGGCTCTCCAAGAACAAGCTTCACAAGTAACGATGGAGTTTTTCAACCTTGTGCTCGGTACTTCGTCTCCAGATTCGAAAACATTTTGGGAAGAGAGGATTCTGCCGCAGGTTTATGCCAAATTCGGCATTGCACGCGAAGCACTTAGCCTGGACGCTATCGTCAGCGAGGACTTACTTCACATGCCACAGTTGTTCCACGCGCTTCAAGTCCAGACTGGTGTGTGCTTCAGCGACCACATGAATTACAGTTTTAAAGGCGCAAAACCTCTTACTCTCCAGCACATTCAATGCATAAGTCCCTGTACGACACTGTTGGCTCGAACAACGGTTGCATGTGAAAGAGTTTTGCAAAACGCCGACGCTTTCCTCGCCGAGAGAGAACTGAGCAGTGCACTCTCAAGCATCATGTTCCATATCTCCATACTGGAAACCGCTCCAAGTGACGAACGCAACTTGTCGCTGTGTCATTTGCTCACTTGCGCTGCCAATATGTCACTGGCGATGAACTTGCCCGATCAAGCAAAGAAGTTAGCAACCTTAGCGATTGAGGAATCTCCGAATAATCACGCTGAGCAGACACGAGCGTACACGATTCTCATGAAATTTAAGCATGCCTCTGGTGACCTGGCTGGTGCTCAAGAGTGTTTTGCAAAGGCGTTGGAGCCCATTCAGTGGCACCTCGGACCCGTTCATCCTTTGCTTTGCGATACGTACATGATTATGACCGAAATCCTCGGCGATCTGGGTGAACCGGAGCAAGCAGTGGAAATCCTGCAGAGTTGCGTGGCACTTGTGCGCGATTGCTTTGGTAAGACTAGTCTTCTTTACGCTGATATCAGACGGCAGCAAGGAATGCTGATGTTGGCAGCAAACCCCATCGATGGCGAGGCGATAATTGGGGTGTTGGAAGACGCGTTCTCCGTGTACGAGAAGCATTTCCAGGATCCCGTGGAGGACGTGCCAATGTACAAAGAGTTTGCTGCGGAATGCTGTTATCTGCTTGCAAATCTACGAACACAAGTAAGTGGGAGTCAAGCTGCCCAAGCGGCTTACGGAACTGCTCTCACAGGCCTCGCTCTTCGAAAAGAAGTGCTGCCACAGAACCATGAGGAAATAATGAAGTCATACCTGCAACTTGGAAGCTTATCACGAGAATTAGGAGAACACTTTCGGGCAGTGGATTACCTTAAGCCAGCACTTTCCATTCTCAAGACAATCCACGACGATGAACACATCGACCAGATTCGCAGCGTCACCCAAACTATGCTTCAGTTGCATCTCCAGACGCTATCGCTGGAAAAGCGCAACGTAAGTTCTTCAATTCGTTAACTACGTTATATTATAGTACACTTTACTAACTTGTCATTCCTTCGCTTTCCTATGGCAGATCCTCGATAAAACAGCAACTCGCTTCACCCAGCAATGCTCACGTTTTGCGTTACTATCTGCAAAAATGCTGCCAGAGAACTCAGCTATCACTGGATCAGACGATGACGTTAGTGAAGAGTCATCGCTACTATTATGCGTCATGAAGAAGCTCTTCCAGCTCGATCCGATCGAGTACGCCGACCAACTCATAGAGAAGACGGATCTCGAGTTCCAAGACTATCGCAAGCAGTACAACCTCAACTTCGCCGGTACGGTACGTCGCAGTAACGCTGACGCGCCATCGCCAACGCGCTCAATGCTTCGTTCATCAAGCGGTCGATTCGCTTCCTTCTCTGGCGCCGGGACTTTCTCGCCTCCAGGTTCCCCTCGTGCTCCTCTGTCTCCAATGCGTCACCCCACACTCTTCCCAACTTCTCCTCGCGGTCGCACGTCCTTCAACCAACTGGACTGCAACTTCCTCAAGACCAGCACTGGAGACTTCACATTCGGCGCACAACTAGCCGCCGTGCTCTTCCTCATCGATCATCCTGCCGCCAACAGTACTCCATCCGAGCCTGTAGACACCAAAGTGTAGCCATGCTTACTTCAACATGTCACTAATCAGAATAATGACATAAAATCACAATTACTTTTTCGAATATGGCGCCTGTGCCAGCCTGGACGCGCGAGTGGCGGCCGCTCGCCAAGCAGCTCTGTGCGCACATTAGCGGCAGTAACCAGGACCACGAAGAAGATCAGTCTTCGCTCTCAAAGGAGGCACTGTTGCTGCGTGCCGACCGCGTCGTGGGGAAGCTGTACTCGCATCGATTCGTCGACTCTCTTCCACAGGACGTCCATGCTCAAACCCAAGCGCTCGCCACAAAGTTCCGCGTACATTCTCTTGAAGAACGAGCTGACAAATTGCTGGAATTGGCTCCGCAATGCGACTATCAAGTGTTAAAGCTTTTACTGGAGCTGGCGACGTCCCCGACGACCGCTACGGACCAAGAAGTGGAGGTGGATCTAGATTCTAAAAGCAGATGGAATATGATGCTGCAACAGGAGCAACTCAAACTCCAGCAGCACAAGATGATGCAGGACCAACTAGTCGAAGAGCTCTTCCAGATATCCACCAATGACGAGTGGTACCAGGCCTGGGAGGACAGTGACGAGGACGAGAGCGACTGGGACATGAGCAGTGCAGATGAAAGTGCAGTCGAGAGCGAACGCAGTGTTGACACTCGTCAACGCAATGCCAAGAGATCGTGCGAAGCGTTAGAGGACGATGAATTTTCTAGACAACAGGAAGGGAGCAGTGAGAGCTCAGAGCAAGCTACACGACAAGGGATGGAGAGGAAACGAATGGAATTATCGGGCGAGGAATTGCAGCAAGATGAGATGCTGTGTCGGTATTATCCTGAAGTTAGTATACGAGATATGGAGATTGACGATATGGAACTCACATGTGAGCTGGAGACGAGAAAACTGGTTCCGTTTACGCTGGAGCGACCGTGGTTACTATGTGAAGCAGTGGTCAGAAGCGCAGATAGCACAGTGACAGCAAAGAATATCGTCGCAAACAGACTGATTCACGAAGAAACTGTGGTGAGAATGATTTTTGAGGCGCTGCATGGAGTTGAGTCGTATTTGTTTGAATTCCAGCCAGTGAGACCTTCACCCTCGATCTTCAGTATCGATTTTCAAACGAAGATTGTTGAGCGGTCTCGGAAGTCATTAAGTACGGCGATCGGACATATCTCGCCTTCGGTTTTACAACATACACTGGAGGATTTCATGCATGCAGCGACTGATCTGCAGATACTTCGAGATTTCCTTGGGTTTATCCGTCGAGCATGGGACTTAAGTGAGCAACACCGGTGTGTGACACTAGAGGGCTTGGCAAATGCACTGTCCGATGTCATAAGAAGCTTGACGGACTCAATATGTAACGTAGAGCAGCAGACCAACGTTACAACTGGATTACAAGAGGACTCAAGTCCGTGGTCTGGAATTAATCCTCGACAGCCTACTTTGATCGGAATTTATGGTGGGCTGAAGGAGATTTTCAAGATGATTTCGTGGCTGAAAGGGGTATTAGTGGGGTGCTTTAATGGCCTCTCGGATCGTCATTGGCATGAAGTGAAGCGTGCAGAGCAAGCGAAGTGCGTGCTTGACTCACTGTACCACAGTATGGAAGTTGAATTCGTTGAAGGTGTGACAGCCGACGAAGCTGCAAGAGACTCAGGGCTTTTATCACGATCCGATGTACTGTTGCATTTATTTATTGGAGCGTTGAACCCGTACTTGGATTTGATAAGCCGGATGATCTTCGAAAGGGGTCATTTTGAGACGATTCCTCTGGATGGAGAGTCGTTTTTCGCTACTCCTCCGTCAATGAGCGTTGGTGCTTCTCCAATTCGCGAAAGAAACCGAAGCTTTCGCGATGGACTGATGTCACTGGCTCCGTTCGAAGTCAATCGATCTCTTGTGCCGACATTCTTAGAGTTAATAATACCCTTGATGAACGAGGCATTGGCGAGTCGACAGCTGAAGAACCGATTTTTGCAGCAACAGCAACACGCACCATTTGAACCCCTGACGAAGCCTGGGCAACCTGATCTCTCTTTACAAGAGTCTTTAATAATGGAACTTGAGACGATCGGGTACAGACGAAATCGTGGCATTATTTCGGTCTGTAAAGCTAAGACTTGGGACACCGAAGAAGACCCACTTTCCATGCAGGAAACACTACTGGAGTGTGTGCCTTTCAACAGGATATTAGAACGATGTCTCACTAGACACCTGGAGAACAAGGTAACATAGATAACCTCTGAACTTGCTCGTCAAAGTCGCTGTTTGTGGTGTTTTAACTCTTGCTCATTTGTGTCTGATGCGTACAGTGTCATGAACTAAATGGTGAGATTACTGATATCTTTCGAGATAAACTGAACTACATGGAGCACGTAAAAGCTCTCCGGATGTTCGTTCTCATGGAACAGGTACGCAATTTGCATATAAGATGCTTTACACAAGGCTATTACTTATTTTGGGTGGTTCACGTACGACAGCAAGACGTTTTCAACGTTTTCAGCGAAAGATTGGTTGCTCACATGCAAGAGAATCCAATCGCATGGGCTGACAGCGAGAAGATTAACTCATTTCTTCAGAGTGCGGTTCAAGGAGTGTTCGAGGACAATTCTTTGTCATCTTCCCAGAGGCAAATTGGTGGTCGACTATCTGTCCGTGTTGACTTCAGCCTGTTGGATAGCACTTCACGTGGTGCAAGAATCGATATCGCAACTATGAAGTGTTTGCACTTTACATTTGCTGCGCAACAGACGCTTCGAGTACTTTTCAGCGCATCGATCATGCAGAAATACTCTAAACTTGGCGTTTTCCTCGTTCAGGTGAAGGCTGTGGAGTCCGCCTTGGTCAAGGTACGTGGCTCCGTAACAGCATCACGTGCTTGGGACTGCCTAACCCGTGCTGATATTTCTATCACTTGCAGTTTAAGTCTAGCCTTCGCCATCGTCGAAGCTATTCGTAGTATGTAAACTGCAGCTTCTACTAGTGCTGTTGTGTTGTTGGGACTCACATTCTTTCCCTTTAGTATCGAAAAGGACATGCGTCAACTGCTTATTCAAAGCGCTGATATGCTGCATTACACCAAGAGTTTGCTGAGTTATCTTACCAGTCAGGTAGGATATGATCCTCGACAAAGTATCGAGCCTGGTTGTATTCACTTCTACAATATTCGACGACAGATATCAAGTGCAGGATGGTTAAAATATCGCCATATCCTGCAATCGTCACGAAGCTTGGCAGAGGTACGGGATTTACTTTGTTGTTTAAGTCTACCACATCGATCTGTACTGACGCTGCTGTCGTTGATACCCAAGATGGACGCAACTCACGAGCAGTATCTCGATCTCTTACTAAACCGTTTTTTTCTTCTGGACAAGGTGTGAACAGTGTAGTTTTGCTGATTCCGAAATGTGGCCGGTACCTCTAACACGAATATTTGCTTTGGCTTATAGCACGCGACTGTGATCCAGTACATTTTGACGACCTTCAACCACATTTTGCGCTTTGTTCGCCAAGTCGATGAATTTGTCAGCGCTGTAGATCGAAACATGCAGAAATACTTTCCCGATTACTGCAGTGATGAAGACTCGGATCAATTAGCTACCCCACGTGTTGGCAAAGCGCCGAGTGTCCGCCTGCTGGAGCACCCCGATTTCCGCTCCCTTGAGTCAGAATTGGCAAGAAGTTCAAGAGAGTTCAAGCGGCAGTCGCATTTCCTGGTTGTTATGCTGACAGCCATGCAGAAGCACGGGGCGTCGCCTCATGTGAACGAAATAGTGACCCAGCTCAACTACAATTACTTCTACCACCAGCAAGAGAGCCGATCACGAACACAGCCCCAAGTTCAGCAGCAGCGTCCAGTCAAACAAGTGAACCAAGCCCAAGCTCTTCCACTCAATCGATCAAGGTCGCTGCGTCCTCCACCGGCTCCGAAAAAATTCTCACGAACCGGATCTGTGCCGTTATCATAGACTACGCCTCGTAGGAGTCGCAAACGTAATTTAATTCGTTTGACCAACTTTGCTATACAGGTTTTACTTCAAAGTTCTCAATCCGTCCCGGTTAATGTCTTTTGTCCCACAAAGACGAATTTAAAGCCGTAGCATCTTCCGAGAGTCTTGACCTCGACATGCACTTTATCACCTTTAATACCTTGCTCAATGGGTGTATTATTGCTTGTGACAACAGGCATGTGGTCCAGTTGGGTGGCTGAAGGCACTGCAAGCGCTCAAGAGCTGCACAGCTGGGGTCACTGCAACATGCGAGCCTGCTGACACGCAATCTCTGCCAGTCGAGCGTGGCATGAAGCCAGAAGTATCCGAATGGAGCTCTATTGCCAGATGCCAACGCAAGGGAATGACAGACTTCTCTCTGTCATGCAGTCCCTGAACCAAGAGGATAAGGGACACGGAGTCCACTGACCCGCCCCACTTGCCATTATCACGTGTTTGAGCACAATGCTGTCGGTTTCGGCGCTGAAGCTGGAACATCCTTTGTTTAATGCACTGGCCGTCTCAAGTCTGCTACTGCTTCCAGTTGTTCTCCAATTGACAAGACGCTCCAATTCATCGTCACTCGACTCGAAAGAGAGAACGGGATCAGAGCGACGGGAGGCAGCTCGACCGCCTTGGACGCTTCCGGTGCTGCATAACACACTACAATTGCTCCTAGCCCGTAATGGCATACACGAATGGATCACGACCAACTGTGCACAGTTTGGAGGTCGACCGTTCACTGTGAAAGCTTTGGGTTTACCAGAAATGCTGGTGGTCTCTACTGCTCAGGCGCTCGAGGACGTACTTAAGCATCAGTTCATGAACTTTCCAAAGGGACCACACGTTAAAGAGAATATGAAGGACTTGCTGGGCGACGGCATCTTTGCAGTTGATGGGGTCAAGTGGGCGCATCAACGAGACGTTGCTCGTGAATTGTTCCGGACTCAGGAGCTTCGGGAGTGCATGACCGAAGCTATCACTAGGCATACCATGGCTCTACACGACGTATTGAAGAAGGTGTGCGCTAGAAATCGCTCGGTGAACTTGTATAAACTATTAAGCTGCTTCTCAACCGAAGTGTTCACGGACATCAGCTTCGGAGTGACATTGAACTGCCTCCGAGCCAACAAAGAGCTGCCGTTCCAGGCTGCTTTTGATCGTGCACAGCGGCTAACAGCTCAACGTTTCGTTCGGCCCCGTTGGTTCTGGAAGATGTAACAGCGACTGGGCTTGGGCTCTGAGGATCAGCTCCAACTCGACATTAAGGAGATCGACGCAACGGTAATGAGTATCGTCCAGCAAGTCCTTGTGAACCGTGCATTGACTCCCGAAGACGGCAAGGCGAAGAACCTCAGCATGTTGTCACTCTTTCTTGATATCCTTGCCAAGTCGCCAAAGACGAAGGAGCAGCAGTACGACCCCGTTTATTTGCGCGATGTGGTTGTCAACTTTCTCGTAGCGGGGCGTGATACCACAGCTCAAGCTCTGAGCTGGTTCTTCTACAATGTAAGCCAGAACCCACGAGTGGAGAACAAACTTCGACGAGAAATTTACAAGAAGCTACCAGAGTTAATAACCGCTGAGTGCTGCGTCCCAACTCTCCAACAAGTCAACAGACTGGTGTATCTAGAAGCAGTGATCAAGGAGACACTACGTTTGTATCCATCCATGCCAATCTCTCCGAAGTATGCCGTGCGGGACACCGTGCTATCCGACGGCACTTTCGTCTCCGCCGGGACCATGGTCTGCCTTCCATTGTTTGCTATGGGTCGAATGACGCACGTGTGGGGCCCTGACGCTGCAGAATTCAAACCTGAGCGTTGGATTAACCCTTCCACGAAGACAATCATTAGCGTATCGGCATTCAAGTTCGTTGCCTTTAACGCAGGACCTCGCATGTGTATTGGTAGTTCACTAGCCAGTCTTGAACTTAAGCTGGTGGCAGCATCTCTACTCAGTAGATTCCACATCCACGTCGAGAACCCGGACACTGTGAGCTACGATTTCTCGTTAACTTTACCAGTCAAAGGCCCCATGAACGTCAGACTGGCACGAGTATCAGCTGGATTCGCGTAATTAGCCATCGCTCTTCATTAAAGAAAAATGGAGATAGGTACTCCACGGCAATATTCTAACCGACGAAATGTCGTGTACATGCACTCGCCGGCGTACATGGAGGCACTAAGCCGTCTACCAATGTATCTATACCGAGAGCGGTGACGTTGGTGATGCTGGAAGCCTGTTTCCCGGATGGAACACTCTCTCAACATCTTCAACTTCATCCTCCAACTATTGTGACTCGAAGGCAACTTTCCATTCACGGGACTACGTTGACGCGCTAAACGAATTTGGAACTGAGACGGAAAGCTGTCTAGACCAGGAGCTCCTAGACGAGTTGCCCTGGTAGATGATGCCTACGTGTTTCCAGGGCTGTTCGAGTATTGCTGTTACGTTGCAGGCAGCTACGTTGACTGCTGTGGATGCAATACTGTATCTTCTGCAGTCGCAGGAGGTTGGTAGAGCGCCACCCGTTGCTATTAACCTCAATGGAGGACGACACCATGCACAAGCGAGTGGCTTCTCTTACGTCAATGACGTCGTGTTGGGAGTTCAGCGACTGTTGTCCAAGGGCAAAATGAAGCGAGTGCTAGTCGTGGATATCGATGTGCACCATGGAGACGGCACTCAAGAAGCTTTTTACTACAGTGAGAAGGTCACTACCGTCTCGTTTCATCTCCATGAGCCAGGTTTCTTTTTTGGAACGGGAACTGACACGGAGATTGGAGCTGAAAGAGGTAAATACGACAACTTCAATGTCCCACTGCAACGTGGAATCACTGACGAACAACTCCACGGAGTTTCCAGCGCGTTGTGAACAAAGCTGTCGAGACGGTGCAACCAGAGGTTATGGTACTTGTCTGCGGTGTCAACACGCTGGCTAGAGATCCACTGGGAGGGTTTAATCTAACGAGTGACGGCATTTGTGACTGCGTTGAGTGTGTCATGGGACTGCAGCTACCTGTCTTGTGTCTTGGTGCTGGAGGTCATAGTGGAGCGGATGCTAGCAAGCCTTTTGTTGTTGTTGCCGCGACTGTGATCGCTCAGCGTCAAAATCTTCCCGAGACGATCCCTGAACACGATTTCTATGAAGAGTAAGAAGCCACATGCAGACGAAGTTGGTCTCTATTGCTTACTATTGCTTCGTGTTTAATTGGTTGTAGGTATTTGCCCAACATGTGGCCTCTCCACGACGCCAGCAGCCCCCTTCTAAATCTCAACACGGCGGAATCCATACACAAGATGGAGGACTTCGTCTTCAAGAGTCTGGAACAGGTGGCTTCAGTTTGACAGAACAGAATCCAGCGAGTACTTAAGAAGCGTTCTCGTGTTTAACCAGAATTGATGCAACGCAGTTAGGTTCTTGATGCTCCCACCCATGAACTCGGACATATCAAGCCCCCATACATGTTACATCTGCGCCGTCATGGATCGTTGGACTTATGAGTACACTTTTACATCGAGGCGGCTGCACCCGAACATGACGTATGGCTTCTCGCTTATGCTGTCGCTTAAATACGCTTTGAACGTGAATTTTTGAAGACACTGTCGAACGAGACCTTCGGACATTTCCGGCTTCAAGAGAATGCCTGAGGCTGTCCATCAAATCGTGGTCAGCGTTGCGTTTATCGTTCACGTAGTTGAAGTCTTCTCTGCGAATTCTTTACTTGGTTGGTTGTGCGTGGGAAGAACTGTTGCCTGTGCCGCACGTTCAACTCAGGCAGTAACGTTGAATGATGCTGAGTTTGCCAACTTGCATCTCTATACACTCTAGATACCTCCAATGCCTGCAATGTTTTCTTTTGTTCGGACATAGGATGATTGTAGCATGATCTCATATATCAAACGGATATTTATCGATGAAGTAATGTGGAACCCATTCGGATCATGAGTCTCACTGAAGCCAGTAGCTTAGAATTTGAATCTCTGGAGGAACTCTCACCCTTCGATATTTTCCCCGTAAGAAGATGCATGTCGGTCTCGCAGCAGTTGTAAAACTGTGTTTGTATGATAAAAACTATGAAAGTCGGTCACGCTCCTGATATTTTCGCGTCTTATCTGAGTTTGGATCCATTTTCCAGTTACCATGACGTGCCAACGGCAAATTACCTTGAATTATGCCCCCCCACAAAGTGGAAAATGGTTACGGCAAGTCTCCGTTGGCATTATCTCGAATGCTCTTCCTCCCACGAAGTGTGGAAACAATAATCGTGTTTCTCCGCAACATGGTTATGGCAAGTCTCCGTTGTCATCATCTCGATCGACCATCATTCTTTTGTCAACTTCAATTTACAGACCGCCCGCTGGTCTCACTATCGAAAATCCCTCGTGGTGCTCACGTTAACGATGCTGCCGATCTCCACACTCGCCGAGGTAACTTCGGGAACCCTGGCCATCGCGGCAATTGGTAGCTTGGTTCTCTTCGTTGCTGCCTCTTGGCACAAACAACTCAAGTACGGGGTCATTGACAAGAGAACTACGATCCATATCCCCGACTCGACCCTACCACTAATCGGAAATACCTGGGACCTCATTATCCATGGAGTCAAAGGAGACATGCACGACTTCACCGCTCAACTAGGCAAGCAATTCAACGCCGAACCGGTCGTGGTTCGGGCCCTTGGGATCCCACTCAACTTGATCCTCTTCACGCCCGAAGCATTCGAAGACGTGCTAAAAACCCAGTTCCATAATTTCGAGAAAGGTCCTTTCATGTGTGAAAACCTTCGAGATCTGCTGGGTGACGGTATCTTCGCTGTCGATGGAGACCCGTGGGTGCATCAGCGCAAGACGGCAAGCAACCTCTTCACTATGAGAACCTTGAGAGATTCCATGACAACCGTAATCCAGCGTCACGCTGTCACTCTCTATAACATCCTCCAACGTGCCAGTGACAACCACGAGACTCTTGATCTCTTCAAACTCTTCAACCGGTTCACCATCGAAGCGTTTGCAGAGATTGGTTTCGGGGTTCACATGGGATGTCTTGATTCAGACGAAGAGCACCCATTCCAGAAAGCGTTCGACCGTGCTCAACGTGCCCTTCGCTTCCGCTTCACGCGACCAGGTTGGTTCTGGAAGACTCAACGTTGGTTAGGCCTTGGTGTCGAGGGACAGCTTCGACGTGACATTGAAGTGATCGACAAGACTGTACTGGAGATTGTGGAGAAGGCCCTAGCACAGCGAGCTAACCATGGGGGTGAAGTGAAGAATGGAGGTGACATCGTGTCTCTTTTCCTTGATCGAGTCAGCAATACTCCAGGCGCCAAAGATCGTGAATTTAATCCCAACTACTTGCGCAATATCGTCGTCAACTTCCTTATTGCTGGGCGTGACACCACCGCCCAAGCACTTAGCTGGTTCTTCTTTAACATTTCGAAAAATCCTCGCGTGGAAGCTTCTATTCGAAAGGAGATCGCGGACAAACTACCAACGTATAAAGTTGATGGATTTCCTACCATGCAGGATGTGAGTCAGCTCGCGTATCTCGAAGCTGCACTGAAGGAGACGCTGCGTCTTCATCCATCCGTTCCTGTTGAACCCAAGCAAACACTGGAAGACACGACGCTCTCCGATGGAACTTTTGTTCCCGCTGGTTCAGCAATTGGTCTAGCAACGTACGCTATGGCTCGAATGCCGAAAGTGTGGGGACCAGACGCCGAAGAATTCAAGCCAGAACGGTGGATTGACTCAACCTCCGGTAAACTCCTCGCTGTCTCGGCTTACAAGTTTGCGTCGTTTAATGCTGGTCCTCGTATGTGCCTTGGTATGAACTTGGCTATGCTCGAGATGAAGTTGGTTATCGTTGGACTACTGAGTAGGTTTCACATCGAGGTACTGAACCCGGAGGACGTGACGTACGACTTGTCCCTGACGCTGCCTGTTAAGGGCGCTCTCAACGTCAAAGTCTCTCGCCATCGCTGGCCTGCGCATGCTTAAGAACCTCTGCACATAAGGTAAGTATCAAGAGTGATCAATGTTTGTACTGTGTATCAAGTAAGTCCTTAGGTGAGTGTGTTAGGTATCTTACAATAATTGAGTTTCGCCATACTAAACTACACTGATCTTGGAGTTGAGTTGTTCCCTTCACGGGGAGTGTGAACGAGATGACATACGTCACTTGCCGCACTCATGATGAAAATTAAAAGTATGTCACGGTTCCAGGCACGAAGCAGAAGAAAAATGTAGATTCACTCTCAAACTCAACCCACAAAAGCATTTACAGTTTCACAAGAGCGTAAGACCGGTTGATTAACTACAATACTATTCTTCTTCTACATGACCGCAGCACTAAGAGGAAGCCATAAAACGCTCGAATTAATTCCTATAGGGCTGTCCGTAGTGTAGCGCTATCAGGAAATAGTTCGACTTATAAGTACCAGGATACCAAGGAAAAGCAGGGGTAGCATCCTCTACGAATGCTTAGGCAATTTCGAATAAGTGCAGCGAATAATCTTCGCATCAAGCGAGCCTTTCACCGGCAGAGTTAGCGAAACATCGTGTGCCACTTTCTCCAGGTCCTGCACTTCGATGTGAAACTTGGTCAACAGACCTGCCATGACCAGCTTCATCTCCGACATAACTAGATCCATTCCGAGATACAAACGAAACTTGCTCGGAGCAATTTCAGCCCATCCCGACGAGGAGTCGATCCATCGCAGGGGCTTGAATTCAGCTGCGTCAGGGCCCCATACTTGTTCCATTCGTGCCATCGCATACGTTGCCAGTACAACCAGGGAGTTCGCCTCGACAAACGTTCCGTCAGCAAGGGTGGTGTCTTTCTCCACGTACTTCGGGATCATAGGAACAGGTGGGTGCAGGCGGAGCGACTCCATCAACACAGCTTCAAGAGCGACGAGCTGATCCACATCTTCTATCGTTATGTCGGTAGCATCAGGTTTCAGGATTACAGTCTTTTGGAGCATCTCACTACGAATGGCAACCTCCCAGTAAGTGTTCTTGCTGAGCATGAGATACAACCAGCTGAGCGTTTGAGCCACCGTATCTCGCCCAGCGACCAAGAACATCACAGCGATATCGCGGAGAAACACCGGGTCGAATTGCTGCTTGTCAGCATTTGGGGAGCTACCAACATTATCCAGGATGAGTGACAGAATATCATTGGCATTGTCACTGTTGTTGGACGAGCGCCGTGCTAGGGCCTTCTCCACGATATCCATAACTGTGGTATTGATCACTTTGAGATCGTGTTTGAATTCACCTTCCACACCCACACCAAGCCACCGTTGGATTTTCCAAAACCAACCCGGACGTACAAAGCGCAAAAGTAGCGCTCGTTGTGCATGGTTGAATGCCTTTTGGATCGGATGCTCCTCATCCGAGTCCAGAGAACCCATGCGAACACCAAAGCCGATCTCGGCGACCACCTCAAGCGCGAACGATTGAAGAGCCTGAACAAATCTAGGGTCTCGCCACTGTCACTTGCGTCCTAAGATGTCGAATAGCACAACGGTGTGGCGTTGAATCGTGGCTGTAATGGAGTCTCTCAGTGTTGTCTTAGTGAAAAAATTACTCGCTGTCTTCCACAAGTCCTCATCAGCAGCGAAGACGCCATCGCCCAGAAGGTCTTTTAGGTTCTGGCGCATGTAAGATCCCTTAGGGAAGTTGCTGAATTGTTGTTTGAGGACATCGTCGAACACTTCAGGAGTAGAAACCACGAGTTTGTCTGGCATCCCGATGGATCGAAAGAGTATAGGTTCCCCATTGAATTGACTGCATATTTCCACCGCTCGATCATGCAAGTTGCCATCGCAAGCAGCTCGAATCATAGCGAGTGTGTTTTCCAAGCGTGGGAGCGTCGTATCGGGGCGGTGGATCTTACGCAGTTTGGACTTGGCTGAGTCATTGTCGGTTGTTTCGTTGCGAAATTGGACCAGGAGGACGATGAGTGCGGCTAAAGCGATACTTCCCATACTGACCGTGATAGCACTGAAAGGCACTTTGTCTACGAGTGAGGCGATTGGCAGCATTCTCGAAGGAGACTTGAGCACTAGGCCGAGTATTCGATTCTATCGAGTGTCGTGGGCGAATCGTCGCTTTCAAAAGGTTCTTCCTTGTGATCCTCGTTCATGCTGGTAGGCTTTAGATACGCTTGCGTTTTTGTCAGCTCAGCTGCCCACTGAATGATACATCATCTTATGATGTATCATATATTTTATCGATTCTAGTGCCTACTTCGGAGTTGAAAGATCTTCATCGATACTTCGAAATACTCCATGAATAGTCATGTCATGATGTATTATTCTATACTTCCGCCTAGATTACCGAGGTCCAGTAGAATAACAAAGCCGGAAAGAATGAACACATCTTATCCAGTCATCGAGCGAGTACACTATTTCCTACCATTGAACCGCATGAAAGTCGTCTAGTTTTTCTTGTTTTCGCTGTTCTGACGCCACGCGTCCACGAGCGACTTGAAAATGCCGTCTGGTTTCCGCTGCAACTCTGTCGGCGACCCGAATTCCGCCACCGAGCCCTTCTCCATCACTAAGATGCGGTCCGAGTCCAGGATCGTGTTGATGCGGTGCGCGATCGTCAGCGTCGTGCAGTCACGGAACTCTTCTCGGATACTCTGCTGGATCTGGCGATCCGTCTCGGGGTCGATCGACGCAGTGGCCTCGTCCATCAGAATCACCTTCGACCGCTTCAGCAGCGCACGAGCAATGGACAGCAACTGACGTTCGCCCACACTGAAGTTCGAGCCCTTCTCGTCCACGGCATCGTCCAACGAAGTGATGGCCTTCTGCAGCGACGCACGCTTCACAGACGTCCAGATCTGGTCGTCCGAGAACTGGTCGAACGGGTCCAGATTTGAGCGCACCGTGCCCGAGAACAGAACGGGGTCCTGCGGGATGATAGCGATGTTGGAGCGCAAGTCGTGCAGGCCGATCTTACTGATGTCCACGCCGTCAATCGTGATGGAGCCCGCGTCCAGCTCGACGAGACGCATGAGACCCACGATCAAGCTGCTTTTACCAGCACCCGTACGACCGACGATGCCGACCTTCTCCTTGGCATTCACACTGAACGTGAGTCCACGAAGCACACGCGGCAGACCAGGACGGTATCGGAGGTCGACGCGGTTAAAGCTGATGGCTCCAGCCGTCGGCCAGTCAAGTGGTGGCTTCTCAGCTGCAATGCTGGTAAGAGCCGCCTCCGTCGGCATCTCCGTGTACGTCTGAATACGCTCCACAGACACCATCTGAGTCTGCAGCTGACTGAGCATACGCACCGTCCAATTAAGAGACTGAGTGACAGTAAACGCGAACGTGAGCGATACACCAACCAGTCCAGCGAACGCAGAACCCTCCGCAGCATTTGTGCCGTGCGCTAGAACTGCAGAAAGAGCAGCAGCAGCCGCGATACACGTGCCAACAAACTCAAGACGTAGTGCCAGCCAGCAGTTAATCGTAAAGTTCAGGAAGTACGCGCGCTGATTCTTGTCTAGCAGATAATTGTTGTGACCAATGAAGCTGTTCTCAACGCCGAACGCACGGATTGTTGAGAGACCGTCCAGTGTCTCTGATAGCAACGCGAAGATCGGGGACCGACTGATTGAGTCCAGACGCTGCAGCTCCCGTGAAGTCTTGATGAAATATCGCTGTGAAGTGTAGTATCCGATAAGAACTGGTAGCAGAATGACCATGAACACTGGAGTGATGTACGAGATGGTGACCAAAGTGATGATGACAGCAACGATAGTGTTGAGTAGACCAACCACTGTGCCGGGGATGGCCTCATCCAGTGTGTAAATGTCCTTGGACATGCGATTCACAATACGACCAAGCGGAGTGGTGTCGAAGAATGAAGTCGGCGCGCGCAAGATCTGGTTGAGCAGTTTGTTGAATAGCAGACGGCTTGCATGCAACGATCCCACGTACAGGAGCATAACACGAATAAACAGCACCACGGCAAACGCCAGGTTGATCAGCATGTAGACGTACACATAGTACATCTGAGAGTCCGGATACTTCTCAGCTTGCTCCGACCAATACGAAATCCACACCGTCGACAGCAGAGTCAACCCCTGAGCGGCAAAGAAACCCAAAATGACCATGAGCGCAGCGCACATGCCGCCGAACGCATTGATCCACACGCGATAGACCGACCACGACACGTCGCCCACAGAACGATCCTCTTCAACCATCAACTGACCTTCATCTTCAACACCAGCTTGGCTGTCGTCACTCCGTGTAGACAAACGAGAACGGCGGTGCATACGGCTCTCGCTGGACTTCCGACGTCCCATGATCGTCAAGTCCTCCTCATCACTCGCATCATCCATTGCGTCCTCCAATGATTCAGCCGACGTCGTGTTCTCCTCGTCTTCCTCACTTTCGCTCTCCACATAATTCGACACCATCTGAGCCAACAAGGTCTTCTTCGCCATCAGCTTCTTGTACGATCCTTGCTCTGCGATTCTTCCGTCGGCAATTACGGCGATCTGGTCGCACTGGTTCACGAAGCTCAGCGAGTGTGTCACGAGCACCACCAGTTTGTCCTTCAGCGTCTTCTTGATGCACTCGTTGAAGATGTCAGCACCGACGTGACTGTCCACTGCAGACAGGATGTCATCCAGCAGGTAAATATCGGCGTCCTGATACACCGCACGGGCGATAGCCACACGCGTACGCTGACCGCCACTGAGGTTGATGCCCTTCTCACCGATCTCCGTGCGGTCTCCAGCAGTCAAAATACGAAGGTCCTTCTTCAATGAACTCACGCGCAGGGCCTCCTCGTACTTGTCAGCGTCGAACGGCAGTCCGAACGTGATGTTGTCACGCACCGTCGCGTTTTGGATGAATGGCTGCTGCGAGACGTACGCCACCTTGCCACGAATCGCCACCGAGCCGGCACTGCAACGAGCGTCGCCCAGGATACCAGCTAGCAGCGTAGACTTGCCGCTGCCCACGTGGCCCACAATAGCGTGCAATTCTCCTTTCTTGGCCGAGAAATCGATGCCACGCAGCGTCGGGCCCTCAGCAACGGGCGTCACCAGAGCCTCCTCTTCCTCCTTCTTGTCGCCAGTCTTCTTATCGCCCTCAGTCGGCGGAGCTGCGTCCCACTTGAAGTCTGCACCCTGTACCGAGATGCCCACCTCCGTCAAGTCTCCCTCGCCCACCTTGGTGCGCTCCTCCGCTAAAAAGTAGCTGCGCAGACGGTCGAAACTCACGCTCGCTTCCACCACATTGTTCAGCACTTGTGGTAACATGAACAATGGGAACCGCAGGATGTTGAACAGCGCCAGACTCGTCAACGCCGTGCCCACGTCCAGTGTGTGGCCCAACAGCACGTACGCACTGAACGACACCACCGTCACCAGTGACGGGACGAAGCTGAAGATCGTATTCGACCCGCTGCGTGCAAATACGTACGTACGAAGACGCGCCAGTTCCTCGTCACGGAACTTCATGACGCGCTGACCGAACGAATTCTCCCACGCCTTGAGCTTCACCACCTTGATACCCGAGAGCACCTCAACGCAGATCTTGATACGCTCGTCCTTGACCTGCATCAAGCGCTGCTGCAGTTTGCGCATGGCCTTGGAGATGACGGTCATCAACGGGATGATCAGCAAGATCACGGCCACGCCGGCGAACGTCGCCACGCCGATCTGCTGCCACAGCAAGACACAAGACACGGTGATCTGGAACGCCGCGTACCACACGGCGTGCAGGTACGGCGTCATGTCCTGTAGACGCTGTGCATCGATCGACATAAGGTTCGTGATCTCTCCAGACGTGCGTTGTTGACGCGCCGCCGCCGACAGCACCAACGATTTCTCGAACACGGCCGTGACGATGGCGCTGCGGAACTGCAGACCAGTCTCGTAGCAGTAGAAGAAGTATTGACGCAGCGCAAACGATTGCACCACGCCCGACACGAAGATGACAGCCGCGTACGTGAGGCCCTCGGACAGCGGCGCCGTCGGATCGCTCAGGTACGCGATGATGTCCTTGATGATCATGGGTCCGACGAACTGCAGCGAGTCGTGGATGAGCTTGAGGAAGCCTGCTACCATGAACTTGAAGCCAAAGGCTTTGCCCAACGCCCACACGAGACTGGGCTTGCCGGAGCGCGTCTGCCGTTCCCAGGCGTCGGCAAATTTCTTGGACACGTTGGCTGCGCGGTTGTATGGGTCCAATTGGAACAGGTCGTCACTCTCGAGTGGACGCTCATTGCCCAGCTTCATGAGAGGCGTGACCCACGAGAAGAAGACGTTGCCTAGAAAGCCAGACTGCTGCGACGGGTAGCGGTCGCCGAGACCGGGCGTGTCCACGGGCATCCATGTGTTCGTGTGCTTGGCGGGCGCGGCGCCGTCGTGCACGACCGTCACGCCTTGCAGCAGCGGCTTGCGCTCTTCCTGCTTGGAAGGCGCCATGCTACTGTCACGACTTGGGGTTGAGATCTACTGAAGTGCGTTGAAGTGTCTTGTCACCTTTGGCGCGAATTGGAGACTGACGGGATGAGTTGGTGGACCACAGCAGTTTTGGAATGCATAATCTTCCAGAGTGATGGTCTACTGCGAGAGCGGATGATGACGTGGGTATTTCGGATGATGATGGGACGCTGCGCTTCGACTCAAACTTCGAGTCTACATTTATATGAACATTGGATGATTCGGATGAATTATATTCATCCAGGGAAGTCCAGGAGGATCTGTCCTTATAGCGCTCGGCTCTTTCGGTCCACAACATGTAACATTTTTTACGTGTAGTTCAAAACATTTCAAACCTATTGTACGAAATATTTTAGTTGTCAAGTTCCGTAGTAGCTCTGAAATGTACCGATATTTCGCTACAGAAAGGTACGTGGTGATAGTGTGAGAATGTTGATCTCTCATCCTAGTCTACCCAAATTTCCGCTGCTCGATCGACATCCTGGTTTTGCTTAGACTGAGCAAAACCAGGAGCTCCGTGTTACACCAGAATGAGTTGTGAAGTACAACTTTTTTTATGGTACAACTTATAATGGTCCAAGTTGCATCGGACATCTTCGTTTGGCAGCTGAGCCGACCAAACGCAAGCGTATCCAAAGACAAATTCAACGACGAGATGCCCACTTGAGATCGCCGACGTCTCGACAGAATCCAAGCCGCCGTCTAAAGCTCAAGTCTCGGTCGAGAATGCTGTCGATCTCGTCACTCCGAGACAAAATCCCTTTCAGCGCTGTCAACGTCGGTGTGGGGGGTCTCGTGTTGGCCTCAGTCGTCGTTCTCCTGGTTAAAACTCGCAATGATTCGACTAAGCCACAGCTGCGCAAGATCCACCGCCCCGATACGACGCTGCCGCTTCTGGAAAACACACTCGATTTCATTCGTGCAGCTCGTGATGGCGACATGCACGACCGAGCGGTAGAATTATGCAGTCAATTCAATGGGGAGCCTATACTCTTTCGCTCCATAGGGATGCCTGACGAACTCGTTATCTCAACCCCCGAAGCATTCGAAGATGTTCTCAAAACCCAGTTCAACAACTTCCCCAAGGGATCTTACATGTGCCAGAACCTAAAAGACCTTCTGGGTGATGGTATTTTCGCTGCCGATGGGGACTTGTGGGTGCACCAACGCAAGACTGCGAGCAACCTTTTCACAATGAGAGCACTGAGAGACTCGATGGCAGCCACGATTCAACGCCATGCCGCTGTTCTGTTCGACATCTTGCAACGTGCAAGTGACAGTGGTGAAACCCTGGATTTGTTCAGACTACTCAATCGGTTTACGTTCGAGGCGTTTGCTGAGATCGGCTTTGGTGTTCGCATGGGTTGTCTGGACTCGGATGAGGAACACCCATTCCAAAAGGCATTCGACCATGCACAACGAGCGCTGCTCTTGCGCTTTGTACGTCCGGGTTGGTTCTGGAAAACTCAGCGGTGGCTTGGTGTGGGAGTGGAAGGCGAGCTGAAGAGCGATATCGAGGTGATCAATACCACTGTGCTGGAGATCGTCGAAAAGGCTCTAGCACGGCGCTCGTCTAACTGCAGTGATAGTGGTGTCGACACTGGCAGAGATATTGTCTCTCTCTTCCTTGACAGTGTTGGAAGCTCCCCAAATGCTAACACTCAACAATTTGACCCAATGTACCTGCGCGATATCGTCGTGAATTTCTTGATCGCTGGTCGAGACACGACGGCTCAGACACTGAGCTGGTTCTTTCTAAACCTTACCAAGAACCCTCACGTCGAGACTACCATCCGTAACGAAATCGCAGAGAAGATCCAAAAGTCTGGAGTCGAGGAAGCTGAGACTACCGGCGCAACGATGCAAGACGTGAGCCAACTCGTCACTCTTGAAGCTGCGTTAAGGGAGACGCTCCGTCTTCATCCACCTGTGCCGTTGATCCCTAAGCATGTGGCGGAGGACACCACCCTTGCTGACGGAACGTTTGTGAAGGGGAACTCCCTGGTTGTCCTCGCAACGTACGCGATGGCGCGGATGCAGCACGTATGGGGCCCCGACGCCGCTGAGTTCAAACCCGAGCGATGGATCGACTCCACAACGGGGAAACTGATCTCTGTGTCCCCTTACAAGTTCGCTTCATTCAACGCCGGTCCTCGTTTATGCCTTGGAATGAACCTAGCTATGCTTGAGATGAAGCTGGTCGTGGCAGGCTTGTTGAGCAAGTTTCACATTGAAGTGCAGGACCCGGACAAGGTGACGTACGATGTATCCTTGACGCTGCCAGTGAAGGGCTCTCTCGACGTGAAGATATCGCGTACCGTTTCCCCGACAGGGCCAGACTTTGCCTAAGAATTCGTTGTGGTCACAAGTGAAGGATGGGATGCTACCCTACTTCTGGAATATCTTTTATTTTTTACTTTAAAAAGTGAATTTATACTTTTTTTCTTATGAAAAAAGCAAAAATTACGAACAGGTACGTGCTCTATTTTTGTAGCTGCCATCATCTCAATGATTATGGTGCCACCTCAAAAAAAACTGCAACTGGAATTCATAAGGAAATCGTCCAAGAAGGAAGCACAAGTAGTACCACAAACACCAATGACGCCTTTCAAGCAGGAAGAGCGCAAGCCGCTGCTGCAAGGCGTGACGGTCGTGCACGACGGCGCCGCGCCCGCCAAGCACACGAACACATGGATGCCCGTGGACACGCCCGGTCTCGGCGACCGCTACCCGTCGCAGCAGTCTGGCTTTCTAGGCAACGTCTTCTTCTCGTGGGTCACGCCTCTCATGAAGCTGGGCAATGAGCGTCCACTCGAGAGTGACGACCTGTTCCAATTGGACCCATACAACCGCGCAGCCAACGTGTCCAAGAAATTTGCCGACGCCTGGGAACGGCAGACGCGCTCCGGCAAGCCCAGTCTCGTGTGGGCGTTGGGCAAAGCCTTTGGCTTCAAGTTCATGGTAGCAGGCTTCCTCAAGCTCATCCACGACTCGCTGCAGTTCGTCGGACCCATGATCATCAAGGACATCATCGCGTACCTGAGCGATCCGACGGCGCCGCTGTCCGAGGGCCTCACGTACGCGGCTGTCATCTTCGTGTCGGGCGTGGTGCAATCGTTTGCGCTGCGTCAATACTTCTTCTACTGCTACGAGACTGGTCTGCAGTTCCGCAGCGCCATCGTCACGGCCGTGTTCGAGAAATCGTTGGTGCTGTCGGCGGCGGCGCGTCAACAACGCACGTCTGGAGAGATCACGAACCTTATGTCGATCGATGCACAGCGTCTACAGGACATGACGCCGTACCTGCACGCCGTGTGGTACGCGGCGTTCCAGATCACCGTGTCTTGTGTCTTGCTGTGGCAGCAGATCGGCGTGGCGACGTTCGCCGGCGTGGCCGTGATCTTGCTGATCATCCCGTTGATGACCGTCATCTCCAAGGCCATGCGCAAACTGCAGCAGCGCTTGATGCAGGTCAAGGACGAGCGTATCAAGATCTGCGTTGAGGTGCTCTCGGGTATCAAGGTGGTGAAGCTCAAGGCGTGGGAGAATTCGTTCGGTCAGCGCGTCATGAAGTTCCGTGACGAGGAACTGGCGCGTCTTCGTACGTACGTATTTGCACGCAGCGGGTCGAATACGATCTTCAGCTTCGTCCCGTCACTGGTGACGGTGGTGTCGTTCAGTGCGTACGTGCTGTTGGGCCACACACTGGACGTGGGCACGGCGTTGACGAGTCTGGCGCTGTTCAACATCCTGCGGTTCCCATTGTTCATGTTACCACAAGTGCTGAACAATGTGGTGGAAGCGAGCGTGAGTTTCGACCGTCTGCGCAGCTACTTTTTAGCGGAGGAGCGCACCAAGGTGGGCGAGGGAGACTTGACGGAGGTGGGCATCTCGGTACAGGGTGCAGACTTCAAGTGGGACGCAGCTCCGCCGACTGAGGGCGATAAGAAGACTGGCGACAAGAAGGAGGAAGAGGAGGCTCTGGTGACGCCCGTTGCTGAGGGCCCGACGCTGCGTGGCATCGATTTCTCGGCCAAGAAAGGAGAATTGCACGCTATTGTGGGCCACGTGGGCAGCGGCAAGTCTACGCTGCTAGCTGGTATCCTGGGCGACGCTCGTTGCAGTGCCGGCTCGGTGGCGATTCGTGGCAAGGTGGCGTACGTCTCGCAGCAGCCATTCATCCAAAACGCGACGGTGCGTGACAACATCACGTTCGGACTGCCGTTCGACGCTGACAAGTACGAGGAGGCCCTGCGCGTGAGTTCATTGAAGAAGGACCTTCGTATTTTGACTGCTGGAGACCGCACGGAGATCGGTGAGAAGGGCATCAACCTCAGTGGCGGTCAGCGTACGCGTGTGGCTATCGCCCGTGCGGTGTATCAGGACGCCGATATTTACCTGCTGGATGACATCCTGTCTGCAGTGGACAGTCACGTCGGTGCTGACATCTTCAACGAGTGCATCAAGAAGACGCTGAAGGACAAACTGGTGGTGCTCGTGACACACTCGCTGAGCTTCGTGAACCAGTGCGACCAGATCGCCGTAATTGCCGACGGAAGAATCGCAGAGCAAGGATCGTACAAGAAGCTGATGGCGAAGAAGACCTTGTTGGCTCAGATGGTGTCGAATTATGTGGAGAGCGAAAGTGAGGAAGACGAGGAGAACACGACGTCGGCTGAATCATTGGAGGACGCAATGGATGATGCGAGTGATGAGGAGGACTTGACGATCATGGGACGTCGGAAGTCCAGCGAGAGCCGTATGCACCGCCGTTCTCGTTTGTCTACACGGAGTGACGACAGCCAAGCTGGTGTTGAAGATGAAGGTCAGTTGATGGTTGAAGAGGATCGTTCTGTGGGCGACGTGTCGTGGTCGGTCTATCGCGTGTGGATCAATGCGTTCGGCGGCATTTGTGCTTCTACCGTTGTTGCGTTTGGATTCTTCGCAGCTCAAGGGATAAGTCTTGTGGCAACACTATGGATTTCACACTGGTCACAGCAAGCTGCGGAGTACCCGAACTCTCAGATGTACTACGTATACGTGTACACGCTGATCAATGTGGTGTTAGGTATTGTGTTGTACGTCCGTGTGATTCTTCTGTACTTCGGTTGTCTAAGTGCTAGCCGTCTGCTTTTCGGTGGCGTGCTCAACCAGATTCTACGTGCGCCGATTTCATTCTTCGACGCCACTCCGCTTGGTCGTATTGTGAACCGCCTATCAAAGGATATCTACACGCTGGACGAGACCATTGCGAACACGCTCGTGGATCTAATCGACACCGTCGCTATCGTCACGGTCACACTGGTCACGGCATCGTTCGTCACTCCTTTCTTCATCATTATTCTGCTTCCAGTTCTCTTTGGATACTACAATTCACAACGATACTTCATCAAGACGTCTCGTGAGCTGCAGCGTCTGGACTCCATCAGCCGTTCACCAATTTTCACACTGCTGTCCGAGACACTGGATGGACTATCGACGATACGAGCATTTGGTGTGGAGAGGCGCTTCGTCGAGCACAATTACTATCTGCTGGATACCAACCAACGTGCGTACTTCCTGAATTTCACGATCAATTGCTGGCTAGGTTTGCGTCTCGAGTTTGTCGGTACTTGTATCGCAACGGCTGCAGCGTTAGCCGCTGTCCTTGCCCACAGCACGAATTCTACGGGAGGCAGTGCGTTTGCTGGGTTGGCCGGAGTATCTTTAACGTACGCGTTCGACGTGACTCAACCGCTTAACTGGACGGTGCGTATGATCAGTCAGCTGCAGACTCAGATGGTGTCTGTGGAGCGTATTCAAACGTACACGGAGATGCCGACGGAGGCGGCTCTTACCAGCATTGCAGCTGAGAAGCCACCACTTGACTGGCCGACGGCTGGAGCCATCAGCTTTAACCGCGTCGACCTCCGATACCGTCCTGGTCTGCCGCGTGTGCTTCGTGGACTCACGTTCAGTGTGAACGCCAAGGAGAAGGTCGGCATCGTCGGTCGTACGGGTGCTGGTAAAAGCAGCTTGATCGTGGGTCTCATGCGTCTCGTCGAGCTGGACGCGGGCTCCATCACGATTGACGGCGTGGACATCAGTAAGATCGGCCTGCACGACTTGCGCTCCAACATCGCTATCATCCCGCAGGACCCCGTTCTGTTCTCGGGCACGGTGCGCTCAAATCTGGACCCGTTCGACCAGTTCTCGGACGACCAGATCTGGACGTCTGTGAAGCGTGCGTCGCTGCAGAAGGCCATCACTTCGTTGGACGATGCCGTGGACGAGAAGGGCTCGAACTTCAGTGTGGGCGAACGTCAGTTGCTGTCCATTGCTCGTGCGCTGCTGAAGCGGTCGAAGGTGATTCTGATGGACGAGGCCACTGCGTCGATCGACCCCGAGACGGATCGCCAGATCCAGCAGAGTATCCGAGAAGAGTTCCGTGACTGCACGACGCTGACGATCGCGCACCGCATCAACACGATCCTGGACTCGGACCGCATCTTAGTGATGGAGAAGGGCTCGGTGGCGGAATTCGGGTCGCCGACAGAGTTGCAGCGGAAACCAGACGGCATTTTCAAGTCGCTCGTGGACGCGTGGCGTCAGAACAGCGAAACCAAGAAAAACTAGACGACTTTCATGCGGTTCAATGGTAGGAAATAGTGATAGAAATTACCCGCTCAATAGTTGTTTGCTTTTACACATCCTTACTGCTTTGACAACCCCGGAGTATCGCTTCTACTCCGCGACTGGATTCACTCGGGTGAAAATTCTCCAATGATTACAGGCAATGCCCGTAATCGTTATTAATACAGGGCATCTCATGGGGCTGTATGGCCAATGATCGCGTGAAGCTTCAACATCATGTCCTTGGTCAATACTCTGATGAAGCGTTGCTTTATTTTTTTGTATAAGCATAAGCTTACCAAAACTCGATAACCCCGCTGCTGGAAAGCCAGAACGGCCCTCCACGGATTTGGAAGAAATCTACCAAACTCATCGAATGAAACATGACCGGTGTAGGTTTCACGTGGAAGTGATGAACCCGGAAGACGTGACTTTCCGTTGGCTAACCGCGTTCAGCATGAAAGTTTCACGCGATCACTGGCTTGTAAATGGCCTATTGGCATTAACACGAAACGAGCATGGATGAATGAACTGTAAACTGCCGTCTGTATCAAAGATGAGGCAAAATGCAAATCCATGGGCCCATGGGTTCCATCGGTTTCTGTCTTTTTATCGATTACCCAACGAGCCATTCATTATCCCCGTCCCAACAGGTTCATTCCGGAATTCTCCGCCAAGGCCACAAACGTTCAAGATGCTGACAATCGATCGCATGACCGACAAACTCTCGTCCAGCATTGCGATCGCTGCACTCAGTGGCCTCGTCGTACTTCCATTGGCATGGCGCTTACTGGTCGCTTCCAATACTGACAGCAAGTCACAGCACGGGACTCGCAAGGTGTTGCGTCCTTCAACGACTAAACCGTTGCTGGGCAACACACTCGACGTCATTGGCAACGTCCCTATTCGCCACGACTGGATAGCCAATTTGTGCTTGGAAGCCAAGGGAGAGCCCGTACTGCTTCAATCTCTAGGAACTCCTGACATGACGCTGCTCTCGACCCCTCAAGCGTTCGAAGATGTGTTCAAGAACCAGTTTGACAACTTTCCCAAAGGACCGAAGAAGGCAGAGTATCTGCGTGAACTGCTGGGAGAAGGAATCTTCGCAGTGGATTACGAAAAATGGCACCGTCAGCGTAAAACAGCGAGCAACTTGTTCACTATGAGAGCTCTGAGAGATTCCATGACGAGTACGATTCAGCGTCATTTGGTTGTCTTGGAGCGGATCTTCCATCGGGCAGCGGAGACCAATAAGACGGTGGATATGTTTCGGCTTCTGAATCGCTTCACTATGGAGGCGTTCACGGAGATCGGCTTTGGGGTGCACATGAATTGCCTGGATGCCGCCGAGGAGCACCCGTTCCAGACTGCATTCGATCGCAGTCAGCAGTTGTTTGTACTGCGCTTCGTCAGACCAGGTTGGTTCTGGAAACTTCAACGTTTCCTTGGCATTGGAGCCGAGGGTCAAGTGAAAAAGGACATGGACGTGATCAACTCGACTATCTTCGACATCGTAACCCAGACACTCGAACACCGTGCCAAGGGAACACAAGATGATGAAGGAGGAGGCAAAGACATTGTGAGCCTGTTCCTGGATGACCTGAACAAATCGGGGGATGTAGACGAAGGCTGCTTTGATCCTACCTACCTCCGAGACATTGTCGTGAACTTCATCATCGCCGGTCGTGATACCACAGCACAAGCGCTGAGTTGGTTTTTCTACTGCCTCAGCAAGAATCCCGATGTGGAAACCAAGATCCGCGAGGAGGTGGCTGCAAAGCTGCCCAAGTTGGTCAGTGGACAATGTAGTCCGTCCATGGACGAAGTGGGTGAGCTCATTTACGTGGAGGCTGCGTTGAGGGAGACACTACGACTGTATCCATCTGTTCCCATTGTCAGTAAACAAGCAGTTCATGATACGGTGCTGTCTGACGGCACTTTCATTGCTGCTGGGACGATGGCTGGATTGCCGATGTATGCTCTAGGACGGATGCCTCACGTGTGGGGTCCCGATGCTGCCGAATTTAAACCAGAACGGTGGATCGACTCTGGCAAACTGATCTCCGTCTCAGCTTACCAGTTCGTGGCATTCAATGCTGGCCCCCGTCTGTGTCTTGGCAAGAACCTCGCGATGCTCGAGATGAAGTTGATCGTAGCGTCCTTGTTGAGTAAGTACCATGTCGAGCTGGAGAATCCTGAGAACGTGACGTACGCCATCTCGTTCACACTCCCCGTGAAAGGACAACTCAACGCCAAGATCAGTGCAGTTTAGTCATGTGAAACCCATTTGTTGAAAGGCTCCTATCACACCCACGTAAGGACTACTTAAGTAATTGACACACAGCTTACGTAATGTTAATGATGAATTTTTAGTGATGGTAGAATTAATAATCCTTATTAACCTGCTCCTTAAGTAAGCATTCCAAATATGATTAAAAAAAAAATTCAAAATACCAACTCAAAATAGGTCACCAGAAATACCATCATGCAGGTTTGTCAAAAGTTTGGCAAGACAGAACGCCATGCGAAGCAATAAAGTTGACAGTACCAGGAGTTCCGACGCTCTGGAACCTCCAACAAGCACACAAGGTCGATTACCCTCGACACGAAAACGATTTTGGGAATGTCTTGAAGAAAAATGGAACGGGATTCAAGTCGGACACCAGGGTGCGTACTCAGTTGAGCGCCTCGAGAGTTTCGACTACTACTGTAAAACGACCTCCTGGACCCGAGTCATTCTGGTCTGTCTGCTCACGCCAATTCCCGCACTATTGACTGCATTATTGCTAGAATGCCTGCCACTCCAGCCTCCATCCGAAGGGTGGGCTGCAAACTGGGTATTCTGGATCCGCTTGACGTTGGCAACAGTCATATTTGGTTTTGTTGGAATGTCCAAACTCGTGACGCTTGTTCCGGACCTTAATCCTACGTTCAAAAGGCGACAGCTTGTAGCTTGGGGTGCCAGTGCTGCCTACGTGGGGACCGCTGTACCTGCTGCAATTATACTTGGATTTCCGATACCTCTGATGTGGTATGTTGGAGGATTCTTCGTCGTAATACACTTCCAGGCGATGCTGTTACTTGTCTTTGGATGGAAACCATTTCGGATAAGGTCACGGAATCTGCAGCGATTTCTTTCTTACCATGCTGCATTCATGACGTTGGCCAACATCTACCCGCTCTACAAAATACTTTACGGATTTGTACCAGTACGATATCGAGGTATTGTAGCTGTTCTGGTGTTGCCGATGTGGAGATTTTTAGCTAGGCAATTTATCGTGAAATTAACACGTGGGCTGGAGGATTTTATGGCCCAAATTGTCGCAATGACAATCGATCTCTTCAGTGCTCTCTTCGTCTCAGCGTGCATGTCTACCACAACATCAACGTATCTTTCGATGATTTTCATTGCGGCAGATATTGGTCAATCTCTACTTGAAGTTTGGGATATTCACTTGTATGCGAAAACAGTCTTACAACTACTTCGTTCTTCTCAACATTTCAATGGGGAATTGTCAAAAGATTCCCCTTTCTCCACAAACGCATGCACTTCCAACCTAGTGGCTTGGATTCTTGCAGTGACTCGTGATCCTCATGCATTTCACATAACTTCATTGAAAGACGTACGTCTGAGAGCCTGCTGCCCTCATCCGATGTCAGAAGAACAAGAGCATACATTGCAGGAACTGGAGATGTCTGGCGTGTATAGTGACATAGTCTCCAGTCAAGCGCTGCACCAACTACCTCGAGCGATACGTGTAGGAGTGGCGCCAGATTTTCCCACCAACTGCAACCAAATAACAAAATTCACTGCGAAGTCTGCAGCTACAGACAGAAAAATTAACGATGCACACTTTGCCGACCAGGATTCGACCGAGGATGTCAGGCACTGTCGTGCATCTGCAAAGAGATCAGAAAGCCTAGTTCGACAGGGTCTTCGGCTCTTGTTTCATTGTGAATACTTGACGTTGGTAGAGTACGTCGAGTGTGTTGTACCGCTGATATTCGTGACATTCAAGTCAGTGCTCAAACACCTACCGAATGCGATTTACTACCCTGGCGGTGCTGACAATTGGGAGACCGGAGCAGTGACGAATATCCTGGTATTTGCCGCGCTTGAGATTTCGTCATTACTGCTGTTGCATTTTTTCCTGCAGCGCAAGTTTTCCTTTTCTCCACTCTACCAGCTTGCATTCACCCTTGAAACGCAAATATATATCGTGCAAGCAGAACTCTTTATCGAAATTCTGTTCCTGTTGCAGTATGAACTCGAGCATTATGGTAAGCAAAAAAATATGTTACAGATCTAGCTTTGAGAAATGAGATTATCGTTAACACACATATTCCTGCTACAGGCACAGATTTTACGTTTCAGTTTAAGTGGCTCCACGATTCAAATCACTAGACGAGCTGGTTAGGAACTGGTAGATTTACTATTCACAAGCGCATTAACGAGAAGTTAACCTGCTCTACCCACAGCCTTGGGCATCTTCTTTGTGCGAGCGTCCTCGACTTCCTTGGTTTTATAATAATGCGGTGCAAGCTCCATCAGCCACTCAGACTTAATGGGGATCACATTGCGCATATACTCCTTTGTCGTAAAGGCCAGTTCGTGATACACCACCCAACGCGGGACTTCCTCTAGTTTTATAAGGCACGAGCTCGGGTGGATGTGCACAGATTGGGCCTTCTTCACGGTCTTGTAGTGTCCAGAGTTGTCCAATTTGGCAGTATTGTAGAAGTAACCAGCGCAAATAGCCTTACGGATGGGCTCATGATCACTGCGGTTGCTAGTGCGCTCAAGCTCCACGCGGTCGCAAAGACCTTCCAGTTGCTCCCGAACATCTCGAGCAGTTTTTAACGAACGCATGATGACAAAGTTCTCGTAAGTCCATTGCGTCGAATAGTTCGTCTCCACCCACTGATTGTAGACGTTCATCAACGTGATGTGGTCTCCACCGCCACCTCGCGCGAAGTTGAGACGCGCGTTATCAGCGTGGACTGCCTTGTCCTTCGGTCGGTAGAAGATCGAGTTGTTCACACTTAGCATGGCACAGACCGTCATCACTTCTTCAACGCAGCCAAACTTCTCCGAAGCAAGCAGCGCCTTGGACATCATGGGATCCAACGGGAACTCAGCCATGCGACGACCCAGCTTTGTCAACTCACCTAAACCATTCAAGGCCCCAAGAGCGTAAAGCTGTTCAAGTGAGCGAATAAGTGCCTTTTCTGGTGGAGGATCCATGAAGTCGAAGTGGAGAAGATCGTTGATTCCGAGCGATTTCATAAGCAGCACCACACTGGCAAGGTTTGTGCGTTGAATTTCTGGCACGGTGTTCTCGTCCAACTCGTTCTTGTACGACCACGCCGTGTACAGACGGAAACACTTGCCAGGAGCTGTACGACCGGCTCGTCCCGCACGTTGGTTGGCCATAGCCTGTGAGACTGGAGCCACCAATAACGACTCCATTCCAGTCTGTGCATTGTAGTTAGTCTGTTTACAGAAGCCCGTGTCGATCACGTAGCAGATACCTGCAATGGTCAGTGAGGTCTCGGCAATATTCGTACTTAGAACCACCTTGCGAGCCCCTTCCGGTGTTGGCTCAAACACTTGGGCTTGACGTTCGGAAGGCAACGTCGCATAGATCGGTCGAATGAGTAACTCGCGTATTCGAGAGCCAAGACCGCGAGTTCTTTGGAGTAATATCTCCTCTGCAGCTTCAATCTCTTCTTGACCTGTAAAGAACACGAGAATGTCTCCAAGTGGTTGGGTGATGTGGATCTGCAATACTGTAACGATCGCAGCATCCAAATAATCCGCCTCGGGAGCCTTCGTGTACAGAATATCCACAGGAAACATCCGCCCAGGGATCTTGAAAATCGGGGCATCGTCAAAATAAGCGCTGAACTTGGTGGCATCCAGAGTCGCACTAGCCACAATGATCTTGATATCGTCACGGAACCGAGCGATATCCTTGATCAGACCGAACAAAATGTCGGTACTAAGCGTGCGTTCGTGAGCTTCGTCGATGATCATGACGCTATAGGACTTGAGATCAGGTTCAGTTAAGAACTCTCGGAGCAACATGCCATCTGTCATGTACTTGATCACTGTCTTGTCGCTAGTACAGTCCTCGAAACGAATCGAATAGCCCACTTCATTACCCAATTTCACATCCATCTCCTGAGCCACTCGAGCTGCTACACTCATCGCAGCGACACGTCGAGGCTGTGTACAGCCAATAATACCGAGTTCCGAGTACCCAACTTCATGCAAATACTGCGGGATCTGCGTCGTTTTACCGGATCCGGTCTCTCCTTCAATGATAATCACTGGATAATTACGGATCGCCTCCAACAGAGACTCTCGATACGGATACACTGGCAGCTGTTTCCTTCCTTCTTGGATACTCAAATGTTTGGCCTGTTCCATCTTCTTCCTCGCCTCTTGGACATCTTCGTCACTCACATGATGTCCCGACAACATCTGCTGCGAGATGAAATCTATCTGGTCGTCGAATACGAACTCGTCTTCTTCCTGTATCTCCTTGTGTTTATCCTTGGCTCCAAATCTACTGGTAGCCATCTTCACCTGCGTTTCTTCCCATACTTCCTGCTCAGTATGGACCACTTCTTCCTCTTCGTATCTGTCCGTTAAAAGGTCCTGTTTCTTCCGGATTCGATTGCCCTCATCGTCCACTTCTTCGTAGGAATCTGGAATCTGATACCCGTCGACTTCTTCTTTCTTAGATCTGGCCTTGGCTGTCTCTAAGATCCTCTTATTAAGTTCCAGTTGATGCTGTTCCTTTTTGGACCTTTTGGTCTCTTGGAACAGCACGTCCTCGTCTCTTAATTGGAACTCGAGTAGCTCTAATTCCTTCTCCTCCCTCTTTTTAAGGTACTCTTGTCTACTGAGTTCCCTCAATTGGTTAAGTTTTTCGCTCTGTCCGGCGTCAAGTGTCCCTCGCTTGGCGAGCTGCTTGATCTCGTCCTTTGTGAGTCCACCGCGGCCCTCAATCTCCTCGGCCTTGCGCTTGTGTTTGGTGCGTTCCTCATCGCGTTGACGCAGCCGTTCGGCAAAGGCGTCGCGCTCCTCACGATCGCGTAGACGCTCGCGCTCGTCGGGCGAAAGTTTGGCCTCGTCTTGCGCAGTCTCTAGCTCGCGTTTGGAGCGGAAGTCACTGATAATTTCGACGTCAGAGCCATCACCTTCGTCTTTGTAACCAGACTGAGCATTGTCGCCGCTGTCAGAGCGTCGGCGGCGACGGGAGAAGCCGTCGGAGCGACGCGACCTGCGCTCGGTGTTTCCACGAGCCATTGGTGTCGGAAATATAAAAATGGGGTGGTGAAAAATAAATAGTGCCCAAATATTAGCATTAGGTTATTTTATGCCCAAGCAAAATTATTCAAAGCAGACCTGTTGACATTGTGCTCGGCAGCATCTACTTGAGATGCCTTCTTGACAATCGAGATCGGTACTATGGTAGGATTGCACCCGTCGTATTGGTTCCAGAGGAACACCGGGTCATTTTGGCATGGACAGCCTGGGTGATCAGCCTCCTTCGACGCCATTGTTGCAGTGCCAAATCACGAGATTGCCATTCTTGTAGCCTCATGCCAGTCATCTATTACCTTTTTTTTAAAAGCTTGGAAGTACGAAACGCGTTTCAAAACACTCTGCGTCACCCGATTTGTTCAGGTCATCCAGGAACAGGGACACAATGTCTTTGCCTCCTCCTTCATCATCTTGTGTTCCCTTGGCACGGTGTTCGAGTGTCTGGGTTACGATGTCGAAGATAGTCGAGTTGATCACGTCCATGTCCTTTTTCACTTGACCCTCGGCTCCAATGCCAAGGAAACGTTGAAGTTTCCAGAACCAACCTGGTCTGACGAAGCGCAGTACAAACAACTGCTGACTGCGATCGAATGCCGTCTGGAACGGGTGCTCCTCGGCGGCATCCAGACAATTCATGTGCACCCCAAAGCCGATCTCCGTGAACGCCTCCATAGTGAAGCGATTCAGAAGCCGAAACATATCCACCGTCTTATTGGTCTCCGCTGCCCGATGGAAGATCCGCTCCAAGACAACCAAATGACGCTGAATCGTACTCGTCATGGAATCTCTCAGAGCTCTCATAGTGAACAAGTTGCTCGCTGTTTTACGCTGACGGTGCCATTTTTCGTAATCCACTGCGAAGATTCCTTCTCCCAGCAGTTCACGCAGATACTCTGCCTTCTTCGGTCCTTTGGGAAAGTTGTCAAACTGGTTCTTGAACACATCTTCGAACGCTTGAGGGGTCGAGAGCAGCGTCATGTCAGGAGTTCCTAGAGATTGAAGCAGTACGGGCTCTCCCTTGGCTTCCAAGCACAAATTGGCTATCCAGTCGTGGCGAATAGGGACGTTGCCAATGACGTCAAGTGCTTGATCATGTCGTGCTGCTTCTTGCCCAGCGCCTCGACCTGCCGCAATCAATCAAACATATCGTTATCGCACTGTAAAATAGACTAAAAACACTGCAAATTCCGTTGCCTTACGTTGCTTCTGACAAGCTCCATCTCGCGCACTTTGACGCCCTTTCCTACGGGAGGAAAATTCTCGGGCTCGTCACTTTTGGCTTAGAGCTGCGACGCTGTTAAGTGATCTTGGTGTGATCATCGTGTGATCATCGACGTAACTTCATCCATCTTCATTCGTGCCCATGCTTTGGAGTGGCTCAGACAATACAAACGCATTTCTCTAATATTTCAGTTCCGTTTCTATTGCTCGTTGTGAAGCCACTTGAATTGAAGCGTGAAATCGGTTCCTGGGTAAAATGAAACCAAGTAGTTAGTTATTTTGTCCATTTCAAAGCTGTTCGCGTACCATAGTGCTCGAGTTCATACTGTAGCAGAAATATGATCTCGATGAAAAGCTTTGCCTGGACTAAGTAGATCTGGGTATCCAGGACAAATGCGAGCTGGTACAAGGGAGAATAGGCAAGCATCCGCTCTAAAAAGAAATGCAAAAAAAAAAAAGAAACAGAGATGCAATTTCCAACAGCGCGAACGTGACGATATTAAGCACTGCTGTGGTGGCGAAGGTGCCAACTCCACCAGGATAGTATACCACGTTGGGTAGATGTTCTACCAGCAATCTGAAAGTCAGTTAAACGAAAGGTACGACACACTCCAAATACTTACCCGTTAATGGCTGCTTCTTGTTAGTAATAATATTAAGCTCACTCTATTTACAACCAAGTCGAGTAACTACGCGGGGAGAGGGTGATCCGAATCAGCTTGTTAACCCGAGACGATGTTTGGAGGATAAAACCTGCGTTATCCGCAAGCAACCTTACTCCAGGGGACAAGTATCGAGATTCCGCTCGATCAAAGCATCTGTCACCAGTCTCGTCGTTTTTAGAATTGAGGAAGGGCAAGGCTAAACAGGCCATGGCACCCGTCCCAAAATCGAATATGACAACCACGTTTCGCAACTTGGGAGACATAATTCAAACTCCTAAATCGGTCGAAGTTGCTCTAAGGATAGCCCAAAATACGAAATTTTAGAGCACAGCACGAATCAGGAGATTGAAAACAAAAACGCTACTAGGTGTTCTCAATCTTAGCAAGTGCATCGATGTACTGTACCACTTCAAAATCATAAATGAGTATAAATGCATGTGTGCGAAGAAAATCGGGCCCATAAGAACTTTCAGATATATCGTTCCGCAGTGACGTACCAACAGCAATATACTATTGTAACAGGGCTGGTACGGTACCTGACGGACGAGTTGGTGTGTGGCACACAGCGGTTGGGCCAGGATGCGCGACCGACGAAGCAGACGAGCAGCGGCCGAGAACGGAGGGAACTGCGGATGTGCTGAGCGGCCCAAACGAAGGCTCTTGCTTGTGTGTGACTCCGCAGTCAGGAGAATGCAGTGAGGCACCGCTGAACGNNNNNNNNNNNNNNNNNNNNNNNNNNNNNNNNNNNNNNNNNNNNNNNNNNNNNNNNNNNNGCAGCAGCTTGAAGAACGAGGCAGGAGAGGCCGAGCCACGACGAACTCAGTCTGGAAACGGAGACGAAGGTGGCAAGTCGACCTTCGAGCAGGGGACGAAGGAGCGGGCTTCGACAGCAGCAACGGACAGCGTGCGAGCGGACTGGCACTGGATTCAGGTGACGCGTGGGGACTGTCGCAGGGGTACTCGTGTGGCGGGTACGACCTGGAAGTGAACGCGCGTTGGCGCTGAGGCAGACGCAGTTGGCGGGCTCATTACACGTTGGAGTGGCTGTGGGCGAACGGAGTGCCGTGCAACGAGAACGAGAACGAGAACGAGAACGAAGACGAGAACGGGAACGAGTAGGAGGTGAACGAGGTCTGTATTACATTTAATAAATAGGGTCGCGCTGCTATAAGTGGACGATCCGGCGGGGCAACGAGTAGTTGCTGACAGCCATCAGTGTGGACGTGTTTACTTCAACGAAGGACGGACGCAGCGAGAGCTATACGGCTTGCCTAACGGACCGGGCAAGATAAGAGGTCCGCTACATGGTGGTCATACAGGGGCATTCGTTGCGCAAGAAGAATCGACGAGTTTCAGGAACGACAGTGACAGCTACGCAGGATTCGCACCCAATGCAAACGCGGTCTCAGTCGCCTTTGGCCACATCCGAGCCCGAAGAAGCGGAAGCGCAGAACCCACCCGCATCCATTGAAACCCGCGACGTTGAGCAGGAAGACGAGGGTGAGACTGAGAAGCAACCGGCGGAAGAAGCGAAGGAACCTCCGAAGCGCTCACCACCCGGGAAGGGCAAGGCGAAAGCAAAAGTGCAGTACGACAGCAACGATGACAGCACGGACAGCGAGAACGGGCATCGGCACCGCTACGTACCGCGCAAGAGATCGCCACAGTTGCAGCAGTATACGGACAGCCAATCCGGTGGATCGCACGGACGGAAGTCGACGGCGTCCTTGGGGTCTTTGGCACTAGGTACCGATACAGCAGCACCAGCGATGAGAACTGAGATGGCGGCATTGGCTACGACAATACAGCAGTTGGCTGCCATCGTTACCACAATGCAAAAGGAGCAGCAACGGAGCCGAGAAGCCACCGAAGTGACGGAAAGACGACGGGGGCGAACATCGAAGTCAGTGCCACCAAGGGCTACCGGTGAAAGACAGGATGGGGTGCGTGATCCGGGACTTCGGCAACAACGACGAAGCCGAGCTCCACCAACACCTACTGGCGCGTTTATTGACGACGCGCTGTCTAATGAGGAAGCTGATGGCCGGAGGCGTGAACGCGGAGTGCAACGACGAGTGAGCGAACGCGTCAAGCGCAGACGACGAGTGGTTCACGAAGACGACCCTCCACCCAGTGATAGCAGCTCTGACGGGTCATTCCGCAACGACGAATCGCCGGACGAGGAACACTCCGAGGGACGTGGTGCGCGGCGTGAGGTAAGCGTGCGACACGGTACTGGGGAAGATCCTGACGGTGACGACGATGGCGGTGATGCTGGTGGAGACTCTGGCGGGGAATCTGAAGGCTCTAGCGTTGAAAGTAAACGACGACGGCCCCGCAGCGTTTCGAGAGGAAGAGGACGACAGCCGCACCGACGCCGCGAACGACGAGAACGAGAGCGACAACGATACCGAGAGCCGGGACGACTTAAGGACATGGACTTGCCGAAGTTTGCGCCGTCGCCGGGAGGATCTGTGTCGACGTGGATCGATCGAGTCGATCTTGCGCTGGAAGGAGCACGAAGGTCCGGGCTTGGCGAGTGGTCTGACCGCGCGTTGTACTTCATACTCGGTAATAAACTGATGGAGAGTGCAGCACGTTGGTGGGTTAACATGGATCGACGGTTGAAACCCCATGAGAGAACGTGGACGAACCTGAAGCGAGGGCTCTTGAGACGCTACGCGCCGCGACTTGATCTGGCGATGGCTGAATGGAGAGTGAACTCGAGAACGATGGGCGCGGGCGAGACGTACGCCGACTTTGCAGCTGGGTTACGAGAAGCCGCGGACAGGAATCCAGTGAGTGAGCGTGTTCTGTTGGCTCAATTCTTACGGTGCTTGGACAAGACGACGAAGCAACTGGTGAAACAGCGTCCAGTACCAAGGACATTGGAAGAGGCAGTCGATAAGGCATCTGAGATCGACGACTCAATGGACAACGTGGCGCAAGGGATGCAGAATATCGGGCAGTCCTTCCCGACCGCTCAGAACTCCCATGTGATGACGAGTGGGCACGATGTATTGATCCCAGGTGTTGGCAGAGTGAAGCTACCCTCAGTAACGACGCAGGGAGCTGCCAAAGGTGAAGACGCAGACGGCATGGAAGAAGAACAGGTGACCCTCTTCTCCAACCCGCAAGGCGTGTGGAACCCGTACACTGGACGCAACGAGGTGCCGAAGGGACGTGTCTGGAACGGATGGTACTGGGCAGAGGCGAAGAATGGCGAACGCAAGAAGCAACGAGCTACTCCTAAGAAGGACGCGAAGAAGCCTAGACGGAAGAGAGAGCGAAGCCAATCCAGTGACGACGAGCCCGAGGAAAAGCCGGCACCAAGGAAGCTGAAAGCTGCAGTAAAGCAAGTTGTCACTGAACGGGTCAAAGACGTGCAGCGGACAGAAACGGAGACAGCTGGGCGCGTGAGTACTCCGGATAACGCGTGTCGACGTTGCGGCAAGGTTGGCCACTTCATCATGCAGTGTCCCGAGGCCCCGAAGTGCTTTGCGTGCAATAAGCTGGGCCACTACGCGAGAGACTGTACGGATCCTGATGCGAAGGCTCGCAACGACGCGTATATGCAACAGCGTGAGAAGCGCACCAAACCGGCACCGGAAAACTAACTACGGGTGTAGTAGAGGGGATACGACGTCCGGTTATGAAGGTGAAACCCCAACGGCCAGGCCAAGACGGAAGGAGTGGGCAGGCGACGGGTACTGTACGACACGGGGACGGTAAGGCGGCGACGCAGTGTGAGAGTGTGACGAAGGATGAACGGGTGGAGGACGTGATGAAGGGTATGGCGAACGAGATGAAGGTGAAGGACGCTGAGCGAGCGGCTCGGTACGTAGCGACGTTACGCCCGGCAATGGCAGTGACGCGGTTCGTACGGACGGAACGTGAGCGGGAGCAGCGAGAGTACGAGATGAAGAAGAAACAGCGCGAAGCTGAGGAAGGCGAGAATGCGCGCGTTGTGGCAACGGGTGAGAAGACAGCTGCTGTAGACAGGGACGTACAGATAACCGACGTGGAAGCTGGCGTTGATGAGTTGAATGCATCCGTTTCGAAGGTAAGGCGTACACGACGACAAGCGCTACGAGCAGCCAAACGACAGCGGGTTATGGTGGCAACAGCTAGACTGGAGAATCGGCACGACAACGAGCAGGAGCAGCGCCGTATCCGTGAAGTTCGGAGCGCAGTGAGACTACAGGAACGCAATGAAGCCCTGGAACGGCTGGAGGAACGGCGACGGCAACGAGATGATCCAGACGGGAAGCCGGCAGCGAAACCGACGGACCAGGCACGTGTTAGTTTGGTCAAGCAGCAGAAGGAAGCGACGGGCGCGGCGTCAGCGAGGAGCAGCGAGGCGGTTGAGTACGTCGGTGCCGACGACGGACTCCCCACAGCGAGTATGGAGATTGACGGAGTTCAGATGCTCGTGAAACTGGATAGCTGTGCGCGTTACACGATCGCGGGCACCGAGTGGATGACGTACGGAGACAAGTTGACGGACAAAGCACCGGTGGACTATGTAGAAGGCATCGGCGGCTTTTTACTCGACGTCATAGGGGTGTGGAGGTTCGAGTTTCGCAGTGTGTTTGGTGAAGCCATTCGAGTTGACGCGTGTATCGTAGCGGGGTGTACCGACGAGTTCTTACTCGGTGTCGACTTCATGAAATCGAGAGGAGCAACGATGGATTTCAATAGGAACGAGGTGCGCTACATTGAAGCCGGTCGTGCGGTCGTGATTCCCTTTCGAACGATAGACGGCTCAGGAGGACGACGAGTGGCGGTAGTGCGCATGGTAGGCAAGCAGGCGATAGCAGCGAAGACAGTGACGCCAGTGGAAGTGTCGGTGACTGCTGAAGACGGCGAGCGAGGTGTGTTCGTGCCCTTGAAGCACGTGGGGTCTGTGAAGTTGGCAGCCACCGTGACGACAGCGAACAACGGAAAAGCTTGGGTCCCAGCGATCAATGCGAACGACGTACCAGCTAGACTCCCCAACAAGAAGGAACTCGGGACGTGGATACCAGTTGAAGATGACATGACAGTACTGTCAATGAATGAGGGTATGAGCACTGGACGAATTAACGAGTGGCTAGACGGGCTGGGCGATGGCGTGACACCATTACCTGACGAGAGTGAAGTGCACGTCAGAGTTGAAGATCCTGCGGCTCATGAAATGGTGTTGAAGCTTCTGAGGGTGTACAGGAAATTGTCGGACAACGAGAGTGACTGTCCTCCGGCGACGGCCTTGAACATCCACCACCACATCGATACGGGCGAAGCGGCGACGATAATGATGAAGCGGCGTCGGCAAGCGCAAGCAGAGGACCGGATCATCGAGGATAATGTGGAGAAGATGCTGAACGCGGGGTCATCGAGGAAGGAGACGGCGCGTGGGGTTTTCCAGTGGTTCTCGTGCGGAAGAAGGATGGAGAAGTGAGGTTCTGCGTCGACTACAGAGCTCTCAATAAAATAACGAAGAAGGACGTATATCCGCTCCCACGAATCGACGAGACTTTGGAAGCATTAGCTGGTGCATTGCTATTTACGACGTTAGATCTCAAGGCGGGCTATTGGCAGATACTAGTGGCGCCGGGTGATCGAGATAAGACTGCTTTCACAACCAAGAAGGGACTCTTCCGTTTCATCCGCATGCCCTTCGGATTGACCAATGCGCCATCGACTTTCCAGAGAATGATGAACAGCGTGTTAAGAGGACTGACGTGGAGCACATGTTTGGTGTACCTGGACGACATCCGTGGTGTTTACGCGAGGTGGTATCGAGCGTCACGTGTTGGAGTTGGCGAACGTACTGGAGCGGTTGTCAGCAGCGGGGTTGACGCTCAAGTTGAAGAAGTGTCGATTTGCTACGAAGTCTATGGAGTACCTTGGTCATGAGTTAAGCAACGAAGGGGTACAACCATTGCAACGTCTGGTTAGGGCAGTACAGGAGTTCCCTCAACCTCGAGACGCGGTGGAAGTTAAACGTTTTGTGCATCTGGCCGGCTATTATCGACGTTTCGTGGAGGGCTTTGGGTCCATGATGGCGCCAATGACCAAGCTGTTAAGGAAGAACGTTGAATGGGAGTGGGGAGAAGCACAGCAGGCAGCTTTCAAGAAGGTGAAGCAGGTGTTAACAGAGAAACCGCTGCTGGTGTATCCAGACTTTCGACTACCGTTTACTGTGGTGACTGATGCGAGTAAGGTCGGGCTCGGTGCGTGTCTGATGCAGGACCACGGGAACGGGATGCAACCTGTCGGTTACGCGAGTAAGGTGAACACTGAGGCCGAAGGGAAGTACGGCATAACGGAGCTGGAGTGTTTGGCAGTGGTGTGGGCTATTAAGCTCTATAGACCCTACCTGTATGGACGGCGATTCACTATAGTCACGGATCATAGCGCTTTGAAGTGGTTGGTGACGAGTGCGAACTTGACGGGCAAGTTACACCGTTGGGCATTGACTTTACAGGAGTTTGACTTTGAAGTAACGTATCGGCCGGGAACAACGAACGTGGTGGCAGATGCGCTGTCAAGAGCGCCAGTAGCAGCTATGGTACGGGCGGCAGTTGGTAGGAGACGAAGAGCGCGACGTCAAAGTGACGAGGCGGTGCCACAGGTGAACGCGAGTGAACCCGAGTGTCAAAGGCAGAACGTACAGCAGAAGGATTCAGAGTTGACCGAGGTGACGGTCCAGTTGGCCGTATCGGATTCGCGAGGTGACGCCCAAACACCAGATGCGACGGTAGTGACGACGAGGACGGACGAGCAACGTGAAGGACGGCAACCAGCAGCTGAGGTAACAGACACGATGCCGGCAACGTCCCAGNNNNNNNNNNNNNNNNNNNNNNNNNNNNNNNNNNNNNNNNNNNNNNNNNNNNNNNNNNNNNNNNNNNNNNNNNNNNNNNNNNNNNNNNNNNNNNNNNNNNNNNNNNNNNNNNNNNNNNNNNNNNNNNNNNNNNNNNNNNNNNNNNNNNNNNNNNNNNNNNNNNNNNNNNNNNNNNNNNNNNNNNNNNNNNNNNNNNNNNNNNNNNNNNNNNNNNNNNNNNNNNNNNNNNNNNNNNNNNNNNNNNNNNNNNNNNNNNNNNNNNNNNNNNNNNNNNNNNNNNNNNNNNNNNNNNNNNNNNNNNNNNNNNNNNNNNNNNNNNNNNNNNNNNNNNNNNNNNNNNNNNNNNNNNNNNNNNNNNNNNNNNNNNNNNNNNNNNNNNNNNNNNNNNNNNNNNNNNNNNNNNNNNNNNNNNNNNNNNNNNNNNNNNNNNNNNNNNNNNNNNNNNNNNNNNNNNNNNNNNNNNNNNNNNNNNNNNNNNNNNNNNNNNNNNNNNNNNNNNNNNNNNNNNNNNNNNNNNNNNNNNNNNNNNNNNNNNNNNNNNNNNNNNNNNNNNNNNNNNNNNNNNNNNNNNNNNNNNNNNNNNNNNNNNNNNNNNNNNNNNNNNNNNNNNNNNNNNNNNNNNNNNNNNNNNNNNNNNNNNNNNNNNNNNNNNNNNNNNNNNNNNNNNNNNNNNNNNNNNNNNNNNNNNNNNNNNNNNNNNNNNNNNNNNNNNNNNNNNNNNNNNNNNNNNNNNNNNNNNNNNNNNNNNNNNNNNNNNNNNNNNNNNNNNNNNNNNNNNNNNNNNNNNNNNNNNNNNNNNNNNNNNNNNNNNNNNNNNNNNNNNNNNNNNNNNNNNNNNNNNNNNNNNNNNNNNNNNNNNNNNNNNNNNNNNNNNNNNNNNNNNNNNNNNNNNNNNNNNNNNNNNNNNNNNNNNNNNNNNNNNNNNNNNNNNNNNNNNNNNNNNNNNNNNNNNNNNNNNNNNNNNNNNNNNNNNNNNNNNNNNNNNNNNNNNNNNNNNNNNNNNNNNNNNNNNNNNNNNNNNNNNNNNNNNNNNNNNNNNNNNNNNNNNNNNNNNNNNNNNNNNNNNNNNNNNNNNNNNNNNNNNNNNNNNNNNNNNNNNNNNNNNNNNNNNNNNNNNNNNNNNNNNNNNNNNNNNNNNNNNNNNNNNNNNNNNNNNNNNNNNNNNNNNNNNNNNNNNNNNNNNNNNNNNNNNNNNNNNNNNNNNNNNNNNNNNNNNNNNNNNNNNNNNNNNNNNNNNNNNNNNNNNNNNNNNNNNNNNNNNNNNNNNNNNNNNNNNNNNNNNNNNNNNNNNNNNNNNNNNNNNNNNNNNNNNNNNNNNNNNNNNNNNNNNNNNNNNNNNNNNNNNNNNNNNNNNNNNNNNNNNNNNNNNNNNNNNNNNNNNNNNNNNNNNNNNNNNNNNNNNNNNNNNNNNNNNNNNNNNNNNNNNNNNNNNNNNNNNNNNNNNNNNNNNNNNNNNNNNNNNNNNNNNNNNNNNNNNNNNNNNNNNNNNNNNNNNNNNNNNNNNNNNNNNNNNNNNNNNNNNNNNNNNNNNNNNNNNNNNNNNNNNNNNNNNNNNNNNNNNNNNNNNNNNNNNNNNNNNNNNNNNNNNNNNNNNNNNNNNNNNNNNNNNNNNNNNNNNNNNNNNNNNNNNNNNNNNNNNNNNNNNNNNNNNNNNNNNNNNNNNNNNNNNNNNNNNNNNNNNNNNNNNNNNNNNNNNNNNNNNNNNNNNNNNNNNNNNNNNNNNNNNNNNNNNNNNNNNNNNNNNNNNNNNNNNNNNNNNNNNNNNNNNNNNNNNNNNNNNNNNNNNNNNNNNNNNNNNNNNNNNNNNNNNNNNNNNNNNNNNNNNNNNNNNNNNNNNNNNNNNNNNNNNNNNNNNNNNNNNNNNNNNNNNNNNNNNNNNNNNNNNNNNNNNNNNNNNNNNNNNNNNNNNNNNNNNNNNNNNNNNNNNNNNNNNNNNNNNNNNNNNNNNNNNNNNNNNNNNNNNNNNNNNNNNNNNNNNNNNNNNNNNNNNNNNNNNNNNNNNNNNNNNNNNNNNNNNNNNNNNNNNNNNNNNNNNNNNNNNNNNNNNNNNNNNNNNNNNNNNNNNNNNNNNNNNNNNNNNNNNNNNNNNNNNNNNNNNNNNNNNNNNNNNNNNNNNNNNNNNNNNNNNNNNNNNNNNNNNNNNNNNNNNNNNNNNNNNNNNNNNNNNNNNNNNNNNNNNNNNNNNNNNNNNNNNNNNNNNNNNNNNNNNNNNNNNNNNNNNNNNNNNNNNNNNNNNNNNNNNNNNNNNNNNNNNNNNNNNNNNNNNNNNNNNNNNNNNNNNNNNNNNNNNNNNNNNNNNNNNNNNNNNNNNNNNNNNNNNNNNNNNNNNNNNNNNNNNNNNNNNNNNNNNNNNNNNNNNNNNNNGCAGCAGCTTGAAGAACGAGGCAGGAGAGGCCGAGCCACGACGAACTCAGTCTGGAAACGGAGACGAAGGTGGCAAGTCGACCTTCGAGCAGGGGACGAAGGAGCGGGCTTCGACAGCAGCAACGGACAGCGTGCGAGCGGACTGGCACTGGATTCAGGTGACGCGTGGGGACTGTCGCAGGGGTACTCGTGTGGCGGGTACGACCTGGAAGTGAACGCGCGTTGGCGCTGAGGCAGACGCAGTTGGCGGGCTCATTACACGTTGGAGTGGCTGTGGGCGAACGGAGTGCCGTGCAACGAGAACGAGAACGAGAACGAGAACGAAGACGAGAACGGGAACGAGTAGGAGGTGAACGAGGTCTGTATTACATTTAATAAATAGGGTCGCGCTGCTATAAGTGGACGATCCGGCGGGGCAACGAGTAGTTGCTGACAGCCATCAGTGTGGACGTGTTTACTTCAACGAAGGACGGACGCAGCGAGAGCTATACGGCTTGCCTAACGGACCGGGCAAGATAAGAGGTCCGCTACACTATGGATGTACGAAGCACGTGCTACAGGTGACTCAAGTGAATCTTTAATTGATATTCTCTATGGCAGACTCCTTCCAACACCTGATCTCATATCCATCTAGTGGCTACGATGCTAGACGCGCCGCCCACAAGCGCTAGTTCCTGTTCATTCTTCTATTCGCCGCCCAACCACTTCTCACTCTGCCTTCAAGATCAAGACGCTAAATCTCTACCCGCCATCCGCCTTTGACAACGGCATCAACATCTCGGCTCATATCGACGCTGTCGTGGAGAAGATTCGCGCTACCTGTGACGGCGTCGGAATAGATGACAAGGCGCTCGTGCGACTCATCGTTCCGCTGTCGCCGAATGACCGTGCTCTGGTCTCACTTCGCTACAAGGAGCTGCACGGCCAAACGCTGCATGAACTCATCAAGAGCGAGACGTCGGGTAACTTCGGCTATCTGGTGCAACTCATCACCTTCCCTTTGCATCAGGCCGAAGTCTACATTCTCTTCTACGCCATGAAGGGGGCAGGCACCACTGATCACCTGCTCTACTCGATCCTCATGGGCCGCAGTAGCAAGGAGATCGGCTTGCTCAAAAAGACTTACTTCGATATGTATGTCACGGATCTCTCGGCCACTATCAGCAACGAGATCAGTGGCACCTTCCTCGCTGTCATCATGAAAGCGCTTCAGGTGAGCAGTCAGTGAACTACCAGTCATATACCACACACCGCATATAAGCTAACTTTTAATATCTTACCCTCACCAATCCATCAGGAACCTATGGATGAATATAAACACTTTTCCGACCATACTAAAGTTTTGTATTGTGCCAATTTCGTTATAATCAGCCAATCAGAACATTGTATTTAATTTTAGCCAATCATATTACTTGACAATGATTAATTTAGCCAATTGCAACATTGAGGGTTAGGTAGGTCCTCTAAGCCAGTCATTCCGACGTATCGAGTTGGAAACCAAGGAGAAATATATGTATGTCCTTACGAAGTTCTAGATACTTGCATATCATTTGCATATTTGCATCCTTTCCGACCATTATGGGCCTGGACGAGCTCAAGCCTGGAAACACCAAGCGTGCTCAAGCTACGGCCATCAAGGCCTTCAAAACATTTGTAAAGGCCGAAAATGTTGATTTTGACTATGTCAAGCGATGCATTGAAAAAGATGACACCGGTAAGTGTTTGGTATCTGTATTAGATAAGTTTGGTATGTATCTTGCATTTAATGAGGGTAAGAACGGTAAGCCACTCTCTCGTAATACATCGATGCAGTACTATCGACAGAGCAAAATGTGGCTTTTTGAAGTTTTCCCTGCGCAACGACATATTGTGGAAGCAAAGTTGCTAAGTATGGGGAAGACACTCGAGAGCTATTGTATGAAAAGAGATGGTAAAGTCGTTAACAAAGCGCCTCCGTGCTCAAAGAGTGACTTAAAAAAGATGATATTGTATTTGTATCAAAATGCATGTTCCCCAAGTGACTACCAAGACGCAGCTTTGCTGTGCATGCTCTGGTACCTATTTGGGAGAGCTTCAGACCTGACTCTCGTCCGTAAGCAGAATCTCTCTGTTGACGCAGCCGAGGTATTCTTCGTTCGCTTCATCCGCTTGAAGACCTCTGAAGAACAGGGGCTGTCACTCTTCCCAGACTCCGACTTCGTTACCTGTCCATTGCACGCGATTGCAGTGGCAGTCGCCACGCAGGTTGCACCATCCGTCGCCTTGATCGACAACCTGCCACAGCTCCCTGTAGAAGCGGCCGTCACGCTGTCGCCTGCCATGCCACTGCTTGAGGTTCTGAACCACCCCGCGGACTTTACAGCACTTGACGATTCCGCCGCCCAAGCCTCTGCTGCTCCAGCATCTGCCGCCGCCGTACCGACGATCTACACCCACGTCAACCGTCTTCTTGACCGCGTTGCACACCCCGCTGGAGTGACGGATGCTCTGACGTCGCACTCATTCCGTCGAGGGGGTGCTCAGCACGTGAACGGCTGCGATGGTTTGACGCAGCGCTGGATCTTCGACCGTGGCGCTTGGAACATGAGCACGACGAACAAAGGGTTCAACTATATCTTCAACACGAGTCGAGAAGATCACAAGGTTAGCAAGGCTCTCAGCGGATATGACACACAAACCGAGGTCAAAGCGCTGGATTTGAAGCCATTTGATGCCGAGACACGATCGAAGATTACTGGATTCCAGCGCCTGCTGTTCACAGCTTGCTACAAGATGGAAAACGCCGCGTACAATCTCAGTCAGCACGTTCTCGATGTCCTCACAGCGTACCTGATCTTGCACTACCCCCAAATGAAGAAGCTTCAAGATGGTGGCTTGGTTGTTGTTCGGATGGAAGCCTCGGCGGCTAGTGCAGGAACATCCGTCGCTGAATTGCTTGCCTGGTCATCTCATCTAGCTTCCTGCCAATCCATCGACATAAGAAAAAACAAGGAACAAGCAAGCACCATTATCGCCGATCGGAGCAACCAGAACAAGATCATCGACCATCAACGCAGTGTGATTGACCAGTTAATGGAACTCATCAAGCGGCAAGACGAGCGCCTTTGTAACCTAGAAGCTAGCGGGCGCCGTCCTGAAGCACCTCCGCATGCTTCATCGTTCTGGGGTGCTGAACGCCAAGATCGAGCGCCACCAGCGGCTTCTGCAAACGACGGCCATCCGAGATCCCGCACCTGGACACACACAAGACATTCTCGAGCCAGTAATTTAGTAACCGAGCAAAAAGACAATACATGCATACGTATGAGAAGCAACGGCTGGAATCGAACCAGCAACCTCAGAGAAGACTCTGCGCTCTACCAATGAGCTTCGTTGTCGTGGAGATGGGGGAGGGGGGGGCAGCTCGTTTTGGGCCCTCTGAAGGTTTTGGAGTCAGCGAACGTTTGGAAGGAAGGCTGGAGATCTGCGCAGTAGCGTTAAAAAGTTCAAGACTGAACTCCAAGTCTGGCTGTCGGTCTGCGAGTGTGGCTGTGAGCCAGTAAATTTGAGTGTCGCGTGCCTGCTGACAAGTGTCGCCGTATTATTGGTAGATAACGAGCCAATAGAATAATCCCAGCCATGACTGGCTGCCCTCAACTCACACTATCCGGACGCATCTTTTTTTATCCGGACGATCAAAAAATTCCGGGCTCATTTCTGAATTTACCGGCTCTAGAGCACAGTGCTCCTGAGCCATAGTTGCATCAAAATACATAGAAACAGAATATCGCGATTTTCTCAGCTCACAGAGCGTTTCAGGCGATTTCCTGCCGCCTATAAACTCGACACAAAACTTGCTCTCTGGCATTCCTATCACTGTTTTAGTTCCCCTAATCTCAAACACATCATTTACACAAATTTCGTGTGTTCTACATTTATGTGCCATATTTCTGGTACAGGTCGGAGAGGTCGGAGGTCGGAGATTTTATGGTGTGGAGCAGCCGAGTACACTGCCGCGTAAGCAAAGCAGAGCCCGACACACTTAGGTTTCGACAAGTAATTACTCGAGCGGTGAAGAGATGCGATCCTAACCTACCGAATTACTAACCTACCGAATTATGCGATTATCCTAAAGCGTGTCGTTAACGCAACTTTGTCCATTCGTGAAATCAGTGCTTAGGAGACCTACTATAATTTTCTGAGAGAGGTTCCTCTTTACGGAAGTCTCGGCAAGTTACGCAAGTTAAGACAATGAGGCATAGCTTGAAATATTACCGAGTAGACGGCTCTGAACTATTAGATATCGAGGAGAGTGTAAGCCGCAATGCCTCGATTCGTATTGCGCAGGTAGAAAAAGCTTACATGAATCGCCCTCGTAATGAGCTATTCGATGATATGACATTAGCGACATTCGTCGAAAAATACGAGTTAGTCGATAGTATTCCTACTAGAGCTGAAATTTCTAACTGTTGGAGGCGATGTGGTGGCTACGGGCTCGTTATTCTTCGTAGCAAAGCTCATGTAGTTCGTGGGACTCCATGGATCGCACCGGATTCCACAAACGCGAAGTTTTGCTTTGCTGAAATCTTTCTCCATAAATCATGCCGGACGTTAGAAGAGCTACCCCAATCAAAAGACGAATGCACTGTAACGTTTGAGGAAGAGCAGCATAATGTGTTGGAAAGTGAGCTCCGCCACGAATCTAGCCTGAAATTATCACGGCAGGCCGAGCTTGATGCCCTAAAAAATTCGAGAGCTACTCAGGTGCACACTACACTACCTTCCTCCGAGTACGTGTTTGTAGGTGATGGGCCTGAAGATGAGATATGCCAAGTTGCACCAGACGACGAAAATACAAATGAAACTTGCACTAGTACTAATGATTCTCGTTTGTCTCAATGGACTGCTAAGCGATCGTACACGAGTGAGGATGTCACTAAGGCCAAGACGTTCATCAAAACGCACGTAAAACCTTGGATAAAGTTGCAAAAAGAGATCCGTAGCTAGTGAAAGCACCGCCTATTCAGAACCAAAAGGAAATTGCTATCAGTACCTGTCAATAGTAAGGTACAAATCGCCGTAATGGATGAATCCCAATGGGTACCATTTGCATTTGCCATGGTCCAATTTCGTGATCAGCTTCAGGCATCGGTAAATAATACAACGCGTGAGCCCAGGCAAATGATTATCCAGGGCGAAGGAGGAAGTGGAACGAGCTGGCTCAATAAGCACATAGTTAAGGACGTCCACAACGTCTTTTGTGAGCACTCAGCTACTCGACGATCTTCAAAGCGAGTGCTGCTATTAGCTCACCAGGGTACAGCAGCTTTCAATATAAAAGGACAGACGACCTGTTTGGCATTAGAGCTAACATCTTTCTCTCGAAATGCATTCTCAAGTCTGTATTCATCTTTGACGACCCAGAAAGGAGGTGCAACAAAACTCAAACGCCTGCAAGAACAGTACAAAGATGTACAACTTGTCATTATTGACGAATTTAGTGTAATATCGTGCGGTATGTTGTACTGGATCGATGAAAGAATGCGTGAGATATGGCCCCAACACAGTCAGCAACGTTTCGGAGGTAGAGATGTAATTTTTACTGGTGACTCAGCGCAGTTAGATCCTGTAATACCACATGCTTTAGCGACACCATCCTCTAAAATCAGTCGTGTTCAAGTGTTAGGTCGCGAAATTTGGGAGGAGATTTCGATTGTATGGACATTAACTAGTCAGAACCGAGGAAAGGCTGACCCAGAGTGGTTTGAAGCGTTGCGCAAAGCCAACGAAATTCCTACTTGGGCTGTAGAAGCGAAGCACATAGCGTATTTGAATGCCGAAGTTGCTGAAGCGAATAGCCATAGCCTCAAAAGCTGTTCTAACCCGATAATTAATATTCGCTCTAAACATAGTGTTAAGTTAAAGCGACTGGCTAAGCACAGAGACGTATCACCTAGCTCGAACGAAGCTCTTTTACAAGACGCCGAATCATCCAGCTCAGATAGAGATCGTGTCTTTCGAAGGCATCCCAAAATTGCTATTGGTGCTCCAGTTAGCCTGCCCTACAATATGTAACAAAGAGCAGGTCTGTGCAGAGGGACCAGTGTAGTAGTGTACGACTTTTGCAATGAGCTTGAGCTGCCAATATTACTCGTACAGATTTCAGACGAGTACATGGGGCCCTCGTTCTTGCTAGATGTACCAAACCTTGTGCCTGTCGTTCCTAGAAAAATTAGCTGGGGAAAGAAAACTAGCAATCTTACAGTATTCCGCGAAGGGATTCCGGTACGACTCGCATATGCACTTACTGTTCATAAATTGCAAGGCTTAACTTGCGATAAAGTCGTCTTTCATTCTTTTTCCATTCCTAGCGCAGCTTTCGCTTACGTTGCGATATCGCGAGCGCGAACTCGTGAGGATATCGTGCTTACAGCACCAGTGACTTTACAACAGTTGCAAACTTCAGGTGATAAACAACTGTCCTTTATTAACGAAGTAAAAATAATTCAACAAGCAGTTAGCTCAACGAAAGCAAAAGCTTCGATGAAGCTGCTGGCATTACAGCACAATCGAGCGTCGGCACCGCGGTGATTCAATTTATTATCTTGTTGGACAAATTGCGTAATAGTAGTAACTTTACTCAAGATTACGTTGTCAAACTTGAAAACAATTGCTATCATAGCTTTCACGCTTGTTTGTCTCACAAATATCTGGAAACCACAGCGAACGGCTAACGCTTTGAAGCTTGACCTGGCCGCCTTCTGAGAGGCGAACTCATGTTTAGCCAAATTTTCTAGACGGTCATACACCAGACCGTAGTTTGCAGCTGTAGAATGCTCCGAGTCCAAGACAACGTTATCTCGTAGCAGGCCCAAGTCACGCGCGGCCTGAACGAACATCGGATGCATCAAGCACGAAGCACGAATTGTGCTTGACCGTACGTGGATAACGACGGATGTTTGCGGTTTGTGGCAGGGAACGTCGTTTCAAATGTAGAGAACGAAGGAAGAGACAAAGTTACTTATGGCTATGTGGGATCTATAAAAAAACGAGGAAGCCACAAGGTATAAAAGACATTTAGTTTCTAATGAACAGTATTGATTGAATAGTAAAGTTGTGTAAGTGTTTTTTGGTTTGTCACCGAAAAAGTTGTTTTGTACATGTTGTTGGAAAAGCAGTTTGCATATCTTTGTAAATTAATTATTTAACACTTACAGTTTCCAAACTTAAGTTTACTGGATTTTTTTTATTCAATTACTCTCTGAAAATGTTTACTGGATCGGTAGCTCTATCCCAGAACTATTTCTACAGACTGAGAGAAAACAGTACTTTGTACTGTTTTCTGGAAATTCCTCGGCTGACGCTAGCATCGTAAGCGTGCTTTTCCATCCGGCCACACAATCAAGCTCCGGTGCGATGAACTTTACGTTTACCGACGTGCACATCTCCTGCAAAGCCTCTAGCTATGAAGGCGAATCAGATAATTTCTTGAGAAAAGCACAAATCACGCCGATACTGTCATCCATGAGTGGACACTGCTTCAACCCCTCTTTAACAGCTAATTGCAAAACGTGTACAAGGCACCGCACCTGTATAACCCTTGGCTCAGACGGCACATCCGATGAAGATGTAGATATCGCGTCAAACTTTGATGGAGGCACCGCTTGTTGCGCGTAGGTATCAATCTGGTCCTGCAGTACTGCATTAATTGTTTCAATCATCGTTCCGTTGTTGCTGGCGTTGTCTGTTGTAATAGCCCACAATTTTAAGTACAAAGACCCATGCATCACCCGCAGTGCATCGACAAGGTGATGCGGAAGACGGGCTCCGGTATGAGCATATTCAACCCTGGTGAATATAACCGTAACTGTCTGAATTAGCCAATCTTCACTAATCCAGTGTAGCGTCACCACCATTTACCCCTTGTTTGCCGCTGACGTCCACATGTCTGTCGTGGCGCAGACCCGGCACCTTTTATTGCCACAAAGAATTCCATACCGCACCAGCCCTTTTTCGCACCTCCAACGCTCTATAATTTTTCCGAAGTGTCTTGCGTAGTGGTGGCATGTACTCCGAACAGAGCGTGTTGCAGAACAATCTGAACACTTTCTTTTCGACAAGGCACAAAGGTAGTGTGTTGAATACAATCAGGGTTCGGAGTCAGCAGTAGTCTTGTCAAACTTACTCTGCCTCCCATGCCGCTCGAATCCGAAGGCAAGTAAATCCGTCTGTCGAGCACCGTTCGTACCCTCCACAGCTTCGTCATCTCCGCCCCCATGTTCCTCTTTGTGTCATTTCTGTAAGTGCCGTCGAAATGTGGTGTGAGCGCAGCTGTCCCAACCTGGAGCGGTGTCAGACACGTGAACGCGCCGTCCGCGTTTGAGCGAATGTAGGTCCATATATCTCAGTGCCTCAGATTGTTAGTGTGCCTTATATTACTTGACCCGGTATTTGTGCTTGACTCGACCTGACTCTCCATTGCTAATAGTGATAGTGAAAAATGCGGATGAAGTGAATTAAGAAATGAGATGCTGGATCGCAGAGGGGCCCTGTGCAGACCGCACAGAGCAGGAGGCGCTGCACAGCTGCGATTTACTGAAATAATGAGGTATGACGCACCAACTACACATCTGATCGGATCGAATCCGATCGAATTCGATCCAATCGGATCAGATCGATTTCTTCTTCAACCACAACACACATACCTGGCAGTGTAGCCGGGCAGGGCGAAGTGTTGAATGCCTTGCATCGTCTTCTGTCTTCTCTATGACGTTGCCTAGCGCTTGTAGTTAGCCTGGAGACTCTCCAGGACCATTTTATTAAGTGAACTGCATGCCGCAGCCATAAACTTTTACATTTAATGAAGATTCATGTCGAATAATTTATTTGAAATTGAAGGTACTGTAGCATAATTGGTTAAAAAGACGAACAAGTGACCAATCTAAGTCTTTACACCCTAATACCTCTATAGAAATCCGTCATTGGTCTGTTTCAATACGCTTTCCTGTAAAAATTCATATCAACCAAGTTGGATTCGATCTACCGATCAGTCGGATTCTATCGAAGCAGATCGAAAATCTGATTGAGCCAATCGTATCCGTCAGAAGATTGATCGGGTTGTGTGTATTACTACCCACCCCTAGGTCACGTGCACTCCAACAATTTCAAGCGTGTCGTCTGAATGTACGTAAGGGATCTGTCTTCTGGGTTGATCTCCGACGTGATACGTTTTCATTGGTCAAAACACCTTTGTCAAACCATTTGTTATCAACCAATCAGATCTTCCAACACGTGTCATGCCAGTCAAACTCCCCCCTCCACCGCATAGAGTGACCTACCTACCAAACCCGTTGTAAAGATGAGCACCGAAGAGGTCGTCGCCGTGGAGGAGCAGGAGATCCCGGACGTGATCGAGCGTCTGCCCAAGCCCGACAAGGCCGAGCATGAGGCCAAAATCTCTGCGCTAGATGGCGCCATTAAGAAGCTCCAGGCGCGCACCAATGTAATCCGCGCCGAGATGGATGCACTCAAGACGAACCGCGGCGGCTACGGCGGCCAGATTCAGGAGGCCAAGGCCAAATTCGCGGCTCTGCGTGCTGAGAAGGACAACCTTTTTCAGCAGCGCAACCAGATCACGGCCCGTCTGCGTCAGACCCGCGACGAGAAGGACTCGACTATCAAGCAGCAGCGCAGTGTGCGTGCCAACCTCAAGTACGGCTCTGTTGCCGAGTTCGACGCTGCTATCGCCGAGCTTAAGCACAAGCAGGAGACCAGCTCCATGTCTTTGAACGAGGAGAAGCGCGTGATCAAGGAGATCGAGCAGCTGCAAGCTCAGAAGCAGCAGGTCAGCGGCTTCTCGGACGACCAAGGAGTCGTGGAGAAGCAGAACGAGAGCATCAAGGAGATTCGCGCGCTTCAGACCAAGAAGAACGAGGAGATTGACGCCATTCAGGAGAAGCTGAACGAGCAGAAGCAGGCGCTGGACGAGCTCTACCGTCTCAACGAGGAGGAGAACAAGAAGGACAAGTTCCCTGCGCTCGCTAAGGAGCGTAAGGAGATCAAGGAGCAGCTGGACGAGAAATTTACGGCTATTAAGACTCTGCGTAAGGAGTTCAAGGAAGCCAACGACAAGTACTACAACAACATCCGTCTTGTGCGTAAGAAGAAGGAGCTGGAGCGTCAGAAGGAGGAGGAGGCTCGCAAGGCCGAGTACGAGGCCAAACTGGCGGATTACGAGAAGGAAATGGCCAAGATCCACCCGTACCAGGACGAGATGGACCTCTGTGACGCCCTTGTGAGTTTCTTGGAGAAGACGTACGCAAAGGAGCTCAAGGAGGAGCAGGACGAGAAGGCTGCTGAGACCACGGCCGCTCCTCTTGAGCTGGACGGTATGAAGCCTCTGCAGCGGAAGGAAGAGGACTTTATGATGCTTGGAGGAGGCAAGAAGGGCAAGAAGGGCCGCAACGGCAAGAAGACCAAGAAGGCGTCCAAGCTGGTGCTGCCTCTGGCTCAGATGGAGGCGTTCAGCACCATTGGCCTGCTGCCTCCTGCCTCTGCTGCTGCTGTCTCGGAGTCTTTGGCTGCTGTGAAGACCAAGAAGGTCTGGTTCAACGAGCAGACGTCTCGTCCGAAGGCTGGCAAGGTCGTTGAGCCTGCTGCTGAAGCTGCTCCTGCCAAGGTCGTGTCTCCGAAGAAGAAGAGCAGCAAGAACAACAAGTTCAACGCCAGTGACAAGGACGCCTTCCCGTCGCTCGGTGGTGTCGCTGCTGAGCTCCCGTCGTGGGGTCCGGGTATGGCTCCCGCTGTCGCTGAGTCTGCTGTCGCCGCTGAGTTCGCTGAGGCCGACGTCGTGACGGAGAGCGAGTAAAAGCCTCAAGGTCTTGAGCTCATCTGGACAGAACAGAACGGATCCAAACACGTAGAAAACAAGAGCGACGCTGACTTGTTCGCCAAGGAAGCACTCGAGGCGTCACTTGCGTGTCTGCTTCCAACTCAGGTAGTAATACAGTAGATACTTCCAACGTTTCATCACGTACTGTTATCGACCTCCGCAAAGAGCTGCTGCATTCGCTCGTTCTTGAGCTTCTCGCTGGTCAGCATTATCTGCAGCAATTGGTCGGCCAGTCGGTCCTTGAACAACTGCGTTTCCTCCACCTCAACACGCGCCAGTTGAGCGTCACGTTGGAGTCTTCTGGTTCGTTGCAGAAGAGGCCGAAGGAAGCGATCGTTGTAGGCTACTGAACGCTGCAACAAACGCAGTTCTGCTGCCAACTGAGGCACCAGCATCTCGAGATGTTTCAAGTTGCGTTGAGTTTCTTCGACTTCTTCGTCATCTGTGTCGTTGTCACCCCCATACAGCTCGTCTCCGGTGTCCAGATAGCTTGCAAACAGCGGCAGACGCTCGAAACAACTGGCCATACGCTCATTTAGGAACTCGAACGGGTTCATCCAGAGCGTAAAACCTGACGAAGAAGTGCTTGACGAGGTGGAGGCTTCGGTGATCGCCGTTGCCATGAGCTTGCGGAACTTTGCGCGCAATCGGTTCTTGATCTCCATGCGCTCGTTCAACTCGATCGCAGCTTCCGACAACTCGTACGCGATGGCGTAGCGCACGGACATGGCAGTGGCTTGTGCTTTCTCCGCTAACTCGATTTTATGTTGAAGGAACACCGTGTCACTTGCTACATCCGTGTCGAACCGTTGGAGCTTGGACCGGATTAATTCGAGAGACTTTTTCTTGGCTGCGATGTCCTCGTGTTCGAGTGTAGGGAACAACATGCGATGCTCTTCCGATAGCGGCGTTTGCTGCAAGCGAAGACGAAGATACTGGAGAGATTCAAGCAAAGAATTAGCTGGTAGTTTGTAAAGATGATGAAGGGGGTCTCTACCTCGAGATGCCGCTCTTCCTCTAGCTGTTGAAGACTGGAACGAGTCACTTTGTAGCTTAGTGCACGCTGTAGCAACACATCAGTGCTGAGTACTTCTTCCAGACCCAGCTTGGGGTTCTTTCGGAAAAACTCGCTGCACCCTTCGAGATCCTACACAGCAATTGGGGTCAGTATAAGGCAACTCTTTAGCTTCAATGCATTTTGTTACCATGGCGAGAAGCTTTGGCCGCAACTCGGCGGTGATGGCGAGGGCGACTCGATAAACAGCTTTCCAACCATCCAGGTAGACGAGATCCCACACTCGGATAAGCGTTGGGATAGTAAGCACACGAGCAAATATCGTCACAAACCACTACAAAGCAGCCGTGTTAAATCACTCAGATAGACACGATAGACTCGCTTTGGGGATGAATTCATTACCTGTGTGATTAAGATACTGGAATGCATCCCGATCTGTCGGAAATGGGCTGATAGGTCGTAAAAGTGAAGCTTGAGAAGTTGCTGGAATAGGTAGATACATTGCGATAGCCTGTACATCATCGTGGTCTTCCGTATCAGTAAGAAATCTCCACTAAAGACCAAGGGTGGACGTACCCTGGCATCTTGTGTTTCCACAGCTCGGCCATTCCTTTGCGTCGGATCAAGGCAAGTGTTAGCCAGAACGCTGCTTCTTGCATCGAGAGGCCGTGGAGATCCAAATCTGAAATATCTTGAGCGTCTTTCATGGCGATTAGCAGCGCAGCAACAACATAATTCATCCCCTTCAAAGACAATCGCATCAGTTCTAGCACTCGAAAAACATCATCAAGCGTCCAACATACCTGGCAATAGCCAACGTCATCTGCATAATGCGCGACCGCCTTCAGAACATTCCCAAGCAGACGTCTACCATCACCTAAAATATCGACACAATATGATTAAAATACCAACACAATTTTCTTCCCTCCTGTTATCAAATCTCACCTTCCTCAGAAAATAAGGGATTCGCAGGGAAAGTTCGCTCGATATCTCGGTCGATTTCTCCTTCCACGCCCGTGGTCTCCAGCGTCGCCTTGCCCCCCAGACTCTCAATCCCCGCCAGCTTTAACCCACTCGATCAGTTCCTCATTTTACTAGTACAACATATCGCCAACTTTTGGCCTTACCTTGAGGTAGAAATCTCGCCTGCTTGCTCCGTCTGGGACCTCCTTCATCAGCGTCGACACGTCCCCAGCTCGCAGCCAATGGCTTTAACAACATAGTCAACATGTTAGGTACAATAACAATTATCTAGTAAATATTCCAATACACACCAGAATCTGGAGGCAACAGGGAATCCGTTGGCTCGAACTGCCAGTCGTCGCAGCTTCTTCTGTTCCACGAGCGACCGCAGAGTTTTGTTGACCGTCGCAATGACCTCCAAAGTATCAATCTGCAATGTCAACGTATGACGAAGTCAATACAGTGCAAATTACGCCTCGTCCTAACGAGAACAGCGTTGCGCATTACGTGGACCCATCGATTACGGATAAGAATGGGCAGGACCTCTCCAAACCTCGCGTCGAGATCGGCATCCGCCGATGGACTCATATTGAATTTGCGCAATTGATTGCGATCAGATTGATAATATGATGTACGATACACTACATTCTTTTGTTTTTGCGGTCACTATGAGGGCGAATGAAGGCGTCGTTATCGTACGTTCACAGACACTATAGTTAAACACACTGATATTGTTACTCAAGCAGTATATTATTCTGTATCTGTAGACCGGGCAGCAGGTGACGCTTGTTCCATACGAGATGGAGCATGTGCCAAAGTATCACAATTGGATGAAAGACCCATGGCTACAAGGCAAGCACCATAATGCACAAATTCTCTGGAGGTTATTTATTCATTTCAATATTTGTTTACTGCATGTTTGTTGCAGAGATGACAGCGTCTGAGCCGCTGTCTATCGAGGAGGAATTCGAGATGCAGAAGTCGTGGAGAGATGACGCCGAGAGTACGAGCTGCAAGTAAAAAAAAAAAGCGTTTGAACTGGAGAGTGACAAGAAATTTGATCGTGTTTTAGAGTGCACTTTTATCGTGTTGGCGAGAGATGAGAGCGATGGCAATTCTGGAACTTCGTACGTCGACGAGAACGCGATTGACCGTGAGTTTGAGATAACTGGTGATGAGATGGAGTACGAATTCCTGACGTAGCTTACGTTGAATGTAGGCATGGCTGGGGACGTGAACTTGTTCTTCAATGACTATGACGACCCCCACGCGTGCGAGATGGAGATCATGATTGCAGAGGAGAAATATCGTCGGAAGGGTTTCGCGATGGAGGCGGTGAAGCTTATGATGGCCTATGGTATGGAGGATATTGCTGCAATGTCATGGGCTGGTTGTGACTAATGATACTTGCGTTACGCAGCCACGTCGAAACTCAACGTGACCCGGTTCATCTGCAAGATCATAGAGACGAATCATGCTTCAATCCAGCTCTTCGAAAAGTACGATATGCTGATGGTTTTGCTCACCACCAACGGCTAGTTTTAACTCGGTTGTGCGACTGCAGGCTGGGGTATGAGAAGTACAACTACGTCGCTGCTTTCAACCAGGTTGAAATGGAGTTGGTCACCAAGGACAAACGTGCGGAGCTAGTGGATGCCGTCTTGAAATCTGCTGACATCCATACACCACAATAGCGATGACCACCGATACTTTCTCAAACGAAGATACTACGTAGTAGTTCGCAGGCACAATAGACTTGATTTCGTCACGGCTATCGGTAGTTATCGAAACCATTTGATTTACAGCATCAATGCACTGAACTGATGCCTTATTGCTGGTATCTTACAGCAAGCATTCGAACCACTTTAAGGGCTTCTTCGCGCTGCTGAACAACCCTTCTCCGTTGTGGAATGTCGTGTCGGCATGATTCAATGCAGCAGCATACCAGGTGGTCGAGTATATGGTTTCAAACGATGAGTCATCCAAGTTTCCAGTACAGCTCTGGAACTCAACCTAATATTCACACAACAACATAACACACTTGTTAGTGCATAACAACCACCACTAATCACTTCGAAGGTCAGTTTTCACTCACGATGCCATCATTCTTGGACGAGTGGTGCGGGATCAGCAAACCTCCAGCCAACAGTCCCGCATACTCGCTCGAAAGCAAGCCAGAGTACGTCGTGCCACACATACTAGCAGTCACGTATTTCTTGTGGACAGCCTGGGCCGCTGCATAGCGAGCAGAGCATTCGTCATCACAGTAGTCACCACCATCGTACACAAGTGACCGGCGAGTTGTGGTACCAGGACATTGACCGATAAGCCCGCCGAGCTTAGCCAAAATGTCCTGGAACAAGTTACCGCCATCGCAGATCTGATGGATAAAATCCGAGCCCATACTTCCCTTCATAGGACCGCTTAGATCCACCCAGTCAACGTTGCTACCGATCGAGCACTTCCCAGTCGCCAACGCACCCGCGAGCATGTTGTTACCCATCGAGTGAGCCACAATAATTAGATCCTTAATCTCAGTCGAACCGCTACTGGTGGAGCCTGTACTCACTTCCATCGCGGCGTTGCACGCTTTCTGCTGTAATGTATCATTGTACCATTCGTAGTCGACCGTGTTTAGAATTGCGAAGCTGAACGATGAGCAGCACGGTGCATGTTCCTTGATATCTCCGAAGAATGAGTAGCTATCAACGATACCGCCGTCTGCCTCGACATCCATGCCGTGGAAGAATAGGCATGGACGAGGTGTGCTCTGGCAAGTGCACGTAGAGCTGGCGAGATGCACTGCAGCGGCTTCTTCTTTTAGTGCCCGAGATCGTGACGTGGTGATGCCATACAGCTGACCGAGAGACGACAGCGCCGCTGAGCCATCCGACACGGCGCTACAGTCGCTTGGAGCGTTCGTCGGCTTGGTGATCGTCACGTCCTCGGATAGATACTCGAACGAAATACTGAGATCTTCTCCATACACCGTGAAGTTGACATCATCAGCACCCGTACACAGCACGTAGGACTCGCCAGCAAAGGTGGTGCTGAGCCAGGTGCCGTTGTTGCACGAGATATCCTGGTCAGTGTTGACGGTGGAGACAGGAGTTGCTGACGCTATGGCATCCACGATCTCAGGTACGCTCGGGAACAGCTCCGTGGGCAGACATGTTGTGGAGTCTGAGGTGCTGTTAGTGACCTCGTGGTACGGGGTGCTGTTCACGACGTACAAGTTGTGCGTGGTGCCGTCCTGCTCGAAGGTAACCTTGCCATCGAACGACACGTTGGCACCGCTCAGAACGGGCTTGACGTAGACGTCGAAACTGGAAGAACCGTAGACTTCCATGGTGGATCGCTTGATGTTGAAGCCGAGCTTGATGGACGGAAGCGAGGAAACTGAAGCGACGGCATCGAAGCTGATGAGGGCAGCAATTGCTGTGAGTGAGCATGCAGCCTTCATGTTCTACAGGCGAATCTTGCGAGGAATCCGAGTCTTGAGCTTCACCAAGCAAGTTGCGTAATGAAATGGAGCTGCTGCGGTCTCGTGGAGTGACTGCCATCCTGGCGAGCTGAGATTGCACGGTGGTTCAAGCGCTGATAACGTCGTTATCACGGCCAGCAGACGCCTGTCAAACTACCCTTTCAAAACGATCACTTCAACTAAGCAAAACTTGAAGATATAATATTTCAGGAATGATTGATGCTTGATATTGTAAAGGAAGGTGATATGTGGTGACTGGTTACTCATTTTTCACAGGGTCTGCTGACAAGTGGACAGGCTCTGTCCTTTTTCTAGTGAACATAAAAGGACAAGAATTGGATACATTCGTCGACTTCTGCTTTTGGTGTGCGCTGTTACTTACCAGCGCGTGGATCCCATTCAGATGGCCACGATGCACCGGTAGACTGAAGCGGAGCGTCTTGATAGCAATTATCCGATGTGCCAATACCCCGTCGCTGTCTGTTACCGGTAGTGCTAGGCCGCGGGTCACGTACTGGATACTTGATTTTACAAGAGTTAACCGCTTTTGCCAGGGTTCATCTCGAGTTGTTTACCACTGCATATTGCTTTCAGAGCAGCAAATGTTTACCAGTACTCCCGCTCTCTTCGTACGACGTACTGGGTGATCGACAAGGTGTAACTGGTCGCCTTTGACGGCTCGTAGGTAATAAGCTTTTACTAAAAACAAAGACCATGACTTGATTCTAAAGTCGGGCGTACATCACTAAGCGTTGTATTATACAACTTGTATAGCACTATGTTGTGCTACAGTAGACATTCGAACCACTTTAAAGGCTTCTGAGCACTGCTGAATAATGCATCGCCGTTGTGGAACGTCGTGTCTGCATGGTTTAATTTCGCAGCGTACCAAGTGCTGGCATACGTAGTGTCGAACTTTGACGGGTCCAAATCGCCAACACAGCTCTGCAACTCGACCTGGAATGGCAATTGAAGTTAGATATTGTACAAGCCCAGTTTGCAAAAAAGAGAAGATAAAAACACTGACAATGCCGTCGTTGTTGGACGAGTGGTGCGGGATAATTAGGCCCCCAACCAGCAGTCCAGCGTACTCCTTTGACAGAAGTCCGTTGGATGTCGTGCCACATACACCTGCAGTCACATACTTCTTGTGCATGGCACGAGCAGCAGCGTATCGAAGTGAGCACTCAGTGTCGCAGTAGACACCACCGTCGTACACTAGTGAGCGACGAGTTGTAGTTCCCGGGCATTGGCCGATCAGACCTCCGAATTTGGACAGAATGGTGTCTGCATTACCATCAACACCGCAAACCTGATAGAGAAAATCGGATCCCATGCTGCCCTTCATGGGTCCGCTAAGCGCAACCCAGTCCACATTGCGACCAATCGAACATTTTCCGCTTGCTAGAGCGCCAGCAAGCATGCTGTTGCCCATCGAGTGAGCCACAACAATCAGATCATTAATCTCCGAAGCCTCACTGTCCGTACGACCAGTAGTGACATTCATAGCTGCATCACAAGCCTTTTGTTGTAGCGTGTCGTTTTACCATTCGTAGCCCACCGTGTTTAGAACAGCGAAGTGAAATGACGAGCAGCACGGAGCGTGTTTCTTGATGTCACCAAAGAACGAGTACTCATCGACGATTCCTCCATCCTTCGTGACATCCATGCCGTGAAAGAAGAGACACGGACGAGAAGTTCCCCGACACGCACACGTGGAACTAGCGAGGTGTGCAGTCCTGGCTTCTGCCGTTAGAGCACGGTGTGAGTTTTTCGATGTAATTCCGTACAGGAGATCCAGTGAGGATAACTCCACGGAGTCGTGTGGTGCTGCTTGGCAGTTAGATGGGGAGTGCACTGGCTTGGTAATATTCACCTCGTCGGACAAGAACTCGAACGACACACTCAGGTCTTCACCATACACAATGAAGTTGCCGCCATTCGCATCTGCTTCTGTAGTACACAGTACATAAGGCTCCCCGGCATAGGTGGTGCTGAGCCACGTGCCATTGTTACATGATATTTCTTGGTCTGTGTTGACGTTGGAGACGGGAGTAGCGGACGCGACAGCTTCGAAAATGTCGGACACGCTTGGAATATTATCGACAGGTAGGCATGCAGTTAAGTCGGAGCTGCCGGTAACTACTTCGTGGAAGGGAACGCCATCGACAAGGTAGAAGTTGTGGGTAACGCCGTCCTGCTCGAACGTAGCCTTGCCGTCGAAGATGACGTCGTTGCCGGTGACGACGGGCTTGACGTAGATATCAAAGGAGGTGAAACTATACATTGCCATGGTAGAACGGTGCACGTAGAAGCCGAGCTTGATTGACAGTAGCACGGATGTTGCGGTGGTGGTGTGAAGTTGCGAAAGTGTCGCCAGTGATGCCATAGCGGCAAAATAATAGCATGAAGCAACCATCTTGATCAACGAAGTGCTGAACTTTGTAAGCAAGTGTTCGGATTGAGAAATGAGATCCTTAGAGCGTTGGGCCCTTTGGGTATCCTTGTGGGGTGGGTAGACCACGCAAGGATACCTGGAGTGCTAACCACCAATTCAACACAAAGACTGCTTCTGATCCAGCTCCAGGGCGCGAGCAGCGCAATCGACCTCTATATCAAGAAAAACGGGCGTCGTACCATCAATACGGTTGTACTTGTGATAATTCATCTACATGTAGAATGAGGTTTTGCAAGCGATCTGCTCACCATTTAGAAAGTCAAAACTACTGTACATACTGCGCTCATGGGTAAAGCCCATGAGCTTAGAAAGATCTGCAATACGCAGCATACTGTGGCCATGAATAGACAGGACATGAACAGCTTGGCTTCCATAGCTGATCTGTCAGCATAAAACGCGTGAGTGGATACACGAAAGGCACCTACCAGGTGACCTGGTGCTTCGCTGTCCTGCTACTGTACCACCTAATTACATCGGATGGCCACGATGGCAAGTGCGTCGTCCGAGATAATTTAGTAAAATAGATTAGACTCTTGCATAGAAGTACCGTAATACATGTTGACAGTAAGTCGCGTGTACGTGCACTCGGAATCCTTGAGTAGTTAAGTACATTCTCACATCCTCCTTCGTTCTATTATTTTTTTCAGTTTGTGTGGATTTCTTGATTACGCTTTACTCCACCACAGTTGTTTACCACTCGCTACATGTACAAATCACGTGAACTTGGGGTACAAGTTGGACCTCCTTCCAGAAGTCCTGGACCAGGACTCCTGGTCAAGCTACTTGATCGCCGTTGCACATTCCACGGACGGCATCGAATAAAAGCGTGCTGCCAATTTGGCAGGGCCAAATTACTCGAGCACTCACATACTTTTTAGTGCGCTGAAATGGCTGTCTTATGCGGGGGTGGTCATAGATTTTTACACCTCTGTATTGAGCTGTTAGATCGTCCACAGCAAGAGTCATTCCCATCGGGGGGCTCATAGCATTTCAGACATCTAGTATAATAACTTGTCTACATAATAAGTAGACTAAGCTCGTACGCATCCTGAGCTCCTTACCAGAAAAGCAAACTTAAGTAAGTTTTACTTGCTTAGCTACCTATAGAAGACACTCAAACCACTTGATAGGTCTCCTGCTAAGGCTAAACAGGCTGTCACCGTATCGGAAAGAGGAGTCGACATGATTCAGAACGGCCACGTAATACGAGCTGCTGGACGTTTTCGCGCATTGATCGACTTCGAGTCCCTCTGCCACAACTTTGATACTCATCAATGCCATCGTTCTGAGCAGATTTGTGCGGAACCACCTTGGCAGCGAGCGAGTATACCGCTCCTTGAATTGTAGTTTAACTGGTGTGATTCTCACTGCACAATACAGCGGAAATACTCGGCTTGAGCCGAAGCGAAATCTCTATCCAGTTTTGGGGTACTGTAGTTTGAACCTTGATACGCCAGCGAAGCTCGGCCTGGCTGGGGAGGGCAATTACCCAGCAAGTCTAAAACTGTTGCCACGATCATAGTTAAGTCTCCATCGCAGGTTTAGTAGAGATAGTTGGACCCCATGCTTCCTTCCAACGGCCCACTCGTACCAACCCAAGTTGATGACGAATCCAGAGTCGTTAGACCAGATGCAATTGCCCCGGCAAACATGAGGTTTGCCATAGAGTGAGTGACAATAATGGTATCCTTGATGTGTTTTGTAATTCTGTTGCTTGTCGTGCTCACATGCAGCAGCGAGCTCACCAGCCTCTTTTGAAACTTTCGTATATTATTCCAGGCATTCAATTGTGTCGCCAGCTTGATGAACTTCATGCTCAAGCAGCATGGCGCGTGGTCGGACATCCTCTCGCCGAATATTTTGTGGGATCATCCTCAGTCAGACCATAATCTTATAGGATCTAGACCAGCAACGAAAACACATGCTCTTTGTTTACCCTTGCACGAGCACTTAGAATTATTTTCTGGATAACGTCACCGAAGCCGAACTCGGTTTCTTCGGTATGTAGTGAACGGTATCCCCACTCAGAGACTGACCGTGCCAGCAGCGACGATACTGACGGGGTTATTCGTTTGCCAAACGGAACAGTACCGCAAGATGCCACGACATCAGATGCACCACGCGGGGCAGTAATTCTCGGTGTCGACTTTTCGTATTTCACGTCGATTGTTAGGTCGGAACCATGAATTTGAAAGCCATTTGTCGAGAACCACGAGTGTCGAGAACATAGTACGTAGTTCTCATCTTCGAACTGGAATACTAATACGGATCCTCCAGGACACTTGTCTGCACTGCCAGACTTATTAGATGAGTCGCTGTGGAGGCTTCATGAATTGCTTTCAGGACTGTCGCGATTGGTGGCACAAAGTGAGAAGGGAGGCATCCCGACTCGAATTCTAACGCATTACCTCCTGTTCGCCAAGTGTAGTCCACGAGTGAGTACTCGCGCGTATCTCCGTCTTCCTCGAACGACGTTATTCCGTTGTAAGCCATTGCACCGTCATCTTGTGAATAGCTTGGAACGGGCGTCGCTAATACATTAACCCTTGACGCTCCAAGTACATACGTGGCCTTGCGCTTCAGGTGGAAAGTTAACCGAAGCGATGGTTGAGTCTGCATGCTTCGGAGAATCCGGTGCTTAGCAGTATGAGCGTGGAAATGGTGGGTGTAGCTTGTGAACGGAGTGACGATAAGCAGAACGACGACGGCGGAAGTTGCGGCGAATCGCCACAACAACCATGGTCGCCGTATAGAGTACTGGTGACCATGTTGCTTTGTTAACACTGTGGGTGTGAGGAGAACTCCGGAGTGGTATTGTTGTTGACGGCAAACTTGAACTTGAGTATTTGGTAAGGGAAAAACCATGTGATTGCTCGTAAGCCTCCTTCCCCATCCTGTTTGATATCTACGAGTACGTTTTGGACGTCGGTCTCGAGTCGAGACTCTCGACTTCTGAATCTTTGTCAAATGAAGTGTACAGTAATTTGACTTGTCCTCACCACCAGAACTGCAACAGTAGCCTCTCGCGTAGGTAGGCTCGGATAGAAACGCAGATAACCTTTTAATGCAAGTCCACCTACGCGAGCGCTCCGGACTTAAGTTATATTGGTTGCGGGCTCAAGCTAATACTAGTAGCGGACTCACGCTAATAGAGATGACTGGAATCATTCCATTGGAATGAAAGACAAAACGATTGAACGCCCTCGAGTAGACGAAATACTGTACGGTCCTTCCAATCACTTGATGTGGCCGTCATGATGCTGTATCCTCACTGTACTATTACGCCTTGTAACGCACTGTTAATGGATCTAGAGGACAAGATCGGAGCAAAAAGAGTTGGCATGGAGTACCCGCGATTATTGTCTAACTCAAATAACATGGAACCAAAAGTGGGTTGGCATAGCTGGTTAAATTGCCGTGCAACTGTACTCACCACCAATTCGACTTTTACCATCGATACAACAAAATTCTGTACTTCCACAACAGGTAACCGTGCTCCTGACCATGAAATCCCTACCATCTTTCTCATCTACAGGAGACACTCGAACCACTTCAACGGCTTCTTGTTATCGTTGAACATGCCATCTCCGTTTCGGAAAGACGTGTCCACGTGATTCAGGCCAGTTCGATAGTGCGCACTTTTGTAAGTATTGTCGAAGATATCCTGATTAAGCCCTATGGAGCAGCTTGTGTATTCCACGATGCCATCATTTTGAGAAGAGTGGTGCGGTAGAATTTTCCCAGCCAGAGCGTAGATAGCCGCCTTTACTGTCACCAAGCCTGAAAAGCTGGTGCTACACATGACAGCGTCTACGTTCTTAGCGAACGCATCTTGGGCAGCAGCGTAGGCATCATTCAACGGCTGCGACGAGAAGTTGGTGCCCTGGTAGGCAAGCGACGTCTCCCCAGTGTTCGTAGGACAGTTGCCCAGCAACTCGATGATACTGGCAACGAAGCCACTTTGCTGTCCATTGCACGATTCCTGGATGTAGTTGGAGCCCATGCTTCCTTCCATTGGGGCACTAGCAGAAACCCAAGTCGTCGACGGATCAAGAATAATCTTGCCGTTGGCAATGGCTCCCGCTAGAAGGAGGTTCGCCATCGAGTGACCAACGTAGATTGTATCCTTGATAGTTCCTGTTACCGGGTCACTTGTACCGCTCACCTGAACAAGCAGATCGACTAGCCGTTGCTGGAATACAGGGTCATTCCACGAGTTTTCCTTGGTGGCTAGAGTGATGTACTTCCTGCTTGAACAACACGGCGAGTGATCACCGATTTCGTCTCCAAAGTAGCCTTCCGGATCATCCTCCGTCAGACCGTGGTCGTCATATGAACTCAGACCAGCGACGAACACACAGGCGCGTTGAGCACCCTTGCAGCCACAGCTATCGTCAGTAATGAGATCCCAAGCACTATCGAAAAGACCCTCGGCTTCTTGAGCGCGAAGAGAGCGGTGTCCCCACTCAGAGAACGAACGAGTCAACATCGACGACAAAGACGGAGTGATACGCTCTCCAAACGGGACCTGTCCACACGAGTCCAATAACTCCGTTGACACGCGTGGAGGGACGATAACCGGAGCTGTTTGCTCGTACTTCACACCGACGTTTAAGTGCTTACCGAAAATCTGGAATCCGTCATCCTGAAGCCACGACTGGTCTGAGCATAAAACGAAGTCTTCGCCCGCAAACTGGAACACCATAACAGATCCACCGGGACACTTGTCGTTCGAGGCACCAGACTGCGTAGCGGTATTCGCACTGTGAATGGCGTTCAATACGCTCTCGATAGGCGGAACCGAGCCCGCAGGAAGGCATCCCGACTCGGCCTCCGATGCTGGGAGGCCATTAGAACGACGTGTGTAATACGTCGTGCCGTCCACGAGGGAGTACTCATGAGTGTGGCCGTCCTCCTCGAACGACGCCATACCGTTGTACACCATACTATGATCGTCCGCCGAGCGCTTTAGTGCCGGAATTGCGATAACGTCGAAGTTCGAAGCCCCGTGCACGTACATGGCCTTACGCTTGATCTCGAAAGAAAGTCGAAGTGCGGGTTGTTCCTGAAGGTTACGAAGAATGTGGTGCTTGGCGATATGAGCGTGGAAATGGGGCGAGTAGTTGGTCAACTGGGTAACTACGAGCAGCGCGCCGACCGCTGCGACCGCTACCAGACGCCAAGATGCCCATGGTCTGCGGTTAGACCGTGGTTTGTTCAGAGGCTGCTTCACGGCACCTTCTTCGAGACTCATTGCAACGCTGACTCAAAGCTAAACGAAAAGTGACCTCGATTCGACAGCATTGCACACAACGAATGAGCCTCGAATGTCGAGTCGAATGTCGACGAGCCTCAAACAGTTGTGGTACAATAGAGAGCAACCTTCATCTACGATTTGCTAACACTAGATCTGACTATGGACTGACATCTTTTGGTTCACGGTATACATACGAAGCACTGCATCTGGCTCGGCGGAGAGCGAATTGGGGAACCAGTACGGGGCTGTGCTCAAGGAAAATGTTGAAAAGAGTCTCGACTCAACGGTTCCAGTTCTCGAACGTACAGTATGCAGCAACTTGGACTCTGGTGGAACAACTATCCCACGAAATTGCGGCTGAGCAAGATGGTAATAGCTTCTCGTTGCAGCAGTAAAGCATGCGGCTACGAGGAATATGATTGTGGAAGACATTTACATCCTTACCTATGGAGTTCAAGTAGGAAAGTCACGACCTTTACTGCGGTGATAAGAATCTATACATGTATATGGTACCTACTACGATCAGTGCAAAATCATTATATTGGAATGTGGTTGATAGCTGGATTGTTTTCAAGTGAGCTTTGGTGGTTCGAGGCTGCCCCTCTTCGTCCTTAAACTAAATAGTAACTACATCAACTAGAATAGCACTAAGATACTCTGACCAATATATCTTAATATATTATGCAATAAGGGCACCGGTGCCTATTATCGCGCACGAACAATTATCGCGCACTTGAAGCAAACCTTACGGAATTTCCCCATACTTTATTCCATATTAAAAATCTACGGGATATATGCTTGTCGAGCTATATTTGGCGATGCAGGCACCTTTGTCGGCCTGTATGCTCACCTATGCCGGCCTGTACGTCCATGCCGTCTCGCTTCCTCGCTCAGCAATGTTGTTGTTCATTCCTCCAATTCATCCTGACAGCCCCAGCTCAACCTCAACTCCAAGGTATGGCGAAGACCATCAAGTCGAAGATTGTGCGCATCAGGAAGAAATGGACGCCACGTACCATGAAAGCAGCTTTGACGGCGTATCGCCGTAGCCAGAGGAAGGGCAAAAAGATGTCGATTCGTGAAGCATCTCGCATGTACAATGTGGCCGAGGCTACAATGCGAGACTATCTTGCAGGCCGGTCGGTAGTGGGAACTAAGTCTGGACCTCAAAGTGCCATCTCACCGGAAGAAGAAGAAGGTCTCGTGAAATCGCTGCTTGATCTTCATTCCAAAGGCTATCCTGCCACCCGTCTCCAGTTCAAGGCTCGAATTTTGGATGTCTGTCGCGATGGTAGAAGGCATCGGTTTTCGCGTTTAGGTCCGTCCGACAAGTGGATAGCTGCGTTTATCCTTCGGCACAGCGATCGTCTAAGCATGCGTAAAGCACGCATCTTAGACCGTTTGAGAGCGGATGCATTCGATGAGGACGAAATGCGATGCTTCTTTGCAGAGTATCAAAATATTCTGAAGGATAATCCGTCGATTGATGCGACAAGGATATTCAACTGTGACGAGACTGGAATGGATCCCCAAGGAGGGCCGCCTATTCGAGTGATAGCGAGGAGGGGAGCCAAATCTGTTGCCACTAAACGTGGGCCAAACCGGGAAAACACCTCAGTGCTGTGGTCAGTCAATGCAGCAGGCACATTGTTACCACCACTGTTCATTTTCAAAGGAAAACGATTCCGGAGCGACTGGCTTGGCGATGATGCCCCTGCTGGTAGCAGGGGTACCTGCACGGAAAACGCCTTCATCGACGTGAAAGTATTCAGCCTTTGGGTGGACTTTTTTGTGCAGAGCATTCCTCCAGTTCGTCCAGTGCTACTTATTCTTGACAACCACAGCGCTCACGTCGCTCTCGAAATATTGGAGAAGTTCAAAGCCAATGATATCCTAACTCTTTCGCTACCGCCACATACGACACACCTTGTTCAGCCACTGGACGACGGATATTTTCGAGCATTTAAGTCAAAGTGGAGGCACGTCATCAATGAATGGGCTGTGAATATTAGAGCAGCAAATGTCCAGAAGCACCATATCCCTGGGCTGGTAAACAAGACATTTACTGAGGCGTGGACGCCATCTATACGAGTTAATTCGTGGTCAAGCACTGGAATGTGGCCTGTTGATGTGGAGAAGGTGATGAAAAAACAAATCCCGTCTAACAAACTCGAGTCTCTTTCAAATCTCGCAAGCTATCGTATATTAGTAGATGACCCCATTCCGCTCGACGAGTTTAATCTGCGGGCTCTTCGTAAACTCAAGCGTGACGGTGTGATTATATCTGAATTCCGGTCTTATAATATCATGCACGCACGGATGAACGCGGCTTCTCGACCAGAACCAGCTAAGAACCACGTCTTCATCAACATGACAGCAAAAAGACTGTTAACGCATGATGATTGTATCGCTGAATTTAGGCTAAAAGCTCGCGAGAAGGAAGACAAGATGCGGCAAAAGGCTGAGCGAAAGCAGGAAGCAGCAAAGCGCAAGCAAGAAAAGGAACGTGCAATACTAGAGCGTAAGCGTGAGCGCGAAGCTAAAAAGGCAGCTCGGCAAGCAGTTGAACTGCAAAAAGCAGAAGAGAGAGACGCTAAAATGAAGGCAAAGGCTCTTGCCAAACACCAGGCAACCGATCAAGACCCGAAGCCCAAGCGAAAACGCCGAAACACTCGTCCGAGGAAGCAAAACCCCACTTCAATTAGTGTAGATGATAGTCAAGATTGCAACTTCAACATCGGCCAGATGGTGGAGATTCCGAGTTTGACGACCGATATTTCAGCCCCTGCGTATACTACAGGGACAACGGAGGCACGATTGGATGCAGGAAATGCAGTTCTATCGTATGATCCAGGCGACGGGAGCTGCACAGCTCACCAGGAGTCGTTTGTGCAGTTGATGTCGTCTTCGGTCACCGATTTTGGGATTTGTTGAGTTTGACTTAGTTTCGCTATACTGGTTGCGCGATAATTAGCAGGCAGTTTTCACAACTTTCATTTCATGTACCTTCGAACAATTCGTTTTGCGTCGTTAAATCAAATGCTCTACCCGCGCGCTTACTTCTACAGATAGCTAAAACACAGTCCTTTCACGTCAAACTTGTTGCAGCGCGATTGGCTTGATATTTGACTCAAAATCGAATTTTCCGCTTATGTGCGCGATAACCGGGTGCAATGCCCTTACATGTATACTAGATCGTCTGCGACTTACACTGGGAATACATGTTCTTAGAACTTTTAATCACATACTAAGTACGATATTTGGATGTTGTCCGAACGTTGACCCATTTACGTTACGTTCACGCAATTAATCCTGTTTGGGCTGTCCGTTTGGGCTGTCCATTACTCATTCTGAGTCCCAGTAATAGCACCGCTGTAACCAGGAAGACGGTGTAGTACGGTTATACAGTCTACGGTTATACAGTCAAACCTCTTTATATGATCCTCTCTAAATGAGTCCTCACTTTTATATGATGCACGATGCTGTGGTTAGAGCCTGTTCGCGTTGTACTAGTACTAATTGGCTCGCGGTGTCTCCATCTACCTTTTCAGCCAATAGAACGATCCCGTAATGCAATTTAAACCAATAAAACGCTACACCACAGTGAACGGAGCATTCCTGACTCAGTTCATACTTGTGAATGATCGCGAACAGTATAACACAGCTTTCTACCACCACATTGCACGAGCACTGCTTTGCTGTGCTACTGTACCCTGAAGTCTTCGCACTTTTGGTGAGGTAACAACTTTTCGTTGCTACCAAATTCACAAAATAAAGATGAGAGTGATTATTGACACCGACTAACCGGGCCATCCAAGAAAGTTCTAGGAACGTTGCCAACCCTATCATCTTTGCGTACGGTTAAACTGGTATACAGGTATACAAGATTTCTCTCACCATTCATTTGAACACAGGAGTAGCTATCGATCGCCCACGCCGAGCTTGTACGTCGCGGAAGCTGTCCTTGCAGGACCTGGTGGACGACGACAGCAGTCGCAGCGACTCCGACGCTAGTGTCTCCAGCACGATCGTCGACGATTCAACCCCAACCAACACGTCCGGGAGCAAAACGAGTAGTGATCACAGCGCAGACGAAAGCGTGACCTGGCCCGATCTTGCGAAGACAGAGTTCGTGTCGTGTGAGGGGTTCCACGCGTATTTGGACCTGTATCAGAAGGAAACGTTCCAGGCAAGTAACGCACACACTATTCGTATGTATTCTCTGTATTAACGACTGTTTATGTATTTCCTACAGGTTCTTCGAACGCGCTCTACGAAAAGCGTGGCGGAGAGGAACAAGCAGATTGACAATGCCAAGAAATCTTCTTCGGAGATCATACCACCGGACTGGGAGACCTACGCCAAGACGATCATCTGTACCCATGGATTCAAGCACCGGTACCGCGGCAAAGGAAAAAGACCTCGACAAGGAAGTACGGCCTATGGGATGCATGGCACAGATATGTATCTAGCTCGTCGTTGATGTGAGATGAGCCCCCCACTGTGGTCGGTGGCAGTTATGGATGCAGATGGTGGCGCATTCGGTTTCAGTCGGTGTTGAAGAGTTACATACTGACATTATGAGTGCTTTCTAATATCCTGTTTTTCTATTCAGATTAATGTGTGTATGCAATTGGTAAGTGAGCCGCCTTCCAAGTTTGCAGTGTATGTGACGAAGACTGCGCTCACACTCAACCACAAGTTGAGCCTACGATCCTACAAGCACTACCGGCTAATCGCATCTCAATGAATGGCGAAGTGCTGGAAACAGTTGACTCGCTGCGCAAAGCTGGTGCAAAGACGAAGAGTATTCTGTGGTGAACCGCCAGTGGCTTTTGTGAACAAGAAGCTGATTGATGGGAAGTGACCCGATCCAGCCCTGAGAGCGGTCGACGGGTGCGTCAGTGATTATGTCATCGTCCGTGAAGATTACGTAATCATCGGAGTGGATCGACATGGTGCAATCATTTGGATACACGATCGACCGACAAGGACGCGATGATGACACATCATCTGATTTGTACCCACGGTAAGTACCACACGACCAGGTTACAGAGGGGATAGAAGGGACATCATAGGATGGGCAGAAGGTATTGGACCGATAGGACTTAAAGGAATAACAGAGTGGAATTTGCCTTATCAAGAACAAGTGCCTTCGGTTCAAGAACAGAGACTGTAGCGGGAAGTACATTGGCCCATACAGTTATCAAGTNNNNNNNNNNNNNNNNNNNNNNNNNNNNNNNNNNNNNNNNNNNNNNNNNNACCATCCTGCGTCCCGCCAAGATGAGACCAACCCACGGCCAAGCCTCTCATCGAGTCCACCAGAGGAGTGTAGCCAGCCCCGCCGACGGGTACACAAGGTGAGCCCTCAGCAACCCCACGGTTATCGGAGTACCCCCTCCGTCAGTCGGCAGTCCAGGGCACTGTGTGTCCGAGTGGATCGCAACGTGATTTTGCGACCCCCACTCTACCACACTGAAGTTCATTGTTGAGAATTCAGTTGACTCGGGATATCACCGTGAGTCCCAAGAAGATGAAGAGGTGCCAATCAAGGTGTTATCAGGGATGGAGGCGTCATCGGAAGCTGGATCGCCGACGACGCTGCTGAATGAAGAAGGATCAACAGAGCGACAGAACGCTGGGAGGAGCTCTGCCGACAGAAACGAAGAGGAAGATCTTCTCGAAGAGAAACCTCAACCCCCTCCCTATGCCTCCTCAGGAGGCACCGCGGATCACGATGTGAATCGTGATCCGCCCGGTGAGGAACCCAAGGTGAAAACCGAAGGAACCCCACCAACCACCGCTCCGCTAACGCAGAAGTCCTTGCGGAAGAAGAAGCCGAAAGCGTCGCGGAAGAAGCTCAAGGCCCCAGCGGACTCGGACTCCGACAGCCGCGACGAGATCATAGCGACTTGGTCTGATGATCAGCTGGAAGAGGCCTTCCACCGGAATGAGCTCCACGTATTCCTGGTCAAGAACCAGCGCAGATGCCTGGGTCGCTGAAGGGACCGGTGACACCGCCACCAGCGACGACGAACAAGCTAGACGCTGTGAAGGCTGTGTTGCGTCTACTGAAGGATGCCGGTATCACGCCAGGCCCCTTTGCAGCGAAGGATTTGTTCCATCTGGACCTCGAAACGATCCAGATCACACTGTCGGAGCTCTTCGAAAAGCTGAAGGCATTGGTCGGAGAGGCGGAAGCTCAGACGAAGGTCGAGACGAAGCGGGAAGCCGCGGTGATTCAGCTCCCCGGATCGGCTTGGCTTCGCCGACTGGATCGTCCCAACNNNNNNNNNNNNNNNNNNNNNNNNNNNNNNNNNNNNNNNNNNNNNNNNNNNNNNNNNNNACGAATGCAGCTTGCTTGAGGAGACGCGATGTTGCAATCCAGATCGCAGCGTGTACCAAACGTGATGCCTAGGACAGACGCTCCTGCGGCAGCCAGGAGATCAAACGAAAATCCAGACAGACTGCAGACATTCTTCAACTCGGCGATGGAACGCTTCTTGAAGGAGCAACGCGCCCCACAGTGGACGCCAACAGTGCCCCTGGCGAGAAGGACGGAACCGCAGGATGTCGACATGGAGTCTGTGGGATCTGACCACGGAGAATACGATTCGGACGACCTGGACCTCCCTGCCTCCCGTCAAGCGACCGTAGCCACCGCTGCGACAACAACTGGACTGCCAGCAATCGCCCCTCGCATTCGCGTATCTGCCATGTCGGAACTCAAGGAGTTCTCGGAGAAGGACGACGACGAGGATCGCGTGCGGGCTTGGATCGGCAAGGTGAAGTCAGCCTTCGTCCGCAACCAGGCCCCAGACGACGAGAAGTGCCTAGTGCTTGGTGGCCTGTTCACCGGACCTGCGCGTAACTGGTACCGGCAACTTAGCCGGACCACGAGGAGCGACTGGAAGGAGCTCCTGCGCGAGTTTCAAGTGCAAATCTGCGGACTCGGAGTCTCGGTCGCGAGACAATACTATCATGCGAGGAAACGTGCTGATGAGACACCGCTGGAATACCTGCACCGCCTTAATGTCGCAGGACTGAGAGCGAAGCTGCGCGTGAAGAGTGGCCCATCCGACGTTTGCCGCGAGCACGTGGAACACTTCATCGAGACCCTGGATGACCGCGATCTAGCTGACCAACTTGCATTGCTACGTATCTCAGATGTCGATGCGTTGGAAGAGGTACTGTGGGCGAGGCAGCGTGCGAAGAACCGTCAGGGACGCGCACACTTCGGGTCGAGCAAGTATCGACAGAAGGCCGCCAGTTCCGACGCCACGAAGTCGGCTCCAACGCGTAAGGTACAAGCCGTCGTGACCACGAACAAGCCGGACAGTGACAGCGACTCTGGTCTTAGCGGGTCGGAGTCAGATGGTGATCTGCGCCGAATCTACCTGGCTGCAACGGAAGGAGAGTCGAAAACCCAAGCGACTGCGCCAGATGAGAGGCTGACCTGTCAACGCTGCGGTAAGCGGGGCCATCCGTCGGATCGCTGCCTTTTCGTTTGTCGCGGCTGCGGTGAGATCCATGACGCCGGCAAATGTCAGATGGAGGAGTTCTACAACTTGATCCGTCAGTGGTATGACCCTGCCAAGCATGGAGGCGTCTTGCCCGAAAGCGCCGAGAAGATGTTAAACTAGGACGCTCGCCTGGCTGGAAGCCAGGACGAGCCGAGCGTTCCAAGCTCTGCATCTATGCATACGTCGAGAAGAGATCGGAAGTTAGTCAACGGAAGAACCTGATCGACAATACATGTGATCTTCATGAGAAACATACCAGTGTTGTTGCAAGTCTCCGGAGACCGGATGAGTTCGCGCGAGTTGATACCGTCATGGCGCTGGAACTACTGCCTGGTGAGATGCGTGGGTACTGGAAATACCACGCACCTAGCAAGTGGTTCAAGCAGGCCAAGACTGGAGGAAAGATCAACAACGAAAAAGCGGACTTGCTCTTGGATTCCGGCGCCGAGGTGTCCATTCTGGACGCCGCCTTTGCTCGTAAGGTAGGGTGCTACGTAGACGAAAGTCGACAACACGAGTGTGTTGGTATTGGAGAAAGCGTATACGTGACGAAAGGACGTACCAAGATCAAGGTTACCCTGGCCGGATCGCTGGTGTACTTCTTCGACGTCTGGGTCGGTGAAATGACGGGCCAGGACGCAATCCTCGGCATGGATTTCATGGTCCCAGCCGGAATTCGCCTGGTTATGGCTCATGGGACGCTGTGTCTTCCGGACGAGATTCGCATCCAGCTGTCAGGACGGCGCCCGCTGTACGGTGAACACGTCAGTGCGGTTCGCCTTAAGGAACTCGAAGTTATCGAAGCTGGCCAGAAGATCGAGATACCGTTACGATCTAAACCGTCGGAGAAGTTGTGGCTCACACGTGGGGAACACTGGATTCCAACGCTAGTCGAAAAAGCTGGATGGAGACGATATCTGCAATTGACCAACATCAGCGATCGGACAAGATGTCTACCCGCTCACACCCAAGTTGGAATGTGGCTGTCAGGCAACCGGGTGCCGAGACGTCAAGGTTTTGACACCGTCGGATCGCGTCGGTACGCAGAGTGGCAGAACTTGGTGCTGCAAGCAACCACGGACGCGGTGAGTGAAGAAGAGGCATTGATCGTAGAGCCGGCAGGACCCATGGTCGATCACCCGCAATACGATCCGCCGAGGAGCATCCTGAAACGCCCCGCGGCAGTAAGCAACCAGATCGCGAAGGTGTCTGACCGGAGGCCGATCGAGAATGTCCAAGAGCCGCCCATGGCGAGTCAATCTTTGGAGGACGATCAGGTCTGCATCAGCGAAGGAGGCGAACTCTTTGCGGAGGACGTGGACAGCCAGATGGCGGTCCTGCCGGAAGACGTGAAGCGCGAAGATATCCGGATCGAGAACGACGGTGAGAGCAACCCGGAGGAAGTAGATCGCCTAAGGAAGATCATCTGGAACCGACAGCACCTGCTGCTTGGGAAAGGGAACGCACTGCCATCCGCCGCGCGACGTGTCGTCTGCGACATCGATAATCGTGGTGATAATTAAGAAGAACGGTGTCGATATCCGACTCTGCATTGATTACCGCGTGGTGAACAGCCTTGACGCGTCTCATATCCCATGCCGTTGGCCAACGACCTGCTCGAAGACTTGGACAAGGTACTCTGGTACTGCTAGCTGGATATGGCGAGCGGATTCTGGGTCGTGGAGATGACTGAGAGAGCCCGCATGGTGTCAGCCCTCATCACGCCGTTCGGCCTGTTCGATGGCTGCGTACGCCCTTCGGGTTGAAGAATGCGCCGCAGATCTATCAGCGACTCTTGAACAACGCACTGTACGGTTATCTCCGGATCCCGGAAGGCAGCGACCAATCCGGCGCGATAGACGTATTCCAAGCTGGTGAACCGGACTTAGATTCTAGATCGCCGGTGCTAGGTCGCCGATCGTACATCGATGACATCTTGGTGACGGCTGAGTCCTGGGAGTCTCTCTGCGACAAAGTATGACTCTTGAATGTGTTCGACCGATGGGACCTGTCGATCAGTGTGGTGAAGAGCTCGTGGGGTTGCCGCAAGGTAGATTACCTAGGACACCGCAGCAGACGGCCTCGAAGGCTCACCCGAAGAACTTGGAAACGCTGACGGCCCTCACGTTGCGGGCAATGCAGTCCTTCCTCGGAAGCCTCAACTACTACAGCAGATTCATTGAAGATCTCGCGATCTACGCCTCGATCCTGTACGAACTGCGAGAGGTCGACTTCCACGAGATGAGCCGGAACCCTAGTCAAAAGACTGGGGACGAAGTACCAGCTGACGAAGGAAGACTGACGGCACAGACGGACGACAGGGACAAGTGGGACCGAGCGTTGACGGCGTTTGAGATGTTGAAGAACAAGATCGCGATGGCGCCCGTGCTGCGACACTTCGATCCAGATCGGGTACCGGTGGTCGTGGTATACGCGAGCGATTGGGCGATCTCCGCAGCCTTAGTGCAGGAACACGATGGCACGTACATGCCGGGGACGTTCACCAGTCGTACACTGAAGCCCAACGAGCTCAACTATGGTATAGTCGAGAAAGAGATTCTGACTCTTCTCAGGATCCTGGACGTGTGTTACTCCACGCTGGTCACGAGGCCGATCAAGGTTCTAACCACCACCCGCAGCAAAACATCATTACAAGAACGTGTTGGTAACACTATGTGATCTGAATTTGTTGACTTCCACATGTAGAAAAAAATGGAAACTGACAATAATATCTCGTCATCTCGGAAGTAAGTAACGCCTGCTTCCACATGCAAGCACTACGTGTTGGCTACAACTCAGATATTCTACGACCTACATACACAATAACGGACTCCTGTGTATGGGAACAATCCAGATCACCCTCGTGCTTCTTCTGCTTGCCCCGTATTCTTCCTTCTTGGCGGATGAGTTGGTGTCGTCTCGGTCACTTATCGTCGATGACGTTCTTCTCAGCCTCTAAGATCTAGTCCTCGGCCATTTTGTTGTCCAGAGCGTTACATAGGCTGTGAGCGTAGTTCTCCACGGTAATCTTGAGCTCAATGCGTGTGTCCGTGCCTTGCTCCATATTCGCCACCAACACGTACTGATTGATGGATGCCATTTCCTTTGTCAAAATTTGATGATGAAGACACAGGTCGGATTGCTCTGCAATAGATTCACGCACGTGGCCCACCTCTAGCCTAAACAATGCATGATCCCTACTCCTCCACAGGTCCGGTTTGTGCACGCGTTGACATTGGTGCGATATACTTACTCCGCGGGCATTTTCGAACTGTTGACAGCGGACTTTTGTCTGAGTCGTGAGCTATTCGAAGCGTTATGGATGGATATGGTAACTCTTCCGACCATACTTAAACTGTGTATAGAGATTAGACGCTCGCAATTACTAAGCGTCGGTTTCCATGTTTGTAGTTAGCCAATCAAATGTTTCGGTTCAAATAATTTTGGGGTTAGTTATCAAGAGGGCTAGGTAAGTCCTTTGCCCCAGTCGTTCCCAGGTACCAGGGTCGGAGGGGCGAGGTAAATATGTACATATCAATACAAGCTACGAGTTGAAGACATACCACTTAATTATTTTCGGTGTTCCTCTGAGTTTCGCCAAGGATGAGCTAAGCTGGTCATCAGTCTGGAGCCATTAGAAGAGCCCAAAACAGCCAAGGGTGTCTTCCATTGCTTCGATACAAGCGAACATGTAGATATTGGACATGTCAATCAGTGCGTTAAAGGAGGTGGGACAGGTAAATGCTTTATGTCTGTATAAGATAGGTTTCGCAAGTGTTGCATTAACGAAGGCATAAAGGCAACGCGCTTACTCAGAGCACAGCTATCCAGTGCGATAGACATAGTAAACTGTGAATGTTGATCTCTTCACTGAGCTACGACATATTGTTGAAGAAAGTAGCTTAAAGGGAAAGACGCTAGAAACTTCCGTGTGAAAAGAGCTGCAAGATAGTAAACAAAGTGTCGCCATACTCAAAGAACAAGTCGAAAACATGAGGCTCGGTTTGTTGCAAAACGCGAGTTGCACTAGCGACTACTAGGATGAAACTTTGCTTGTGTCAACTGTGGTACATAGTTATGGACGAGCTTTAGATTAGTCGCTTTCAAACAAAACCTTTCCGTCGACGAAGCGGAGGCGTTCTTCGTGCGCATCATCCACATAAAGCCTTCTGAAGAGCTGGGAGGTTTGCCCGTTCATGTTGCCAACTTCGTTTCCTACCCGCTGCACGCGATTGTGGTTAAGTGTTTTCCAAGAATGAGAGATGGAGAATGATAATCGGTCACTATTCCAGAATAGTGACACTCAATTTTCCAGAATAGTGACACTCATTACTGAATCCGATGTCAAACGTTGACCTATACTTCCACAAAATGGAGATCCAGTCTCTGGGGACCGAGATGTATACCCATGACTCGGCTAGATCTGGTCATAATACGAAGATTAAACCTCAGCTCCGCCAAGATCCAGCCCAAATGACATATAAGCGACGACGATCAATAGGGAAGGGCAAGTGCCCGACTCATTTGAGAGATCTAGTGGTTGTGGAGGTAGAAACGGTTGGTGTATAGGACTTAGCTACAAATAAACAGACTCAAATTTTGCGTTGTGTACATTTGCCTTCCTTCCCTCAACAACCAGAACATAGCTGGCCGAACGAGCTCTGTGAAGGCTGGGAATAGCAAATCTAGTGTTGGTTGTGATAACTGGGTAGTATAATGACACATAGTGGACTTTCCTTCACAAGTTCAGATCTACAAGGTTAACAGGATTTACTGCTTGTCTGGCAGTACCTATCAATTCTCAATGATCAAAATCCCGCTATAGCAATCGGCAATTATGACGAAAAGAAAACTCAAGGGAAAACATCCAAAAGGCTACAGTCAGATCGCAGACCAAGATCGCCATATACGACAGGATCGAAGTACTCGCTTGTGATCTGGACCCTTTATCGGACGTAGAGTGAAGATCGTTCACTACTACTCCACCCAATCCTCGCGTCTCGCAAGGGCACTCACGCTTCATCACCTGAACCTCTGCAGTTTCCATAGGATCAAGATGCTGCCTTACCGACGGGTACACGAGGTGAAAAAGTTCAGTAGATCACGGATCGTCGGGGGACCCCTCCGTTAGTCGGTGTCTGGGTGCAGGTGGGAAGTCGGATCCAACAATCTTGCAGCTTCGCTGATCCAGCTACACACGCGATTATCGCCGTGCTCATCACACAGATCGCTCCATTCATCCTTTTGATCGACCCCTTGCCCGATGTTCAGGTTAAAGCCGTTATCGACGTAGCTCGTTTTGCACCGCTGCTGGTTGTCTTGAACTACCCTAACGGGTTCGCTGTTCTTGCAGGAGCAGCTGTACTTGTACTCAAGTCAAGTCATGTTTCTTTTTTGTCCTGGCTGCACGTGTTTATAGTAATTATAAAATAATGTTAGTAAGATGTGAATTGTACTATAATAGTGACTCAAATCACCCATAGTAATTACATTTATTCCAGTATTATAGTTTCGAATAACATGGACTATGTTAGTACTACTTCGAATGCGTATCTGGACAAGCGAGCTAAAAGAGGAAGTAGATTTGTTTTCTAATTCTACAGTCCAGAGAGGACACTCCGCCAGCAAGGTTCGAACTTCAGTGCCGCCTATTGGGCTCAGTGTCAACGGCCGAGGAAAGTCCTCAACAACATTTGGCACTATCAGTATTTATTGATATATAGTTCTTCTCACATTGCTTTGTCTTCATGACTTAATTTGGCTACAGACCGGGGCAGTGCGTGCTACGCTACTACGTCGCGCTGATTGATAGGGAGGATCCCGCCATCGTGCCCATAGAAATAATATGTTGTTTCGCATGAACGTTGAACATTCTTACAGTTAGTAGGATATTAATCGTGAAGGTTTTCTATCCCTATGAGCATATTTATAGGATATCTAACTGCGAAGGGTCTCCGGACCCTTTGGATTAATTCCTCTGCTATTCCACCGGAATAATCTTTTGGAATAACTTGAAGATGAACAGCAGTTGTTTCTCTTTGAGGTAAAATCTTTTGTTTTTCACATAATGAGTAAGTCCAGAATTTACCGTAAATCACGGCGAACATGTAACCTTTCTAGAAAAACTAAACGCGCAAATAGTTTTTACGAAGTATAGATATGTCAAGTATATCTTCAAAATGGTCGTTTCACATGACCATGTTCTCTGCTTCTACGATGATACTTATTCCCCGTGAGTTACTGTAGGCTCTCTAATGCTGGGAAGGTTGAGACTGAGTGTGTATTATATATTCAGTATTTAAATATATATATGCACAGAGTAGAAGATCGTATTCATATTAACCGCGATGGTATAACGAGTAATAGTACTAGTCTTTTGTGGCTCAAAATCACACTGCTATCAGCTCCTGATTTGCTGGTGGCGCAAACTGGTACTTCGAAGGATTAGTTATGTTATTAGAAACATTTTGAATGGCTATTGCGTGACGTGGACATAAATTACGTCCTCTAGGACTGTGGTACCACCGAATTCGCCTCACCTCAGACAATTTCTTTTTTTACCTCAGTATTCATGCCCAAAAAAGCTTGTGCTTGCTAAAGAGAGCAGTATTTTTTTGTCCTAGTCTGAGCTAAGTAGGGTTATTTTTTGCGCGTTTTTTTTTCCTAAAAACAATTCCTGGCGTGAATGAACAGAGCGAGTGCAACTCGGAAGTATGATAGAGACCGGGGCCAAATTGAGTGTCTGCTGCCACAGGTAAAAGACATTGGTTTTCTCTACCTGTGGCCTGACCTGTCAGGTTTTGCCACTTCATTCCACAGGTGGAGAAGTTATTTTTGAGTGCATAAATTACAGAACCTTCAAAAATTAATACTATTTAGTGGCTCTGATGAAACTGTCCAGTTTCGAACCAGTATGCCCCCAGTCCGACGGCTGCAGGTCTACGTCTCCTCGCAGTTGATCATCTGACGGAGTCGGCAGGGGTAAATGCTAATGGGGATTGCGTGGGATATAACAGCCAGTCGCTCGTGCCAAGAAATGAAGCGAAGAAACGTCGAGGTGACGATGCCGACAGTGAGTGGAGCAAAGGTGAAAGTGAATCGTCGGCTTCAGAAGAGGAAAGCGCGGGCTTTGCTGGCTCCGGTATCGTTGGATCTACGTCACTAGTGGAATGTCCAGGTCTAAGTACTACTATCTTCGGCACTTGGAAAGCTTTCTCGAAGTACTTTGAGACGTACGCGTGGGACACGTATCAGCCATTCCGGTGACCTAGTTGTTATTTAGCAGTAATAATTGCAAAGTCTCACTGTGCTACTTTTTGACAGCATTCGTGACACTGCTACGGTGGAAGCTATGAACAAGAAGACCAGAGCACGCTCTACATCTGGAGCTCCTAGTGTTTCTCCAGACTATCTGTGTACGCCATTGATAATCCGCGCACTTGATGGTACATCTCTCATTTGTCTAAATGCTATTCAACATGTATTGCTAAGCCAGGCACCAAAGCTTCATCTAAAAACCAATTTCTCGACATATGTGTATAAATGGAAGCGGTGTGTAGCTGGGCTAGATTTTACACCGGCACGGGACTTCCAGCGATGACGTTGAGCACTATAGAGCACCAAGCAAGAGAAAGAGTACCTGCAGTGATATGCACGGCTAGTAAAAATCACATTCTTACAATGTAAACTGAGATCAAATTTCACGAGGATCTTTGTTACCGAGCTCACCGTTTCATGCTGGATATGAACTGGGAGTAATATCATTGTTACACGCAAAGCTACTAGACATGAGTTGGCGACACAAATATTGTCGCGGTCTTCCTCCTTAGTGTCGGGGTCGTGTATCTAGCTGACCGACGTAGGAACGAGAACTTGTGCGATAATTCCAAATGTAACTTGATATATTCTGAGTACTTCTCTCTTAAGAAGGAAAGACACGACTGAGCCTCTTCCTTACGGTCTCCCCACGACCTAGAAGCTCCTTACCTATCCACAAATCGTTCCCACGCTGCGGTCCACAGCGAGGTACCTCCTCATTCCCTTCATCCCAGTCCCACTCTAGACGTGGAACGCCGACGTCTGCTCCTCTTGTCCTTGCGTTTTTGGATGTAGCTCGTTGACTCTGTAGCGAGCAGACCTTCTGGATACAGTTCACAAGGAAGGTGAATCCACCATCTAGCTGTAGACCGTGACAATCCTCTCCGACTGACGCTCGGCGCCCTCGCCGAGCCGCTCGGCCAAAAGCAGGTCGCACGGTACTACCAGTAGATGTGGCCGGAACGCTCCCCGCCGGCGTTCCACTCGAGGTCTGATGCACAACCTTGACTTCTGACGGCGTTCCCATTGAGGTCTGGACTCGCAATCGTGATCTCTGGTGGCGTTCCATTCGCACGTACTCCATGTAGGAATCCAAAATCAACACAACTAGCAGCACGCCCACCCAACCGCGTTGCACTCCTTCGATACTTCCGTATATCAATCGGGGCAAGCAGATAAGGATCGACAGCCATAACGACGCCAGTAAGTAGCCACCCACTACCAAATCACCGATCCCGCCGACCGCTGTCACTGCCGCTTCACCTGTAGCTCGCAAACACTTGTAGGACGACACCCATAGTAACCAAATCGCATACACTTCGCACCATTTCAAACGTAAGTGTCCAGTAATTCCAAACCGTGCCTCGTAGTTCCGCAGCACCGCGACCGGGTTTAGGGACACCTTCAAAGCTTCCAGCCTAGGTACACGTTCCAGTCCCGCCCCAAACTTGGTGTATTCCAATCCGAACACGCCAACATGAGACGGGTTAGCTAGTTGATCTCCTCCTTGTAGTTCACCAGGGATCGCGGCCTCAAGGGGCTCCCCGACTGGAACTACAACGTCGGTGGCGTTCCAGGCAGCCGTCCCGCCTGGGTCTAGCGTTCCCTTCCGCCCTAGCGTCTCCTCTACTCTTGTCACACCCAAGGGGGTCACGTTCTCCGTTCCCTTTAGCGTCATCGACTGCTCTTCGAGGTCTATCACCGCACAAAACGCCTTTGCCGAATCCGTTCCAAGGAACGTGTCCTCGAACAAGTGGTCGGTTACTACACAAGGAAGCGTCTTCTCCAGCGTTCCAAGTGTCACCGGAAGGTCAATCACTCCACTAACGCGGATCGCGTGCACTGATACGCTGTCTAGCGTTCCAATGTAGGGCCTGCGTGGTTCTGGATTGTCTCTCGCCCTTTNNNNNNNNNNNNNNNNNNNNNNNNNNNNNNNNNNNNNNNNNNNNNNNNNNNNNNNNNNNNNNNNNNNNNNNNNNNNNNNNNNNNNNNNNNNNNNNNNNNNNNNNNNNNNNNNNNNNNNNNNNNNNNNNNNNNNNNNNNNNNNNNNNNNNNNNNNNNNNNNNNNNNNNNNNNNNNNNNNNNNNNNNNNNNNNNNNNNNNNNNNNNNNNNNNNNNNNNNNNNNNNNNNNNNNNNNNNNNNNNNNNNNNNNNNNNNNNNNNNNNNNNNNNNNNNNNNNNNNNNNNNNNNNNNNNNNNNNNNNNNNNNNNNNNNNNNNNNNNNNNNNNNNNNNNNNNNNNNNNNNNNNNNNNNNNNNNNNNNNNNNNNNNNNNNNNNNNNNNNNNNNNNNNNNNNNNNNNNNNNNNNNNNNNNNNNNNNNNNNNNNNNNNNNNNNNNNNNNNNNNNNNNNNNNNNNNNNNNNNNNNNNNNNNNNNNNNNNNNNNNNNNNNNNNNNNNNNNNNNNNNNNNNNNNNNNNNNNNNNNNNNNNNNNNNNNNNNNNNNNNNNNNNNNNNNNNNNNNNNNNNNNNNNNNNNNNNNNNNNNNNNNNNNNNNNNNNNNNNNNNNNNNNNNNNNNNNNNNNNNNNNNNNNNNNNNNNNNNNNNNNNNNNNNNNNNNNNNNNNNNNNNNNGCGTTTACCACAGGTAGCGACGTTCCTTCGGACACTCCAACCTCCCGGAAATCTCGATTCGCGCGCTTCGCTTCAGTCGAGGTTTCTAACGCGTTGGCGTACCAATCCAGCCAATACTCTGGCGTTCCCATGTCTCCAGATGAGACCTCCCGCGTGCGTTCCAGCACTTTCTCCGGTATCCCAAGCGCGACGCTCATGTCTGAGAGTGTCGGCTCCTCCTGCCTCTTGGCGTTCCGCTTGGCACGCTGTAGAATCTTGTCTTCGTCCACCGGGATCAACCTTTCCTCCAGTTCCTTGTCGTACTCCTCGGGTTCATTCTGTATCCCCGGACCGTCACCGCGTTCTAGCATATCCAGCTCTGTATCGGTAAACAAACGGTCGTATTGTTCTGTAGAATCCATCCCCTTGGTACTCTCTTCGTCATCCTCGGCGTTCTGAGCGACGGGTTCCACCCGCCCTGAGCTCACTTTTCCTATGATCGCCGAGAACTGATTAATCCTGGTTCCCGCGGCGTCTTCTGGTGTCGATTCCAGCGCACCCTTGCTTCGCTTGGAGCAGACGGTCTCTTCTACCGTCTTCTCTCGTTCCTCAATTTCCCCCTGGGGCTTCAACGCGGCCTCTGAGCGTTCCGTAGCTCCTCTGTCGGCGTTCTGTACCCGTCTTGGACGTTCCGTTGTCCTTGTCTCCCAGTCTTGGGCCACGTCGTGGCGTTCCGTTGCCNNNNNNNNNNNNNNNNNNNNNNNNNNNNNNNNNNNNNNNNNNNNNNNNNNNNNNNNNNNNNNNNNNNNNNNNNNNNNNNNNNNNNNNNNNNNNNNNNNNNNNNNNNNNNNNNNNNNNNNNNNNNNNNNNNNNNNNNNNNNNNNNNNNNNNNNNNNNNNNNNNNNNNNNNNNNNNNNNNNNNNNNNNNNNNNNNNNNNNNNNNNNNNNNNNNNNNNNNNNNNNNNNNNNNNNNNNNNNNNNNNNNNNNNNNNNNNNNNNNNNNNNNNNNNNNNNNNNNNNNNNNNNNNNNNNNNNNNNNNNNNNNNNNNNNNNNNNNNNNNNNNNNNNNNNNNNNNNNNNNNNNNNNNNNNNNNNNNNNNNNNNNNNNNNNNNNNNNNNNNNNNNNNNNNNNNNNNNNNNNNNNNNNNNNNNNNNNNNNNNNNNNNNNNNNNNNNNNNNNNNNNNTGGAACGCCGTCGCGCGGAGAAGTCGGAGGAGCCACAGCGTTTACTAGCCCTCTCGGCGTTCCTGGCCCTAGCTGTTGCGTCCTCATCAGCTGATTCATCTGACGTAGCTCCTGGAGCACTTGGGTCTCAGTCGAAGCCGCTCCCTTCGCCCTTGGTTGTCCCGTGGCTTCACCGGCGAACTCGTCTTCTTCCTCGACAGGGAGATGCAGGTTCTTGTACAGCAGTAGCGCACACGCTTCAGGAATCGACGTGACCATGCTCGCATTCAGTACCGCCTTCATCTGCTTATTCCGCAGGCCATCCAAGAAGAACTCGTATTTCATACGAGGCTCGCAGTAGTTCAAGGCTTCACATATTGTCGAAATCCTGTCGCCCCACTCCTCGGCAGACTCGCCACGCTTCCTCTTGGCAGCCTTGAGTCGGCTCCACAGCTGCGCAGGAGTCTGGCAGATAAACCGGTTGTGGAACCGCACCCTCAGAGCTTCGAAACTATCGATCCTGGAGTTGTACCACCACTCTTGACCAATCTTGCCCTTAAGGCACTGCTCGAACGCCGTCAACCTCATCTGGTCGTCCATACCATGCGTGCACTTCTCGAAGGAACGCCAAAACGCCGCCGCCCTTTCACTCGTGGCGGTGTCGGAGTAGAAAGGAACGATCACCTTCACGGCGTTCCTCAACACAGTAGGGATGCCCACTATCGGCTCGTTCCTTCTTGGTTGCGTTCCAATTTCTCGTGCCGCATAATCACCACCAAGGTCAAGCGTCCGACCCACCATGGGTCCTTGAAGGAACGCCGAATGTGTCGGGTAGCCTCCTTGACCACTGGAACTCCTGCCCAGCCCAAGGCCTCCCATGCTCGCAGGCGTCTGAGTCGCGGGAGCTGCTGACCACGCTGGCAGCATCCCACTAGAGCTCCATCCAGCCGTGGGCGTTATCGGAGGTTGGAACGGCGGATAAAGAGCACCCGGCCGTGCCGCGCCGTACCCTCCATCGTTCCTGCTAATACTCGGCGCCTGTATGGTCACGCCACCATAGGACGGAATCGCAGCCATCGGCATTCCCACAGGCGTCGAAGCCGGCGCCGGTAGCGCCATCCTGGGAGCCATCGAACCTTGGTACCCGAGCATCGGCGTACTAACCGGTCGAGTCTGATCGACGAAGGCGTTCCCAGAGGACGCCGACACTGGGTGTGACACTGGCCTCACCCCCGTAGGTCGTGGCGTTCTCGTCGGCGTTCCAGCCGAGGCTGACAGCCTCTGGAGTGCCCGACTAAACGTGTCGACCAACATCTCTTGTAACGCGGAGTCCGACGTCGGCGTTCCGGCCCTCCTTGTCGGCGCCTCCGACGCCCGCGCTGGCGTTCCTCCTTGCCTCCTGGGTGTGCCACCCTCCAAATACGGTGTTCTAGACACACCATGGCGTTCCACCACCCGCGGAGAAGTGTGCGTCGTTCCTCTCGGTGTCGAACGCCGCACCGGCTGGCGTTACGGTCGGTACCTCGCCTTGCGTGTCTCTCACAAGAGGTAGCGACGACCTCGACGCATCGAAGGGAGAACGTGTCTCTCTGTCAAGCTCTCGGGGTCGACGTAACGGCTTCCGCCGTCTCACTCGCCGTCATCCTTGCCGGAGCCGGCTCCTCGTTCGGCGCTGGTTGGCGTGCCAGCCGCGCGAGGAACTGATTAAACATCTCTCAGCCCCGGGGCGTGTCCAACACCGATTCAGCCATCCTTCTCGCTCTTGGAGACAGAGGTTCGGACCCGAGCGTCCCCTCTCCATCCCTTCGACCCTCGCGACCCTCGACTCTGGGTTCGGTTCTCCTCGGCGTTCCTCGTTCCGAACCCTCGTTTGAACCGCCCCAAGTCTTCCTCTACGCGCGTCACCTTCGGCGGACCCTTCGGCGTGCTCTTCGTCTTCGGCTTCGCGAATCTCTGCCGGAGGTGGCGTTCCCGCCTCAAGCGGGGGAGCCCACCCACTGAGCCCCTCACTCGCTTCCTCTCCTAGTCCCTCTCCGGACCACCCATGAGAGCTCATTTCTCGCTCTCGCTACCCTTTTCCTTCGCCTTGGCGTTCCGTTGCCAAGGAACCTCGAGTTACTCTCTTTCTCCGCTTTAGTTCCCACGATAACCCGGCGAGAAGATACCCTGCTTCTCCACCAAACTGTCGCGGTCTTCCTCCTTAGTGTCGGGGTCGTGTATCTAGCTGGCCGACGTAGGAACGAGAACTTGTGCGATAATTCCAAATGTAACTTGATATATTCTGAGTACTTCTCTCTTAAGAAGGAAAAACACGACTGAGCCTCTTCCTTACGGTCTCCCCACGACCTAGAAGCTCCTTACCTATCCACAAATCGTTCCCACGCAGCGGTCCACAGCGAGGTACCTCCTCATTCCCTTCATCCCAGTCCCACTCTAGACGTGGAACGCCGACGTCTGCTCCTCTTGTCCTTGCGTTTTTGGATGTAGCTCGTTGACTCTGTAGCGAGCAGACCTTCTGGATACAGTCCACAAGGAAGGTGAATCCACCATCTAGCTGTAGACCGTGACAATATATGGGCCGGAAAAGGCTGCCTTAGCCGCTTGGTATACTCTTGTCACGCCCAATACTCCTTTCTTCTAGTCTCTTAGTCTGCCACCTGCGAAATTAGTGCTATAGCGTGGACCCGTATAACCCCAACATCCCAGAAGCATAGGTAATCTGGTGAATTAGTCCAGGCCCTCATCGGTTTCCTGTAGGATCCCAGACCTAATACAGATTTCAGTCCGGGTTTTGGTGTATTCGTGTGAACTACGTGGGTAAATCGAGTTTAACAAGAGTCCGAAGGCTTACTGGTGTCCTTGTCCGTACTGTTAGAAGGGTAGGTACCCTAGGGGGCGCCAGATTGCTACCACAGAAGGAAAAAGTAAGGCTGCCACCACTTCCTGCCAAAAGGTCGTTGTTCTCTTGCATAAGCACATTCTGTCCAATCGCGTCACTGCTCTCCGAAACATCAGTAACCTCTATTGATAGCATATCCGCGATAATAGATTACCGATAGCTTCGTATTTTAAAGACAGGATTGATCCGATTATAAACTAAATTAGTGTGGACAACAAAATTAACCTGTGACAGCAGCAACGTCCGGGCCAAATCGGGAAGTTTGGCGGACACAATACACACGTACAAGTCTATGGTATTCCGTCGAATGCGTCTTTCCGCCAGAATCTTGTCAGAAAAACTTGCTATTCAGACAAATCTGTAAGTTTGCGTGATCAGATAAAACCACAAGCCGTTACCCTATGAACATTCTGCCATCGCCAAAAGCAGAATCTATAGCTGAGTATGTTTCGGATTTTTGGCCAAGTTCAAGTACAGTACTCACCGCAATTAGTGTCACCGACACTTTTTCATTTAAGGTGTTTTTTTGCATAAATTTAGTGTGAGTATTGCTATTTTTGAACTGACACTAATTTATGTGTGATAAAATTAGTGTCACTTAGACTAATCATAGTCTTCAACCACACCGGTTATTCAGTCCCCACATCCTCAGCACCACTTTTACCACTTCCACATGCATCACTATCTACCGACACAGCAATCGCAGACTTGCCATCAATCTCGTCAGGGTACTTCTTCATAATTCCCTGAAGATGAGAGAAAAGTTGCTTTGGGTTTCACTATCAAGTGAAAGGCCACATCTAATCATCGCCTTGCTGGCATAGTTGATTCAGATTGTCGAAAGCTGCAGAAAAACTACATGTAACAGATAGATTTTTGTGAAATCCGTTCTTTTTTAATTTAGAACCCAATATCTCTAAACTACGCGATTTGAATGATGGCCGTGAACATCCTACGAGAGCTTGTTAAAATTTACAGCAGTACAGATTTTAAGCCTACTGAGTATAGATTTATTGAAAAAATCTAGAAAATGTCATTTTTATTACCCGACCAAATGGGATTATAATGCTTCCTGCGATCTGATCATTTCTACTTCCGCCCGGTGTTGGCGTCTCGAATGAAGTTTGAGACTTGTGCTGCAAAAGATTGTTGGACAAGGAGTGTAGCTAACAGAAGCCGTTTTCCTCTATTTTATGTATAAATAGTTTGCTTCCCAATAGTACCAGAGCATGTTGTTGTCCATTGGCGCGCTAGTATCTTGGTGGAGCCTGCAGAATCGTGGGGTTGTACTAACAGATAATGTTGTACTAAGAACATTCAACTTCGCACGTAACTATATTTATAAATCTATTTAAAATATCTTTCGTTTTCGTAAAAAGAAATGTATTATTGTATTATTCCCAGCAACGTCGAAGACGATCTAGTTCTTAAATCGAGTGACTGGCCTTTTCTGCATCCTACCAGCAAGATTAAAGTTGAGCCGACTAGCGCGAGGTTGTCAAACAGTTGAATCCAACCTAAGCGATATTTTCGATGCAAATCTCTGCAGCGAACGGAAAAGTGAGCTCATCTAATCGACAGTTCGCTAGGAGGACAGCGATCCAAATTGGATCGCAATTCCAATCGCTCGTCGACAGAGTTACACGCTCTATTTCAGTGGACCTTGACGCAACCAACTCGACAGTTGAAGTCTAGCAAAGGTAAATGGATAGATCGAACACGAGTGGTAAGATGCAGTGTTACGCCACACAGCAGAAGTTCTGGGAATTCGCTCACGCAACGGCGTGTACGTCAGACTCTTTTGTCTCGTGGAGCTTTAAGGCAGTGCAATCAGCCGGGCAACGCTTCACCGAAAACGCTCGTAGGAACATGAGCGGCTCCACCGAGTCCCGGTGCCATCGAAAAGCGACAGGCGCGACGCGGCAAATATTGACTTCGTCAATGCGGCTCGCAGCGTCAATGTGGACTCGGTGCAGTTACACCTCCGTCGTCATTGGAGTGGGTTCCCTCGGGCCTGTCTCCATAGTCTCAGTTAGACGGGCGGCTCATCTGCGGGCTGGCGTCGGCAGCTCTTCGATATTTTTCTTTCTTGGTCCAGCAGAGCGGCGTTTCACTCTCCCTCTTGCAAGATATCGAGCACGCCGAAAAGTGAGGCCCCAGGTTCTCATTCCCTCTTCGGCACCGTCGAGACCGCATACTCGACAATCTTTCCGACACCAAACGGCAGCACGTCGGCTTTTCGATGGGCCTTGCGGACTACATGAGTGAAAACATGAGCAACAATGGCCAACAGAGCTGGCGCCAGTGGGAACCGGACCATGAACCCCCTATGGACGGGAAACCCGACGTCCCGGACGTGAGCTGTGTCGGTAACGTTGAGCCACGCCCGGCACCGGCATCGCAACCGCTGTCGAATGGCGTGCCCAGTAGCGCACTGGCGCCGCTCAACCACCACAACCAGCTCACGCGCTTCATTGCCAAGCAGACGCTCGGCTACATCCCCAAGCTCAGCGTGCGCAGCCCCGAGCGCAGCACGTCGCCGCCCAGTGCCGTTTACGGCGGCATGCCACGTGAAGGCGGTGTCTTCAACTTCGAGAGCCCGCGCGCCAGCGCCGTGCGATCGCCGTCGTTCCGACTTCCGAGCATCGGTACCCCGCCACTGTCACCCCAGAAGTGGGCGAGTCCGTCTCCGTTCGCGAATCAGGAGGACGCTGAGAGCGGCCGCCCGAGTCTGCCGGCACTGAACCAAAGTGCCGGCAGCTTCATCCAGCGGTCCGGTAACTTCTCCGAGAGCTGTTCGTCCCCCATCCCACCGCTCAAGCGGGCGCACCAAGAGACGACTCGGCACGCCATGTCCATCGCCGATTTGTGTCAGCCCTTCCGCTACGTGCGCTCCTCGTCCTGTCCGTCTGACACGAACCCAGGCGCGTCCGGGTCCAATCCCGCGACACCACCGCAAGAGAGCGTGCCGCAGCCCGCCGTCGAACAGAGCTGGAGACCGGCCATTGAACAGCAGACCTACATCCGCACCCAGTCGTGCAGTAGCGACGCCGACATGCTACGCGGTAGTCTACCGCACAGCTCGGACGAGTTCCAACACAACCGACTGGAGCGTAGCAGCTCCATGGACGCGCCCACGCTCATGCGCCACCTCAAGCGCACGGCGGCCGAGTCCATCGACCTAACTCAATGGCTCGACCGGCCATGCCGGAACTCGCTCAGTTCGCTTGCCGACTCGGCCGATTCAATGCACCAGCTGGAGCAGGCCGGTCGATCTATGCGTATCTCGGACTCACCACGTGCGGATCTCGCGCCTAACGAGACCAAACGCGAGAAGAAACTCTGTGCCTTTCCGCAGTGCTCCAGCAACGCCGTGACGCGCGGGCTCTGCATCAGTCACGGCGGAGGTCGCAGATGCCAACGCAAGGGCTGTACGCGCGGTGCTCAGAGTAAGGGGCTTTGTGTGGCCCATGGTGGTGGCCGTATCTGTCGCGCCGCTGGTTGCTCCAACATTCAGCGCAGCATGGGCCTGTGCATCCGGCACGGCGGCGGTCGACGCTGCAGCGTCAAAGGCTGCCAGAAGGGCGTCGTGCGGCAGGACCTGTGCACGGCGCACGGCGGCAAGCGCAAGTGTCGCGTGCCGGAATGCACCAAGCACGTCAAGAAGAAAGGCCTGTGCCGGTCGCACGCCAACTCGATGTATGTAACCTCGAGCTTGCAGTAAATAAGTAAGGCACAGGCTGCCAGCACCTACCAGCCCGCCTTGATGACCATGTTTATCCATCCTCCCATCGACATTAAACCAAAAGTGTACATATAGGCGATCGCCAAAAGTGTCTATAGGACAGGTCCCATGCACGTTATCTTTTCGGTGTTGCTTTCCTAGCTAATCTTCCATCGGGGGTCGTAGCCGCTGCGATGTGCAATGCGCGGTTTGCTCGGCCGAGCACCGAAAGACAGCATTAATGGAGCTCCATTCACTTGCAAACGCCACTAGGGAACTTGCCATGGTGACGAGTGTATCGTATCATATCAAGGAATCTCTCGGTGGCTTCAGACTTAAAGGTTGGATGCTTGGAAGTCTTTGGATACGTGTATTCATTCCTCAAGAAACCCATGTCCTCACAAGATCGCGCTGCAAAGAACCTGCACTAATGAGTCAGACGGGGACGCCCGTTGCCACCCATGCAACTTGACCGCTTTCCCGACTCGGGAATCCCGCCACAGACTGTCGCTGGAGGAAACCACGCCGGGAATGGCGTGCTGGCACTGCATGGCAGCCTGCAAGTGGCAGGAATTCTTGTTGCTTCACGATGATGCCGTTGTCGCTAGGATCCGAGTGTTTCTATTAAGGGATTGCTCTGTAATCCTAAGGAATTTGTGGGTGGGAACTTAGCCGGTGGCCTTAATGAATACATGAACTGCATACCGGGCTGCTTAATGAGCGCTATGGTGTATGTCGAATCTCCGTCCGCCTTCGTTCGGTAGATACAAGAGTCAGTCGATCGCCCGCTTACTGCATATGATGAGCTTCTAACTGATGAATCGACATGCACTCCTGGAAAACCAACCGCTGCAGTTCCTCCTTGGGCATCTCAACACCCAAGTCTAGCGACTCACGCTCGAAGTCAAAGTTAAAAGGTTCGGCACACACAGGTTCGTCCGCCTTTAGTCCATAAGAAAATACAAGCGCAAGTCAGTCATAAACACCAGAAAATCAGATATCAATCAGCACGTACAGGGTTCTGAAGCTGCGCCAAGTATGGATGTGCTAATGCCTGGACGACGGAAATGCGCTCACCCGGATTGAACTTGAGCATCTGAGAGAGCAAGTCCACTGCCAGTGGGTTGGCATCCGGAAAGAATTCGATCAACGGGCGCTAATGAATACGTTGAGGTCACATTAGACGAGTAAAACAGTAAAAAAAAAAAAAAAAAAAAAACACGACCCATGCTGCAAGATGGCTCGCTTCGCAGCTTCGTGAGGCACAAAGGCCATTTCCTCTTCAGTAGGTGATCCTAGCACACGAATGATCATGTGTAGCTGATCGGACGGGTCTCGCCCTGTGAAGAAAGGTCGACGACGTAGCATTTCGGCGAAAATGCATCCGATAGCCCACACGTCCACTGCGTCATTGTAGTTCTGACAGTCTGTGAGCAGCTCCGGTGCTCGATACCAGCGCGTAACGACGTATTCGGTGAGATCTTCGTTGTGCGCCGTCTCCACTCCTCGTGCCAATCCGAAATCACAAATAGACAAGTCGCAATTGGAGTTGACGAGCAGATTTGACGGCTTTAGGTCGCGATGTAGGACGTTTCCTGAGTGCACAAACTTCATACCTCGCAAGATCTGATACAAAAAGTATTGGAAGTGCGCGTCAGAAAGGGGCTGCGAGGAGCTGATGATCCGTTCCAGGTCGCTCTCCATGAGGTCCGTGACGATGTAGATATCGTGGAAGTCCATAACGTTGGGCGGGATCAAAATCACGTCCAGAATCTGCAGAAAACGCCTTATTAATGGACAATTTCAATAACATTTGCGCTAATAACTGCACTGCATCTTACGTTGATGATGTTTTCGTGCACTCCGAGGTGTCGGAGTAGCTTCATCTCGCGCAAGATGCGCTTGGCGTCTGTGAGGTCATCGAACACGTCTGTGATCTTCTTGATGGCCACTTTGCGTCCTCGTAGCTGTAAGAACATAAAAATAATTGCAATGTTTAGATCCAGGATTGCGGATCTATAGAAGAGAGTTTAAGATACCGTGTCTTCGGCGGAGCAGACGATGCCGTAGGAGCCACCACCAACGGGGCGCAAGTTCACGTAGTGAGAGCGGACTTCGAAGACATCTCGCGACACCGTGACGCAGTGGAAGTCCGGGCCGTAGCGGGACGGCTCGATCGACATGGTAGAACACTAAGAAGGAGACTGTTGAGGAACTCTTCAAGATACCTCTAAACGAATAAAGAGATGTTTTATTTAACAAGCGATTTGTCAGGTGAAAAAATCCGAGAAAACGGTTGTACAGTATTAGAGCATTTTTATTCGGACTTGATACTACAAAGTTGAAAAAGCTACTTTGTGGAATGGGTTTCAATATATTCGCCTGGAGACTGCATATTGTCCAAATAGGACAACGTCACTGCTCTCGGTGATCGTACCGTGTGCTCCGCGTGTATCTAGGTTGTTGGTCACCACCTCTGGTTGGGGTTCCGCTGCTGCTGAGGTTGCTGCTGTTGCTGCCCCATGCCCTGCCACTGAAGCCCTTGGAAGCTATTCTGCTGCTGTTGCTGTTGCATGCCGCCCTGTGGTTGGCCCATACCCATGTGCATCTGGCTAATGTTCATGCCCGCAGGGCCTCGTGGAGCCATCGGCGAGGGACCACCAGAACCCATCGGGTTGAAGCCGCCCTGCGCACCATAAGCCCCGCCATGGCTCCCCATAGTAGTCGGCGACATGCCCCGGGGCGCATTGTTTGCACTCAAGTTGGCTGAGATCGGCGAAGGCCGCATGGGTGCCGTGTTGTTGCCAGCAAAGACATCGAACGGGTCGCGTGCTGCTTGAGGTGGAGCGGGGCTCTTCTGCTAAGAATTGCATGATTCGCAAGTAGAGAAATTAGCTATTAGAATATATATGGAACAATCGGAAATGAAAAACCGCACCGGAGGGACTGGCGAAGGAGCTGAAGGAGCTTGTGGGGTCGGCGAAGGCACAGGGTCCGTCATCTGCAACACAATTCACGAGACATCACCTATCAGTTTAAAACCTTCGTTAACACGCGAATAGCTTCACCCACCAGTCCAACTAGGTCATTGTTGAAAGTCTTTTGCGCAGCTTGAGGTTCTTCTCGCTTAGCTGTTGCATTGGTACACAAAGTGACAGTTTAGGACCCCATTCCCATCAAACTTCGCAGACATATTTCTCCTTACTGGGAGATTGAGGGGGCTCTGACGTCTCAATGAGGTCGGGAGCTTCCGCTTGGACTTTGGGCTTCTCGGTACGCTCTGGTGGCCGGGTCGAGCTTTCGCGCTGCACTCTGGAGATCTTGCAAATGACGAGCCCATTGAAGTCCGGCACGGGGTCCGCATCATTCACAACGTCTAGCCACACTAGAATATGCCACCCCACCCTTAGTCTAACAGTTTTCACCTCTCTATTACTGCTCTGCCACGCACCGTAAGTCCCCTCGAATGCCGTCTTGAAGCGGAAGTGAAAATCACCAGGCAACGGGAAGCTCTGCGCACAGTAAGAGGAACAATGTGAGCGATCTCTCCTTCATTTCGAGATTACTAACCATCAAGCGCACCTTTTTGACGTGTTGCAGACGCAGCTGCTCTACACGGGGCAGCGGCACCACGTTCAGGTGGTCGGATGAATCCCCGTCCTCAGGCACGAAGTAGTTTAGCATCCCCTCCATGGTTGCAGCAATAGCAAGCTCGGGCTGTTACGTGCGCCTTCTTGAAAAACTACGGTAACCGGTAAAGAGTTCTGCGCACCTAACACTAGTAAAGTACCGGTATTGACCAAACAGAACTGCCGCTTAAGTTCGCACTGTTAAAACCGTCTCAAATCGGTATGCTCAGTTGACGTTTCTCGACCTGAAGATGAAGCACAACGATGAGGAGACCAAGACCAAGCAGGTGAACACGGATGCATTGCAAGCGGCGATGGATGAGCGCGCGCAGACGCGACAGGAAGGTGAGAGGAAAGACGGAGGAGAGGGCGAAGAAGAGGAGAGAGAAGTGGTGACGCTTTCGAGCTGCGTGGACCTCAGCGACGTGCAGGACGGCGAACTCTACTACGTGGGCACAGCAGGAGTAAAGATCACGGAGCTGGACGGGCTGGAGAACCTGCCGAATCTGCTTAAGCTTCACGTGCGCTCCAATATGCTTCAGTCCATGGCGAGCGTAGCGTCTCTAGTGCAGCTGGAGCACCTGGAACTATACGATAACCAGATCCAGACGCTCGAGGGCGTGCAAAACCTCGTGAACCTCAAGGTGCTAGACCTATCGTTCAACGAGATCCGTGTGATCCCCGATCTGAGTCATCTCACGAAGCTTGAGGAGCTCTATGTGGCCAACAACAAGCTCAAGAAGATCTCGGGCATTGAAAACCTGACGACGTTGAAGAAACTGGATCTGGGAGCCAATAGATTGCGAACGATTGAGGGACTGGATGGTTTAACGGAGCTGAGAGAATTGTGGCTTGGCAAGAACAAGATCACTGCTATCCAAGGACTAGAGAAACTGACCAAACTGAAGATTGTCAGTGTGCAGAGCAACCGAGTGGTGAAGATCACGGGCTTTGAGAACAACGTGGAGTTAGAAGAACTGTATCTCAGTCACAACGGCATTGAGAAGATCGAGAATGTGGAGCACTTGGTAAGACGCTGGGTGGTTACTGATGGTTGAAATATGTTGCTTAGTTGTGTTTTTTTTCGTTGTACAGACAAAGCTGACTACGATGGATCTGGCTGGTAACCGTATCACGAATATTCCGTCGACGCTGGCGCCGCTAGCACAACTGGAGGATCTGTGGCTGAACGACAACCAGATCGCACAATATGCTGACGTGGAGCACCTTGTACCGCTGGCAGGACTACGCACACTCTACCTGGAGCGTAATCCACTCGCTCAAGACTTTGAGTACCGAAAGAAACTAGAGGAGCTTTTACCTGAGCTGGACAAGATTGACGCGACGCCGACGACAAAGGCGAGACAAGGACGCAGATAAACATTAGTCTCGCAGTACAGTTTAAATGCTGATGAGCTGGGAATTATCATGCCAGCGTGGTTGTACTCGAGTCGGGTTCTTTTGTGAGCTTTGCCTTGGCCAAATGCAAATACTTTTGCCACGGCTTCACGTCACCCATGTCGGTAGTGTCTGTGTGGTCTGGCTGTTGCACACCGTGACTGAACGGCTTACCATTGGTGATGTAAATCTTTGCTGGTGGTGGGTGGATACTACAGCTGATAATAATGCAGACCAAGCACATGCCATTGATCACAACCATCCATGAGCCACAATGCAAACATCTCTGTCCTCTGAACTTGCCCTTGTAGATTGGAATGGCCATTACGCCTGCTGTCCCAAGAAATGCAAGCACAGTTGGCACTACCCAAGCTGTAGGACGTTCTTGTGTGATAGGGATCGAACGAAGGTGAAGCACCTCGCTGAAGATGTCAGGCGGGTCCTCGCTCTCCGTTATAGTCACCGAGCATTCGACTACGCTACGCCAGAACTCTGCTCCGAAATTCAAGGAACGCTCAATAACCACCAATTCCAGTTTGTATCCACTCAAATACGTCGACAAGTTTCGTGTTGGCATAGGACACTCGATGATAGTTTTATCGTCCAGCGCGTTCCGCCGTGCAAAGCGATACGTTCTTCTTCCTTTGCTCACGCTCAGACGTTGGACGTCATTAAGCGGACACGACAAATTCCACGTCTCGTCAGCTCCTAGACGTGGCACAGGGTTCGTGCAGCACTGTAAGCAGTACTGCTGGTTCATCAACCACGGATCTGTGAACTGAGTCTCGAAGGTATACGCCTTGTGGAATCCTGCGCTCGCATTCAAGTCCTTACAGCCATTGAGGGCGAATCCAGCATAACATTGCTGAAGGAGCGACGTCACAGTCGTAGGAGTGTCCAATGACTGAATCGCACCATAGATTCCGTACGTGGCCTAAGAAAACAAAAACAAAGATAAAAAGTTAAAGCACTATGCCGATTTTATGACCAAGATAATGTTTTTACCCTGATCGAAGACGCAGACAACGATCCAAGAAGCCATGAACCTGCAAACCCCACGATGCAGACCCAGAAGTCTCGCATCACTTGAACTTAAAACTAAAAATATGGGATACAAAAAGGTGAAAAACTGTTCGCCAACAACTCCCATCTAGCGTGGAAATGCACATATATCGCGCATAGTTTTCTATGTATTGGATCGGGTCAAGCGATTTACTGAGGCGAGGGCAGGACAACGTTCGCAAAAACGTCCGACTTGGGCTGCCAATTCATATTTTTCACATCCACCAAAGCTCTCCCTCCCATCAAAATAACAAGACGAAAAATCCCCTCATTCATGTTCCGCCATCGCTCATCTCGCTACACCCCCCGTTTCATACCCTTTGTTCCGGGTCGTTGGCGAGCTTGCGGCTAGCACCATAACGCCTTTGTGATGACTTCTTCACGTCTGAGCCGAGTAATCTAAGCAAGCACTTCACAGCATCACGGACACCGACACACCAGCACTAGCACGCACGCTGCACTAGGTTTCTCTACTACGCCTGCCCAGGCTTCGGCTGGCTGGGAGTCGGTGCTGTTGCTGTCGTGGTCGCCGTGTCCGTTGCTGCTGTCGATAGTGCCGCTGATTGTAAATAGCTTTCCGGGATCAATTCGTCTACAGGCACCGACAGTGGACGTGCTGCAGCTTCAGTACTTGCGTTCCCTAGCCTAGCCACAGTAGTCGTCGATGTCGCTCCAGAAGGCGGCGGTGACGGCTCCTCATCCGATCCATCGACTGGAAGACCCACGTCATTGTCAAATTCCACGAGCATCGCCGAGGGATTCTGCATATTGGCGTTGGGTATCGTCTCTCCTTGAGCAAGCAATCGTAGGTTTTCATCCAATGCAGTCGATGAGCCATTGGCGTCGCTAAACACGGCGCTTTCTCCATTCTGCTGTCGAGCGATAGCAGCTCGCTGCTTGTCGAATTCCTCCATTTTCTTTCGGAAACGCTCCACTTCACGCTGGTGCTTCTCCTCCTCACTTCGGATCGCTGCTTCCAGTGAGGATTCCTGCTCGTTAAACGAAGATCGCGCCATCTTCAAACGGTCCTCGAGCTGGTGCATCTGCTGGACGTACGTTGGATCGGTGATCGACCCCATCGAGGCTCCACGTGCACGCATCTCCAAGAGATTCAGCCACGCTTCCTTGGTTAGCGTTGACTCGCTTGCAGTGTGTGGCAAACCAGGACGTGGCGGCGATCGAACCACGTCATTGCTAGGGAACGATGGCAGCGAAGTTGTACTACTACTACTACTGCTATTCAGTGGAATGCTGCCATCGAGCACCATTAAGGTGGACGATGGATCATTCAGATTCGCAGTATTCGGCGCCTCTTGCGATCCAGGTATCACCAACTCCGGGGGTACAGCAGCCGGCGCAGAAACCGTAGTTCCACTTGTGCCTAACACACTCTGAAGCACCGAAGCCGGCATTCCTGAAGTAGACACACTTGAAGCACTCTGTGTACGTTCTAAACCAGCAGCACCCATCATAAACGCTTGCTGCTGGTACGCTCCATGAGGCACGTGCACGAACGACATCTTGGATACGTTAGGAAACGGTTTGGACGAGAAGGAATGAGGCTCCGGCGCTTCTTCCCACACGTCTTCCTGCACATCCGAGAGGTTGTTGATCTTGCCCTCCGTCACCAAGAAGCGGATCGAGTCGGCGATATCTTCAAGATCCGGCTCCAGGATTCCAACGTCCACAGCCAATTCGCACGCAACTTCATGTGGGCTGTCAGCGAACAAGTTGAACGGGAACTTGATTTCCTTCGACTTGCCGTCGATCATGATGCGCAGATTCAGTAGGATGCTGTGCTCGTTGTCAGGGTCTTTGGCTGCCTTAATATCGTGTCGCTTTACGCGCTTTCGGGCAGTAGCACCTGCATTATTTGATGCTGGCGGCGGTGCAGTTGGCTGGGGCACTTGTGGAGGCGGCTGTGGTGGAGACGGTTGACTGGGTACAGGAGCAACAGCTTCCGATGCAGCAGCAGCCACTGCCGCTGCTACAGCTGCATCGGATGGTGCATGGATACTCGCCCGGCGGACGAGATTAGTCTGAGGCTCCACAACAGGCTCAGGGAGCTGCATTGCCGGCACTTGGGCTTGAGGAGCTTGAGATGGTGTCAAAAGACCTGGAGCTGAGTTAGGAGGCTCAACTTTAGCCACATGTGCAGGCAGTGCTGAAGGTTCTCCAGTGAAAGACTGTGAATGTTCTGGTGTTTCTTTTCCATTGGCCACCGGTGACTCCGCAGGACTTTCAGCATATTCTGGCGTGGTGTCATTCTCCAAATCCAGTCGTTGTCCTCTCCCTCCCATGATGTTTATCCGCGTGTTCTGGATTGCACTCTCACTGCCAGGCAATGTAGCGAGGAATCGATCCACGTGTGCATCCGCATTCTTCTTCCCAGACGACAAAGGCTCATCAGCAGCAACCATCTCGCTGATAACAGGCTGAGACGGCGAGTGAGTCAACGTCGGGGCTGGTTCAGGTGGTGGAGTGGACGTTTGAACCGGAGCTGGAGCTGGAGCCACTGCTTCCGTTGGCACTGGATCAGTCACTGGAGACGGTGGTTGAGTGATACTGTCGCGAGCAGGTGCTCCAGCTGGTGGTACCTGAATTAATCGATGTGTTCCGGCAGTCTTTTCCTCCGCTGGGGCAGCCGCAATGACACTGCCACCACTACCAGGTGCCGACGCACTACCGCTCGCCGAGGACGCTGCAGACATTTCTTCCGGCTCTAACGAGAGCGAAGGGAATTGCTTACGTCGTTCACTAATCACAACAGCAGCGCCGCCTTTGGATCCGCTCTCCATGTTAAACTCCACGGCAAACGACTCCTCCGCCACCTTCTCCAAACGCTGCTGTTCTTCTTTATTTTCCCGCTCCAGTTCGTCTTCATCCAAACACTCCACCATGTCGTTATCATCGTCCTGTGCCTTCAGAAACGGGTGATCCAATAGATACTGAGCCGTCACATCCACGAGACCATTTCCACGTGACAAACACAACTCGATAAAGTCACGTGCAGCCTGGCTAACCACGCGTTGTAGACCTTTCGGTCGAATACCCGCCGTAACCTTCTTGTAGATCTGTGCTGGATTGATACACTCCGAGTAGGGCACCTCCTTGGTCACCATCTCCAGCACACACATTCCAAACGCGTACACGTCCACTTTTTCATCGTAACTCTCATCGTATAGCTCCGGAGCCATGAACTCAGGCGTGCCCAGTACACTCTGAGCCTTGGATCTCTTGTCCACTGCCAATTGGGTCGATAATCCAAGATCTCCGATACGTAGATCGCCTGTATTACCATTCACAAAGATGTTGTCACACTTGAGATCCCGGTGAATCACTGGAGGGTTCTGACTGTGCAGATAGTGCAGGCCTTCAAGGATCTGGATGCACCAGCGCTTGATGATCTTCCACTTAATGAACTGCACGCGTTTGATGTATGACTTGAGTGTCCCCGACGTCATGATCTCCGTGATGAACACGACCTGGTTCTTCTCCTTGGAGAACCACGAGCCGTAGAAGTTGATGATGTTCTTGTGCTCGAGCTTCTGCAGCAGCTGCACCTCCTGGATAATGCGAGTCTTCTCCGTACTGGGCAACAGACCGATGTCGATGGCGTTCCACGCCACGTCAATGCCCTGGTCTGTATCATACGCCTTGTACACTGACTTGTAGGCGCCTGTGCCCAATCGGATGTCAAAGCGGATGTAGCGGCCGCGGGGCGAGTGCTCCATGGGTCGATCGCCCTCCTCCCTCACATATACGTCGCTCTCCTCCATATCTGGTGTCTAAATGCCTAGATTAAGCTAAAAAAGAGCAGTTTCTTCTCTTTCTGGAGCTTCTACGAGGCGTTTGAGACCACAAAAGGCAGAATCTGGATCGCTAGAGCCTTGGTATTCGTTTTCTAGTGCAGTGGGTAGCTGAAGAGGCCGAAAAACGCAACTGCGCGGCCTGAACAGTGGACGGCTAGACCTGAAAGCTCAGTAGCGCTGCTTGTACTGCACAGATGGAGATCGCACCAGCCTCAAAAGAAGCCCCTGTTCGAGACGAACACGGGGAGCTACCTAGCGCTGCTGTGGAGAACCGCGGGGACGCTCGAGACGCTCGAGACGACTCGCTGCCTATGCCGCTTGGGTCTTCGCTCTTCGCTGTGTCCGCGCGCTGTTGGTCTTCGATCGGGCCCTGATTAAACTTGAGATTTGTAAGAACCTTACAAAATACAAGTGTCCATGAGGTTTTGAGGTTTTTGAAAGTGTAGATTGTAGCAATCTTTTTGGAGATGGCTACATGAACGACGTGCAAGCTGACACACGATGGTGCTCACAGACGCTTCCCCTGATGATACTGTGTGTGCTTTGCATAGAATATCTGTACTCGGTCAACGGCTTCTTCTCATCAGAGGCGTGGTTCTCGAAGCCAGCAATGGTCCTCGAAACTGTGAGTCCGAAGTCATAGAAGTCATTGAAGATTGAGCGGGAACGGAAGTGGTGTCGTGTCCGCATGCGAGTTATAGTATTACAACTCGTATCTCTTGTCGTCTGACATTTTATTACGCATTAATGGTGGGTGAGGAGCCTGCTGCTCCTTAATCCTGAAAAAGCACGACAAAAAATAGTTTCCAAGTTCCAGTAAAGGCCGTCGCGAGTGTGCTGTGGTGATCTCATTGTCAGCAAAACTATGTCTTACAGGGTTAGAAGCGCTCCCCTTAGCGCCTGGGAAGGGGCTGAAAACCTCGATACCAATAACAATGAACGTCGAAAGCCTCTTTGTACTCTGAGCTCGGCTTCTTGGCAGCGACTCGAAGACAAGTGGAATGAAATACAAGTGGGTCGTCAAGGTTCATACTCCGTCGAACGTCTCGAAAGCCTGCAGTACTATTGCGAGACCATGTCAACTACCCGTGTTTTCCTGGTTTGTGTTCTCACCCCACTTCCTGCCCTGAGTTGTTTATTACTGTTGGAATGTCTGCCACTGCGACCACCATCTGAAGGGTGGGCTGCCAACTGGATGTTCTGGATTCGAATGGGCTTAATGGTGTTTACGTTGTCACTTGTGGGGGTCTCCGATTTAATCTTGTTTGTTCCAAATCTCGGCTTTACTCTTTCGAAGAGGATCATCGTGTCATTCGGATCCGCAGTCAGCTATGTTGGGGCGTGCGTACTCTTAGCGAAGTACATTGTGGGATTTCCAATTCCGTTCATGTGGCAATTTGGAGGCCTATTGCTTGGGATTTCTCTACCGCTACTGCTTGTGCTCGTCCTTGGTCGAGCTCCTTTCAGAAGTGACTCGCCATTTAGATATCATTTTCAGCGGTATATTCGCTTGTTTTTCGGGTTCGTGACGCTGGCCGGAGTATATCCACTCTACAAAGTAATGTACGACCTTGCACCTGTGCAATTCCGAGGAGGTGCTCTCATTGCGCTACCACTGTGGAAATTCGCTGCGAAGCATTTTATCATGTGGTCTTCACGAGAATTTGAGGATTTCATGCCGGCGATTGTGTCTTTGTCAGTGGATTTATTCAGTGCACTCTTCGTTTCTGTCTGTATTTCTACTTCCGGATCGCTCTATCTCTCCGTATTGTTTATCGCCACAGATGTAGGGCAGACACTGTTGGAATTTCGCGAAGTGCTGGCAAATGCGACCACAGTCGTCGAGATTCTTCGAGCTCAGGAGGGTTCTTTGCAAAATAAAAACACCAACACTCATGATGCGTTGATGACTCCTAACCTTATCACCAGGATCACTACTATAACGAGAAATCCGAGAGCATTTAACGTGCTTACACTTAAAAGAACGCGATTGTGGGCGTGTTTACCCCATCGTATGACCGTCGACCAAGAAAAGCAAATGGATGTACTTGAAGGCTCACGTTTTTACGGTCCAAGAGGGCTCATTTCCTCCAGAAGAAGTAGTCGAACCCGTCACAAGTCACGGCACATATCGCTGTCATTTGGACTCTTAAAGAGCGCACCAATTGTACCAGGTTTCACGAGCAGCACAAACAAAATTATCAAACGAGGAGAAAAGTCGAGACAAGTGGTTCTACAAGGACTTCAACTTCTTTTCCACTGCGAATACTTGGCTCTGGTTGAATACATCGAGTGTATCGTTCCGTTGGTATTCGCCACGTACAAGTTGGTGCTCCATCAGCTTCCAAATGCCGTTTACTATCCCGCTTCAAGCAACTGGGGTGTGGCAGCTATCGTAAATATTCTGGTATATGCAGCTTTAGAAGTTGGGTCACTGCTGTTACTACATTATTTCTTACAGAAAAAGTTTATTTTTTCGCCGCTGTACCAACTCGCTTTTGCACTCGAAACACAGATGTATCTTGTTCAAGCGCTTTTGTTTCTCGAGATTGTGATTCTACTCCAGTACGAGTTGGAGCATCTTGGTAAGCGGTTTTTTTTGTCCTGTGCCGTGTCGAGAATCGAGAAAAGTAACTAACATTATTCTGCTACCACAATTCATAGGTGCTGACTTTACCTTCCGGTTTGAGTGGCTGCATACTTCTGTCTAGTTGGTGTTGTGAATACTTAAGTGCGGTTATACCGCTGTTGGTACTTTTTCGTTGAAGTAATACATTCAAGAACATACTTACGTGTTGGTTCGCCGGTTGTTTATTTATTCAAAAGTGGCATGTACTCCTCCTCAAGCAACTTTCCCGACACGGTCTTGCCTTGTAGCATCATCAATAACTGCTCGCTGAATGCCAAACCTCGTTGCTTCTCTCGTCTGCACAATAAAAACGTAAAGCGTACATAGTTTCGTTAGCTACCACAATATTTGACCTACTTAGTACGAGGACGTACCTGATGTCAGCTTCCAACATCTCAAAATCGTTTGTCTTCTTCAAAGGTGAACCAGCTTGAGTTTCTTCGGCCAGCTCTGGAAGAGCAAGAGGTTTAACTTCATGTTTACGCACGTTCTCGGGAACATGAGCCAACGGGGGATCCAGCAGATTGCGTACGTCCACGTTGCCATACCAAGTTCGCCAGTTCGACTGCTTTGTAAGTGATTCCAAGAACGTATTCTTCTTGGTACTCGAAGCTCTTCTCTTGGGTGAAGCAATGCCGACCCCGCGTGGGGAGGCCAGTTGTCGAGACAAATCGCCATCCTCATCATCACAATTGTGTTCGGCATCATCATCCGAGAAATGGACTTGTTTCACAAAGTTCGCACAGCCCTTGGACAAAAACCAAGAACTCAGTGGCGTAGTTGACAGCGTTCGTGGTGTCTGGGATGCAACTTGAGTTGGAGGCACCATGCCGAACGACGCACCCCATGCATTCTGTAGACGCGGTGGCAGAGTTACCGTTGGCTGTGCAGGGCGGTCGCGCCTGATATTAATCTCTCTCGACTTTCGGTCACCTCTCATCATCTTCTCCACATACGCGTGGCTATCCATGATGATACCCGCCTTTTTAGTCTGAGCAGGAATTTCAGAAGATACCTTGGTCGTAGAATCAAATCCAACTTCCTTCTTCGGAGCAGTAGTAGAGGTAACCTTGACTGTTGATTCGGCTTGTTTGGCTGCTGGCAGATCAAATTTCGATGTGGTTACTCGGATCTCTAGTGAGGGCGCCTTGCATTCAGGAGCTAATGAGCTCTTCGACGCTTCACTCGCCGATTTTGTTACGCGGAGGTGCTGATTTACGGACTCTCGCACGCCAGGAGCCAGTGTCGTTGGTTGAAGTGATGTCGAGGGTGCGCTAACGGAAGGTGCTGTCATAACTGCATCAGTGTTTGTCGGCAGGTCAGCTTCCTTGCTACTCTTCGGAGACTCAGTCGGCTCTGTTCTTTGGGCAATACATGTTGTGTCTTGTATCTGTGGCTTTGACTGTATGTCTTGAGTAGTCTGCGGCTCGACATCACTGGGCTTAGCTTTGGCTTGAACCAGTTCAACTTTACTTGCAACTGCATTCCGTTTTGCAGGTCGGTGGATTGGATCAATGACGGAGTCGACGGATGTCTGGCCAATAGATCGCCGTCGCTTAAGGCCGCCACTGGGTAGAAACGCAGGGTCAGAGGCTTTTTCTTTCGCCAACGGTGACGGTGCAGACTTCATCGTTGTTACAAGCGGTGGAGAAGCACTTGAAGCCAAAGTGGAGGCTGACTCGGAGATTACACTTGTAGTGTCAGTTGCAGCGATCGAAGCCGTATGTGGTTTCTCTGAAGATGCAGTCGGAGCAATAATTGATTCCGGTGACGGCTTGGTATCAAAACTGTTCGCAGGGTCACTTGTAGCAGTATCCGGCGTTGAATTTTGATCTGCTGTCGCAATTTTGAACGGAGTAGTCGTCACCTCATCTTTCCTTTGCGATGTCACGGTTTCCGGCTTCGTGGCTTTAGGAGCCTCAGGCATTACCGAAGTTTTGGTGACACCGACGACCTCGGGCTGCTTGGTTTCTGTCTTCGCTTCAGGCTTCTTCACACCAGCATAACCTTCTTTTGGTGGTAAAACCGGAGACGCAGTCGCACTATCCTTTGCCTTTAACTTCTTAATCGTTTTACGCGGACTCGCCGTCGCTGGGGCTGCAGCAGTCGTAACATTCCCCATCTTGTTGGCATGCTGGACCTGTGCACTTTTAGTGGGGCTTGCTGCTAATAACGATGTCTTCGTTTTCCTATCTGCAGTAGGCGACGCTCCAGCATGACCCAATACTGCGACTGCCTTCTTCTTCTTCGCAACCGGCGACTTTGTGCTCTCTATCACCTGTCCCTCTTTCGTAGAGGCTGTTACGGTTGTACTAGCCACGGTATCTCCACTATTCTCTGCTACTGCGCTCAATTTTCTCTTCTTCTTCTTCTTGCCGCCCGTCAGTGACACCACATGCGGCTTCACCACAGCAGCAGGAGGCGTCAGTACCGCCACTTTCGTCTTAGGTGACGCAGATGCAGCCGTTGGGGACTTTTTCGCAGCCTTTAGAGCTTCAGCGGCTGCCTGTTTCTTCAACCGTTTACGCTTCGACTTGGTCATGGGTTGCTCTTGAGACGTAGATGCTGGTTCTGGTGCAGCAGAGCCGACCTGAACGTTCGGATGGCTGGCTGTCACTTTCTTCGCTCCGATCGCTGCCTTCTTGTGGGTAGCAGCGGCCTGGACCGAAGTTGCTGCTGCTTTCTTCTTGGCCGCCTTGCTCTTCTTGCCTTTGCCTCGCCCGCCTCCGCGTCCGCCTTCCATGACTGCTTACACTAGTCCTCCGATCTACTACTGAACGGGCTTTATTTGGTGTGAGAAACACGAATGATTCACTTAGGTACGATGGTAGCACTTCAACCTTCACGACCCCGTCAGACGTTTTCGGGTGTCCGAAATCGATATCGGGTGGCAACGTCTACATGAAGTACCAGCTCGAACTGAGTTGATCTTTGCCGTTCTGTGCTTGCAATGGGGTTGCTAAACAATAGAGGACGATACACCTCACTTCGCTGTGCAGGATATCTAGCTCCGCTTTGCCTTAGGTCAACGTGATTAATGTGATTACGCGGCAACGGGCGACTTCTACGGCGCTGGACAGCAACACATTCCTGTAGATACTGCGCCGAATCCGAAACACGCACGGTGCTGTAAATTGGGGGCGCCAAATTGGGCATGCAACATCAACACCTAATTTCGACTACAGTAAGGACTCGGGTGAGAGTGCTGAGACCAAGCACTTCGCTACAGGATCGGACCAAACAGATCGGATTTAATCTCGCTGAGCTGCCAAACATTTCAAGCTTGAATCAAAGCAGAGATGCACGGATTATGAGCCAGCACGAGGTCAACGCCACGTCACGATTGAGACGAAAGTCATTCGCAAGCAATCATGTCTGGTCGGCGCGATTGAGAATTTGTACCTCGTGGATTGATGTTTTTCTCTACAACACTTGAAACTACGAACATGCAGGCTGGAAATGTTCGACGCAAGTGACGGTCAAACATAGCAATCCGCGTTGTGTTGTGTGCATTTACATGTGACATGCGAACCTAACTGACAAAACTGTTCAATTGACTCATATCGTCATATACGAGAAATAACATTTCGAGTCTAAGTGTCAAGTGAACAAGTTTTCAGTAGCTGTTCCCATTGATTCAAGTTTCACAGACACCTCGGTCCATAAAAAATCAAGGGTTGTTGGTTCGTAGGTTCTTTTTCCAGCGTACGTGGTAAACGATCTCCACTTGGCAATTTAGCTCCCCACCAGCACCAGCTTCCCTCCGTCCATTTGTCCACGATGATGAATGGCGACGTCCTCCAGCCCACCAACTCATTGGTGGGACCAATGCTCACCGATTTGTACCAGATCACTATGTACGTCTTTCGTTCTACCATCTACCTTACTTTGCCATCTAACATGCTCTACCAGGGTCTATGCGTACTGGAAGGTGGGGCGCCACAACGACCACGCCGTGTTCGACCTGTTCTTCCGCAAGAACCCATTCAACGGCGAGTACACAGTGTTTGCAGGGCTAGAGGAAGCGCTTGCAATGGTCAACACGTTCAAGTTCACGGCAGCCGACATCGCGTATCTTCGTGAAGTGCTGCCGCATGCCGAAGAAGGCTTCTTCACTTGGCTCTCGACGCTCGACTGCTCTAGTGTTAAGGTGTATGCTATCAAGGAAGGCTCCATCGTCTTCCCACGCATCCCTCTCGTGCGTATCGAGGGTAGTTTGGGCATCGGCCAGCTGCTAGAGACGCCACTACTCAACCTGCTCAACTTCGCCAGCCTCATCACTACCAACGCCACGCGCTTCAAGAAGGCAGCGGGTCCTGACAAGAAACTACTGGAATTCGGTCTGCGTCGTGCTCAGGGACCGGATGGCGGTCTCAGTGCCTCGAGATACTCGTACATGGCTGGCTTTTCGGGCACCAGCAACGTGCTGGCTGGCAAGCTGCACAAGATCCCCATCATGGGCACACATGCACATGCGTTTGTGCAAGCGCATACGACACTGGATGACGTGAAGGTCACTATGCTGGACGGCAAGAACTTCCTAGACATCGTGCTCAAATACCGCACCGAGCTCGGCCACACACATACCAACGATGTAAGGCTTGGATGAGGAGGATATTATGTCTTTGTTATGATATCTAACGCATCTCTGTATGGTCCTAATACCACTTCTTTTATGCAGGGTGAGCTTGCGGCTTTCATCTCGTACGCTATCGCATTCCCCGACGCTTTCCTGGCTCTAGTGGACACTTACGACACGCTTTCGGTACGTTCCAACCTCACTGCCTCTAGCAATGGATACACTCTGCTGACATTTTATGCTTTACCATTTACAGTCTGGTGTACCAAACTTCGTCTGTGTCGCTCTAGCCTTGCACGAGTTGGGCCACAAGCCGGTCGGTATTCGTCTTGACAGTGGCGATCTGTCGTACCTTTCAAAGCGCTGTCGTGCAGCCTTCGTAGCCGCTGGTGAATCTTACGGCATCGAGTACTTTAAAGAGCTGAACATCACGGCCAGTAACGATATCAACGAGCCGGTGCTGAACTCCCTGAACGAGCAACGTCACGAGATCAACTCGTACGGCATCGGTACCCATCTTGTGACTTGTCAAGCGCAGCCTGCACTCGGCATGGTGTACAAGCTCGTGGAGATCAACGGAGAGCCACGTATTAAGCTGTCTCAGGACGTGAGCAAGGTGACGATCCCTGGACGTAAAGAAGCCTTCCGTCTGATTGGTGCCAATGGCAAACCGCTGCTTGATCTGATGACCGGATGCAACGAGAAGGCCCCGGAGGTGGGCAAGAAGATGCTGTGTCGGAATGCGTTCGATGAGCTGCGTCGCGCGTACGTCACGCCATCTCAGGTCATCCCGCTGCACAGTCTGTACTGGGACGGTCCCAACGGCGGCCTTGTGGGCGAGCTGCCGACTCTGGAGGAGCGACGTCAGTACGTGACGGAGCAGTTCGAACTGATCCGTGAAGACGTGGTTAGATCGCTCAACCCGACACCGTACAAGGTGTCGGTGTCCAACGAGCTGTACGAGTTTATCCACGACCTGTGGATGAAGGAGTACCCCGTGAAAGAGCTGGATTAAGTGTCTGCTCCAACTGCTGCTCGCCACGGCAACAGGGATAGGAAGTGGCAATCATCATGTCAATTGTTTTAAACTGTTCTACTTGTTCTTTTTGGCTTTGAGTTGCTGACGGTATTCAGCTCTTTTGACGATCACCACCATATCCACCATGTTCTTCATGCTCAGCAGCTACAGAACACAAAAAGTTAGACAAGGATGTAGTTACTTCCCCAATTTGCCATCATGGATACCCACCAGTTGGAAGAAACCTGCAGCTAAGAGCGGCCCCGCGTAGAAGATGCCCATGAAGACGCCCTGCTCGTCGAAATATCGCTGCGTGGCGAATAGGCGCCAGTTCTCCCTTGCCCACTTGTTGAGTGTCTCGGTGCTCACCACCATCAAGATGATGAGCACGAAGAGCGCGAACTGAGTGTACAGCCGCTTGCGCGTGAGCCAGAGTGTAGCCAAGAGCACCACGTGGAAGATAAGAAGCCCCACGATAAGTGGTTCCGTCCAGTCCACGGCTTCGTACCATTTAACCATGAGATGGCTGTACTTGGAGCGCAGGTCGCGCTCCATCTGCGCCGCTATGTGCTCCATTTTCGTCGAATGAATCAAAGAGCACAAATATCGAAGAGATGGCTACATTTGGAGAAAATGGCTACACTACAAACGCTGCAAGATTCGCTACGGGTGCGAGTCTTGCAACCATTGGAAGCGGAATGTGAAGTCGGCTCCTGCATAAGCAGTTAGCAGGCTGCGTAGAGATGGATGCATCACTGCAAATGAGACGTACCCATGTGCTCGAGTTGATACTGCAGCAGGGCCAAAATCGTAAGAAGCAGCTTTGCCTGCACCGTAATGATTTGAGTCTCGAGCACAAACGCAAGCTGGTACATTGGTGAGAAGGAAAACTTGCGTTGCAGGACAAGATTGAGTAGAATAAGCGACCCAATTTCCAATATTGCGGAAACCAACACGTTCACAATTGCTTGTGTTCCCCAATTGCCGGCTCCTCCCGGAAAATAGTCGATATTTGGTAGCTGCTCGAGCACCGACTTGTAGATCACGTATATAAGTGGAACAATACACTCGACGTACTCGACCAGAGCGAGGTATTCACAGTGGAACAGAAGTTGCAGACCTTGGACAATCAGCTGCTTAGACTTTTCCACATCTTCACGGTTAATTTCACTGCTATCGGTAACTAGCTTTGAGTCGGTATCGCTAGATTCTGGTGCGATCGCCACACTCGAAACTCGTATTTTGTGTTGATTTGCCACTATGGTTGCTCTTGTAGGTGCATTAAATGTGTAGACGCCGGAGTTCTCAAGATCTCTTAGAGTATTCGCTTGATCTTGCGTAATAGGATGAGGCAAACAAGCCCTCAGCCGCGTACTAGACAGAGATCTGATGTTAAAGAAGCTAGGATTCCGCGTTACAGCTAACATTGTCGTCAACAAGTTGTCCTTCTGGACATTGATACTTCTTTCTGCTTTAACTTTGAGGTATGCCCTTGACTGCCGCCGCTCTTGATGAAGATTGACCACTACATTCGCGTTCGCTTGCACCTCTCTGAGTTCCAGCATGGATTGTGCGAGGTCTGCCATAATAAACGCCGCAGTGAGATACAGTGAATCCGATGTAGAAACGCACACCGTAACGAAGAGCGAGCTAACAAAATCCGCCGACAAAGCCACCGTTTCGGGGATAAAATCTTCCAGTTCTCGTGAAGCACGGATAATGAGATGTTTCGCTGCAAATTTCCACATTGGCAAGATGACTATTGCACATCCTTGATATTTCTCTGGTAATTGGTCATAAAGAACTTTGTAGAAAGGGAAACCTGCGACCAACATGATGTACACCATGATAAACCGATAGAATCGCTGTATATGAGGACGGTGAGGCGAGCTATTCGCGTAAGGCTCCTTGCCTAACACGAGTCGGATCACTAACGGGATGAAAATGGACATGCTACTTCCTCCGATTTGGACAACGAAAGGAACAGGAAACCCAATAGTACTCGCTAAAATAACGCATATCCCCATCAAGGCTACACTTGCACCGATGGATGCGATCAACACTTTCTTAAACGTGACGGCCAGACTTGGGACAAATAGGTTGAGTTGTGCAACAGCCGCAAAGTTTATTGTAAGTCCCATCATATTGAAGCGGATCCAGAACAACCAGTTAGCTTGCCACCCTTCCGACGGAGAACTCAACGGGATACACTCCAACAAGACCGCTAAGCACAGTGCTGGTAGTGGTGTAAGAATGCAAATGAGGATGACTCGAGTTCTTGACGTTGTCTTGCAGTAGTAATGAAGACTTTCGACGCGTTCGATCGAGTACGAACCTTGACGGCCCACTTGAATCCGATTCCAGCGTTCCTCGAGGTCCAGCATTGATTTCACTGGGGCCACTCGCGCTTTGAAGCAATTGCGTGTCATCACTTTCCTGAAAACTATGTATGAGCCAGTTACAAGAATAACAGGGTAATACTGGAGTAAGTTTAGTAACATAACAGATCTCGATAGAAATGCATAAGCATTAATTTACGAGAATTACAATTACTGATGCTGGTGGGAGCAACTGATTTGAGTTTTTGAGTTTTGCAGTCACATTTCTGGAATCCAGCCTTAGAAATACCGATAGGAGAGACCACCACAGCCTAAACATACCCAAATGCTTAAGTTGATACAGCTTTTTACCGACTTCTTTGGACCGGATTTCCAACGGGATGTGAACAGGTTCACGTGTTGGTGACAGTATCAAGCCATGTCCGCGTTGACATCGGCGACACTGGTTGTAGAGCCCTGAAATATAAGCGTACGTACTCTCGCCCTAATTGAAGATGCCCTCGTATCTGTCATTTTGGCGATCATTACAATCATTGTTTTGGCCTATGGAGAAATTTCGTGATACTCGAAATTAATGCTCAATGACATGGTCGAGGAAGCGAAGGACGAGACGCTGTTACAAGCTCAGCGACGTGCATTGATCGATCAGACTTTTGCTGCTACATTTGCCTGTATGAGAACAGAATAAAACTGAGCAAACAAAGTATAAGATATATTGTAGCATTTAGGTAAATACTTACGGACACTTTCGAGACAATTCACGAGCCTGGAAACCAGCTTTACTTAGTTTCGTCCAAAGCCATCGGGAATAACAGCTCGCGATCTTCCAGCAGCAGCATCACACGGCTAGATTCGCAGCGCAGCCGACAAAAAGATTTCTAAACGCAGGTGAACAACCCATCATCCAGCACCAGCAAATTGGCTTCCTTTTTTTTTTTTTAGCACTAATGTCGTCTTGCCTGTGACACTCAATGCGCTCAATAGCAGCGAGTGATGGGGGCTGACATAGTGTAGCCTGCCCTATCCGCCGAAGCGATCGCAGTTGGTCGAAACACCATAGCCACTGACTCTCGAAATCAACGAGCATCAGCCTCTACTTGCTGATACTTATGCTTGATGTTGGGGTGCTATTTATTATTGAGTAATTTTTCCTTATGAGAAACGTGTTTTTTCCCCTAAGAATTGATCGCAAATGAAACAGATTACTTTGATGGAGAAATGGAGTCGTATTATTTGGTCATTGTAAAAAAGATAGGAATAAAACATCTTACAGAGTAGCAGCAAGAATCGAGAGTAGTGACCCTATTTAAATAATAGAAGCTACTGGAGAACTATTGATTTGAGTCTTGCAGCCACTGGAAGTGAAATGTGAAGTCGGCTCCTGCATAAATAAACAGCAAGGTGCTTAGCAATGCGAGAGATCATCACAGCCTATACTTACCCAAGTGCTCAAGCTGATACTGCAGAAGCACCAAACTTGTAAGGAACAGTTTTGCCTGCACCGTGATGATTTGAGTCTCGAGCACAAACGCAAGCTGGTACATTGGTGAAAAGGAAAACTTGCGTTGCAGGACAAGATTCAGTAGAATAAGCGACCCAATTTCCAATATTGCGGAAACCAACACGTTCACAATTGCTTGTGTTCCCCAATTGCCGGCTCCTCCCGGAAAATAGTCGATATTTGGTAGCTGCTCGAGCACCGACTTGTAGATCACGTATATAAGTGGAACAATACACTCGACGTACTCGACCAGAGCGAGGTATTCACAGTGGAACAGAAGTTGCAGACCTTGGACAATCAGCTGCTTAGACTTTTCCACCCGTTCACGTTCGATTTCAGCGCTATCCGAATCAGCTCTCAACGCACTGTCGCTAGGTCCCGGCGCGATCAATGAGCTCGACACTCGAATCTTTCGCTGGGATACCAATACGGACGATCTCGTGGATCGATTAAATACATAAACGCCGGAGTTCTCAAGATCTCTTAGAGTATTCGCTTGGTCCCGTGTAATGGGGTGGGGCAAACAAGCCCTCAGCCGCGTACTAGACAGAGATCTGATGTTAAAGGAGCTAGGATTCCGCGTTACAGCTAACATTGTCGTCAACAAGCCGTCGTTCGCGCTTTCTCCACCATGTCTCTTAATACCGAGGTATTCTTTTGACTGCCGACGTTCTCGATGAAGATTGACCACTACATTCGCGTTCGCTTGCACCTCTCTGAATTCCAGCATGGATTGTGCGAGGTCTGCCATAATAAACGCCGCAGTGAGATACAGTGAATCCGATGTAGAAACGCACACCGTAACGAAGAGCGAGCTAACAAAATCCGCCGACAAAGCCACCGTTTCGGGGATAAAATCTTCCAGTTCTCGTGAAGCACGGATAATGAGATGTTTCGCTGCAAATTTCCACATTGGCAAGATGACTATTGCACATCCTTGATATTTCTCTGGTAATTGGTCATAAAGAACTTTGTAGAAAGGGAAACCTGCGACCAACATGATGTACACCATGATAAACCGATAGAATCGCTGTATATGAGGACGGTGAGGCGAGCTATTCGCGTAAGGCTCCTTGCCTAACACGAGTCGGATCACTAACGGGATGAAAATGGACATGCTACTTCCTCCGATTTGAACAACGAAGGGAACAGGAAACCCAACAGTACTCGCTAAAATAACGTCTATCCCCATAAAGGCTACACTTGCACCGATTGACGCGACCCAAATCTTTGCAAACGTGACATTTATACCTGGTACGAACAGGTTGAGCTGGAAGATGAACGAGAGGTTTAATAGAAATACCATTAAGCTCAATCGAATCCAGAACATCCAGTTGGCTTGCCACCCTTCCGACGGAGAACTCAACGGGATGCACTCCAGTAACAACGCTAAGCACAGCGCTGGTAGCGGTGTAAGGATACAAATGAGGATGACTCGGGTTCGCGACGTGGTTTTGCAGTAGTAATTGAGACTTTCGACCCTCTCAATTGAATACGAGCCTTGCCGACCCACTTGAATCCGATTCCATCGTTCTTCGAGTTCCCATCCTGGTTTCATAGCCAGTTTGGCTGCATTCAGTTCTTCTGCGTTTGGAGCCGCTTTCGTATCGTTTACTTTGCTGCGATCGCTTCTCATCGTGACACTTTGACGAGTAGTGTTTCCTACCACGACACACCTTTACTTAAAAATAAACGTCAAGTGTACCAACCCAACCGATTTGTGAAGCTTCTTTATTTAGTATTGCGAACACACTCTATAGTGTCGTTATCGCGCTTCACTCATCTTTTTAAAATATGAATCCTGACGAATACATTTCGTGGTGTGTGGTTTTGTATTGTAGAACGCGTGGAAATCTACGTCATATCACTTTCTCGGCGGTACAGAAATGATATTTCGATAGGGTCACTTATCGTAGCCATTCGAACCGAAAGCTGAAGTCGACTCCTGTGTCACGTAATGAGGCACACAACCCAGTAAGATAAAGGAGGAACCATAAACGACAGGGGGAGCATATAAATCGTACCAAGATGAGCCAGTTCGTATGATAGTAGAATTACCATTGAAAGAAACAGCTTCGCTTGGACAATGTAAAATTGAGTTTCGAGAACGAAAGCGACCAGATACAACGGCGAGAATGCAAACTTGCGTTGTAGAAACTGGTTCAGCATCAGAAACGACATAACTTCCAGTGCAGCAAACACCAAGATATTCACGACGGCATAAATTCCCCAATTACCAGCACCGCCAGGGTAGTAAACAATATTCGGTAGCTGCTCAAGCACGGACTTGTACGTGACAAATGCTATTGGGACAACACACTCAATATACTCGACGAGTGCAAGATATTCGCAGTGGAATAACAGCTGGAGTCCTTGTAAAACGACCTGTTTTGTCTGCGTACCATTTGCATTCGTGCCAGAGTCTCCTTGGTGAATTGTTGAACTTTTACCAACATTCATTGGGTCTCTTCTTGATGATACTTTTGTGAGATCTGGTTCGATTGGCTGTACCGAAGTTTTATGGAGAAGACCAGCTATCAACCGCGTTTGGTGACGAATCGGTCGTGGAGTATTCACGGTATGAACAGTGCTCTGACTGTACGAGCCTGATGCTGCCAGGAGTTCAAGTTGCCCGGATCGATCATCTGGTAAAGGATGTGGAATGCATGCCTGCAATCGCGCACCGTGCATAAAGGTGATGTTGCTAGCACTGGGGTCGCGTGTCACTGTAAGAATCATCGCTAGCAATTCTGTAGTTCCAGTTTGAGCAGAGGGCAGAGAGTAGCTTCTCGATGATTGGCGATCATGAAGTAAAGCCACTAAAACATTTGCATTGGCACGTACTTCGCGGAACATCAGCGGCGATGAATAATGCAGATAGGTACACAGACCCCGCACTTGACATACAAACCGAGATGAACAACGTACTATAAAGATCCACGGTAAAAGTTACAATTTGTGGCATGAAGTCTTCGAGATCACGCGTAGCATTCACCATGAAATATTTGGCTCCAAATCTCCACATCGGCAACACAATTACGGTGACACCTCGGTACCTCGAAGGAATGAATTCGTACAGCGCTTTGTAGAATGGGTAAATTGCAATGAGGACCATGTACGCAACGTGATAGCGCTGAAATCTCTGAAGGTGAGGGCGACAGGGAGAGTTTTTCGTGAAGGGATCCTTGCCAAACACGAGCACAAGTGCCACCGGAACATAAATCATAACCACCAGACCTGTAGCTTGAAAGATAAATAAATGGAAGAGGAAATCCGATATTGCTTGATGCAGTTATTGCTGTTAACATATTAGCCACAATGACTAAGGCAGCGGCAATCAGAACTTTTGAAAGCGGAGCTTCCATAACCGGAAACAAGTTTGGCTAACTCGTACATGCCCGTACAATTCATCGTGGACAACATCAATGCCAGACGAATCCAAAATACCCAGTTGGCACTCCATCCTTCAGAAGGAGGTCGAAGCGGTAGATACTCCAATAAAATAGCTGCCAATAGAGCAGGCAGCGGAGTGACAAGACAAACTGTAATCAACCGTGTGTGGGAAGTGACCTTGCAGTAGAAATCGAAGCTTTCGAGGCGCTCAATCGAATAGGAACCTTGGCGACCAACTTGAAAGTCGTTCCATGTCTTCTCGAGGCGATTCCACAGAGACATGTCGAAGCTGCCAAGGTGTAACATTGGGCAACTTCGCTACTTTCTTCGACTCCGAGAATAGATATTTTATTTAGGATGTTCATAAATATACTTCGAAATATGCCGTAAAATCAACCATTACGAATATTTCTATATTAATGTTTTGTTGGGGGGTTCGTTCATTTAAAAACTGGCTTTGCCGTTTTGAAAAACAATACACTTCGAAGTTTATTAAAATGTAGTTTAGATTGGCCTAATGGTACGATGATATGCTGGTGACAACTACAATAGAATTCGCATTTGGCAGCATTTACCATCATCCTCGACATACTACCTTCGCACACTCGACATGAGCGAATGCTTCTAGTTGACGGTCTCAGGGACTGCAGATTAATAACGTACTTAAAGTCCAAAATTACAACAAATGACTGGGGTATTGTACATCTGCTGACACAAAACTCCATTAAAAATAAAGCGATAATGCGATAAGTTCAACCAGGGTCGAGATGCAACAGTTAGGCGGAGTCAATCCCAAATGGAATTAGAGCAACCCAGTTGCTATCCACACTTTATTGTTTGCTACGCCTACCTATTGAAATTACTCATTGTAACCACGAAGCCATTCGAAGCGAAAAGTGAAATCAGCCCCTGAGAATACCAAGCCAAGCTATTAGTCGAATACTTAAAGCCAAGTCGATTGCACGTACAAGTAAGCAACATAGTTACCTAGGTGGGCCAACTCGTACTGCAGCAAACCGACAACCTCAAGAAACAGAGTTGATTGCACAAAATCCATTGACGTTTCAATCGCAAAAGCCAACTGATACTGTGGTGAGAAAGCAAACTTGCGCTGAAAGAAATAATTCAGAAACAATAGCGAGCCAACTTCCAGTAAAGCAAAAATAAAAATATTTGCGAGAGCTATCATACCCCAATTCGTATTTCCAGGGTAGTAGACCACATTCGGGAGATGCGTCAGCACCATCTTGTTTGTTGCAAACACTAGTGGGATAACGCACTCAACATATTCGACCAGGGCCAAATATTCACAGTGGAACAGCAGCTGCAAGCTCTGTTCGACCAGCTCTCTGGGTTTTCCCCCAGTCGGCATCATATTGTCTGGAACACACCTGGCACTGGGTTCTGGAAGTATAGATGTGCCTTTTAGTAATCGGCGGGCTCCTTGGTGCTGTCGTCGGCTCCTTCTTCTCCTTCTTCCGGAAATAAGACCTTTTGGACCGTACATACCCGACGCCTCTAAAATCTTAATTTTTTCTGTTTGTTCTTTAGTAATAGGATGCGGCAGACACGCACACAACCGAATGCGCTTGAGCGAAGTCACCGAAAAAGCAACAGGATTCCGAGTAATAGCTAGAATTTTCGGTAGTAGCTTCGTCGTATCCGAGTCGCTAGCTGAATTCTCGTTATCATAATGAACAGAAGCCGTGGATCCATATCGATTCTCAATGAGATCTAGAACCGTCTGAGCATTGGTTCGTACTTCACGAAATTCCAGCATTGTTTGGCCCACATCTACTGCGATAAACAAAAACGAGAGATAAAGCGACCCCGATGAGGAGATGCATACTGAAACAAACATTGCGCTAAAGAAATCCACCGTCATGGCGACAATGACAGGTATAAAGTCCTCCAGCTCTCGTGACGCCCATATTATATAGTGCTTGGCTGCAAATTTCCACAACGGCAGAACAACCAGGGCCCCACCCTTATAAACATCAGGTACTGATTCATAGAGCAATTTGTACAGCGGAAATACTGCACCCAGACTCATGTACGCGAGTAGCAATCGTAGATATCTCCGAATGTGCGGACGGAAAGGCGAATTCTGTGCGAATGGACTCAATCCAAACACAAGCAAAAACATCATAGGCGTGTAGACTCCCACAAGTAGACCCCCACCTTGCCAAACGAACGGGATCGGGAATCCAACAATTTTAGTTGCCACAGCGAACAAACACGTTCCCACATAGCCGACACACGTACCGATTGCTACAAGTATTCTTCGTTTGACCGTAAGACCGAAGTTGGGAACAAGTAGATTGAAGGCTGCGATCCCGACAAAGACTAAGATGAAGACCATTAAGCTAAAACGAATCCAGAACATCCAATTGGCACTCCATCCTCTCGACGGAGGTTCTAATGGTAGACATTCCAGAAGCAACGCGGTAATCAGAGCAGGTATTGGAGTGAGTATGCAAACCAGAGTAACTCGAACTTGCGAAGTAGTCTTGCAATAGTGATCTAGGCTTTCGAGACGTTCGACTGAGTAGGAGCCTTGCCGACCGACTTGTATCTCCCCCCACCTTTCCTCAAGGCGATTCCAAAACGCAGCGCTCGGGTAATAATTACATTTTGCTGGTTGAGCTGTAGTTGGTTCGCCTGTGCTGCCGCTAAGCGGAGCGGTCCGTTCAGATCGATGCATCGGGCGAGGAATGGCCTACTTACGAGGCGAACGTGATTGCGATTCCGAGCACTACTTATCTAGTGGGGCGGTAAAATAACTTGTTAACCTTAGTAACTGGACGAAAAAAATAGCACCGATGGGGCAAATGCACACCAAAGCATTTAAATATACCCGATGGCAAATGCGCAGCAATGCATGCAAAACGAGGTTAGCGTACAATCGAAATTTTCTTCTTAAATTGACAGGAGTCTATTTCCTCAGTTGCATTCGTCTCCGAGTCTCCTGGGTGAATTACCAATATACAGTAGGTTGGATCTCTTGATGGCGCTCTACTTCGTGCAAGATTTGGTCTGTATTGTGAAGCCGAAATATTAGCCAGCTTTGGCGCCTATTCAGGCCTGGCCTTTTCACGATGCTCCGACTGTGCGAGATTGGTGCTGTCAAGGTCGAAGTTGTCCGGATCGATCTGCGGGGGAGGGTGTGGAATGCTGGCTTGCAATCGTGCACCTGAATAAATTTACGTTACTAAGTGCACACCACACACAGTTTAAGCGCGAAGATCATTCTCGTGAGGAATTCTATATGTAAAATGCCGAAAAAGCTGCAACGGAAAGGTTATTGCAGCGAAGTTTCATAGGAGATTCTACTATCAAACGATAGTAGTAGTGATCAACGACCACAGATGCTGCGTCGACAAGTAGATTTCTCTGTGACAGGGAACAGCTGGATATCCGCGCAAACTAATGTCCGGGCCTGCTTAGCAGTAAAGACGGAGGCACGAGAGTTTGGTAACCGATAGATTCTTCATATTACCCGACACAATGATGCAATTAGTCCTCCTTGTACTCGTCTCCCATCGCTTCTTCGATCATGCCCTTCAGCTCCAATCTACCAGTCAACATCAAACACACATTACTGTCAGCAGCTAACGAAAACCAGCTAAAATTTCGCCTCTAATTCACCGACCGGATCTCCGACACTTCGTCTCCCTGCAGCACGTCCTTAACAAACTGCGCCTCCACGCGCATCTGCACCATCTCCAGCGCACCTCGCAGCACACCACACAGCACGTTTGAGTACCACAGGACACCGTAGGCGCTCGGTGGCAGCTCTACAAACTCTGCAGCCAACAACAAGAAACACAAAATACGTGAGCAGCAGCCCAACACCCTCTTTAGAAAGTAGAGCACTCTACCTGTAAGCGGGTTGTCGTAGATCAGGAGACTGCAAGCTGTACCCTCAGTATTCCACTGAGAGACCTCCACATTTATACCCAGGAACATCTTGAAGGCCACTTTAGCCACCACCTCGGCCGTATCCTTGAAGTCCTGGCAGTTGCTCACTCCAGACTTGGCCAAGAACTCGTCCACGAGCCGCACGCCAATATTGTAGCCCCTGTGTCAGAATAATTATTCAGAATTCCTCTGTCGCACATTTTATTTTATTGTGACGAGGCATCACGTTACATTTTGTCGAGCTGCTGATTCACGACCTTGAGGTCCTCGAAGTCCTTGATGAGCTGCGTGACCAGCGAGCCGTACGTCAGCGCGAACAGCTCGCCGTTCTGGCAAAGGAGTGAGCGTGAGAGGGGAGTCAGCCAAAGTGGGTGGTGAGAGAACGCACCACTTTGGGCATCTTGCTCCAGGCTGTGTCGCCTAGGCGCTGATGCGGACGCGGAGTCGACATGATGAATCTGTTTGCGAACTTAACTCGTTAAGTTCGGAGTAATTTAAATTATTGTTTTAAGAATTCAATACAACATTTTGAACCTTGTTGTCTGTTTTCAGTTTGGACTTCAATTTATTTATTAAAAACTCTTTCCAAATAATTTTTAATTAAAATTTAATTCATTTCAATTGATTCACATATTTTAAAAATAAAAAGTAAACTAATAAATAAATAGATTTATCTTAAGCAGATTTCCAACAGAAAATATAAAATACATCTTTCCCGGAATAGAACCAGCAGCAAAGTTACTTTAACTCACCTACCGCATCGTTGAAATCATAATTTTTACCTTTATCATAATGCAAACAAATAGTTAGCCAATCAGAGCGATACACTAACCAAGGTCTTAAGAATTGAATTTATAAGTCATACCGTCATTTATTCTAAACTCGATATCATAAGTCACTTTCTCGGACAGCCATCTTGTAATTTACAGCATAGTCGATATCATAGTTCACAAACCAACTACCCATTCCAGGTGACATTATTGCATTTTCAAATACTCAAAGAATGGCGGAGACTGGGAGAGTGTGGACGACCGGCAAGGGAGCGAAGCCTCAGCTATATAAGCGCACTACCGTTTCATACCAGCACAAGATGGAGGTTCTTGTCTACTTAGATAAGACGGCTATGGAGGAAACGATGTAACTCTTCTACCGTGGGCTAAGTAAGGACCAGCTACAAAGCAAAAAAAACGCCAATGCTACGCCTGGAAGGCAATCAGTGTTGTGGTTGTATTTCGCTGTCTACTCGACTGGATACCTACCGCTGCCTGTGTACACTGTACGCGCGTGGCGGACGTGTGCCATGTTGCTCTCTAGTTGAAGTGGGGGCAAATGCTGCGGCCTCATTGGATCATACGGGTTGAAGTTTGCTCACCGGCTGGGATTTGCATGAATATCACGTGCATTGATGTGCGTTTTGTATATACAACTCCCTGTTGCAGAAAATCTCCCTGTTGCAAAATACTTGAGTATGAAGGGGGATGCCTACAAGGAGGTACTAGGAGAGCCGCATGTGTAGGATGTACTAGGACTTCTAACTCAGTTGATCTCACTGTCAACTTTCCATTCATCTGCTCACATCGACATCAAGACTCGTTCGCATTGCCCTATACTCTCAATTGGCTATGAGCCCAAGCTACGCCAACACTATCGACAAGTTCGTGGAAGACAACTACTTCCACTGGGAGTTCAACATGCGGATGAAGCTCGCTCGCAAGGGTCTGCTTGCGCAGATCATCAAGCCCAAGTTCGACCAAGTGAGCGACCGCTCCACGGTCGAATGGAAGACCAACGATTTGAAAGTCCTTGGTGATATCGCTGGAGACGTGAGTCTTACGTATCAAGTCTACATCCGTGGAGCGCTGACCGCCGCTGAAGCGTGGACGTTGCTCGAAGAGCACTTCAACAAGAAGAACGCTCAAGAACCTGTTCTTCGTCATCAAGAAGCTACACAGCTTCAAGATGGAGCCCGGTACGAAGTTCACTGTCCATGTGGACAAGTTCAAGAAGCTGGTCCTGCAAATGGAGTCAATTGGTGAGCCCCTGGACGAGATTCGGCAGCTCGTGCTACTACTCGGAAGTCTAACTGACGAGTACAGTAAATTGACGACAGTGTTGGAGAACACGCCCAACGTGACGCTCGCTTAGGCGACCCAATCACTCTCTGGTGTTGAAGCCTTGCATAAATCGTCATCGGCTCAAGAGAGGGCATTGGCTACGAAGCGAAAGGGCTTCGGAAAGACGCGTCACTTCAATGGGGAGTGCTTCTACTGCAAGAATCCAGGGCCCAAGGAGTTCGTGGCCACGTGACGCAAGCTCAAGCGTCAAACTTCGCGTTCACGGCTGCGAGTGCGATGCCCAAGTCTGAATGGCTCGTCGACTCTGGTGTAAGTTCGCACATGACCAGCGTCCGGGACAAGTTCGTGTCCATAAAGGACCTGAAGACGCTAATCCGCATCACGATTGCGGATAGCACGAAGATCGACGCAGTTGCAACGGGCACCGTCGGGTTGAAGTTGATGGACTGAACGTCTGTCACATTGGCGGATGTCCTGTACATTCCTGATGTTGAGCGAAGCTTCATCTCGCTGTCGAAGCTGGCCGAGAAGGATTTCAGCAAGGCCAAGTGTGTATTCGCTATGGCGACGCAACAGTCGTGGAGGTTGAGCGCTGTGGAAACGTATACAAGTTGAAGACAGCGGGGGACGAGGTATGTCATGTTGCGACAACTCGTAATGAGCCGTGGGTTATGGTGCACGCACGCCTGGGCCACATCCCATTCAAGCGCTACGAACAACTATTGACCATGGCAGAAGGAGTACCTCCCGTCACAGATGGAATCAAGAGTGACGACGTCTGCAAATTTCAAAGTTACTTTAACTCAGGTGCAACCAGTCGCGACAGCCCCATAATGTTTTCGACATGACACAACTAGAGGGAAGATGGAAAGATCTTCAGTCCGGTCGCCAAAGATTACTATTCGAATGAGCGCGCCTCGAAAGCTTCCTACACCCGGGTGATTTTAGTCTGTCTTGCTACTCCATTGCCACAGGGGTGCCAACACTTTTGTGTTGAGGAATAAAATGCGCCTGGATGGCATTCAGACGAAAAAAAAACATTATTTTTAATGGTTTTTGTGTCTGAATGCCATCCAACGGTAAAGCATTAACCGGCCGATGTATAGATGGTATACTTGTTTTTTTTTTTCAAGATAAGTATATTCTCTGAAATATATTCTCTGAAATTGGTTACAAAGTTTAACATAAGTACATGAACTAAAAATCTCTCTATCACCCTGAATAGATAATGTACTTTCCAGCATGAAGCAGCTTTACTCCGCAAACAAAGTGGAATAGACGAGACCAGAGGTACGACGTTACGTGAGGGCTGCGCTGCTTTCTGCGCTCGCTAATTGCAATTCATACCAAACAAAAATGAGAAATAGTAGTAGTACAGTTCGCATTACAACCAAGACGAGTTCTCATCGTCATGAGCTGCAACTGACGAATTATGTCTCTGTTGTTCTTCCTGGGCTTGCTCCTGCTCCCCATCATCGTCCTGTTGACGACGCTCTTGGGCTTGCACCAGGTTGTGCACATCCTGCTGGGTATAATACATTTCTTTTTACGTAACGATAAATAATAGAAATAGATATTAGAGATTCAGTTACGTGCGTAGTTGAATGTACTTAGTACAACATTATCTGTTAGGAGAACCCTTATTCTGCAGGCCCCACCAAGATACTAGCGCACCAATGGACAACAACATGTTTTGGTACTATGGGATACTGTGACGGGGTCACACAGCACCTTGCGCTGAGGAAGTAGGCTTCCAAGAGTATACAAACTCTAAGTGAACGACCGTTCACGTGTCCCTGGNNNNNNNNNNNNNNNNNNNNNNNNNNNNNNNNNNNNNNNNNNNNNNNNNNNAAATGTATTTATAAGTAATCTTAGCTTGGATTACAAACTATAAGTCACCTAAAGTAAGACTATGTAGAGATGCAATGATTGGCTCCTAGAGTCCCTGGTACCATGTACCAGGTATTACAAGAGTGACAAGTCACTCTTCATGTAACTTGGGTACACTGGGGTACGTACCCCGTTACATCCTCCCCCACTTAGGTTCGGTTTACCGACCAATCACAGGAGGGAGACAGAGTTACAAACTCTCATTCTCCGTGTCGAAAGGGTTCGACTAGCTGCGGGGACGCGGTTGTGACTCATTCCACAGTTGGAGCCTTGAGCAAAAACGCTCGTCTTCTCGGTCTCCACTTCGACCACATCATGCCTCGCGGTACTGCGAAGGGCGGTGCGAAAGCACCCGCCAAGGCTGCTGCCCGAAAGGCGCACGCCAAGATCTCTAAGCGTCATAGCAAAGGCTCGGCACTCAAGGAGGCTACTAAGGTAGCCTCCGAGGCGGTTGATGCCTCGGGTGACTCGGCTGCGAGCAAGCGACAAAGCTCACGCCGCAGTCGGTCGCCCTCTGTGTCCTCAGACGACCGTCCAAACCCACGATTCGCGTGCCGTGAACACAGACCTGGTTCTGAGGACGAGGCCAAGGCCCGGAGCTTCCGCAGTGTGTCTCGGAGCTCCGTGGGAGGACACACTCCAGTGCCCAGCGCTAGTGATCACGTTGTTCACGGCTCAAAGACGCCTGAGCGCTCTTAGAGCCCTGCCGACGAGGCTAAGGGCTCGCCCAATGCTGGCGGCGACGAGGGAGGCAAACTTCCGAAGAACCTCTCGCTCGCCGAGGGCCTTAAACGTGCTCAGGCTGCTAAAGCCGCAGCCACTGAGGCCAAGCACTCTAAGAAGCGCATGGCTTCTAGGTCTCCACTCCGCGAGGGGAGGAGGACCCGTCCGTATTCGATATTCGATTCCTCGGACGAAGAGGAAGAGGGTGCCATCTACGAGCCCCGGGAGATCACGAATGATCTCGACCGGCAGCAGGAATTGTTCCAAGCTGCCCGGCAAGAACCTGGGGGTTCGGAGGCGACGCCTGTCGGCCAGGGAGCTTCTATCAACCCGAGAGGTTATTGGCCTCCCGAGGAGAGCTTTGGNNNNNNNNNNNNNNNNNNNNNNNNNNNNNNNNNNNNNNNNNNNNNNNNNNNNNNNNNNNNNNNNNNNNNNNNNNNNNNNNNNNNNNNNNNNNNNNNNNNNNNNNNNNNNNNNNNNNNNNNNNNNNNNNNNNNNNNNNNNNNNNNNNNNNNNNNNNNNNNNNNNNNNNNNNNNNNNNNNNNNNNNNNNNNNNNNNNNNNNNNNNNNNNNNNNNNNNNNNNNNNNNNNNNNNNNNNNNNNNNNNNNNNNNNNNNNNNNNNNNNNNNNNNNNNNNNNNNNNNNNNNNNNNNNNNNNNNNNNNNNNNNNNNNNNNNNNNNNNNNNNNNNNNNNNNNNNNNNNNNNNNNNNNNNNNNNNNNNNNNNNNNNNNNNNNNNNNNNNNNNNNNNNNNNNNNNNNNNNNNNNNNNNNNNNNNNNNNNNNNNNNNNNNNNNNNNNNNNNNNNNNNNNNNNNNNNNNNNNNNNNNNNNNNNNNNNNNNNNNNNNNNNNNNNNNNNNNNNNNNNNNNNNNNNNNNNNNNNNNNNNNNNNNNNNNNNNNNNNNNNNNNNNNNNNNNNNNNNNNNNNNNNNNNNNNNNNNNNNNNNNNNNNNNNNNNNNNNNNNNNNNNNNNNNNNNNNNNNNNNNNNNNNNNNNNNNNNNNNNNNNNNNNNNNNNNNNNNNNNNNNNNNNNNNNNNNNNNNNNNNNNNNNNNNNNNNNNNNNNNNNNNNNNNNNNNNNNNNNNNNNNNNNNNNNNNNNNNNNNNNNNNNNNNNNNNNNNNNNNNNNNNNNNNNNNNNNNNNNNNNNNNNNNNNNNNNNNNNNNNNNNNNNNNNNNNNNNNNNNNNNNNNNNNNNNNNNNNNNNNNNNNNNNNNNNNNNNNNNNNNNNNNNNNNNNNNNNNNNNNNNNNNNNNNNNNNNNNNNNNNNNNNNNNNNNNNNNNNNNNNNNNNNNNNNNNNNNNNNNNNNNNNNNNNNNNNNNNNNNNNNNNNNNNNNNNNNNNNNNNNNNNNNNNNNNNNNNNNNNNNNNNNNNNNNNNNNNNNNNNNNNNNNNNNNNNNNNNNNNNNNNNNNNNNNNNNNNNNNNNNNNNNNNNNNNNNNNNNNNNNNNNNNNNNNNNNNNNNNNNNNNNNNNNNNNNNNNNNNNNNNNNNNNNNNNNNNNNNNNNNNNNNNNNNNNNNNNNNNNNNNNNNNNNNNNNNNNNNNNNNNNNNNNNNNNNNNNNNNNNNNNNNNNNNNNNNNNNNNNNNNNNNNNNNNNNNNNNNNNNNNNNNNNNNNNNNNNNNNNNNNNNNNNNNNNNNNNNNNNNNNNNNNNNNNNNNNNNNNNNNNNNNNNNNNNNNNNNNNNNNNNNNNNNNNNNNNNNNNNNNNNNNNNNNNNNNNNNNNNNNNNNNNNNNNNNNNNNNNNNNNNNNNNNNNNNNNNNNNNNNNNNNNNNNNNNNNNNNNNNNNNNNNNNNNNNNNNNNNNNNNNNNNNNNNNNNNNNNNNNNNNNNNNNNNNNNNNNNNNNNNNNNNNNNNNNNNNNNNNNNNNNNNNNNNNNNNNNNNNNNNNNNNNNNNNNNNNNNNNNNNNNNNNNNNNNNNNNNNNNNNNNNNNNNNNNNNNNNNNNNNNNNNNNNNNNNNNNNNNNNNNNNNNNNNNNNNNNNNNNNNNNNNNNNNNNNNNNNNNNNNNNNNNNNNNNNNNNNNNNNNNNNNNNNNNNNNNNNNNNNNNNNNNNNNNNNNNNNNNNNNNNNNNNNNNNNNNNNNNNNNNNNNNNNNNNNNNNNNNNNNNNNNNNNNNNNNNNNNNNNNNNNNNNNNNNNNNNNNNNNNNNNNNNNNNNNNNNNNNNNNNNNNNNNNNNNNNNNNNNNNNNNNNNNNNNNNNNNNNNNNNNNNNNNNNNNNNNNNNNNNNNNNNNNNNNNNNNNNNNNNNNNNNNNNNNNNNNNNNNNNNNNNNNNNNNNNNNNNNNNNNNNNNNNNNNNNNNNNNNNNNNNNNNNNNNNNNNNNNNNNNNNNNNNNNNNNNNNNNNNNNNNNNNNNNNNNNNNNNNNNNNNNNNNNNNNNNNNNNNNNNNNNNNNNNNNNNNNNNNNNNNNNNNNNNNNNNNNNNNNNNNNNNNNNNNNNNNNNNNNNNNNNNNNNNNNNNNNNNNNNNNNNNNNNNNNNNNNNNNNNNNNNNNNNNNNNNNNNNNNNNNNNNNNNNNNNNNNNNNNNNNNNNNNNNNNNNNNNNNNNNNNNNNNNNNNNNNNNNNNNNNNNNNNNNNNNNNNNNNNNNNNNNNNNNNNNNNNNNNNNNNNNNNNNNNNNNNNNNNNNNNNNNNNNNNNNNNNNNNNNNNNTCTGGTGATGCGAAAACGCACTTGTCGATGTTGGCGTAGAGCTTGTTGGCTCGCATAACGTCCAACACTCGACGGAGGTGGCCCAAGTGCACCTCCATGGCCGTCTTGCCTCCCTCGGCACGGCTATGGACGAATATATCGTCGAAGTACGTTTGTACAAAGGCTCGCAGCGGCCGGAACAGCTGCATCACCAAGCGATTGAACGTCGCTGGGGCATTAGACAGGCCCTGCGGCATGACGAGCCACTCCCAAAGCATGCCGCTTGGAGTGCTCACCGCGGTGAGCGGGATGTCGCTCTCGCGCATCAGGATCTGGTAGTATCCGTCTACCAAATCCAGCGCACTATACAGTACGCAACCGGCCATGTTGTTTAACAACACATCCTTTCTTGGGATTGGTGTCTGGGCCGGCACCGTTGCGCTGTTCAGCTTATTAAAAGCGTGAACCAGACGCCACTTCCCGTTCGGTTTACGAACGCAGAAAGTCGGCGTCGAGTGCGGGGACTTCGACTCCCGCACCATGCCCGCCTTCGCTTTCGCAGCGAAGAAGGCATCGATCACCTCGCATTGCTCGCGAGGGAGAGGCCACTGCCTCGTGACACAGTACTTTGTGCCAGGCACGAGATCAATCTCGTGCCGTACTCCACGGTCTGGTGGGAGTTGGGACGGAGGGTTCTTCGTGACCACGTCCGCATACTCCGACACCAAAGGATACACCGGATCCTTGGGGTTCTTTAGGATCTCAGAACCCAAGCGCGATTGACGCTGCTTACTCAACTCCTCGAGGACGTCTTCGTCCAAAACGGAGGAGGAGTTCAACTCTGCCTGAGAGGTCTCTTGCTTGATGAGCACCATCTCGGCAATCTCTCCGGCCTTGAGGTCGGCCAGGAAAGACTCTGCCGTCATTTCCTCGAGGTTCAGTAGCTCTGCAACCTCTGGCAACGGTTCCAAATGGACACCGGATGCCTTGACGGTTAAACCGGTCTCGCCGTCGATAATGCGGCAACACCCTTCCACCGACGGTGTCGAAAGAGCCCGGGCCCTGGGCTCCGAGTCGTTGTGCACGACTCCAGTCTGAACATGGTTCAGACTTGACTTGCGGCGGCGGCGGCGTCGTCGACGGCGACCGTGACGTGGAACTTCGTTACCCACGTCTTGGGATGTCCTAATCCTGACATCCGAGGCTCTTGAGGCCTCGTGTGGAGCTATGTTACCCACACAGGAAGCGCATCCCGCGTCTTCCTCTTCAGTTAAGGTCTGGGCGACCGTCTGCGGTACTCTGTTACCCGCACAGGAAGCGCATCCCGCGTCTTCCTCTTCAGTTATGGTCTGGGCGACCTCGTGTGGAACTGTGTTACCCACACAGGAAGCGCATCCCGCGTCTTCCTCTTCAGTTAAGGTCTGGGCGACCGTCTGCGGTACTCTGTTACCCGCACAGGAAGCGCATCCCGCGTCTTCCTCTTCAGTTATGGTCTGGGCGACCTTGTGTGGAACTGTGTTACCCACACAGGAAGTGCATCCCGCGTCTTCCTCTTCAGTTAAGGTCTGGGCGACCGTCTGCGGTACTCTGTTACCCGCACAGGAAGCGCATCCCGCGTCTTCCTCTTCAGTTATGGTCTGGGCGACCTTGTGTGGAACTGTGTTACCCACACAGGAAGTGCATCCCGCGTCTTCCTCTTCAGTTAAGGTCTGGGCGACCGTCTGCGGTACTCTGTTACCCGCACAGGAAGCGCATCCCGCGTCTTCCTCTTCAGTTATGGTCTGGGCGACCTTGTGTGGAACTGTGTTACCCACACAGGAAGTGCATCCCGCGTCTTCCTTTTCAGTTAAGGTCTGGACGGCCGTCTGCGGTACTCTGTTACCCGCACAGGAAGCGCATCCCGCGTCTTCCTCTTCAGTTAAGGTCTGGGCGATCGTCTGCGGAACTATGTTACCCGCATGTGGACCTAAGTTACCCACTTGGCGGATGCCTGCCAGCGTCGCCACCTTCGAAGCTTCCTCGGAGTCGTCGTATACGTTGACGACTCCTACGCATCCGCTGGATGCTTCGGTACCTTGGCGGCCCTTGCGGGCGGCCCAGGTCCTGACAGAGGTGGGAACATGACTCATCAATGCTCTTTCGGTCACTGCAGGGCGGCTGGCACCAATTGCCTTGCCTCGCCAGTCGATCCAAGGCTCATGTTTCTCGAGCCAGGGCATGCCCAGGATCATATCGTATGGATCCATGTCGAGAACAGTAAACTGTTCGAGGCTGTCGAAGTCTTCGAACTTGACAGCCAGATCCATCTGGATATTGGGGACAGTGACGGCGTTTCCGTCGGCCAGTCTCACTGACACTGCCCCTTGCCTTTGCTTTCTCTCAAAGCATCGGTCAACCTATTGCTGTTGCGAGCAACCGTCCGGTGGCGTGCGAAATTCCGCGACGCTCCAGAATCAATCAAGATTCTAAAGGGATGATTGTATCCCCGTACACGTCCGTGTACAACAAGCAGCCCTTCGCTGCCATTCGCCGATTCGAGAGTGCGAAGCCTCTCAGGGGCTAAGTCCCCGTGGTACGCGCCTCCCGCGTACCGCTCACGAAGACTTAGAATTCCCCAGTAGGGCGTCCCGCCACTACTGGTCTCCGGCGTTCCCCTGGCCCCGGGGTCTTGGCTTCTGCCAACGACCCTTGAGAACAGGCTTGGGGATAAGCCCGCCTGCGGTATCTTTCGACGGGGCAGTCTCGCTTGAAGTGGCCCAGCCTGCCACAGCCGAAACAGCGAATATCGTGCTTTTCGGCGGCACCGAGTTCCATGGGAACTGGTGCGCTGGGGCTTGCCCGATTGGGGTTCTGCGATGAACTCCCTGGCTACGCCGAGACCGGTGTACGCGCCTGGCGGTGGCTGTACGCTTCTTGAAAGGCCACTTGAATCGCCTCTTCAAGGGTGCTTGACTGCACCCGGAACAGCTGAGTGCGCGCCGGGCCCACTCGAAGGCCGTCCATGGACACTGTCACCTTGATGTGTTCATTCAGTGGGTTGCCCATTAGGGATGCCGTAAGCTCCCACATCTCTTGGATGTACTCGTGCAGTTCACGCTTCCCTTGTTTGCATGAGAGGAAGCGTAAGCGCTGGCGGTACTCGTAGTTCGCCGGAAGGAACGTGGCTCGAAGCTGTTCGCACAGCTGAGCCCAGGATGTGAAACATCCAGGCGATGTTGCCTCCTGCGTGTACGCCCAACTCTTAGCACGACCGCTAAGGTTGGAGAGTGCATAAGCAACGCGGAGCTGCTTGGTCGAGATCAGAGCCGCGTCCATCGCGAGCTCTACCTCTCGAACCCAGAAGTGAAGGTTCTCTCCCTCCTTCCCTTCGTAAGGTGTCACCTTTAGCCGCAATGGCTTCGGGTGAGGCGGCTTCCCTTCAGCCGCCGGCGCCTGCAGGTTTCCCCGCACGTGCGCTATGAGCCCTTGCTCATACGTGTCAAACGCATTGACACGTTCGACCTGCTCAGCCGGTGTTGACGCCACCAGGCTTTGCAAGGCCTGCATCCCGAAGATGCCCGCCATCTTCCGAACCGACTCGAACTGGGAGTCGTTCAGGTGAGGAAACTCGTTCCGATCCATGGCGACGAACTCTAGAGGTTCAGGTAGTCTACCCGCGTTGACGTGGATTGACTACAAGTGCTACCAAGTGTCACAGGGTCACACAGCACCTTGTACAGAGGAAGTTTATTTCCTCTAGAGTATACAAACTCTAAGTGAACGACCGTTCACGGGTCCCTGGTCTGAGGGGACGAAGTACTCACTTAAGGGTACGATTAAGACTGAGTAGAGATGCAATGATTGGCTCCTAGAGTCCCTGATACCATGTACCAGGTATTACAAGAGTGACAAGTCACTCTTCATGTAACTTGGGTACACTGGGGTACGTACCCCGTTACAGATGCAAACAATATAAAAGAGAAATAACGGCTCCAATTAGCCACACTCGTGGAAGACCGACAGTTCAACAACTTTTGACATGCAGCACAAGTACCAAACTTCATTCGAGACGCCAACACCGGGTGATAATAGAACGGATCAGATTGCAGGAAGCGTTATAAGCCCATTTGGTGGGGAATAAAATGATATTTTCCAGATATTTTTCGACACATAATCCATTTTTTCTGTTGTATATTTCAGCAAGCTCTCGTATGTTGTACACGGCCGAATCAACCGCAAATGATGCGGTGAAATAAGTCAAATCTTGTAGTTCTAGACATATTGGGTTTTAGATATAAAAAATTGTACGGATTCCACAAAAAGTTTTTCTATCTGCTACATGTAGTTTTTCTGCGGCTTTCGCCAATATCTACCTTTGAGATTGTAGTTAATGCAATTATTGATAGTCTTTGCTGTCAACTGTACAATCAATAAACAACAACATATATATCCACAGCTCTGGTTCTTCTCTAGGTATTTCCTCTTGGAGCCTCCCGGGCTACTGTATACACGTACTGTTTTAATTCAGAGGCGTTGCGTTATCAATTGTATAAACGAACCTTCGAAGCGACAGAGTAGTGATGTTTCTTCTTTAGCTCACGAAATGTCCCCATTGGATGCACGGTAGATGATAAGTACTCACGAGATCAACCAGCTTCGATTTCGACAAGCCCACAAAGAGAAAATGCATGACTAGCAATTCTGCGAGAGTTCGCGACCCAAGACCGTTTGCCCTTATATATCAGCTTGACGCCAATATATGCTCTAAATATGCTACTTTTGCTCAATACCCAGCTTACATGTTGATGTGAGATGAATGTTGAGCGAGATAACATCGAGCGAGTTACGCAGGACCGTGGAATTAAACCGTTGAGGGCTGTCCATACCTAAAGGTATTCCCAGCCGTTTTAAATTAACGGACAACTCATAAAAAAAATAACATAGAATTAGCTAACCATAGTATACAATTGAGGCTGAGAAGGGAGAATTATGCTAAACTAGTCGCGGAAAAATTATTTACGATCTGAATACATCGGAATCTTCGAAGGAGTAAGTGCTGGTTTCGGACTACCAAATCATTTCACGGATATGTTGAATAAATAAACATATATATTTGTCAGCAGACGGCGTCCACGACAGCGTAAGAGACTGTGGCGTGGACTTGTACGCGAGTCTTCCAGGACAGCAGCTCTGGAAGAAGAAGCCACAACGTGTGGTGAGCTGGGGCACGGCACAGGCACCGTGTCCACGAACAGCAAGTTGAAGTTCATCTACGTGAAGCAGATCATTGTCGTCTACAGGAGTAGTACTAGAAGGACTCAAGGGAAGGACCAGTCTAGTTAAGCGACTTTAATCAATTCAGTTTCCATTTTACTAAGAAGTACACAGCTACCAACTACCGGAGCGTGACAATATTCAACACTGAACGCACTGCGCCAATTTCGGGTAAAATTGTGTGTGCGTATATCCCTACTTGGTATCGCGATTTCACATAATAGTAAACTCCCGCATTCAATTGTGAAGGCGAAAAACCCAGGGTTACCTAGTCTAGCAAAAGCAGGAAATACCGTACAGCCACGACTAAAACAGAATATGAACCACGGAATACGGTAGGGACATTGCAAAATTAACTGATTCATCATCTTGCTCAGGAATTCTTGCGTATTTATAGCCAATGATTGGGTCAATATTTATTGTGCCCCATACAAAAAATTCTCGTATATTCCAATAATTTTAATTGCAATGTTTTTCTGCGATGTCTCGGACCTACTACGAACCATACTCGATGTCGTACCGACCAATCGATAAATGAACAGGTAAGTCACTAGTGTAGTCGGTATATACTTAAATAGTGATCTGATATCTGTTCAAAGGGTAAATGGTTGAGACATTACGCGTAAAAAATGACTAGTTCTAAAAATCTAAACGACCAGTTTAAAATGTGCACATTAGCTAAATATCCGTAACAAATATCGAGGGACAATGATGCTAGTTCTTTCTGTACTTAAGTTGATGTTAATACTTAACAAATGCATGTACATAACCCCTTGGTCGTCCAAAAATACAATAGTTCACGACTCAATTTAACTGGCAAGTGATCCAACCTTCCACTAAATAGTATGGTAGAACCCGACAACGTCCTAATGTCAGCATGGAATCACCTCGAAAAGAGATGGAACGATTTTCAAGTTGGCCGCCAAGGTTCCTATTCAGTTGAACGTCTCTGTAGTGGATTCCGGGCTTCCAGCTTGGTATCACCATAGTGGAACTCTGAGCTTGTAGACGAACATCCAGATCAGGTGCAGAGCGGCGGGCTCCGCAACCGAGTGATGTCCAGTTGAATATCACAGGCGGACCCGAATGTGTCTGACGGCAACGAGCCGTAGACAATGGGTGCAGCTCTGTTGGCTCGGATGGCAAGGATTGCCTTCCCGAGCTGTACTAGGATTTAGTAAGCCCAACTGCATGTTTCCCTTGGTGCGGTTTCATGTACATTACCAGCAGTCTCTCCACGACGGTCTGCCTCTCTCTCTCTTTGGGTTCACTTGGCGAGCACGAGCTGGTTACCATCAGACTCACGGTCTCCCAAGGAGCTCACTTTACAATCTTCCAAGACACCAACACATCAATACATTCGGCTACTACTTCCGTGCGGGTTGGCCCCCGCATCGCTGTGTTGGAGTTTGTTGGTTTTCGGACCCCGGGAAACACTATAGTCTCGAAAGCTTCGATTTCTACTGCAAGGTCACTTCCCACACACGGTTGATTACAGTTTGTCTTGTCACTCCGCTGCCTGCTCTATTGGCAGCTATTTTATTGGAGTATCTACCGCTTCGACCTCCTTCTGAAGGATGGAGTGCCAACTGGGTATTTTGGATTCGTCTGGCATTGATGTTGTCCACGATGAATTGTACGGGCATGTACGAGTTAGCCAAACTTGTTTCCGGTTATGGAAGCTCCGCTTTCAAAAGTTCTGATTGCCGCTGCCTTAGTCATTGTGGCTAATATGTTAACAGCAATAACTGCATCAAGCAATATCGGATTTCCTCTTCCATTTATTTATCTTTCAAGCTACAGGTCTGGTGGTTATGATTTATGTTCCGGTGGCACTTGTGCTCGTGTTTGGCAAGGATCCCTTCACGAAAAACTCTCCCTGTCGCCCTCACCTTCAGAGATTTCAGCGCTATCACGTTGCGTACATGGTCCTCATTGCAATTTACCCATTCTACAAAGCGCTGTACGAATTCATTCCTTCGAGGTACCGAGGTGTCACCGTAATTGTGTTGCCGATGTGGAGATTTGGAGCCAAATATTTCATGGTGAATGCTACGCGTGATCTCGAAGACTTCATGCCACAAATTGTAACTTTTACCGTGGATCTTTATAGTACGTTGTTCATCTCGGTTTGTATGTCAAGTGCGGGGTCTGTGTACCTATCTGCATTATTCATCGCCGCTGATGTTCCGCGAAGTACGTGCCAATGCAAATGTTTTAGTGGCTTTACTTCATGATCGCCAATCATCGAGAAGCTACTCTCTGCCCTCTGCTCAAACTGGAACTACAGAATTGCTAGCGATGATTCTTACAGTGACACGCGACCCCAGTGCTAGCAACATCACCTTTATGCACGGTGCGCGATTGCAGGCATGCATTCCACATCCTTTACCAGATGATCGATCCGGGCAACTTGAACTCCTGGCAGCATCAGGCTCGTACAGTCAGAGCACTGTTCATACCGTGAATACTCCACGACCGATTCGTCACCAAACGCGGTTGATAGCTGGTCTTCTCCATAAAACTTCGGTACAGCCAATCGAACCAGATCTCACAAAAGTATCATCAAGAAGAGACCCAATGAATGTTGGTAAAAGTTCAACAATTCACCAAGGAGACTCTGGCACGAATGCAAATGGTACGCAGACAAAACAGGTCGTTTTACAAGGACTCCAGCTGTTATTCCACTGCGAATATCTTGCACTCGTCGAGTATATTGAGTGTGTTGTCCCAATAGCATTTGTCACGTACAAGTCCGTGCTTGAGCAGCTACCGAATATTGTTTACTACCCTGGCGGTGCTGGTAATTGGGGAATTTATGCCGTCGTGAATATCTTGGTGTTTGCTGCACTGGAAGTTATGTCGTTTCTGATGCTGAACCAGTTTCTACAACGCAAGTTTGCATTCTCGCCGTTGTATCTGGTCGCTTTCGTTCTCGAAACTCAATTTTACATTGTCCAAGCGAAGCTGTTTCTTTCAATGGTAATTCTACTATCATACGAACTGGCTCATCTTGGTACGATTTATATGCTCCNNNNNNNNNNNNNNNNNNNNNNNNNNNNNNNNNNNNNNNNNNNNNNNNNNNNNNNNNNNNNNNNNNNNNNNNNNNNNNNNNNNNNNNNNNNNNNNNNNNNNNNNNNNNNNNNNNNNNNNNNNNNNNNNNNNNNNNNNNNNNNNNNNNNNNNNNNNNNNNNNNNNNNNNNNNNNNNNNNNNNNNNNNNNNNNNNNNNNNNNNNNNNNNNNNNNNNNNNNNNNNNNNNNNNNNNNNNNNNNNNNNNNNNNNNNNNNNNNNNNNNNNNNNNNNNNNNNNNNNNNNNNNNNNNNNNNNNNNNNNNNNNNNNNNNNNNNNNNNNNNNNNNNNNNNNNNNNNNNNNNNNNNNNNNNNNNNNNNNNNNNNNNNNNNNNNNNNNNNNNNNNNNNNNNNNNNNNNNNNNNNNNNNNNNNNNNNNNNNNNNNNNNNNNNNNNNNNNNNNNNNNNNNNNNNNNNNNNNNNNNNNNNNNNNNNNNNNNNNNNNNNNNNNNNNNNNNNNNNNNNNNNNNNNNNNNNNNNNNNNNNNNNNNNNNNNNNNNNNNNNNNNNNNNNNNNNNNNNNNNNNNNNNNNNNNNNNNNNNNNNNNNNNNNNNNNNNNNNNNNNNNNNNNNNNNNNNNNNNNNNNNNNNNNNNNNNNNNNNNNNNNNNNNNNNNNNNNNNNNNNNNNNNNNNNNNNNNNNNNNNNNNNNNNNNNNNNNNNNNNNNNNNNNNNNNNNNNNNNNNNNNNNNNNNNNNNNNNNNNNNNNNNNNNNNNNNNNNNNNNNNNNNNNNNNNNNNNNNNNNNNNNNNNNNNNNNNNNNNNNNNNNNNNNNNNNNNNNNNNNNNNNNNNNNNNNNNNNNNNNNNNNNNNNNNNNNNNNNNNNNNNNNNNNNNNNNNNNNNNNNNNNNNNNNNNNNNNNNNNNNNNNNNNNNNNNNNNNNNNNNNNNNNNNNNNNNNNNNNNNNNNNNNNNNNNNNNNNNNNNNNNNNNNNNNNNNNNNNNNNNNNNTGTCAGCAGACGGCGTCCACGACAGCGTAAGAGACTGTGGCGTGGACTTGTACGCGAGTCTTCCAGGACAGCAGCTCTGGAAGAAGAAGCCACAACGTGTGGTGAGCTGGGGCACGGCACAGGCACCGTGTCCACGAACAGCAAGTTGAAGTTCATCTACGTGAAGCAGATCATTGTCGTCTACAGGAGTAGTACTAGAAGGACTCAAGGGAAGGACCAGTCTAGTTAAGCGACTTTAATCAATTCAGTTTCCATTTTACTAAGAAGTACACAGCTACCAACTACCGGAGCGTGACAATATTCAACACTGAACGCACTGCGCCAATTTCGGGTAAAATTGTGTGTGCGTATATCCCTACTTGGTATCGCGATTTCACATAATAGTAAACTCCCGCATTCAATTGTGAAGGCGAAAAACCCAGGGTTACCTAGTCTAGCAAAAGCAGGAAATACCGTACAGCCACGACTAAAACAGAATATGAACCACGGAATACGGTAGGGACATTGCAAAATTAACTGATTCATCATCTTGCTCAGGAATTCTTGCGTATTTATAGCCAATGATTGGGTCAATATTTATTGTGCCCCATACAAAAAATTCTCGTATATTCCAATAATTTTAATTGCAATGTTTTTCTGCGATGTCTCGGACCTACTACGAACCATACTCGATGTCGTACCGACCAATCGATAAATGAACAGGTAAGTCACTAGTGTAGTCGGTATATACTTAAATAGTGATCTGATATCTGTTCAAAGGGTAAATGGTTGAGACATTACGCGTAAAAAATGACTAGTTCTAAAAATCTAAACGACCAGTTTAAAATGTGCACATTAGCTAAATATCCGTAACAAATATCGAGGGACAATGATGCTAGTTCTTTCTGTACTTAAGTTGATGTTAATACTTAACAAATGCATGTACATAACCCCTTGGTCGTCCAAAAATACAATAGTTCACGACTCAATTTAACTGGCAAGTGATCCAACCTTCCACTAAATAGTATGGTAGAACCCGACAACGTCCTAATGTCAGCATGGAATCACCTCGAAAAGAGATGGAACGATTTTCAAGTTGGCCGCCAAGGTTCCTATTCAGTTGAACGTCTCTGTAGTGGATTCCGGGCTTCCAGCTTGGTATCACCATAGTGGAACTCTGAGCTTGTAGACGAACATCCAGATCAGGTGCAGAGCGGCGGGCTCCGCAACCGAGTGATGTCCAGTTGAATATCACAGGCGGACCCGAATGTGTCTGACGGCAACGAGCCGTAGACAATGGGTGCAGCTCTGTTGGCTCGGATGGCAAGGATTGCCTTCCCGAGCTGTACTAGGATTTAGTAAGCCCAACTGCATGTTTCCCTTGGTGCGGTTTCATGTACATTACCAGCAGTCTCTCCACGACGGTCTGCCTCTCTCTCTCTTTGGGTTCACTTGGCGAGCACGAGCTGGTTACCATCAGACTCACGGTCTCCCAAGGAGCTCACTTTACAATCTTCCAAGACACCAACACATCAATACATTCGGCTACTACTTCCGTGCGGGTTGGCCCCCGCATCGCTGTGTTGGAGTTTGTTGGTTTTCGGACCCCGGGAAACACTATAGTCTCGAAAGCTTCGATTTCTACTGCAAGGTCACTTCCCACACACGGTTGATTACAGTTTGTCTTGTCACTCCGCTGCCTGCTCTATTGGCAGCTATTTTATTGGAGTATCTACCGCTTCGACCTCCTTCTGAAGGATGGAGTGCCAACTGGGTATTTTGGATTCGTCTGGCATTGATGTTGTCCACGATGAATTGTACGGGCATGTACGAGTTAGCCAAACTTGTTTCCGGTTATGGAAGCTCCGCTTTCAAAAGTTCTGATTGCCGCTGCCTTAGTCATTGTGGCTAATATGTTAACAGCAATAACTGCATCAAGCAATATCGGATTTCCTCTTCCATTTATTTATCTTTCAAGCTACAGGTCTGGTGGTTATGATTTATGTTCCGGTGGCACTTGTGCTCGTGTTTGGCAAGGATCCCTTCACGAAAAACTCTCCCTGTCGCCCTCACCTTCAGAGATTTCAGCGCTATCACGTTGCGTACATGGTCCTCATTGCAATTTACCCATTCTACAAAGCGCTGTACGAATTCATTCCTTCGAGGTACCGAGGTGTCACCGTAATTGTGTTGCCGATGTGGAGATTTGGAGCCAAATATTTCATGGTGAATGCTACGCGTGATCTCGAAGACTTCATGCCACAAATTGTAACTTTTACCGTGGATCTTTATAGTACGTTGTTCATCTCGGTTTGTATGTCAAGTGCGGGGTCTGTGTACCTATCTGCATTATTCATCGCCGCTGATGTTCCGCGAAGTACGTGCCAATGCAAATGTTTTAGTGGCTTTACTTCATGATCGCCAATCATCGAGAAGCTACTCTCTGCCCTCTGCTCAAACTGGAACTACAGAATTGCTAGCGATGATTCTTACAGTGACACGCGACCCCAGTGCTAGCAACATCACCTTTATGCACGGTGCGCGATTGCAGGCATGCATTCCACATCCTTTACCAGATGATCGATCCGGGCAACTTGAACTCCTGGCAGCATCAGGCTCGTACAGTCAGAGCACTGTTCATACCGTGAATACTCCACGACCGATTCGTCACCAAACGCGGTTGATAGCTGGTCTTCTCCATAAAACTTCGGTACAGCCAATCGAACCAGATCTCACAAAAGTATCATCAAGAAGAGACCCAATGAATGTTGGTAAAAGTTCAACAATTCACCAAGGAGACTCTGGCACGAATGCAAATGGTACGCAGACAAAACAGGTCGTTTTACAAGGACTCCAGCTGTTATTCCACTGCGAATATCTTGCACTCGTCGAGTATATTGAGTGTGTTGTCCCAATAGCATTTGTCACGTACAAGTCCGTGCTTGAGCAGCTACCGAATATTGTTTACTACCCTGGCGGTGCTGGTAATTGGGGAATTTATGCCGTCGTGAATATCTTGGTGTTTGCTGCACTGGAAGTTATGTCGTTTCTGATGCTGAACCAGTTTCTACAACGCAAGTTTGCATTCTCGCCGTTGTATCTGGTCGCTTTCGTTCTCGAAACTCAATTTTACATTGTCCAAGCGAAGCTGTTTCTTTCAATGGTAATTCTACTATCATACGAACTGGCTCATCTTGGTACGATTTATATGCTCCTCTTAGCGCTAATACTGCCACATTGGACTCACCCGTTGGCATCGCAACTCTTGTGTTGTAGGTGTAGACTTTAGCTTTCGTTTCGAATGGCTACGATGAACCAACCGAGTAGCGATTGACTGGTATCGAACGGCCCAAAACTCGATCGAGTTTCGTGTCAAACAGCTCATTTGCAACTGAACTCCCAATGGATGGGGCGACTCAGCGATTTATATCTGCTCCTCGTAAAATGTGGATAGATGGCTCAACGATGGCCCTTCCAGACCTGCTTCCCATGGAATACGAGTATACTCAGTCCGAGATCTATGTACGCAAGTGATACCATCAGTATTACGAGCATATCACCGACATGCTGAACAGGGACATCAGGTGGGACAGTATTTTGTTGACGGAGAACTGTAGAACTGCTTCTACAAATAATATATTTGTTTTGATATGTATTTCTTACGTAGGAATTGACAAGTCGCTCTTTTGGATATTTCCACGTGCGCTACAGCTACGAGAACCCTCATGTTACGATCATCACGGCTTCGTTCCAGGCGAAAGGTAATATATCGATGCTGCAGAGTGTGGTCGTGTGGAAAAATGGTAATTCAGTTGACAGCACGAGAATTCCAACGAAGATGGAAGATCTTATTGAGGGGCCGAGAACAAGGCAAGGGGGCTAGTGATTCACTTAACTACATTTACAATCAGGATTGTAGCCAAGAAATATGCATTATTCAATCGCTTAAATACGCATCAATCTCCAGTCACATTCACACTCACATCATCGAACTCTAGTGTGGCGCCCCACAGTGTTAATTAAGAGTATAACAGTTAGACTAAAGAACACTAAAAAACAAACGGGGGCGTGAACCAATCACGTCTCCATTGAATTTCCCAAATGGAGAACCCTCGCAAGTCTAAATTTCAGCGTACATTCAAAAATTAATCTGAATATGTAAATAGAAATCAAGAATCTGAACATGCAATTCCCTTGGATGAAGTCATTCCCTCGCAAACGACGATACACACCAGTACGAAACGAGCTTGTCTGACATCATCCCAATTGACGGCGATACGGGCTTATCTGACGATTATCCCTATTGAAGTTCTGCTACCAGTAGTTTCTCGCAAGCATGAATCGGAGCGATTTCCAAAAAAAAAGTTGCTCATCCCAATTCCCAATAAGAACCCAAGTCTAAACAGAATAAACATTGACATATGTATATCTACCGCAATTCAAACTGATTGAGCACGTCCAGGATAGCGTATTCACCGGCGTATCCACGTGGTCTAGAAGAAAGCAGGGAGACGGCCACGAGAAGCAGTCTTGCGGCGTAGCTGCCAGATGCGAATTCCTCCATCGGCAGATGCCGACACAATCGTGGAGCCATGAGGACTAACAGTAAGCGCTGACACGCCCTGGTCGTGTGCTTCCGGGATCTCCAGCACTTGCTCCTGACCTGTAGGTTCATCAAGTTTCCAAAACAGCAGCTTGCCTGTAGACGTTCCTCCAACTGCGTATTCTCCGTCTGAGTCGAAGCATCTACACACCAAGTCAGCCTATTTCCCACCATCTAAACTGGAAAAAAAGGGAAAAACGTACCGGACAGGTCCATCCGCGTTCACATTGACAGTCACCATTCGTGTGCCATCCGTTTGATAGACAGAAAGTTCGTTCGCTGTGCTCATGCAGGCAATAGTGGACGCTCCACCACAGAAGGTCAAGCCACAGATTTCTGCCTGGTGTACTGGACTCGCAAACAGTTTTCGGATCAACTCGTTTGTGCGCAAATCAATCAGGTACACGATCCCTACGAGAACAAATAAATACTATAAATCAGTACGAGGGGTGTAAAATAACTCGCTGAGTACGCACCATTTCTTGTAGCCGCAGCACCCGTGGAGCCATCCGCACTTACAGCGAGTTTGACCACGGATTCTTCACATTCCATAAATGTCGACAAAGGAGCTGTAGCAATCCCTTTCGGTGTATAGTGCCACATTTTAATTGATCCATCCCATGAACTCGAAAGCAAGCGATCTTCAAAGACGCAGACAGCCGACAGACCGTCGTCATGAGCTGTGATCTGGTCGATCACTCGGCCAACGTCCATAGAATACATGTAGATGCAGTTGTCCCAGGATCCAACGAAGACATACTTCTCATCGGCCGACACATCACAACAGGATAGCGCCAGATTGCATGACAAATTACGTCGTAACGTGCCGTCCAGAGTTGCTGAAACCTTGAAAGTCGAGTCTTTTGATGTTGAGAATAACGCACGCCCATCCTTCCCCAGAACCAGCGAAGTAACCTCGCTACACATAAAGATCAAAGTAAGCTTAGACGAATAGTACTTCAATGATACAAGGCAGGAACTTACCCTGCATGCAGCATGTAGTGCGCTGACGGTGCCCAAGAAGCATCGCTGTTCGTCCCAAACGCCCAATTCCAGCGTCTAGATGACTCCGCACTCATGCGGCGACGAAGCTGAGCTGTAATACCTCCCACAAAGCGTTGCGCTTGCTTCGGTACGGCGCCAAACGAGCGAGTCCGGAATGCAAACATACTGCGTCGATTGCCCGTGGTGTTATCTTCCTCTTCGATCTCGTCATAGGATGTGTTCTCGCCTAAAACGCTGTCTTCTCGAGTGCGAGTCTCGACTTCACTGGCTGACGAACCGTTAGCTGCGCCATTTGATTCCTCGAGCTTACGTGGCGACGGGATCAAATCGGGTGTAGCGATTGCTACAGCTTTACCGACATCGTTACGAGAAGGATGTGCACCAGAGAACAGCAGCTTCGGGGTTTGGCCAAACTCCTGGATCTGGGCTTCAAACGAGCACTTCTCCACTGGATCCGTGATCGTCTCGAGATCCACAGAGCCCTCATATGACAGGTAGTAAAACACTGTACAAACGTCAGATTCTCCAGTCAACCACAGATTACGATGCACTAATACTTACAATTGTTAGCCTCGATGGCAGCTTCGCCACGTTGCTTACAACCAAAGATCAAGTCGATCCACTCGTGAAGGTGTTCTGAGACGTATTCACTCTCCAGAGCTTCCCGGTTGATTCGAACGAAAGTAGATGGACTTGATGCCCACGCAGGAAGCTCAACGTCGCCAACCTACAGCGCACAAAATTAGCAAAAAAAATCTGGTCCAAAAACAGTCATTTTCACGCACCCTTGTTAGCTTTTGCGTGGTTCCGAGGTCAAGATTCTTTCCGTTGCAGAGCCACTCTTCCGGTGACATGGAATCGTCGAAGAAGGCAGGGATCAGCTCTTTCAGGTCAGCATGGTTCGTGTTGCAACTGCTCCAGGTGCTCGGAATACTCTGGAAGAGTCGATCTGGGGCGTCAAACTTGCCGTTCTGGAGACACAGCATATACTCCGGAGCCATGCGTACGAAATAGTAGAGCACGTATCCGGGGGTGGAGTAGTGTGTGCCATACAAAAACGGAGGCGGCAATCCCTCATCCTCCATCCCTCGCGGCATCGCTTCGAATCGTGCTTTATAGAACTCCAGACGCTCTTCGTTTAACGCACCGATGGGTTTTGATAGATCACGATACACTGCAGGGTCCGACAAGTCGATTGATGCACTCTGGTAGTCGTTTAAAACCCACGGAAACACTGGATATTGCGTCAGATCGTTCTTAGTGCGCCCAGCTGCGTTGTTTAAATACACCAAGTAATCATAATTCGACACTTCACGCTGCTGCCACTTACGCAGCATCGACTCCAGATCCGTCTGCTGTAAGTGCTTTAAATCCGGTTGATTCACCATCATATCGTAGACTTCATCCCGATCAACGTGGTTTCTGAAGCTAAAGAAGAAGCTCTCGCCGTTCTTGAGGAAGATTTCGAGTCCAGTCTGCTTGAGCATATGACGTCGTTTGTACAAATACTCGATTGTATTGTACGCCCAGTTAAGTACCGGATCTCCAACGTTATTCACTTGCGCCGGCTGGAAATATAGTCGCTGGTTCGTCAGCATCAAACAGCCTGGATACTTCAGTAGTGGCACAATCCGGTCGACCAATTTGCCTTTCGTCAGCAATGGACGTTCCCGGAAATCCACCAACAAGCTCGAATCGAACTGGTCCGTTTGTCTCGGTGTTAGTACCGGTTCTAGTAGCGCTTCTTCGTCCACCTTGTTCATAACTCCCTTCTTGTGTGCGAGCTCCCAGATCGGCCGCACGTTCTTCAAGAACTCCTCGATCTTGGAGTGTAGTAGAGAGAAGATGTATTTCTCTGGAACTCCTGAGCTCTCCGCGCTGGTCTCCTTCTGTACGTAAGGGTGGTCGACTCCTCTCTCCTTCATCTCCACCACTGACGAGACCTTAAACGTTAGGAAAATAGCACAGTCGCTGGCCTGTGGATGCTCGTGTATCTCCGCTACTGGCATTTCCTTCATATCGCGGAAAAAGAACCTCAAAATGGGCAAATTACTGTCCTGGGGCTCGAAAAAGAAGCCGCGCGTGCACATCTTCAGTCGCCCCTGAATTTTACTGAGCATTAAATGGTACTAGACGTTAGTTTCCAGTATGTTATGATGAAATATATGAGAGAAATACCGGTGCGTGTCCGGATTCGGCTCGAGATAGCGATGCACGCTAAAATCCTGCAGAAATGAGATAATTTAATGCTTGTTAGCGACTAATTAGAGGGTGAAAAAGAGGGGAATGTGGACACGTACATCGAGGAAGAACTCGCCATCTTCAAGCAGCAGCAAGTTGAACCGCGTCTGCGCGCCCTTGTAGCCGAGCTTGGACGCGAACATGGCGGCGGGGGCGGGATGATCGGTCTGCTGTGATGGTGCTACGTTGGCAGTTGGATTATACATAAAATGCACACGAAATAGTGTTTTGGTCCTTATTTATCAAAATACGGTTGGTATATTTGAATTTTACGATCCACCGAAATGGCTACACGCGAGTAAATAAATCAATAGAATCTGCTAAAAAAAAAATCCACGCAAGTAGTACTTTTCGATTTAAAGCACCTTGGTAATCGAGACTAGTTTTGAGCCATTCGAAATGGAAACTGAAGTCAGTACTTGCAGAACACAGTCAAGTGAAGAATTCTCAAAAAAAAAAAATTACCGATAACAAGCTGCTTCAGAGAAATTCGTACCTAGATGCGCAAGTTCATACTGTAAAGCATGAACGCCTCGATGAAAAGTTATGGCGGTACAGAATACATTTGGGTTTCCAGCACGAAAGCGAGCTGATATATTGGAGAGAAAACAAATTTTCTTTGTAGATTGCTATTGAGGAGAAGAAACGCCCCAACTTCAAGAGCTCCAAACGTCAAAATATTCAAAATGGATGTCGCGGACAAGCTTACAGCTCCTCCCGGATACTATCTAATGTTCGGAAGATTCTCGAGCACCGACTTGTATGCAACAAATACGAGAGGAACTATACCTTCCACGTACTCCACCAGGGCCACATACTCCCAGTGGAAAAGAACTCGAAGTCCCTCTTGAATGATTTGCTTTGCAGATGGAGCATGTTCGGCTCCCATGTTGAATTCTTCGCTAGCTTCACTCTGCATAGTCTTGGCTTTACTTATCGCTCCGGTGCTTGGTCCTGATAATGACTGGGTGGGAGAAGGTGCTATTGCTGCACTTTGGTCAAAGTGGGAGTGATGCCTTAAGTAACGTTCGTTTTTCCAGGTCCAGACCCCGACGAATTAAGCCGTTTCGTATATTCCCTTGCCATTGGGTGAGGCAGACACGCCACAACCGCGAGCTATTCATCGATCTTTTCGTGAAAGCGCTGGGATTCCGAGTCACTGCAAGGATCATGGACACTCGACGGTTTATTTGATCGCAAGTAATCTGGTGATGCTGCAGAAGTCCTCGAATTGAGTTTGAGACTCTACGAATGTCATGTAGTTCGCAAAGTGACTGTGCTACATCCGCTCCAATAAAGAAAAGTGCAAGCTTGCTGGATCCAGAGGTTGACATGCACACCCACACAAAGAGCGCACTGAAAAAATCAACCGAGAAGGCAACGATCTCTGGCATGAAGTCCTCGAGCTCTCGTGTAGCTCGTACCATGAAATTCTTCGCAGTAAGACGCCACAGCGGAAGGATAATAATGACAACACCTCGAAACCTTACTGGAATAAACTCATAGAGCACCTTATAACATGGAAACACCCCAGCGAGTATCATGTAAGCGAAGAAGTAGCATGAAAATGGCTCCAAACTGACTCGACAGGGCGAATTTGCTTTGAGCGGTGCCGACCCAAACACTAGCAGCGCCGTTGCTGGAAAGTAAATCGACATGAAAGAACCTCCAAGAATCCATAAAAGCGGTATCGGAAATCCAGTAACACTTGCTGCTAATAGAAGAGCTGTAGCAACGTAGGCTGTGCTTGTTCCAATAGCCATAACGAGGTTTTCCCGCAGCGTGGTGTTTAGATTTGGTACATACGTTAGGAGATTGGACATTCCAGCAAACGTCATGGTGAATATCGTGCATCCCAGCCGGATCCAGAACATCCAGTTGGCAGCCCAGCCATCGGACGGAAATGTCAATGGCAAACACTCTACCAATAGTAGTGAAGGAAGTGGCGTCAGTATACATACAAGCAGTACTCGAATTAGTGATGTACTTTCGCAGTAATAGTCAAAACTCTCCAAACGCTCAATTGAGTAGGAACTTTGGCGGCCAACCTGCAGTGCTCTCCACCCTGCGGTAAGCCTCCCAAGTAGTGTCAGCCTTCGTCTAGTAGTTGCTGATGCGGAAATTATCCCTTCATTGCACTTGTTACCATTCTCCGTCATTGCCATGGAAGAGTTTCTTAAATTCTCACACAAACTATGAAAAGGCAAACAATCGTATGGAAATCATAACGGACAGCAAACAAATTTAACTTGTTTGACCTGACCTTCGATGGTTGACTTGTTCACTGAAACGATGAAAGAGCTTTCGTCTATCAGAGAACCTGCACACACTGCGAGACCCATAGCTCAATTGAAGCACTCAAGATATTCTTCATGGGGTCGTGTCGAGAAGAAGTGGAATGAAATTCAAGTTGGTCGTCAGGGCTCATACTCCGTCGAGAGACTCGAGAGTCTAGACTTGTACTGCAAAAACACCTCGCAAGTCCGAGTACTTTTGGTCTGTTTATTGACACCAATACCTGCACTTGCAACAGCCTTACTATTGGAATGCCTTCCACTACGACAACCCTCTGAAGGAGTAACAGCGAACTGGGTTTTCTGGCTGCGTTTGTTCCTCATGGAGTTGATGTTGGGTATCGCTGGAAACTCACAAGTGGCAGCATTCGTCCCGGGTCTTGACTTTACCATCTCCAAGCGAATAACAATTGCTCTGGGGGTCAGTATGTGCTATCTGGGGACGTGTTTGCTAGCGGCATCTTTAATCGGATTCCCCGTGCCTCTTATGATGCAGTTTGGAGTTATTCCCATCTCAATACTCACACCATTAATCACAAGAATCATTTTGGGTCCAGCTCTAGTCGCGAAAGACTCGCCTTTCAAGAAACCATCCGATACATTCCATCGGTTCTTCTTCGCACATATGACGCTCATCGGCGTTTACCCTCTCTACAAAGTGCTTTACAACCACGTACCCTTGGCCTATCGAAGTATTGTTGTTATTGCTTTACCAATTTGGAAGTTCGCCGCCAAGAGTTTTGTTGTTCAATCATCTCGTCAACTGGAAGACTATATGCCTGAACTTGTGGCTTTTTCTGTCGATTTTTTCGGAACGCTCTTTGTGTCGGTGTGCATGTACACTTCCGGTTCCATCTACTTATCTGGACTCTTTATCTTAGCAGACGTGGGTCAGTCACTATTGGAATTTCGTGAAGTGTATTCGAACGCTAAGGCCGTGCTCGAACTTCTCGAAGACCGACACTCTTCTCAAGAGCATCTTCCTCGCACAAAAAGTCGACGATTGAGTAGATTAGAAAATACTGAACTGCTGACAATGATCGTATCTTTCACACGGAATCCTAGAGCGTACAACGTCAAGTGGTTGGACGGGGCACGTCTGTGGTCTTGTCTTCCTCATCCGATAACGCAAGAGCAGCTTGGGCATCTCCAAATGCTGGAAGCATCGGGAGTTTACGTTCAAGGATCCAAAGATTTTGGTTCAAAACGCCCAAACCCAAAGAACCAACCTCGATTCTCACAACGCGTGTCAGTCGCTCCTGTCCCTGCTTCTCCGATTCTTGCATTCGAACCCAGTTTAAAGACTACATGTATTAAGGATACTCAAGACTTTAACGCTAGACGGACCGACAAACCGAAAGAACTTGCTTTACAAGGACTCCAGCTACTCTTCCACTGTGAATATCTCGCGTTGGTTGAGTACGTCGAGTGTGTTGTTCCACTCGTGTTTGCAACGTATAGACTGATACTACGGCAACTACCGAATGCTATCTACTACCCAAATGATGATGAGAACTGGAGTGTGGCGTCCGTTGTAAACTTGCTGGTCTTCGCCATGCTCGAGGTTGGATCCTTCGTATTCTTAAACATATTCCTACAGAGAAAATGTGCGTTTTCTCCAACGTACCAGCTCGCGTTCGTACTTGAAACTCAAATGTGTCCTGTTCAAGTTCACCTTTTCGTTGCTCTGATCATATTGCTGCAATACGAACTCTTTCATTTAGGTAAGCAACATGTGCATTGGCATTGTAAAGCACTGACTATTTGTTCAGGTGCTGATTTCAGTCTTCAGTTCGAGTGGCTCAAGGACACGTAATATAGCTAACACGATACTGTTGTAACTGATAACTACTGTACAAATCATGTATCCAAGTAGGGTACTTCAATGACATGTTAGTTTTCTAGACACCAACTAAGTGTTAGTTCTAAAACAATTAATATGTGTTAGTATCGTAAACAGAGGGACTCATAGGATGCGGTTAGCAAGAGAAATTAATGAACTGTGCTGGGGATATGGTTGGCATTATTTTTCACCGCCTATCATCTATATTTCCGACGTAGCTCGGACATTGCCGGACGGCAATCCGTTTAGACGTTAATGCGTAATGTGCTACCATTTTGTCATGTCTGATCACAGACCAATTCCTTTAAGACCAACCATGTTTTCAAAAGACTAATACTTCGACTTTAGTATAGTTTACGGTCCTACGTACCAAAATCTCCAAGGGAGGACACAAGAAAGCAAATCTAAACTTACCATACACTTGTTATACATAAATCCTTACTTAGTCGCGAAATGCTACTGACATGTTAGCTCGAAATACTAGACACTAACTAACAGATAGCTAACATGTATAGCTACTAACATGTCAGTGTTAGGGAGTACTCTAGACCCAAGGAAACAAAATCAGTTAAATTTCAGCGATGCCTATTTTTGCTTTTGTTAGTGCGTTCTTGTACTTCGTAGTCAGAACAAGGATTGATGGGGGATTCAGGACCACAAAACGAAGCGAGGGATGCCACAACAACGAAGACGACACAACCGGTTTCACAAGGGTCACGTTGGAATCGTTTCGAGGAGTATTGGAACAGAATTCAAGTAGGCCGTCAAGGATCGTACTCTGTCGAGCGTCTCGAATTGCTAGAGCATTATTGTAAAACTACATCCAGAGTTCGTGTGTTCCTCGTGTGTGTCCTTACTCCACTTCCAGTATTAACTGTAGCTGTGTTGCTTGAATGCCTTCCTCTCCGACCTCCATCAGAAGGGTGGGCTGCCAACTGGATGTTCTGGATTCGTGTGGGCTTGATGATATTCACGCTAAGTATCGCAGGGTTCCCTCAGATCAACGCATTCATTCCCGGTTTCAACCTCTCACTCATCAAGATGATCGCAGCATCTTTAGGTATCTGCATTGCTCAGACTGGAACTTACCTTCTTGAAGGTATAGTATTTGGCTTCCCTGTGCCGTTCATGTGGCAGCTGGGAGCCATCACAATGGCAGTCTACGCCCCAGCAGTGACTCGACTAGTTTTTGGTCCTGGTTTGTTCAAAAAGGGAACATTGCTGTGGTTACATCACGAACGATTCCAGAGATGTTTCTTCGTTCACTTGGCGCTTACAGGCGTTTATCCACTCTACAAAGTCCTGTACGATCTGATACCGCAAGGATATCGAGGTGCAGTCGTCGTGGTGCTTCCAATGTGGAAATTTGCAGCAAAGCACTTCGTTGTACACGCTACTCGCGACCTGGAAGACTTTATACCAGAACTTGTGGCTTTTTCAGTTGATTTCTTCAGTGCTCTCTTTCTCTCGGTGTGTATGACAACATCAGGATCTATTTACCTCTCAGCATTGTTCATAGCAGCGGATATCTGCCAATGTATGCTGGAATTTCGGGAAGTGCGAAATAATGCGATGACTTTGTTACAACTTGCCGATGCTCGAAGAAAAACAGAAGAGCGACTTCGAATGAAGAATGAACATTCTTCGGAGAAATCGGAGACTCCAGGACTGCTAGCAATGATTTTGGAAGTAGCTCGCAATCCCAGTTCCTATCAAGTGACGTCGTTAGATGGAGCAAGGCTGTGGGCTAGCCCACCCAGTCTCATTCCCCACAAACTTCTTGAAAGGATGCAAATTTTGGGAGAATCAGGTATATATGGTCCAAATGGCCTTCCTTCCAACAGAATATCGCTAATACCATCCAACCGGAAGTCTCGTGAATGTCTATCACCTTGGGATTTCCGACATGTATCAGTCGCTCCTGCCCCTCCAGGAACGAGCAGAAAGCTCTTAAAGAATCAAGGGACCAGCGTCAGAAGCTTTAAACAAGCCAAGCGATCTAAAGAATTGGTTCTACAGGGTCTACAACTTCTCTTTCATTGTGAATATTTGGCATTGGTGGAGTACATCGAGTGCGTTGTTCCCCTTGTATTCGTCGTGTATAAATCGATTCTCGAGCAGCTTCCAAATGTCGTTTACTACCCTGGTGGTGCTGGAAATTGGACCATGACTGCGGTGACAAACCTTCTTGTGTTTGCAGTACTCGAAGTAGCGTCACTTCTTCTCCTACATTTATTTCTACAGCGGACATTTGCATTTTCTCCGCTCTACCAACTTGCGTTCGTGTTGGAAACTCATATTTACCCAGTGCAGGCAAACCTGTTTTTGGAAACAATTTTCCTGCTACAATATCAACTAGAGCATTTAGGTGCGTGCATTGCTCTTATTAATCTGGATCTGCTCTGATTACGGGTTGTATTCATATTCCCAAGGTGCCGATTTCACATTCCAGTTTGCTTGGCTTCAAAGCAACAATTAATGGAATAATAATACCAATAAAGCTTTGAAGTACAAGTACAACTGATGTTGACACTGACACTGACACCAGTTAAAGCTTGTTACGATCAGCAATTTGGTTACTTTTTTAAAGTTGATTGGTAACTTCGAACGACAATGTGGTTGCCCTAACATAACCTCAGTACCTTTAAGGCTGCGTTTAGCATAGTAGCTATTGTCCTTTATCACGAAGCCATTTAAATTCAAGAGTGAAATCAGCACCTGTATATGCCATGTAAAAATTAGTCTAAAGTAGTAGCCCAAGGCATTGCAAGCGAAGACTCACCCAAATGCTCCAACTCGAATTGAAGCAAAATGAGACACTGGATAAAGAAAATCGCTTGGACTACGAATACCTCTGTTTCAAGCACAAAAGCGAGCTGATATAACGGAGAAAAGGCAAATTTGCGTTGCAGGAATGCGTTCAAGAAGAGCAATGATCCAATCTCCAGAACCACCAATAGCACCATATTTGCTATAGCGTTTATACCCCAATACCCAGCACCACCAGGGTAATACACGATGTTCGGTAATCGTTCGAGAGCCGACCTGTATACCAAGAGAATGAGGGGTACCATGCACTCGACGTACTCGACTAGAACCAAATACTCGCTGTGAAATAGGATCTGTAGTCCCTGAACCATCAGCGCCTTTGCTCTCTCTGGTTGCCGACTGTTGCGTTCACTCTCTGGCTGTGAAGTAAGGTATTCTGTAGGTGGATCACAGATAGGTGCAATGGATGCCTGTCGAAGTGGTCGTAAGCTTGGCTGCTGAAGCTGTTGACTCTTCTTCCTGTGCATACTATCATACCTTTCACTGTACACACCTGATGCATCGAGTGTCTGAAGTCGCTCAGCTTTCTCTCTCGTGAGAGAATGTGGCAGACAAGCCCAAAGACGCACCGTTTCCAGTGATTTCCGCCGAAGATCACCGGAGTTTTTAACCACATTAATAATTATCGAGAGTAGATCTTTAGCTTTAGGAAGATCTGGTCGATTTTTAGAATTTCTTCTGTCATTTACTAGCCGCAACAAAGCTCGTGAATTGGTCCTCATCTCTCGAAACTCCAGCCACGATTGAATAAAATCTGCGGTAATGAAGAGAATCGTCAAAGTTAAAGACCCCGAAGTCGACATACACACGGCGATAAATAAAGTCGTCATGAAGTCAACAGACAGTGCGACAAGTACAGGCATCACATCTACTAGTTCGTGCAGAGCGAGTACGAGAAAATGCTTAGCAGCGAATTTCACAATCGGTAAAATAACAACGACAACAGTTTTAAACTCTACAGGGACAGCTTCGTACAGCACTTTGTTGATCGGAAAAACGCCACAGAGTACCATGAACGTGAAGAAGAATCGATTATATCTGTCGAAGTGAACTTTGAATGGTGAGTCTTTTGCAACCAAGACCGGGCCTAAAACGAGCAAAGTCATTATCACTGCATAAATCCCGATAGGAATTGTAGCAAACTGCATCATGAGCGGCACAGGGAATCCAATCGTGCTTGCAGCCAGGATAGCCGTCCCAAGGAAGGCAGTAGTAATCCCCGCAGCGATAATAACAATCTTACCGAAAGTGAAATTGAGGCCCGGTATGAACCGGATCAATTGGGAATTCACGGCAACATTCAGAATGAGGTGAACTAGCAGAAGTCGGATCCAGAAAACCCAATTGGCTTTCCACCCCTCGGATGGAGACCGCAGTGGTAAGCATTCCACGAGCACACCTGTAGTCAACGCAGGCAACGGGGTCGCAATGCAGACCAAAATGACGCGAGCTTTTGAAGTAGTTTTGTAGTAGTGCTCCAGACTTTCGAGCCGCTCGACGGAGTACGAGCCTTGGCGTCCGATTTGAATTTTATCCCACTTCTCCTCAACTCGCCTCCATAGCGGAATACGTGGCGTTGCTCGGTCCACAAGTGTTTCCGTAGGAGCTTCTTTTGATGGTGCTGCAAACACCTCCACCTCGGCCATTCTTCAGTTAACTAGTACTTAAGTAGTGAACAGTCCATTATGCATCGAAAATAACGTGGACTCTTATCTTTTTTCTTAAATAATTTGAGCGATCGAGCTTGCTTACACTTAACAAGCTCAATCGAGAAGGAGGCATTCTTTCATTAGCACTAAAATGGATTAGAAAATATTTCCGCTCCAAACAGCAAAATATGATGAACGCAAGCCTGCCTATTGAACCGATCAATGTATTTTTTTAATGCAGTGTTATTGACAATGTGGCGTGATTTAGACTTTATGGCAGCGGTTCTGTCCGAAGTAGACCACACGTACAAAGCCAAGTTCGCAGAGATCATCACTGGCACATGTTGTGGAGCAGTGACCGAGACAGTCGTGGCCTTGTCGTCAAGTTTGGTGTAGCGTGTGAGCCGGGCATGACAACTTCAACACGCAAGCCAATCGCTCTCTATTATTGGCTGAAAAAAACAAAATGATTATGGCCAATACATGCTCAGTCAGAAAGGACCCTTTGATCCAATTGGTGGTCGGAATGTGCCTTCAGCCACCGAAACAGTTGCAACGATTAAATCCGACGACTAGCACCATATCGTTGCCAAGCTCGACCATTCTCTATCTTGTTGCTCAACCTGCTTCCTTTTTCCGCCCTCTACATTTTCGCGCGGTGCTTTGACGCCTGTCACCACGCGTCAGCACATCGCACTTCCACTAGCGTCTCCGGATAGCACAATAATAAGCCAGCGTCACGCGAGCCAAGCAAGTTGCTATAAAAAGCTCAAAGCAAAAAATTAGCCAATCCCGCGGTGAAGCCACCCCCAGCCCCATTGTTGCGGAGGAATCCGCCGCTTCCCACCTCTCTACACATAATTAATTATACACTATCTCAATATATTGAATAAGCTAAAATACACATACTGAGTAAACCACCCACAAAAACGGGTCAAACAAGGGGGGGAAGGTGCCGCGGCCACCAGGGAAGAAGAAACCTCCGGCCCACAACCAAGCGGAGCCCGAGAGTCTGTTGCTCCCCCTGCATCACCTAGGAGAGAGAGAGAGGGGGCTTCCTTATTCGACAACAATGTCGCTGTTCTCCGCTATGGCTGACGACGGTAGCGTGTGGGCGCAGGGCTCGTCGCTCTTCAACATCTCGAGCCCGCTCAACGACCTGCTGGAGAAGGACGACTTCACGCTGGAGCAGGTGCTACAGGAGGACGAGCTGGTGCAGGAGGTCAAGACGCGCAACACGAAGCTGCTGGACTTGTACGACCATCATTCCTACATTCGAACGTTATTTTGCCTAAAACTAGTCGTTATTTTAGGAACTAACATCCCTATTTGAACAACAAATGCCTATTCGCAGTCTCTCGCAGGAAGCCATCGTGCAGAAGCTCATCGAGTACGTCGTACGCACCCCCGAGGACACATCCGACGACCTGCGCACACTCAAGTACCCATACATGTCGTGCGAGGTCATCTGCTGCGATATCACGAGTATCACCGAGACGTTAGTTACCGCTTCGGAGGGAAAAATCGTCGAGACTTTGTTTGAATTCCTTTATCAAACGCAGCCGTTGGATCCTCGTCTAGCCGGTTACTTTGAGAAGATCGTAACCATGCTCATGGTACGTAAACCGCAGGAGATGACGGCGTTACTTAACAAGAACTCGGAGCAGCTATTGGCTGGCTTCTCGCGTCACGCCGCCAGCTTCTCCGTCGCTGAGCTGCTTAAGCGTTTGCTACAGCCTTACCAAGCTGACTATATGGACGACTGTATGGACTTCCCTGGTATGTCGATGGGCTTCCCGCCGTCCAATTCATGGTACGGAGCAGATGATGATGATCATTTGAGTGGCAGTGGCACGCCCACAGCGTCCAAGGAGAAGACGCTGACGTGGCAGTCAGAACCAACCGTTGTGGATTTGTTATTGGAGACTCTTGCAGACCCGAAAGCCGATAGTGACGCTCACAAACACGCGTCCGAAGTGCTGGTGGACATTATCCACTGCGGCACGCGTGCACAGCAGACGGATCCAGCTTCACCGGCCAGTTCCAGCACGCCGGTGTCGTTTGCACTACTGGAGCACTTGGAGACGAAGGAAGTGGCGGAGAAATTGGTGGCGCTAGCAGTTCCGAGCGAGGAAGATACCTCGTGTGTGTCTTCTATGACAGGAGCGATCTCAGTGCTGAGCGCACTGCTGTCCCGAGCGACGAACGCTCAGTACTGCGCGACGGATGAGATGCCGCCGGCTGTGGCGTCCGCAGTGGAGCGTCTGCCTCAGATTTGTGCCATCTTGAAGGCCGACGCAGCAGACGCCGGGATGATCCGTAACCAGCGTCACCAGGAGGTCCCGAGACTGGGTTTGCGTCGACTTAAGATGGTCGGACTGGTGGTGTTGCTCATGCAGTCCAAGTACCAGAAGGTGGACATTGCGCTGCTCGAACAGCACGCGATCGAGACGTGTCTGGACTTGTTCTTTAAGTTCGAGTCGGTCAACATGCTGCATGCGGACGTGGAGAGTATGGTGATCGGTATCTTAGAAAGTGGCAGCCACGAACTGCTGGTAGGATTAGTGAAGGACGCGCGTCTGCTGCCGCGTATCATCGAGGCGCACGAGAAGAACGACGAGGCTACGGCTGTTGCTAAGGGTTTTTCGCTGGGGTATGTGGGTCATCTTCACCGAATCTGCAACATGCTCATGACTATGCTGGAGGACGTGCGTGGCAGCACCAACGAGGAAGGCTCGTTGAACGACATGCGGCACGCTGACACGGTGCTGGAGCTGTTCGAAGAAGACGACGTGACGTGGAAGAAATGGGAGGAGCTGTCCAGTAAGGTTCTCGCTCCTATTTACGAGCGCGAGCGTCTTCCCCTTGGCGGTGTGACGATCTCTCAGGGAGGAGAAGACCCGTACTCGGTTATGGGATTCAACCAGAACGACGAGCTGTTGAACGCTCAGTTTGCTGAGATGTTGGGGGCTTCAGGCTTTGGCTCCGACCCGAACGGCTTTGATACGGACTTTGATGTGAAGGACACGGACACACCCATGCTACCGGAGATCATGAACGACAGCAGCAGTAGCGAGGAGGAAGACGAGGAGGAGCTGGCACGGCAGGAGAGTGCGGCCAAGGATAACGAGGGCGAAGCGGGCGCCGATCGGTGGGCAAACTTTGAGTCTGGCGGCAGCTGGGCTAAGTTTGAGAACACGTTCGAGGACATTCCGTTCGAGCCGATCCCCGGTATGGAGAACGACGATTTTGACGACGATGAGCCGGTGCCAGATATTGTAACCACGGCCGACTTGGCTGTGAACCGCGCGGCTTCCCCCGCTCCTGTTGAAGTGACAAAGACGGAGGAATCCACTGCAACGGAGGCGGAGACGAAGGAGGATAGCGAGGGAGCACCTAGTGGAGAGGCAGCGGCGGTAGAAGAAACTTCAAAGGATGCTGCGTCGGAGGCACAGGCGTGAATTGACAGACAATAGATTCGCTCTTTGATGGGGATGATCGCCGGAAGGGCAAAGACAAATAAGCCGCCGCCCCAGTATCATGTAGTTTCCTATAGTTTTTGTTAAGCCTTCCTACTCTCAGCTACGTCTTGCGTCTGGTACGTTTTCTTTGTATCATTGACAGCAGGTTTCAACGTCTCCGACCTGATCTTGATCGAGAGCGTCTACGATACCTGCTTCGACTTCGACTTCGACTGCGGCTTCTGCTTCTGCTGTAGCATCGACGAGACCTTCGACGTCGATGATCACTTTCGGACGAGCTTGAACGCGAACGATAGCGATGTCGGCTTCTTGAGTTGCTACGACTGCGAGAAGAGCTTCGACGGCCTCGACTTCTTGAACGTGATCGTCTTTCTCGTGAGTAGGACCTTCTAGGTGAAGGTTTTACCTGTGGTGTAGCTACTGATGTCTTCGTGTCTTCAAGCGTTGGTACAGCAGGAGGTAGCGAAGAAGCGTTGGTGGTTGGAACACTTGAAACTTGCATTCGTTGGGGTGGCGGAGGTACTTGAGCTGTTGGACTGGGCCTGATCACTGGAGCTAACGGAGCAGATGTTGGTGGAGGCGGAGCAAGAGTGCTCAAAGCTGAAGGCTTTGCTGCAGTGTCGGCTTCTAATGTCGATTTGACAAAACCTAAACGAAAGGCACTCGCTAACGAGGTGGCTGGTGTCGCCTTCACAAACCCGCGCATTCCACCTGACCTCGCTGGTTTAGCACCAGCACCTGCAAAACCCAATCCTTTGCGTTGGTCAGCTTTGCTCTTCCGACGACTATCATTCCATCGCTCCAACTCGGCAGCGTCCTCTGCATCAAGATTACCCTCTCCGCTTTCTACACTTACCGACGGTTCTCCAGTACTGCTACTCGCTGTAGGTGTACGAACAGCAGCTCCACGACGGAACCGTGAGTCCCGTTTAGCAAGTGCAAGTAGTTCCGCTGAAACTGGTTGGCCGGAGACGTCCATATTGTACACTAACTGGGCTGCAAACTGCGACTCGTTGCGTGTCACTAAAGTATACGCCGTCCCAGGCTCAAAACCTTCCTGACCCATACGTCCCGTACGTCCAATACGGTGCACATGAGTGTCAATGTTCTTCGCCACATCAAAGTTCACCACATTCTTCACATCCTTAACGTCAAGACCACGCGCAGCCACATCAGTAGCCACTAGAACGCGACATTCGCCATGTTTGAACTTCATCAACGCTTCCGCTCGCTCTTTTTGCGTCTTGTCTCCATGTAAACACAGAGCAGGCGCTACTGGGAAAGCAACAGCCAGATTCTTTGCTAACTCTTCACAACCAGCTTTACTACCAGCGAAGATAAGCAAACGACCTTCATCAACTAGAGCCCGTATTTTCGACATCAGCCACGGCCACTTAGCTCCATGTCCAGGCAACACGACAGCAATTTGGCGAATATCCTCATTTGCTTGTCCAACTTGGCCAATTGTCAACTTCACTGGATTCGTAAGCACATCCAATGCCAGAGCTTCAATCCGTTTACGAAAAGTGGCTGAGAACATGAGTGTTTGTCGATCTGGACGCACTTGACCCATTACGGAGCGTAATTGGGGCTCAAATCCCATTTCAAACATGCGATCGGCTTCATCCAGCACCACAAACGTCACACGATTCATCGGAGCCGCTTTCTTCCTTATCATCTCGATCAATCGACCAGGTGTAGCAACAACAACCTCGACACCTTTTTTCAGTGCCTGAACTTGTTCCCATTTGCCTGCCCCGCCATAAATCGCAGCACACGAAGCTCCATACACCGCGAGAAACTTTTTCGCTTGCACGTATGTCTGATGTGCGAGTTCTCGAGTCGGTGCCAACACAATTGCAATGGGTCCTTCACCTCGTTGCAACTCTCTTTGGTCCATCACATGACGAACCATTGGCAATGTAAATGCCAACGTTTTTCCTGATCCCGTTTTGGCAATGCCAATCAAATCTCGACCCGACAGAGCCACTGGAAAAGCTTGAGCCTGAATTGCCGTCGGAGCTTCAAGTCCCAGTTTCATGAGTGTTTGTAACATTTTCTTGTCGAAGCCGAGATGCATGAACGACCTCACGGGAGCTGGAACGTCAGCTCCTTCCACACGAATATTCAGCTCGGAGCGGATACTTGCCACTTCTTGAGCGTTGAGAGCCGAAGTTTCGCTGCGAGGAGCGTAGAAATTTTTCCGAAATGGTTCGTATGTCATGATGGAATGGTCGACTGGTGTTAAAACTTCCATCACTTTCGTTGCCATGTCGTCTGGAGCATCAGCATCGTCCAGTTGCTTGGCAGTAGCGTAGACTTCCTCGTCCGAGTCATCGTCACCCAAATTCAGACCCACCCGAGGCTTTTTAGTTGTCTGCAAAAGGTAAAAAATATATACATATAAACTGATTTGTCCATGGCAATGCAACTAAAAAAAATGCAAAATAGAAACTAAAGCTCACCCGTGCGTATTCTTCCAGAAAGCTGTCTGCGTCATCATCCACATGATTCAACACTTGAGGCTGTTAACCACACATTGGCGAAGTTTAGATAACTTGGAACATAATAGAAACGCATGGGTTTTTACCAGTGTTTCCCACCTTGTCAGCCACTAGTTTGGGTGGCGCTGTGCGCTGTTGCTTCACCTCGGTGTCGATTCCCTGCATAAAGGCGTCCAACGGGTCCACTTCATCGTCGTCGGCCGCAGTAGCGGCGGGAGAATGTCCGCGTTCATCTGCGCTGTCGTCTGCGTCGAAGTAGTCGGTGGCTTGGGCCTTACGCCGTGCGTAGTGAAGATACTCGCGTTGCAACTGCTCCATAGTTGAAAACAATTGTAAAATGTGTTAAAACAGATGCAGAGGTGGCGCAAACTGCCAAAACAAATTAAAAAGTTTGGCTCCCCAAAAATCGTCTCCTATTGGGGGAAATTCGGGTTTGATCATTGGAAAAAACAACAGATTTTTTATAAAAAAAAAGATTTCAGCCAGAAATCTTACTTACCAATGCTCGACACAAATCATACTTATATACAGTTGTGCACCTCCAATTCGGCAGGGCGGACCATATCAACAGTGCCAGGGCATAACTGCACAACGTAAAGCATAAAACAAACGCAAATCCAGTGCACTGATATTTATTTTGTTAATGTAGTAAAAAAAGAAAGTTTAGTTTTGAGACGATGCCTGTTTGGCACCAACATTTTCTCATAGTCTATGCAGATATGTTGTTGCAGCCTTCAGACAACCACTTCATGGCGGAGTAAACTTCGACCGGTGTGTAAGGAACACCATTGTAGAACGAGCAAGTTCTGAGTCAGAGAACGCAGGATCTGACTTGTACTTCTCGCACAAAGACTGCTTTTGTGCTAGAGTTAGCGACATGTAGGAGGAAGGGCGATGTCCCATTGTCTTTGGCGGTAATAAATAAAGTGTTTATTTGTATGAAGACGTCCGCTCCAAAATTTAAAATCAGATCGATGCGGCGTGTCATCCCTCCCCGAGGAGGGGAAAACCGTTGAGGTTAATTGCTAGGGTGGTGGTGGGCAAAGGTAATTGCGCATCCGATTCGCATAATCATAAAATCTGGCAGTGTATCGACTGATACCGGTGCCGAATTGGAGGTGCACGACTGTATATTGATTTCCTTTCCCGTTTCCAAGAAAAAAGAGAAGAATGAATATGGGCGACGGGGATACGTCTTACAGTCACCCGAACTACTCAAAGCGAGAGTCGCTGTATCGATCGAGGAGTCATCTATTGCTACAGCAAGTATGAGTTCCCCACGCCCAACTCAATCAAAAACTGCCCGTGAAATTCGCGACATCATCGATGCCCTGGAGTTTGATGACGTTGCCAGTTATTTCGAGCAAGACGACGACGAAATCGACCCCTATGTGGTATGCGATGGAGTTTCCGTCGGTGCGTTCAACAGGTACATTGGCGATGGCGAAGGACTTCGATTTGCGCTTCGATTTCTCCAGCTCAGTGATGATGGTCGCATTTTGATTGTGGATTTATCAACAACAGTGCACGAGTCCACTGTGCAATGTTTCGAGTTCGAGTTCCTGACTGCAACTGGAAATGGACGCCTGGTCAAAATTGGAGGCTCAACGACAGTGAGTAGAGTTGGTCTCCCAAAGAAGGAGGCCGATGACACATATGGTCCGTTGCGATCGACGCCAAACCGAACACGACCACCGCGGCCTCGTATTATTGCTGATTGGGTGACACTGGCTGTGGAGGTTGGAAGAGCCCAGACTTGGGCAAGTCTGGAAACTGCTGCCCAATGGTGGTGCGGTTATGCTGGGATTCAGTACATTTTGCTACTGAAGGTGAGCCGTCCTGGTACTCAGATTACGTACCGCCTGTATGAGATCAATATACCGCAGTGTCTTCCACCACCATCAGCGACGGGGATAATTCGACGACGCAACAGACCAAGACCTGCTGACAGTGTGACCTTCAACATGCGTCGTATCTTGTCAATCCCTGCAAACCAACCTTTGCCAAATGGACTAAACCCGAATGCTGTTGTGGACCTACGAATCGTCATGGAGCAAGTCATCGATACCATTTAATAAGCTTCGCATAGTCGACGAGTCTCGTGACAAGCCTTAAGAAATCAGTACATCTATGAAATCTCGCACGAGTCTTCTTGCTTGCTGTGTCTTGTGTTCTTGTAAACGGCGCTACTGGAACGGAACAACCAAATTCTTCGCTAACTCCTTACAACCAGCTTGCCACCAGCGAAGATAAGCAAGCGCCCTTCATCCACTAAACCACATATTTTCGATGTCGGCCGCGGCCACTTAGCTTCATGCCCAGGCATGTCGGACAAACAATCTGACTAATATCCTCATTTGCTTGTCCGACATGCCCAATTTGTCACCTTCACTGGATTCCTAAGCACGTCCAATCCAATGCTTCAATTCGCCGACCAAAAGTGGACGAGAACACGAGTGTTTTACGATGTGGACGCGCTTGACCTAATTGGCAACCCGCTTTGGCCTTACACCGCGCGCCACAGAGATTCTTGCGTTTTTTTTTTACTTAATAACGAAAAATGTTTTCCAGATAATGCATTTTTGTAAACGTTATTTGAAACCAATAAAACGTTTTATCAAAACTCCCATTTTCTCACAACGGATAAGTATGGCGGAGCAGGAGCAACACGCGAGCAACAAGAAGACGCCGTCCGACTTCCTCAAGGGCGTACTAGGCCGTCCCGTGGATGTGAAGCTCAACAACGGCGTGGAGTACAAGGGCGTGCTGGCCTGCCTGGACGGCTTCATGAATATTGCTATGGAACAGACGCAGGAGTATCAAAATGGGCAGCTGAAGGCGCAGTACGGCGACTGCTTCATTCGTGGCAACAACGGTCAGTGGCAACTAATAACGCGATCTTTTACCCATGCTCAAGAAAGCTAATGCTAGTATTTTGTGCCTTCTGTTGCCAGTGTTGTACATTTCGGCGTCCAAGTAATCACGATGGAGCAGGTCTCATGCTCTGATGGAGGTAGCTGTATCAAAGCAAATACAACGACGTCTGTCATGAGCAAAAGGAAATTGTAGTACTTGCCTCAACATTGTTGTGATGGTGTGTGGAGATTGGGTCAACATTCCTCAACTTTCTTCATCTGATACACATTTACAAGTGCAAAATCCGCTAAAGTTTTTCACTACTACAATTTCTGGTTATATGTACCAGTACACTCTTTCTTACTTTGACCAAAAGGACGAAGCGTTCACGCTCAATGTTGGCAATTGAGTTGGCTCCAGACGCTCCTCAATTTTTTTCACACAGCCACGGTGGCACATCCGAAGTTCCTCGAAAGTTGAAAATGGAGAATCCTCCACCTCCAACTTCTGGAGTTTTGTAGGAGGAGAACATCGACATGCACCGGAGATCACCGAGTCTGCTAGACTTTTGTGCAAGCGCGGTTGCATGAGAGAAAAGAAGCTTCCGCCTCGACCTGCTTGTGAGCCATTGCACGCCTTGGAGCACGGGAACCCCTCCATATTTAGGTCGCCGAAGGTCACGTACGCGTTGCTATCCGCATGACCAAAGCGAGGTGTTGTCAGCCCCCACTTCGCTGTAAGATGGATGCACAGCAATTATGTTAGCAGTCTATTAAACTGCACGATGTATCGACTTCTTACCGTGATTCCCGTCTGGAACGCGACCTCCAACCAGTTGCCAAGTCAAGTTGGTGCTGCCATCGCTCATGTGCCAGCTGCAAGCATCAAAAACAAGATTAAGTTATAACTGTATCAGAATGTTCAATTGTTGTACATACGTGGCTTGCATGAGGTTCTCGATGTTGTATGGAGCAGATCCATCCACGTTCAACTCGACGCCTGTCAGTGGATTATTCAGGCAAAACTCGTGTGGGGAGTTTGTGTAGACGTCACCAGCGCATATAGTGGGGATGCCGTAGCTGCCGTCCCACCACGAAGCTACACTCACATCTGAATCCAGCATTTCAGCTACAAGCGTCCATGGCGGCACGGCAGCACGTGGACTCTTGACCAACACTCGCACCTCTTCATCTTCTAGTAAGCTAAAATTCGCCAATTTTTGACCCTCAGCCAGCGGTTTATACACTTTAGACTTCTCCACATGAGATCCCGACAACTTCAGTCGAAATTCGGCTTTCATCGGGTCTGAAGGCATCTGTACTGGTAGGTATTGGTCCAACAACGCGTGGTAAAACGCAGAGGCACTTGTATTCTCCTGTTTTGCGCCATCTTCGAACAAGTTGGCACTTCCCAGCAGTTCACGCAACGATTCATTGAGAAAAAAGTTGCCAGAACACAATCTCGCGAGTTGCAATTTGTCTCCAAGTTGCCTCAACGCATTGTCCCCCAATGACATGGCCAGCATATGCTGAGCGAAGTGCACATTATTATCAGCCTGACAGCCAAGTCTCACGAACGAGTCGTTGCGCGTAGGATCTGGGAAATTGGGCGTCGATGTCTGTAAAAAGAAGCCGCCACTGCCGTCGCTCTGAAATGCCACGGCTCCTTTAGCATGGGCACTGAACAGATCACCACCTCCACATACGCGCTTGCTATCGTCCAAACTTCTGGTTTTAGGGTGATAAGCTGCGGCGATTCCGTTGAGCTGGTCGTTAAACAGCGCCCAGTATGAACTATTCTCTTTCTGCTTGAGTGTATGGCTTACGGGGTCGTTGCCACCTTGACCCAAGCAGTCGTAGCCCACGTCTCGGAAGTGTCGGAACTCGGGAGTCCTCGAGTCCGCGTAGAGATAGCAGAGCCCCGTGGCTCTCGCTTCGAGTGCTGGCCATCCGGCCGTGGCTACGTTGCTACAGTCTGGAACGGGACAGTCGCACGGCGTCGGGATCACGGTGCCATCAGGTGATTGCACATGCGACGGCAGCTTGAGCACAGACCACCATGCCACAGCGTTGCCCAGGCCGTCCAACGCTCGGATCGCTGAGCCCTGCGCCACTCTAGCGACCACCAAAAGCAGCAGCACCACGCGAAGAAGCATCATGACCAAAAATGGGGGGAACTTTGGCTAGACTCGTTTCAACAATAAATACCGAGACTTTTATTTAACGATATAGAGGCTCTTACATGCGGGGGCCTTTTCAGCAATCACTCAAAAAAAAAAATCGTATCTACACAGCGCGAATAACGCTGGTAAGGTGGTGCGCTTTTGCGACGGCTGCCCAGCACGTGCTCTTACTCCCAGAGCACACGCTTCATACGGCAGCGCACACAGCTAGCACGCTTATAAACAATCAAACTTACTGAAAAAAATAGAGATCGTCAACGCACGCAGTTCTTGCTCCTCCGTCCAGCCCACATTAAATCGGCACGGACTGCGGGACCCCGCTTGTAGGCTTGAACATCTTAGCCGAGCGATCTGTAGGAAACGCTGGGCGTTCACTGCTCATCTTGCGCTTCTCACCGACTGAAGGCTGCGGAGACGACTGGGTTTGTTGCGGAAGCTGCTGCGGCATCGGGTAGTGCATCTCCGTCGGCATTTGCGGAGGCATCTGGTTCATCATCACCTGTGGGAAGGTCGGAGGTAAGCTTCTCGATTGGCCATCGTGGTGGTACGCCGGTGGGGGCGCGTACATGGGGTGCGTCGCCATCACATTCTGCATGACTGGGTTGCCATTGTGCATCATCTGCTGCGGTTGCAACATGTCGGACTGCGGACTCTTCTTGGCTGCCTCTGCAGCGCTCGAAGCAGCTTTACGTTTCTGTCGGGCGAGTACACGACTCGATCCCACCTCGAAAGACGTCGACATTCCCGAGCCGATACACGCGTAGTAGCGGCGATCACCAGCCACCATCTGCACGAAGGCCTCGAACTGCACGTAATACTTGACGTTGCGACGCTTGCATTTGCCCTGAGCCATATCTTCTGTGTACTTCCAGACCTTAGGCTTAAACTCAAAGCAAGCGACGTTGCCTTCTTGCTGCACAAAGTCCGGGAGGCGTTCACCAGTGATCCACTGGTCCTTCATCGCGTCCATCTCGTCGGTCTCGACGGTACGTCCCAGCATACACTCCCGGATCACAGCTTCTTCAAAGGCGACAGGGATGTTCTCGAGCGAGTGGACACGGCCCAGTAGAACGAGATCGTCGAATGTCACGTTGCTGTTAAGTGTGACTTCGGTCACTAAACTACCGCGACACTTGCCCCACATGAAGTCGTGCTGCTTGAGATCTTCAATCTTAATAGCCGAGTAGTCTCCGAACACCTTGCAACTCGGGAAGCACTGTAGATTGCGTCGTCCGTTCCTCCAGTACTTGAGCTTCAGTGGGGTCTTGACCTTGATCATGGCTTCCTGAGCGGAGCCTGTTGCAGCTACAGGACCTCGAACGTCTCCATATACAGCAGTCTGTGGCTGAGGAGGGTACGTGTCCACCTCCTTCTTGGTGAACTGATGATTAGGCAGAGGTAACATGGGGTTGTACATCTGAGGACCCGTTGAGCGAGGAAAATGAGGCTGTGGTGCGTTCATCTCTGGGTGGTGGTAGCTACGAGGCTCCGGGTATTGCGGTTGGCCGTAGGGACTCAAGCGCTGACTGGCATAGACTGGATGCGAGCCGTACGAGTCGTTGTAGTGCGTCGAAGCACTCGATGTGATAATCGACACAGGTCCTCTAAGCCCCGCAGTCACATCTTCTCTTTGTGGAGGCGAGTACTTGCGGCTGTACTCGAACGGGAGCGGATCTGCCGCGTAGTCCTCAGATGTACTGGGGCCGGGCTTGGCTAGTGGTTGGTACGGCATGGCGGAGGACGACGCAGGATACTGTGGTGAGTACTGTGGCTGCTGGTTGGGGAAGGGCATCTGGTAGATGCGATCCATCTGCTGCGGCGCCTGAGGCGGGAGCTGCACGGCGTTGGCAGTCGCCTTGATGTCTTCTTGGCCCTTGGGACTCCGTCCTTGAGGTGGAGTGAGCGTGGCGCCGGCGCTGGAAGTGGAGGGCGACGGCGCGTACAACTGATTGAGCGTCATACCGACAGCCATCGAGCTGGTGTCTACGAGCGAGTGACTAGTGCACGTGGTGAGCGGATGGGGTGGGATGACTTGGCCAGCGACAGAGCGAAGCGGCCAACGTGACACAAAGGCGCCTGCGAGCGAGGGGTGGAAAAGAGAAGTGAGCGATCGAAGAGTTGGGGACTTTTGGGCACTGCTTGTCTACTGTCGAAGGGGGCGCGCCCGCTTCTGTTCCACAGTGGGTGGCGCACTTTTGGCTCATCACCTTCGAGAGACCCAAAAACGATGGCAGAAATGGGCACCATTACGAATTCAGTGGAAGGGTGACCAAGAGGAGGCGTTTGGCAACGACAGACGCGCCCCAGCAAAGAGATCCTTTGCTCAAGCCTGCATCTCCTCGTTGAAGTGATGACTTCGCTGCGAGCAAGGTCTGTAGTACGGTATCATTGCTTCTTGGACAAGTAAAACAGCTGAGATGCCCATTTTTTAAAATATAGTACCCATTTTCGGGTACAATGCTCCACAATCGGCTATGACACGTTGTCCTTGACAACAATACCGCTCGTTCTGGACGGAACGAGTCTAGTGTAGCTGTCAATTTGCATACTTCGGACCAAATTGAGCTTCTTAGCTGCAGTGTCGGTAGAATAACTTGGAAGAGGAGTACACCACTTGACTTATTCGTAAAATGAACGAAATTGGGTCTGGCTAAATGAGTGCGAAGGCTCGTCTCCAACGCGCAATTGGCAGTGAGTGGCGTACCCTGCGCAGCGACGGGCCAAGCGACCTGTCCCTGCACGGATGTTCACTGATAGTATTGAAGAATCTCAACCAAAAAGTTCCATTTCTCTGACAGGAGTGACCAAAAAAAAGCAACTGTCAGCGAGAAACCCAGTGTAGAACGGGCATTTGTGATTTCGAAGCAGGGCTTTTACGTGCCCTCAAAGCAAGCTTTTGCTGAGTGAGTGCTGTTGCTTACTGCTGTGTTGAGCCATTGCTAATTTACATGTGCGCGCTACGCTACCGCATGCAGTGCACGCCGCGTCTCGGCGATCAAATACAGCGGTGCATGTCTGGCATAGCTTCTTTGGCGTACTGTGCAATAAAGAGTTGGCCAGAGAGTCAGATCCGCAGCTACCGAATTACAGTGGTATCCAGTGACACAGGCCACGTCGTGGATCGTAAGTGTCACTTTATCACCAACATGGACTCAACAGCGTCGGCGCGAAGGCGATGGCTGCCTATTTGTGGGCGGCAGACGCGGGCTCTTACCACAGCAATAATACCCTGAAAAGGAGAGCGCTGCCACCCGCCACATATGAATACCTAGCTCAGTGGGCTGGGCTCCACCGCGATTTGATCGGGTTCACGTCACGGCAGTGCGGCACGTGTCTGTCAACCACTTCACAGGACCTTCGTACGGTACTATTACCTTCAACGTGTCTGCGAGGGAATGAAGCGATGGCATGCAAGAAAGGGGAGATGATTTCGACCAGCCTTTGCTGGATTTCATGCATGCCATCCGCCGTCGTGTCGCCATCGCTTCGATATTCATTGGCGAACGCTGCCGTCGCGAAGGTTTGGCGTTGGAGGCAAATGCAAGACATGTACTTCCAAGCTCCTTCATTTAACTTTTTAGATGTACGCAAAACTTCCGGTGCACCTTCAGCAATATACACTTGTCCTCATTTTACTCGTGATAGTCGTCCCAATCGTCCCACGTCGCGCAGTGAGTGCAAATTCGTTTACTGCAAATGCTCGACCACCAGCACAAACACGAGCTTTAAACGCCGCACACAAATCCAGTGGCTGTCACCCCCACTGCCCAAGCGCTGACCATACTGCGTTACAGTTTGCGCACTTTGTCGCTAACCTATCGTTTTTTGATATGAGTACATGTTGTTGCTCGAGCCAACAGCAGCAATGCCAGCTCTGATGACGAGGAGCGCGATCTTCTGCGGGGCCAGTCTCTGTAAGCCACGCTGCCAACACGATGTGTTGCATCTGGCGACTTGCCCCGGCTCCGCCATTAGCTCACGGTGTGTGATGAGGAGACTTCTCCTCCCAAAAGAAGACGAGGGAGCCGCCCGCTGGTCTCGCGTGCTCGCGTTATGGCAGCTGGACCTGTGGAGCACTGTTTCATCTCGTCGCGAGGCGACACCACGCTGCATGCGCTGATTGCTGGCTCCACGTCGGTCGCGGTTTCACGGCGTCCTCGCAGTGCTGCAATGGAGTTTTGCTCAGCATGAGGCGAGCGTAGGATAAGGGGGCGGAAGATAGCGTGGCAACGCTGCCTGGTCACGCTTGCAGTGTTGGCCGGTCTATTGGCGTCGAGAACAGTGGGATTCTCGCCAAGATGTCCGAGTCGCCACGATGCTACGAGTGCCCCAAGCCAGATCAAAAGCTTGGTGCGGCACGCACAACTCGCGCCTCTCCACCGGACAGCTTGGGAAATGACCGGGAAACGCACAACACGGCCTTCATTTCGTTGATAAATAAGCAAGCTCCTAACGCTACTACGACACTAAGAAATCTGCATGGCAGCCTTGTACTCTCGCACTTCACGCTCGCGCTGTTCAGCTTGCAGTCGCAGTTCTTCCTGCCACTTCTTCTCTTGCTCGGCAACTTCGGCACTGTGTACGCGGTGATACGTGGACGAGATCGGGATGTCATCGGCACTCTGGGAAAGTTTCTGCGGCGGTGGAGACGGAGGTGACTGCACGGCCACTGCTCTTTCTGGACTACGTACATGTACTAGCACTTCGTCCAGCTTGGTGTCATCCTTTCCCAGTAGCGCAGGCTCGTCATCTTCAGGCTGTGGCTCCTCATCATCCGACTTTTCCTTTTCGTTGTCGCAGTCCATGTGCATGTCTTCCACTGCATTGTCGATTACTATCGGCTTCACTTGATCAACGCTCACTGTAGGTGGCTCGATAGTGGCAACTTCAGGCGTCGTGGCAGTGCGTTCCTTGCCCGGAGTCGGCTTGGATGAGCAGCATCCCATAGTGAGTGAGTGTCTTTACCTCGAGGGCTTGGAGCTCAATGAAGCGGTGCAAAGGAAATTGAGTACTGTCTCGAGTCAACGTAGAGCTCAATTAGAGCTCTTCGAGGACTAACAACGTCCTCCGAATCAGACGACTAAGATCGAATGGCTACATTATTGTGCAAAACACAATTAACCTATTCAAATGCATTTAGGTGTCCTGTCAAATATCACCAACTTCAACTTGACCCTCTTACTCGCCTAGGAAGAGTGCCACGCCTGCGAGCACCCAGCGAGCTCGATCACCTCCAATAGGCACTGATATCTCCACCAGCATTCTCTCGCGATCTGTGGCGTAATATAGCGGGGTCTTGATGCAGTTCTCCTTCTCGTACATTTCCTGAGCGTCTTCGCGTACAAATGCCACATAACAGGACGGTACAGCGACCAATTCCTGGGCATCTGACACCGCCTCAAGCAGTGTACCCCCTTCAAACGAAGCCCCTTGCAACAGCAGCCTTGTCAGTTCGAACCACTCCACTTTCGTACCGCTGAGACGGTCGCGTTCCCAGCAGGAGAGCAGCTTCATCCCGTCCATCGAGCACTTCTGTTCACGTGCGCTCTGTTGCCGAAGAGCATTGAGGAATGTGCCAGGATGCAGCAACTCCGACAGATCCAGACCTTTCGTCAGCAATTGACCACTGCCCACAGCCTCCTGCCATTCAGATAAAGCGCGTTTACGCATGGCAAGTCCGCGTAGCCAAGTGCCAACGTTCTCGCTGCCCTCCCATTGAGTAGCCCACTCCGTTGGAACTACACCCTTCAGCAAAGCCTTAGCCACAGTCTGGATGGCTGGAGTTAGTAGCCCAGTGCCGTAAATCACCTTCTTCAACGCCTGTAGACTCGTATTCACTTGTTGAACCAGATCCAACGCGTAGTCGTTCTCCAAAGCTACAAAGGCGTCCGCTGGTGCCATGGCTTGCAGGTTCTTGCCAGTACTAGAAGACAAAGAGGTTCCTTCCAGTTGGAAACCCGTTGTGAGCTTCCCCCACGTCTCCAACAACGGACCAAGCTGTGCTCGCCACTTCTCTCGGTCGAAGGTAGTGGCTTCAGCCTCACTCGATGATAGAGCCTTCAACTGAGCGATCACTTGACCGGATAAAGAGCGCTGCATGGATCGCTCAATGTTATCCGGTAACCCAAACATGGCGGGGGCATCGACGTCTGGAAAGCGATCGATAATATCGAGAAAATCAACATGTTGTGTGCTTTGAGGCAACTTGACTCCACGTATCAGACTCTTCTGTCCCGATAGCAGTTCTTGGCTGAAATACTCAGTTAGATTACAACGGAGTACTCTCAAATCGTACGGGTTATCGATCCGTCCACCATAAATCGCGTTCTCCATTAAACCATGCAGTGTTTGCCAGTCAATACCACCAGATCCACTGGTTTGACAGGCCAGCTCCATGACGTTCGAGCCTGCACGAAAGTCACCGAACGAGAACTCGTAGAACTTGGTCCAACCTTGAGGGATATACGTACGCCTCTCTTGTAGTAGAGCATGGAAGAATGCCAGCAAGAAGAGAAGTTGAGCACGTGCTGGAGTGCCCTTAGCAATGAAGGCGGGGTTCCATGCTGCATAGGTGCGTTGCAGGTTCTTCTTCATGCCTGGAGGACTCTCAAATGTGATCTTCAGACTCTGCTCCAGTAGAACCAACGGGAAAGCATCATGAGGCTCTGTAGTTAACCACAAGCGGAACTTGTGACTAGCGTTAAGGGCACTGAATTCTTTTTCAAGCACCGGAAGCCAAGCGATGACCAGGTGAAGGTTCTGTAGACACAGCCACTCGCCGTGTTCCGCTGTAGATTTGAGTAGATTCAGCGCCTTCTCCTGTTGGCCACCGCCCATAGCGACCTCAAAGTAGTGACCTTTTCCAACCACCGACGTCGCCACTTCTTCCAACTCCTTTGAAGGATCAGCACCTGCCGTTGTTAGGAGAAGAACTGGCGTCGTATTCGTGGCTTCTTCCGTTCCAATGACCTTAAAGTCAAGTGACGGTGGAGTCAGCGACTTAAGCTGCATAACGCCACAGATAAACTGGATAATAGCGCTTTGCAGTCGGTCCGGACGTAGAGCTTGGACAACAAGGAGCTTCTGGAAGGCAGATAATCCTCCAGCAGACCCCGATTTGTCCATTTTCGGGTGGAAATTCTGCTCACACTCCATCGATTTGGACCATCGGATCCACATATCGTGACTCTCAAACTTACACAACTGAGCCAAACGTGGCAGCGCTTCAACAAACTGCGTAAACGCCTCTTTTCGCTCAGGTGAAGCCCATTCCGGCAGCGTCGTGTGTCCTCCTGACCCTCTTTCAATCTCCACTACTTCACCACAGAAAAACTCGTACTCATTCTTCTCGAAGCATTCCGGATGCATCCCATGCACTAAGTGCATCCCAAACATCGGTCGGTGCTCTTTAAAGAGCGCTCGGCCCACAAACATGAGGACTTTGTGCTCCAGAATAGGGATCAAGCGTAAAATACGGTCTTTGGTGCTGGAAGACTCCATTTTCGTTGCCAACGTGGCTTTAAAAAGTCCCAAGAACGAGGCCAATGAGAAGCGATACATGTGGTTCACAGCACTCAGTTGCTTCACTAAGAAGAACATCTTGGCTCCTTCTCGAGCGAAAGGAGAATAAGTGTCACGTTTCTCGTCCAGCTCCTCGGATTTCTTGGCTGATCTCTCCAGTGCGTTCTCAATCTCAGCACTAGTGGCCTTAGTCTTCGTAAGAGACTCAACTAGCATGGTATTCTCTAGAATATCACCTTCAGAAGTTGCAAGGGCCTCGACGAGCTGTTTCTCCAAAGCTGCGAGCTGCACTTTACATTCTTCTTCTTGTCGAAGAAGTTCGCTCTTCTCTTGTTCCAGTTCAGGTTGTTCATGTTGAATAGTGACGCCAAGAAGCTGTCCTTCTAGCCCAGACTTTGTAACTGTAAAGTTGACTACATTAACGATTGCCAGCGCGTCAGGAGCGAGCGGAGGTGACGGGTTTCGAGTCACCAGATACAGTCGGAAGTTCTCGTTGTAGTCGATCACCTTGTCGCCTAATGCGACTACAAACCGCGGGCCTTGATGGATCAAATCCTTGCGAACTAGTGGATACAGATAGGGCTCGACATTGTCAACCTCTAGGATAACCAGAGTCTTTCCAAAGCGTACAGCTTGTTCCACTAGATTCACAAATCGAGCGTCTTGTGACTGAACAATCGACAGCGGGCGAGTCGTGTCTTTGGCCAGTTCAGCTTGCAACCACGTAGTACTAGCACTAGCCGGGTCAATGATAAACGGACAGCGTTCACCGCTTGAATTCGATACAATCAGAGCATTCTCCATTGACAGATTATCTGAAGGAAGTCCCATACTTTTCCACGTTAAGAGTTCACTCTCCGTACTCAGTAATTTGCGGTAATCGAAGTGTAAACTGCTTGCTGGGCCAGTAGGATTGATGCTCTCCAGTATATCGCGCTCCCATTCTTTAACTACCCGTTTACGGGCGTCTTCCGAGCATTTACCGAGGAACGTTGTGAAGGCCGAAGCCAGTAACATACGTACCGGTAAGTCGGTAAGACGGTTCTCCAGCTCCTTTACTTGTTCCGACCAGCGATGCTTCTCACCGCCGAGCTTACCAAGCAAGCCTTGCGCTTTGTTTAATGTACTTTGAGCCTGTTCCAGATTGACGCGTAAGATCTCAGCTTCTTTGGTTTTCTCTCCAAACTGCACCTTCATCTGATCCACCGTGATATCGATCTTCTTCAACTCACTTTCACATTGTAGGAGGCGTTGTTGCGAGGCTTCAAGTGATCGTTTCGCCTCTGCTAGGTCGGTTTCTAGTGGTTCGATCTTGTTGAGTACCATCGAGTATTTGAGATTGGCCTTCACCCACGTGGCTAACGGCGCAGCAGCTACACTGACGCGGTAGATAGTTTCATGATCAAACGACGATGTTTTACTCTTCACTAGCTTCGTGACTGCTTTAGAGATCTCAGGAGTGATCCGATGAGCATCGTAGTTGAGGATATCCTCCTTTACACCTCGATTGCCCAGGAATTTCTTCATTGAATTCCACGACGTATCCTGAATACCTAGCAGCATAAGCACTGCTGACAGTACGTCGTGGATAGGTTCAGGTGGCATCTTAAGCGATCGGATCTCGTTGAGATTGTCGCTCTTGATATTACCCACGGCTTCCATCGCAGTCTGTAGAATAGGCGTGATCTCGCTCAATTCCTGTTCGATCTCTCGCTTACGAGCATTTGTAGCAGTCTCGGCTTTTGCGAGCTGCTTCTTGAGGTCTTCAACCTCACGTCGGTTAGTAGCAGCGCGGTCTAAAGCGTTCGTGATCTCCTTCATCGCTTCATCAGCTGAGACTTGAGCTGCACTTAAATCTTTCTTCTTTAACACGGCATTGCGACTCAACTCATCCACCGTCACACTCGCTTCTTCCAACTTGCTTAAACCGCTCTTAAGGTGACGAATCTCCTGTACAATCTGCTTACATTTGGCTTCAAACAGCGTGCGCCAGGTGTTTAGAAAGCAGATAAATTCGCGTGGTGTGGCGCCGAACTCCTTACAACTAGCGTATAGACTCGTAATTAGGGGTGTTGTTTTAATCAGACTGTCAACCAATTCGGAGCCGCTTAGTAGCAACTCTGGAAGGCGAGCCATGCTGCTGCTGTTCCATTCACCCATCCAGACGATAGCACAGCGAGTGTAGAGCGCTGGGTTACTCTCACATCGCAGCACAAACTGCGGGTTACGAGCATCCATCCCAAGCACCACATGCACAAACTGTCGAACTCTTGACACGAAGAAGTCGTACACTGTGCGGATATGTTCCTGTCCAGTAGCTCCGATACTTTCCAGCATAAGTTCCTTAAGAGGAGCGATCTGCGGCTCAATCTCCTCGTGTGTGTACAATCCAGGTACTTCACCTGAACTTAGTAACGAATTGGTGAGTTCCAAGATGGCATCTTGGGTAAAGTGATGGTCTTCCAAATACAAGACGTAGTGCTGTCCTTCCACTCCCGCTTTGACCAATAAACTCTTAAGGTCAGTACGGAAGCTACCGGCGTCGTAATTTCGAGTAATACTAGGCGAGAACATCGTGTAGTTTAGCATATACGAGATCAGTGTAGTAGCCGATCGTCGACCGACTCCAGAGTTGCCTACCAGCAGCATCGAGCCTCCAGGTTCCGATAGAACTCGCTCTACGATCGTCAAATGTTCGAGTATTTCGTCAAACAGCAACATGTGTAGATCCTTCTCTTCACGTTCGTATAGTACCATCCCTTGCGTCACAACTTGAGAGAACTCGTCACTAGCGATCCTCTGTAACGGTGCTGTCATTGTAGTGTTCCCAGCTTCAGTAGATCGACAATGCAGCGAGCTGAAATACACATCCTGTAACTTTGCAGCGTGACGCCATTGCTGCTTCCAAACACTGTTCAGAATCCCGTCGAACTTAGCTTTGGTTTCGTTATCCACTAACCGATCACGGAATAGTCGACGAGCTTCATGTGCCAGTGCATCCAGCACATCTTCGTGTTCCAGATCATATCGTACCAATGCGAAGATCCACTTGGTTAGATCTCGAGGTGTAAAGAGGTAGTGACGTTGTTCATCCACTGAGAACTTGGTTTTCACTGTATCGTACACTTCGACCATACTTTTAGCTAGTCGATCACGGTTCGCGGGATCTCGCCACGTAGCTGGTAGATTGGGCGTGTTAGACGAGTCAAAGACCCCTTCTAAAAAGGTAGAGTACACTACTGATAGCTCTTCTGTTGAGGGGTAGTCCATGTACGCAACCTTGACGATCGCAGTGAACCGAGTGGATAGTGGATGTCTCCCTACTGTGGTCGCTGCGTTCATGGATGCAACGAGTTGGATCTTCTCGACTCCGAGGAACTCCAAGTGCTGGTCGTAGAAGCCGTTGAACGTGATCAATTGTTGAAGAAAAGCGATCAACATGCACGTGTCGTACTGGTCTGGTTTGGGTAAGTTGATGTCCTTAAGATAAAGCACAAGACGTTCAGCATCTCGAGGACGGTAGACTCGACCTGTGGGAGTGGAAAATAGTGAACAACACTGCGCGATCTTGTGGATAACGTGGTCAGCGGTGGTCTGTGCGTTGCAATGTAGAACGGAGACTGTGACGCTCTTGAGGTTCTTAAAAGCTTGACGAATCAACATGTTCTTGCCGCTCCCTTCCGGTCCGACGAGGATGAACGGCTCCATCTTGTCTACCCACGGTTCAATGAGTTTAAGTCCTCGTTGCACACTAACAGTCGGTACAACTGCATCCATTCCATTAACCACCAAGTCTTTACGATCCATTTTACCGTCCATAGCCCCGTAAGTATCACGCTTAGTTTCATAAGTGTAAAAAGTGGAGCCTTGACAGTAACAGTCCAGCGGGTTATTCACATCAGGTGGTCGTTCATTCGCCATCATAAAGAGCGATTTCGCGAACGACGCGCGTGATCCCATCGCCAAGTTCGCACCCAAGCCACGGATCATCGCACAGACGAATTCTGACCGGGTTGTAGCTGTAGCGACGTGACTCAACCCGTTCATAATAGTCCCGACTGTCGTAGTAGCTACAATCGCTTCATACTTGTGTAATTCCTCCAAACCTCTAGTAAACAACTCGTCGATCCATTGTTTCAATGCGTCTCGAGTGTTACTGGTACTTGGATCGGAAGCAGGTGGAAGAGTGAGTAGCCATTTACTCACAAGACGTTCAATCGCCATGTCTTCGTCCGAGAGGAAGATCATCCCCATTCGAGAAATAGTAGCTGGCGAAGCGAACCGTAAATCGTGCGTCTCGAACACGAAATTAACGTTTGGACCGAAGTTAATACGCTCACCGTTCGGTAAAGTAAGTAGATGATTGTCGTCCAATACAGAGTTCAATGACTCGATCCACTCTGGATCCACATCACCGTCACAAATAATCCATGAACGAACGTTCTCGGGCTCTTTAACCACTTGTCTAGCGGCTGCAGTGAGTACTCCGTCCTCCCATTCTCGAGTATCCAGATCCATGTGGCCTAGTAAACGTTCGCGTGGCATGGATTTGGGATTCATCACGTGGGTTTTAACAAGCTGGCCACATCGAATTAACGCTTGCTGTAGTACCTGCCACACGGTAGATTTGCCACTACCCGAAGGCCCCACTACCACACACCCCATGCGTTGATCTAGTGACTCTTTAAGCTGAAGCATTTTGCGGATCTGTAAGTCATCCACTTGTAGGAAGAACGGCTTGCTAGTCATAACGTCACGGATAGCGTCACCCAAAGCACCTCCAGCCAAGTCAGCGGACTCCACACCAGGGAAAACATCTCCGATTAACGCTAAGAATCGAGTTGAGTCCACGAACGTGAGCTTCGATAGGGTGTTAATACGCACAGCTTTGATAAGGATCTCGGTCTCCTCTGCTGTCGTCATCCTTACAGGTTTATCTGGTTCTTTAGATTCTTCACTAGATTTTCCAGCTGTAGCTCGGTCTTTCTTTTCAGCTTGTAAGAGCTTCCCCGCTGTGTTTAAAACTGCTTTTAGTGCTCGTAAACCCCAGTCGTAATGCTGTTGACGCGATAGTAGTTGTCCAGATAGAGAATACAGCGACACCACCTTAGACGCGATGTCTTTGGCTTCGCTGAACCCCTCGGAATACAGGATAACCTCTGCGATAAGGTTGTTATCCGGTCGACCCATAGCAACAGGACGGAAGAGTGCTTTAAGATTATCCGGAAGCTTCGATCGTCCACCGTAACCTTTTCCAGCAGGATTGAGCGTCACGAAGATACCAGCGTTAAAATCCACATTCACCGACCTATTTAACAGGTTAATAGTCCCTGTTTTCTCTTTGATGGCGTCTTGAATAACCTGAATCTGTTGAGAAATAGCTGACAGCTGGTCTTCTTTCAGTCGATTGAACTCATCAAAGCAGCCCCAGGCTCCGCACTTCACTAAACCAATGAAAATCCGACCCATAGACTGGAAATCAATGCCTTCATCGCAATTGAAAACCAGTACTTGGCGTCCAAATTGACCTCCCAATGCCTTAACCGACTCCGTTTTACCAGTACCTGCAGGACCGTACGGATTGCCACCGAAACCCATGTGCATCCCTTGAGTAAGCGTTAAATAACACTTATCTGTTAACGGAGTATGTACCAACTTCGGTGCGTTACCCTGGTATTCGTACGTATAAGCGAATTCAGCGTCGTTCATACGGATTAAACATGGCGGAGGGTCTTTACCAGATTTTCTGGTATCCAGATAAAAGCGAAGCTGCTTCTGCCAGATCCAATCGCTAATTGAACGACAATTATCAGCTAAGAGTTGATCGCAAACGTCGATATGGTGCACCAAATCAAGCACCAACGCCTTAACTTTAAGACTCATCAACAACTCGGTACTTAAATCCAACGACGTCAGTTCACGTAGTGTATCTTGTAAATTTCGTTTGAGCTCTTGTACACCACCATTCTTTATCGCCGCTTCGGCTTGAGAACAGAAGCGGATCTGCTCGGTTAGACACAACACTTGAGAGGGGTATGCGTGGTAGTCTGGAGCGTTAGCGTTGACACATTGAGCGGTAAGAGCTCGGATAGTACGGCGCATTTCTTCCGTGAAAGTCTCGAGCCATTCCTCCACGTTGCTGGTGACAGCTACAGGCGAGTGAAGCTCCACGCGTTCACCTGCGGCACTCAACATGGCTACAATTTGGTCTTGTTTTTCTGAAAATTCTACGCGATACACTCCTTGGTAGAGTTTTTTCAGATGACTCTGAATCACCGCTGGATTTTGAGCTTGTCCTAGAATTTCCAACAGGTCTTCGTCTCCAATGAAGTAGAATCGAGGCATCCGAGAACGTTTTTCCTCTAAGAAATCAGCCAACGCCTTCTGACAACGCTCCAGTTGGTCAACCATAGTGGTTAACCTCTCTACTAGTTGAGGAAACATCAATTCGTCCGCCAAGTTAAAGAGTTTTGGGTCTCTTTCGACTGACCCCATAATGTCCGTAAATTCTTCATCCACTCGACGGAATCGACTCTGTTCAGAAGGTAAAGCTCCTTTAGAAAAAATGGGTTCAAGGAAGACCCATTTGCGCTGAATAATGTTTAAATGAGTCAACACTTGATCCAATGTGCTCATTTTGATCTCGTATTGACTCGCTTCCACCTCAAATGGCTTGAAAAACTGCGATTCTTTCAGTGAAGCGAGTAGCGATTGGTTATCACCGAGTGCCAGTGTCAAGTCCTTCCAGTCTTTAATGATAGCCACACGTCTTCCGTCGTGTTCGTGTGCTAGTAAAGCGAGTTCAGCAGTCTCCGTCCAGGCACGGAGCTCCTGTAGCGCATCTCTAATCGTCACTTCGCCTTGTGCTCGAGCGTGAAGCACCTTAACGAACTGCAGAGTAGCAGGCAATTCCAGTACTGGAAATACGTCGATAAAGTGCTGAACGATCAGGTTATTCTTCTCAACACCGCGAGGGAAGCCAAGCTTTCGGAAGAGTTGCGTCCAGTGATCATCTTTAAAAGGTTCTCCACGACAGAGCTTGAGAGTGGGCATAGCTCTCTTTACGTTCATATTAAAGTCCACAATCTTGTCCACTACCGGCGTACGTTCTGACCCCTGAGCTGCTTGTTCTTTCACTGCATCAGCCCACTTTTGAGCGGTATCAGCCAGTGCGAACATGTTGGTACAGAAGGCGAACCAATCTTGAGCAGCCAGAGCCTGTACTTCCTCTCTAAATTGACGATACGTGTCCCAATTACACTGTAACTTTGTGATATCATCGTCCAATGCTGCCAGCCCGTCGAAAACCGGTTCATTCATTGAAAACGCCGCACAGTTCGAGGTTAAAGTTACACATCGAGTCTTTAATTCGTCCATGCGTTGACGCCATTCCGTCATAGCTGCGTATACCTTAACCAGCGCTTCATCTTCCCATGATTGTACCTCCACTGGACGCTTAGCGCGCCATTGTTCGCGTAATTTATCTATATCAACGTTACATTCCACCACGTGTGCTTCGATCTCGCCCTTAAGACTCTCTCTTTGCTCGTCGATCATGTCGTTAAAGGCTTCTAGAGCGATCTCGAAGTTTTCCCAGCGTGTTGGGAGTTGAGAGAGACGTGTTTCCACTTCACTAGTATCGAGACTCGCTCCACTCATACCGGCACTACTGCCGCCTCCAAGCACTGCAAGTAGCAGTGTTTTCTTCTTCTCTGCCTTCTGGAAATGAGCATGGACGTCATTCTTACGAGCGTCGATGTCCTTCCACTCTAATTGAGCAGCGCTAATTTCATCAATAGAGTGTGGACGCTTATTTAGGGTGTCCATTGATGCATCGACGAAATCTTCCACTATCCGGATATGGTTTAGAGTACTCTTACGTAACGATAACAGTAACGCGTCTGTAAACCGCTGCATGTGTTCATCCAAGGAACGTTTAAACGGAACAAAGGACAAGTGAATACAGTCGACTTTCACCGCATCCGGGATCTTCTCGCTCTCTTTCCGCTTCGTACGGATCGTCTTAAAGTTGATCTCCCAGTCCGCTGGTTCCTGTAGTGTGGACTCCATAATGGCGTCCAAGTCGACAGTCCCACCGCCTCCAATTCGAGCGAGAAAACCCCAATGCTCATACTCATACAATAACCCTTCTAATCGTGTGAATAACCGCTCACACGCTTCATACACACGTACAAGATTCCGTGCATTGGCGTCACACATGGCCGAAAACACGTGAGGGTTCGCAAACCCTCCGAATTTTGTGGGTCTAGCCACAAACTTCTTCATCGCCTTGTAGTAAGTCGTACGCAGCTCTTCAATCGGAGGTTTTAACACTAGAATGGTGCCTCCAGAAGCCGATGAAGTCATCGCAGGCGCTGTGGGGAAATGCAACTCGGTTTTGATCTCCTTGATCTCTGGTAAATTTTCGTTTAGCATCTCTAAACCAAGTTGGTAGCCAGATTCTAGCACTTTATACAGTTGATGGTCCCAGTACAGGAACCACTTGGCTGTACGTGCAGAGTCTTGTTTCCGTGTAGTCAACTGCGCGTTCTTCTTGATCTCATCCCAACGCTCTTTCCACTTCTGCGGGTAGCGTAGTAAATCCACATCCATGAGAGCTAGAAGCTCCTCTCCAAGTTTCTCGTGAGCGCGTTTAAAGCGTCGATTCTCGGCTGCCAGTCGGTCTGCTGCTGTCTGAAGTTGACTCACGTACTCATCACATTCGTCCAGATTCGCCCACGTCACGTCCTTACTCTTGGTTTTCTGGTTGTTGCTTTGAGCGATACCAGGTCGCTGTACTGCGTCTTCAAACGCTAGCAAAGAGTCCAGCAGCATAGGTTTCTGTTCGTCGATAATCTGCGCTTCGATGCTATTGTAAAAGTTGGCTACTTTCTGCAATGTCACTCCAAAACGGTAATATTTTTCTGCTTCCTCAGCCACTTGACGTACTCGAGTGGGTACCCACGCTTCACTTTGTGCTGGCTGTTGTGAGGATAGTTCAGTGAGTTGACGCACGTCACGTAGCAAAGTCACGAGAAATTCACTGAAGTTCACCACTAAATCTCCACTTTGCTTGTCGATCTGCATGAGTCTACCTCGAAGACGTAGCGATTGGCCTCCGTTGTTGTCGTCGTCGTCATCTAACGCTCGTAACATTGATTCCTGCCAGTCACGCACTCGATCAAGTACTAGGCCATTGGCTTTAGCCGCGAGTTTATCACACTGTTGTGATAACCGAGGAAGAGCTGGTAAGTCTGTTAAGACACCACGTGCAAGACGTTGCGTGTCTGCTACGCGTCGACCCAGAGCGTGTGCCCAGACGATGACGTTGACGTCGCTACTCAACGTTTTACCGACGTGCATACCGCTCTTCTCTCTCGCCCCGGTACTAGAGCTAAGATACTGCTTTCGAGTCTCAAAGTCACTGTCCAGTTGGTCTACATGCGCCAAAAGTTGAGCAAGAAGAGCGTCACGCTCGCCTGCAAGCGCTTGAGCGAGTGTAGGACGCTGTAAGAGATGCTGGTAGCGCTGTAACATACGTGCAGCCGCACTGGGCTTGGATGTTACAGCTCGAAGACGTTCACGTAAAACCACAGCGACTTGAGTCTCTATGGGAGCTAGAGAGCGATCAAACTCGCTCAATGCACGTTGCCATGCTGGCTCAGTGTACGCATTGTAGTACAGTGGACGTAGTCGCTCGAAAGGCTTGAAACACGACTCTGCTAGCTCATTTTCGCCTCCTCTTGACGGTAGCAAGGCACTAAGCTCTTCATACGTTGTTCGTACTCGTAGAACTTGATCTAGACGAGTGCTGAGTAGTTGGACACGCTGTACTTGAGAGGATACAGATCCTTCCCACGGATGTTCACTATGTGCTGGCCATAGAGTTCCAGTTAGGGACTCGATAGAGTTACGCCATTTCTCGCATAGAGATACACCCTGTTGTAACAAGTGGTGGACTGCATGGAACGGCGCTTGCCACACGTTCCCCTCGGACGCTTTACCATCTCCAGTTAGAGCTTTAGCCTTAGCTAGAACGAATGTGTTGATAGCATTAGTGACAAGTCCCAGAAGATGGTCCATTCTCTTCTGCGGATATAATTGATCCCGTGCCAGATCTAGACGCCACAGATCATCAGCGACGTTCGACGCGTCGTCCAATAGATCAGTCATGTCATCGAAGCTCAAATCTCCTAGTGGAGCGCTGAATCGCTGGTGTACCGTGTCGAAGACAGCACTGAACTTCTTCGCTCTTCTGGCTTGTCTCGAATCGTCCTGCATCGCCTCCCAGTATGCGAACTCGTCGCTCATAGTTGCAATACTCATTAAGCCTTCATCTCCGTCAATTGGTGTAGATTTTGACTTCTTGGCGTCACTGCCGCCTTGTAACAAGACCGTTCCGGCCAAACCGGCGTCTAACTCAAGTAGTACATCCTTGAGCTTTTGGGACAACAGACTGGCACGAGCGTCGTCGCGCAGCAATAGAGGTGCGTACACTTGGTGTACAGTCTGGTAAAGACTCTGCAGTGGCGTCTGTAGCGCAGACGTGAGCTGTACATTCGTACTCATGTTCTCCGGTGTGAGAGGCGTCGCCTTGTGCAGCTTGAGGAAAGCTGCAGTCTCGTCGTTGTTGCCGCCTTCCTCGTCCTGCAACGTGTTGGCTAAGCTGATCTCATCGCTGTCACATGCAAGACGAGCATACAGCACGTTGCACTGCAGATCGTCGAGGAACTGAGTCAATGCTTGCTGCGAAGGCTTGTTCTCGCTCAAACGAGTGTTCCGAGGAGCCCAGAGACCGCGAAGAAGCCCGGCAAGATAACTGTGCCGGGCGTCGCTGTCCGGGTCCATTAGACACTAAGAAAAAGGTATTGGGTCCTCCTTCTGCTTGGGCTCGGTCTGATGGTTGTAAGGTGCTAAGGCGAACTGAGGCTGTGGTGAAGCGGCGCCTTTGCAAGATACTACTGTTTTTTTTATTATGGTGGGCCATAAGCTATGAGCAGTCAAGGCAAGAACTTTTTTTTCAGAAAAAGTGCTTTATGAGAAAAAGTCAGAATGCTGCTGCCAAATAGCTTATGGCCCACCATAATAAAAAAAGATCAAAAGTGGGCCGAAACCAATGCGCACTTTTTCAATACAAAGTACTTTTTTGCTGCGTACTTCAACTATAAGATTACAGAGGTGCGTCCTTTCAATATTAAGAATGGAAGGAAGGTGACGAATTGGTGTAGGAGGATCAGTGGAAGCTTTGAAGACCTGTAAGAGTTGGGCGTGTGGGCGATAGCAGTGAGTGTCGAGCTCCACTATTGTGACTGTGTGACTGTGCCTTAGTATGGAGAGAGCACTGTCCGGCCAGCTATACTGAGTTAGTATGTAGTATAGTCTAACTCAGAGGTTTTTTTTTACCGCAAGGTTTTCCTCCTCAATCCCATTCCTGACAACAAGCGTTCCGTGTCTTGACGTGTCGTCTCCTCAATAGCTCTACTTTCCTGCTGTGCTTTCGCACAGGGCGAGCGAGGAGCTTGTGTGTTGACAGTCGGTCCGAATTAATATTTGCGCGAATATTAATTTCAATTTTAATATTGCAGAAAAGCGCCCTTTCAGTATTAAGTATGAGGTGATCGGAGCCGACCAGGGCTTTACGTTCAGAGGAGGATTTAGTGAGCGCTTTGGAGAGCTGTACGCGAGAGTTGGGTGGGTTGTGCTTCGGGTTGGAGTTGCACCAGCTTCAGGATGAAAGGGAAGATCCAGATGAGGACGTCGGCGTAGAACAGGACACGCTTGCTTCATTAGAAGAAATGACGAGTGAATGTTATGCTTTGCTCGCTCGCCTTGAGGCTGAGGGGAACGGGTGCGTTCTTTTGAATGGACACTGAATGTATGCTCCAGGTGCATGCTAAGCTGTGCGTGGGATGTTAGAGCGGATGAGAAAGTAGACGGCGGAGCGCTAAGCAGTACCGCTGCATTCTCAAATCAAGAAAACAATCAGCAACAGCTACAGGTAGCCCACTGACTTTGCTCTGCTGATAGGGCAGCCACGTTCTTGACAATGTGGATGCATGTAGGGAGAGGAGCCAAATGATCCTTATCACCTTGAAGCGGGACTTACACACGAGCTTGACAGTTTTGCAGGAGAGTTGAACAACCTTCTTGCGAGTCTGAGGGTGCCTAGTACCGAGGGAAATGCTACTGGCGTTGAAACGTTCTCAGCACCATTAAGTGTAGATACTGTTAAGTTGCCTGGTGAAGAATCAAAATCGAGCTGCACTGACAACGAAGAGAGTACTAACACCGGCAACGCACCAGTCACAGCCAGCGTAGCTACCCGAATTAATGTTGAAAATGGTGATGCTGGCAAGGCTGACGAAGCGAACGTCGCTGAGCGGAAAAAGCAGAGGTATACAGACAACGAAGAAAACACCAACATCGAAACTCCAGTCGCAGCCACCGCTGGAGACGACACTAATGTTGAAAGTGTTTCTGTTCTCGATGCCAATGCAGCACATTTAACTCGCAAAAACGAGGTTTTCAGTGAGCGAACCAAGAAAGCGATAGCATTGCACGTCAAAAGGCTAATGCTTCAAAAGCAGCGGGAGACACAAACAGAGCAAGAGCGTGTTGCTGGAGTTAAAATCCCTTGGTCGAGATTTCAGAGTTCGAGTTTCCATCAGCACATCATGCGCCAAAAGTTTGCGCGTCGGAGAGTCAAGCAGATTCAAGATGCCCAGCGCCTCGTTGAGGCTGCTCGCTTGAAAGGGTCAAAGCCGATATCGTATCGACGCTCGAAGCGAAATGAGGCCAAAGAGAAAGTCTCTGCTAAATCCGCAACCTACCTGGACAAATTTAAGCCAAGTTGTGTTCATATTGTGACTCCAAATGAATACGAGCCCAGGTATCTCTGTGCCGTCTATCTGTACGGCCTTCGTCGGCTCGGAACAACCTATATCACGTTTAGTTCGCTCGATCAGTTAGAGCAACGCGTCCGATCAAGATTTGATATCAACGAAGTCGTAAGTGCCTATCGGGAAGTGACTGAAGTTGTCATGCCTGCTTCTGAATACTACAATAAGAGAAAACGTCACGTGAAGCGCCTGCAGCGAATTTCAAGTCTCGAGCAAATAAATGACGGCGACACGCTTTGTGTGACCCAGAGCGCCTACGATGACATGACTATTCTATGCGACTGGATAAAGCAACGACAGCGAATCGTGCACGACTTTCATTACAAAGTGCACCATCCTACGACAGCAGAGTCATCAGAATACATAGAGCAAAGATCGATACCTACAAAAACGAAAGTTAACAGCAACGTGACTAGTAAACCACAACTATGGGACTCAAATGGACGCAACATCGGTGTCAAAGCCAATCATGCCATTTGACAAACACTACCGCGATCGAAGCAATCTACATCTTCGTGGTAAATTGGAGGGAGAGAAGCTTGGGTGGAAGTCGACCTGGGTACTTGAAGTCCAAATGAACAATGAAGATCTGCTCAACAATAATGTTCGAACTCGCTTTGATATCGGGAAATATTCTGTGATCTAACTCCGAGAAGTCTTCGAGATCAGCGCGAAAGCGAACTCCTTAGATAAGATTGGAAGTCAGCTCGATATATGCGGCCGAACTTGTGGGGTGCGCTGAAATCTACTTTTAATATGTTCAAGTGGATGGAATTTACAAGCTATCGTTTATCACACTGGTTTGTAAATTCCATCAATACGAATCACTCACGATTATGGAGTGGATGTACGCATTGGGGTCGAAGCAAGCAATTTACTTAAGTAATTCAAAAGGACTGACGTCGAAACCTTTTGCTGAATATTGAAAACTCATAAATGGTGAAACTAAGACTAACCTGTCTTGAACTTCACGACAGCTCCACGAAATTTGGAGAGAAACGAAACAGTACCAATTGACTGTTAGTGTTACCGCATCGCCAGCAACGAGGTACCAGGATCCACATCCTCCTCCTAGGAAGAAGTGGGAGTCATAACGGTAGGAACATCAGCGGGAGCCATCGGCGCAGCAGCAGGAGCGGCATACGGAGTCATCGGAGCAGCAACAGGAGCCGGAGTGTCCACTACAGCAGGGATTGGCGCAGGAGTAGAGATTGCAGCCGGGACTGCCGCACCCAGCAGACCTACCACGTGACCAGCCAACGCACTCGTGTCACCGCTTCTCGCCGCCGAAATGATGCCCGCAGCATTCGAGAGAACTCCCGGAGTCGTTGCGACGCGCGTTAACAGACCGAAGATATCCTCGGTACTCATATCGCCTGCAGCACCAGCCTCTTGGTTGTTCGCCATCATCTCCTTCAGAGTATCCGCGAGCTGCACACGGTCGCTCTTTGATAGGCGAATCTTGCTATCGGTGACGACGATCTTGTTGTTCTTGGCATCGATCCGGTTGATGAAGACTCCGACAGGGACAATAGCGCCACCTCCGCGCAGTCCGGACGTCATGTCCATGGTTTGGTCCGATGTCATTAGGTGGTCTGCCGCCACGAAGGACAGGAAGTAGACAAGCGCTACCGCGATTGAAGCAATTGACATCTTCATGTTGTAGGATGGAGATGCAGGGAGCTGTGGAAGTAGACTTGAGTACTTGGAGTCCAATTGAACAATGACACAAGAGCAAGAGCTATTGCCGAGGACGATTTGGACAATTCTTGTCATTGCAGCGAAATATCTTTTTTTGTGGATCTGGTTTGTTGACCAACCCAAAGAAATCGAGACGAAAGCAAAATTCTTGGGGAAATCTGCGCGACACAAGATACTAGTGTCGGGAATTGAGAGTGCAAAACTTGGAGTATTGTACGCCGTATCTTCCAAGAAATCACCGTCTTAACTCCAAACAATGGATTTTGGTAGTCAATGCCAACTTTTTTGTCATAAAAAAATATATTTAAGTGATGAAAATAAACCAAGAATGTATAGACAAACAAAAACGTTGCACTTTGTAAAAGTTGTATAAATGCTTGCTGGTTGAAAACTTCGCCCATTTAGGCAGGCTGCGACTGCTTGCTCAAGGCGATGCACAAGTAAGTTGTCTCGAAACTACCAACCATATCCACGTCGGTAGCCACCATACCCTCCGCGGTAGCCACCATACCCCCCGCGGTAACCACCATATCCACCACGGTAGCCTCCCCAGCCTCCACGATAGCCGCCATACTCACCACGGAAGTATTCCTGGTTGCCCGGCGCAGCAGCATCGGCTTCAGGGTCGAGTTGTGCAGGATCGGCTTCAGTAGCTGCAGCATCCTTGATTGCTGGTTCTTCAGCATTCGCAAGAACAGCCACGTAGGCAAACGCTGCAACGATCGCGAGGTAAATCTTCATCTTGGCAGTTGGTCGGAGACTTGGTTAACTTCAGAGTGAGATGCCCAATTGCAGAGTGGTCAGCAATTTGCCCACTAGTCAGACGCTCTAGCCATTTCTGGGAAAAGAGGGTAGATTGTTGGATGGCGCCGTTGGGAAAAGTTATCGTCGAGATCCACGAATTGCTCGATCCTGTCCTTCAACGCGCTTGCTGTTTTCCAAGCTCATTGTGCAATCGGACTCCAGCCACTCAAATCAAGCTCCAATCAAAATGAAGACTTTCGCCATCATCGCTGCTCTTGCTGGCCTCGTGGCTCTCGTTTCTGCTGCTGAGGTTCCTGCTGCTGAGGCCAAGGTCGAAACCGAGGATCACCGCTATGGACACCGTGGCGATTATGGCCACCGCGGCGACTACGGCCGCCGGGGAGACTATGGCCGTCGCGGCGGCAAGTATGGCCACCTCTAAACGTCGAGAAGCCAAGTCAAGTTCAACTTTTAGCTAGCTGTTGCAGCAGCAGCGTATTATAACTCAAATCAACACTTCAACGTGCTTTTTATTTGACATGACTACATTCGTACTTAGCTCGAGTTCTGATTATTCCAGCGTAGTTTTTGTGTAAAGGTTGGGTACACTCTACTGCTATCACGCCCCCCACATCTCAAGATCAAGACTTGCGGCGATGCGGACGGCGGCGTGGCTCGTATTTGCAGGCTCTGTGGCCTCGGTAGCTGTAGCGTCGGGGCCGAAGTTCTACTATGGCTTCAGCGACTGCGTGGACGATGAGCGTACGCTCTTCTACTACTTGAAGAGCGAAGGCACGTGCTCGTCCAACACGACGGGCCATGTGCTCGCTAAACGTAAGTTAACAAGTGAACATGTTGGGTTAAATACTGAATGCTTACGTATGACATTGCGTTTTATGGATTATTTAGCTCCCGTTCACGGTCTCCGCTGTGACGTCCAATGTGACCGTGGATATTATCTAGGAGCCAAGTACGTCAGCATATATAATTTTTAGCGATATGATTTTCTTATGACCGTCATAACGTATTATGCAGTTTTTCAGGATCTGTGCCTGTATCTGGCTGCGAACGTTGTCCACAGGGCAAATACTCGCTGGGTGGCGGCAAATTGTTTTCTCAACGCACGGATGCGTGGAGTTCTCCGCTTTCTGCCGAGCTTCAGACCGACTGTATGACGCAAAACATGTACACGGGCCAATGGCAGCATAACTGCAACCCGTGGGTTCCTTCCGCCGATGGGTCTTATATCTCATCAGGCCAAAACTCCGGAGTGATGCAGAACTTCGAAGGCACGAGACTTTATTCGACTCTGAGAGTCAGTGCCACGTTCGTTCGGGACGGCTCTGTGACGTACAAGTACCGGGTGGACGCCGAGCAGCCTTATGACGGTCTTATGTTCCAGATAGATGACGACCAAAGCTCCGGGTTGGTCTCGCAGACCGACGGGTGGAAGGAGGCAGTAGTGCAAGTCTCGGCTGGAGCTCATACACTGGCTTGGAACTATATGAAGGATTATGCTGGCGACGCTGGAGAAGACAAAGCATACCTCAAGGTGATCGAGCTGGTAGGTACAGCCTGGTCCGACCTGCACTGTCATACTTGTGGCGGAGATATGACGAATAGTGGGGGATCATTGTGCGCCTTCTGTGGCCCCAACGAATATGCAGCCGCAAAATCCAACAGCGAGTTGGATTTTACGTGTTACGCGTGTCCTCCTAACACATACGCGCCGAAAGGATCTATCGGCATTTCATCGTGTGTTGAGCAGCGCCCCTGTTCGATGGATGACGTGGATGAGACGTACACGACGTGTAAGGATGGCGTACGGAATGTCAAATACTCTTGGAGTGAGCCGCAGACGTGTGACTCAACACTGAAGAGCAGTATTGAGCTCCCGAAATCACAGAAAGGAGTGGAATGCGCGAGCTGCGCACGTGGTTATCAACTCTCAGAGGGAGACGAATGTGAAGCTTGCGGCGTTAACGAGGCTTTAAGCGCTTCGGGTAAGTGTGAGGAGTGTCCTGCTGGTACTGTTGTGGTGAATGCGCTTGAATTCGGTGCTGGGACTCCGGATGCGTGGAACTCTTGGCCTCAAATTGTTGACAAGGAAGCAACAAAACATGCAGGCTGGAAACTTACGAAGAGTGGGCTACTATTTGCTCAACATACAAGTGATGACGACGACGATGGAGACTGGAGTCGGCCGAGTCGTTCGGCTCTGTCTTTCAACGTACCTTTCGTGCATTCTGGTGCGCTTAACTTGACTTACAAGCTGAGTGGCGTTCCCACATTCCAAGACGATGGATCTCGTGCGTGGGTAGAGCTGGAAATCCGCGACGCTGGCGATAGTACCACGAAATCCAAGAAGGAAGCGGATATTCCTAGTGCTCCTGGAAGCTATGACTTGGACGGCAGCAGCAGTGGAGCAGGTGAGAACAAGAATGTTGTTCACTTGCTTCACGGTGGGGAGAATGGCACGTTCACTGAGATTATCCCGGTCAATGTGACGACTTCATTGGTCAAAGAATTCGCATTTGTAGTGCGCTCTACTAGTGCGGAAGGCAAGCGTGCGATCGAGGCGAAAGTGACGTATCTAGGCTTTACGGGCACTCAAGAAGGCGCTGGTGTGAACTGTGATAGCTGTCCGTCCGGATATGAACCGGTTAACTTGGATGATGACTCGCAAATGAGCTGTCGTATCTGCCCAGCTGGTACGTTCGCAGAAGCTGGAGACTCAACTGGGATCGTCGCGTGTGCTGAGTGTCCAGCCAATACGTACTCGAAAGAAGGAGCTTCGCAGTGTACTCCATGTGGCGAGAACACGTACAGTAGTCCCGGTGCAGTGGCCTGTGCTGCTCCCCAAGCACTAACACTGAATGCTAGTGCGTCATCGGAATCAGTGATGCTGTCTTCGTCAGCGTCGTCTGATGCCGTGTCTTCGGCGCTTAGTGGTCTGCAGGTGACGTACAATTTGTCACTTCTCGAGGCGCTAGTGTGGGGTAATGAGAGCTGGATTTTGGACGATACGGTGTACGGGAACTCGACGAGCTTGCAGTCTATTAAGCCAGTGGAGTCGTCGATGGCTTTCCAGGCTGACGGCCAGAATTACTGGTTCGCAGGGCTGTTCCGTCCTCTTGGAAGTGGCTGGTTGGAGCAAGTACCTGGTCAAATTGTGGACCAAGAAGTAGACACAACGAAGGAGGTGGCTCATGTGGTTTTCGCTACTATGGTTAACCCTCGTGAAGCTGGCCGATACTTCCAACAGAACAGCGGAGTCTACGGCAACGTCATGTGCTCCGCTCCATCGGTATGTCGCTTTTGACCTTGTATATCTCCTTAAAGTATTTATCTAATCTGTGGTGTGTTGCAGCAATGGAAACTCGTGAATGGTGGCAGTCATATGGATATTTTACCGCTGGAGTCTGGTGCTGGTGTCAAGGTATCCTTCACTAACGGATCCCCTTGTGTTAACGGCAAGACGATGTCCACTACATTCAATTTTGAATGTGATCTTAACAGCGGTAAGCATGATGAACCCATCAATTAAAGTTCGTAAAGTGATGCTAACGAGTTATTTGCAGGTACTACAAGCAAGCCAGCGTCTGCGTCACAGGATGATGACGACAAGTGCAACTGGAATATCGTCTGGAAGACTGCGTACGCGTGTCCTGTGTGCGACGACGACTACTTCAATGAGCTTCGTTCGACTTGCAATGGCGGCGAGCAGTTGGTCTCGTATGCTCGCAAGTTGGCGTGCTACGGAGGCTCCGAGTCGGAGAGTACGGAGACCATTTCGACGTGCACGGAAAGCGCCGTGGTTCTCGATACCAAGGCGCTTTACTCTGTTTATGTGGCGATTGTTGTGATCGGCTTTGTGGTGTTGCTACTGATGATGGGGATCCTCATTATTCACCGCAAGTACCGCAATGCATACAACGATTATCTCTATTTGAAGGGCAAGTTACCGACGGAGGAGAAGGTGCAGGACGATGGGTCCAAGGAGACGACGTTCGAGTTCACTCCGCGATCCAATGCGCTTCACAGTTCTCCTTTGGGAGACGCGTCTTCACCCGCTATGTCCGATCAGGAAGAGAAGACCGCCGATGTCGATGGAGCTGAAGTCAAGCTGCACGGCATTCAAAGCGTCTAGAGCGACCAGGAAAATGTACGCCTTGCGCTGTTGTGAATCTTTGTTCCCAATGTTTTTTTTTCTTTGTGCCATCATATTTTTTTTACGATTTTGCTGAGATTTATCATTCTGGGGATATGTTGGAGATTTCTATGTTAACCGCTCACGTTTCCCCGTGTCTTCCATGACTTGGATCTCCAGCGTCGTTGGGTCTAACTTTCGTCATTGTTCAACTGGATTCCAAGTACTCAAGTCTACTTCCACAGCTCCCTGCATCTCCATCCTACAACATGAAGATGTCAATTGCTTCAATCGCGGTAGCGCTTGTCTACTTCCTGTCCTTCGTGGCGGCAGACCACCTAATGACATCGGACCAAACCATGGACATGACGTCCGGACTGCGCGGAGGTGGCGCTATTGTCCCTGTCGGAGTCTTCATCAACCGGATCGATGCCAAGAACAACAAGATCGTCGTCACCGATAGCAAGATTCGCCTATCAAAGAGCGACCGTGTGCAGCTCGCGGATACTCTGAAGGAGATGATGGCGAACAACCAAGAGGCTGGTGCTGCAGGCGATATGAGTACCGAGGATATCTTCGGTCTGTTAACGCGCGTCGCAACGACTCCGGGAGTTCTCTCGAATGCTGCGGGCATCATTTCGGCGGCGAGAAGCGGTGACACGAGTGCGTTGGCTGGTCACGTGGTAGGTCTGCTGGGTGCGGCAGTCCCGGCTGCAATCTCTACTCCTGCGCCAATCCCTGCTGTAGTGGACACTCCGGCTCCTGTTGCTGCTCCGATGACTCCGTATGCCGCTCCTGCTGCTGCGCCGATGGCTCCCGCTGATGTTCCTACCGTTATGACTCCCACTTCTTCCTAGGAGGAGGATGTGGATCCTGGTACCTCGTTGCTGGCGATGCGGTAACACTAACAGTCAATTGGTACTGTTTCGTTTCTCTCCAAATTTCGTGGAGCTGTCGTGAAGTTCAAGACAGGTTAGTCTTAGTTTCACCATTTATGAGTTTTCAATATTCAGCAAAAGGTTTCGACGTCAGTCCTTTTGAATTACTTAAGTAAATTGCTTGCTTCGACCCCAATGCGTACATCCACTCCATAATCGTGAGTGATTCGTATTGATGGAATTTACAAACCAGTGTGATAAACGATAGCTTGTAAATTCCATCCACTTGAACATATTAAAAGTAGATTTCAGCGCACCCCACAAGTTCGGCCGCATATATCGAGCTGACTTCCAATCTTATCTAAGGAGTTCGCTTTCGCGCTGATCTCGAAGACTTCTCGGAGTTAGATCACAGAATATTTCCCGATATCAAAGCGAGTTCGAACATTATTGTTGAGCAGATCTTCATTGTTCATTTGGACTTCAAGTACCCAGGTCGACTTCCACCCAAGCTTCTCTCCCTCCAATTTACCACGAAGATGTAGATTGCTTCGATCGCGGTAGTGTTTGTCAAATGGCATGATTGGCTTTGACACCGATGTTGCGTCCATTTGAGTCCCATAGTTGTGGTTTACTAGTCACGTTGCTGTTAACTTTCGTTTTTGTAGGTATCGATCTTTGCTCTATGTATTCTGATGACTCTGCTGTCGTAGGATGGTGCACTTTGTAATGAAAGTCGTGCACGATTCGCTGTCGTTGCTTTATCCAGTCGCATAGAATAGTCATGTCATCGTAGGCGCTCTGGGTCACACAAAGCGTGTCGCCGTCATTTATTTGCTCGAGACTTGAAATTCGCTGCAGGCGCTTCACGTGACGTTTTCTCTTATTGTAGTATTCAGAAGCAGGCATGACAACTTCAGTCACTTCCCGATAGGCACTTACGACTTCGTTGATATCAAATCTTGATCGGACGCGTTGCTCTAACTGATCGAGCGAACTAAACGTGATATAGGTTGTTCCGAGCCGACGAAGGCCGTACAGATAGACGGCACAGAGATACCTGGGCTCGTATTCATTTGGAGTCACAATATGAACACAACTTGGCTTAAATTTGTCCAGGTAGGTTGCGGATTTAGCAGAGACTTTCTCTTTGGCCTCATTTCGCTTCGAGCGTCGATACGATATCGGCTTTGACCCTTTCAAGCGAGCAGCCTCAACGAGGCGCTGGGCATCTTGAATCTGCTTGACTCTCCGACGCGCAAACTTTTGGCGCATGATGTGCTGATGGAAACTCGAACTCTGAAATCTCGACCAAGGGATTTTAACTCCAGCAACACGCTCTTGCTCTGTTTGTGTCTCCCGCTGCTTTTGAAGCATTAGCCTTTTGACGTGCAATGCTATCGCTTTCTTGGTTCGCTCACTGAAAACCTCGTTTTTGCGAGTTAAATGTGCTGCATTGGCATCGAGAACAGAAACACTTTCAACATTAGTGTCGTCTCCAGCGGTGGCTGCGACTGGAGTTTCGATGTTGGTGTTTTCTTCGTTGTCTGTATACCTCTGCTTTTTCCGCTCAGCGACGTTCGCTTCGTCAGCCTTGCCAGCATCACCATTTTCAACATTAATTCGGGTAGCTACGCTGGCTGTGACTGGTGCGTTGCCGGTGTTAGTACTCTCTTCGTTGTCAGTGCAGCTCGATTTTGATTCTTCACCAGGCAACTTAACAGTATCTACACTTAATGGTGCTGAGAACGTTTCAACGCCAGTAGCATTTCCCTCGGTACTAGGCACCCTCAGACTCGCAAGAAGGTTGTTCAACTCTCCTGCAAAACTGTCAAGCTCGTGTGTAAGTCCCGCTTCAAGGTGATAAGGATCATTTGGCTCCTCTCCCTACATGCATCCACATTGTCAAGAACGTGGCTGCCCTATCAGCAGAGCAAAGTCAGTGGGCTACCTGTAGCTGTTGCTGATTGTTTTCTTGATTTGAGAATGCAGCGGTACTGCTTAGCGCTCCGCCGTCTACTTTCTCATCCGCTCTAACATCCCACGCACAGCTTAGCATGCACCTGGAGCATACATTCAGTGTCCATTCAAAAGAACGCACCCGTTCCCCTCAGCCTCAAGGCGAGCGAGCAAAGCATAACATTCACTCGTCATTTCTTCTAATGAAGCAAGCGTGTCCTGTTCTACACCGACGTCCTCATCTGGATCTTCCCTTTCGTCCTGAAGCTGGTGCAACTCCAACCCGAAGCACAACCCACCCAACTCTCGCGTACAGCTCTCCAAAGCGCTCACTAAATCCTCCCCTGAACGTAAAGCCCTGGTCGGCATCACGCCCAGTCCTGCTCGGTGTCCGTTGTTGAATCCAAAATTAATACTGTAAGTATCGGGATACTTATTCCTTTCCGATCACCTCATACTTATTTGAAAAAAGTAGATTTCAATAATGAGACAAGACGTATTTGGGAGTCAAAAACTAGTGGATGCCTGTAATTGAAGGTGTTTCAAACTCAAGAAAAATGATCCCAATAATTTTAATGAGGCAAGACTTACATACTTAAATCCATATCGATGGAGCCGAAGGATTGCATTGAAGACTACTTTCCATCCGATGGCGTCTACGATTCTGAAACGGTGCATTTTGTTGTGAAGGCAGCGCCGTCATTCTCTCACGAAATACTTCCCGATCGACCAACTCAGAGCCGCTCACATGAAGAATTTGAAGCAGGCAAGTATGCTACGAAGCTGTCAGGGGCGAGCTCAATCTGGTTATAGCTTGGTCGATTCCTCGCATCAAGTTCTCTCACAAGCACTGCTTTCACCAAGCGCAGTGGCTCGAATACTCACGTTTTCCCGATTCAACTCGTGTGCGCGTATACATCGGCGACAAGGAGACATGGCGTGACCTCAACATTGTGTGCAACTGTTCGAGTCTGGAGATAATATCGTGCTCCGCCACACGACAATTAGCTGCAGCAGGAGTTTAGTGAAGACAACGGTCTGTTGAAGTTGCAGAGTCTCACTGGGACGAGTGCAGCACGGGCAATACTCAATGCCAAACTTGCTGAGTGGAGAACAAGTGTCATCTTCTGCTTAACGTCGGTGAGGAAGCTCTTTGGTAATCGCTCCGCCCTCCGCCGTGCTTGGCGTGCAACAAGTGCGTCGAGCTGGCTGAAGGAGAGGTTGCCTTCCGCTTTGTGGTAGGGTTCAACGTATCGGCAGACTGGCGCACGCTGCGGCTATTTATTGGAACGTAGCGTGGGATGCCAAACGAATCAGTGGACTGGCTCACGCTATCGGAACGTAGTGTGAGAGAAACAAAACAAAACTATTTCAAGCTCCTGCTTGCTCTTGCTAATACTTGCTTTCATTTGTCTTCAGCCAAGATTTAATCTTCTTCACATAGTTTGTCTCGATTAGGGATGGGTACTTGAGTTTCTTCTTGCTGATCTTTTTAACCAACTTGCTGTACGACTATCGTGCTTTAGCTGACATTCGCGTCTGTGTGGATTTCTCTGCAGTCGTGACCACGTCTGCACCGACAAAGTACTCTTCTTTATTGGTTCTCTTTGCTCGCTACGATCGGGTGCTCAGCATGGTCCGAGGTCATCAAGTGGTCGGCTGTCACGAGCAAGTAAGCAAGTGCTACCGCGATCGAAGGCATAGGCATCTTCATTAAAGATTCCTTACGAGGTACTGAAAGCGAGGAGCTTGTGTGTTGACAGTCGGTCCGAATTAATATTTGCGCAAATATTAATTTCACTTATAATATTGCAGAAATGCGCCCATTCAGTATTTAAGGTTACCATTCTAAAGACTTTAGTGTGTGTGTGTTTTTTTTTTTGTCATTTCATATTATTACTAAAGTTTAGTTCAGAGAAAAAATATCGACCATGAAGCTGCTGCTAGACAGTAACTTCAGGAAGCTCCACCTCAATAGTCTCGGGGCCAGCGGAAGGTTGTATTGTGTCTTCCTTCGTGTCAGTAAGTGGTGCATTCGGCACAGACCCATCGGAAATACCAGACTGTCGACGAGCCGAACTGCGTCTTTGAGTGAATGAAACTCTTGTCGTTTTCCCATTGAGGGTCGGGAGCTTCATCATCTTTACGAAATCGTTATAGTTGACTTGTCCGTCTTTGTCAGCGTCCGCCTTGTTGATCATCTCTTGGCACTCCGAAACGTCAAAGTGTTGACCCAGAAGAGCCTTGAGATCGTCTTTTGTGATGGCTCCACGATGAGACCGATCGAGGACGTAGAAAGTGGATAGCAGCAGCTCTTCATCCGCTGCGTCTTCAGGGCTGATAGTGGCAGCGACGAACTCGAGGAGATTGATACCGTTCTCATGCTGTTGATCAAGGCTTGAAACAATAGTAAAAAAAAAAAAACTTAGAAAAAAATACTCCTAATAGAATTGACGACGTACGCTGCGAAAATCTTCTCCAAGTCGAGCTGGAAGGGGATGAGAGCTGGCGACAGATACAACTCTTGGAGCTTTAGTTGGCCGTTGTGGGCGACGTTGAGCTCGTTGTACACCGCTGCGTGGAGAGCGACCTGTTCTGACGACATACAGAACGCCATAGCTACAAGTGCGGCTCGCTGGAACGGAGTGTAGTTACAAAAAGCTTTCAGACGTGGTACAAACTCGTCGTACCTATCAACAACAGGAAGACTTGTTTGAAAACGACTACGAACCAGTGTGATATGCTCAAAACGTACACTTCCGGTGGTATCGCTTGTTCTGTCGACCTGATCCACGGATGTTGAAGCACTTGCGCAGCAGTGAAACGATCTTCTGGTATCGTCTGTAGTGATACACTCGAGCATTAGAATATGACAATGTCCCAAAAATTCTCGAAAAGCAACTAAACGTACGTGCAGGAGTTTACGGAGCAGTGCCTTCGCTTCAGGAGAAATGGTATCCCACACTTTACCATTGTATTTTACCTCGCCAGCAAAGATACTCTCGACAAGTTCGTCATCAGTATGTCCATAAAATGGAGCCTTGTTGCTTAGAAGCATATACTTAAATCGACAAAATAGTTAATGTAGTACTGTCAGCATAACGTTATAGTTGGTACAGCCACTCGATGCGCACCATAATGACACCCAAGCTCCACATATCGCACGTTTCCTTGTAGTTCCCCTCAAGAACTTCAGGCTACAAAAGATCTCCAGTCAAACTGAACTATTAAGTTCGTGCTAGACATCATCCTTACGTACAGCCATGTAGACGACTGAGCCGAGAACCTTGCGCATACTAGCACCCGATTTAAAAAGAGTGCTTGCGCCGAAACTGAAAGCGCAGGGAAGACACGTAAATATAAAGCTCAAGGTAAGTCTGGTGTACGTACTCGCAAAGTTTGATATGGCCCCCATTATCCAACGTTTCGACAAGAATGTTCTCCAGCTTCAGATCGCGGTGCTATTTGGCATAGGAGTGGTAAAAGCAAAAGGGTCGAAACAAAAACGAGCACGATATTCTAAACGTACACAAATATTACGCGAGTGCAAGTATTGGATGACGGATGCCAAGTTTCGAATGATATCCTTGGCTTCGTCCTCAGGGAATTCCTTGTTGCGAGTCTTTACTCGGTCGAGCAGCTACACAACAAGGCAGGAAAATGAGTTGAGAACTGAGAGTAGACAATCATAAAAATTCTTACTGTTCCACCAGAACTAAACTCCATGATGATGTAAAAGTGGTGGTCATCCTCGAACGTCTCGAGCATGCGGACAATGTTGGGGTGGTGCAAAACACGGAGGATTCCCATCTCCTTCTCGAACTCATGGCGTTTGCTTCCTGACTCGAAGCGCACAGTTTTCATCGCGTAGTGTCTGTGTGTTTTGAGGTGCTCGACCTTCTCGACGACTCCAAAGGCGCCCCTGCCCAGCTCGCCCAGACTGCGATACACATCCGTCACTGGCGTCTTGTGGTGCATACAGAGTTTAGTCTGGAACAGGTTCGGACGGATCACATCGATGGATTGCGTGCAGCCCATGTTTGTCTTTATATTGGCGGAACTTTCGAGGTTGGTTGGTTGCTAAACTCGACAAAAACGTGCTGATGAACCGCAAATAATCAAGAATAGAGACATGCTTGTCTTCCTTCATCCACATTTCAGTGGTGTGTGCATAGATTGATTTTAAAAATAGGAGACTTTAGTCAGGCTAAACCTTTTTTTTTTTTTACTTCTTCTTAGTACCTCACCGGTAAGTTCACAATGTCTTAAGTTTTTGCAAAAGCTTGTCGAGCTGATGTTGCTGTGCATTTTCGACGTGCTGAAGAGATGTTGGCAATGATACTCCTCTTGTTGTCAAAGATTCACTTTCAGCGGGTTTTATTGTTGGTAAAAGCACCGCGTTTGCAGTGCATCGGGAAAATGGAGTGCATTGTTCCCATGTGCGAAGGTTTGAGCACACTTCTTCAATTTGCGTCACGATCTCGATAAACGCAGCTTTGTCAATCTCCTCCGAATGTGGACAAGCATAAAATCTGAATAATGCTAGAAGTACATCTTCGTATTGATAGCAAAACATCGGACCATAGAGCATACTCAGAGCACTGCAAAAACCTCCTTGGAAATCCATGACGTGCTTTCGGATACGGTTGGATGGCTTATAAATGCGCAATCCCCACTTTTGGAAGGCTTCTTCTACTGCAATTAAACCAGTAGCCGGCGCCACCACTCGATTGTATTTCATTATAGTAGCATTTCCTTGTGTGAGTGGGAAAAGATTCCACTGGTTTCGTAGACGCCGACATATTTGGTGAAAGTACCGATTAACCAACCGCAGATGCAGTGCATCATAGTATGTTATACAACTTACAATTTGAACAGCACAGTGCACTGGAATCGGCTCAAAGCGTCCAACTCGCACTCGTTTATCTGGAGGAAAAACCGCAAGAATACAGACAGCCTGGACGTCCCGTCGAAGGTCAGCTTTTAAGTTTTCTTCAGGCAGTGTCGTAGCGATTGTCGCCAACATACTAGAACAAATTGCGATTGCGGCTGGACTGTTGTTTTCAAAAATATGAGGTGCACTGACAACGTGAAGACAGACCCCAGCGTCCGAGAACACCAGAAGTTCGCGTCTTCCCGCATCACAAACGATGATCTCTCCATGAAGTCCCACAACTACGTCACATGGTGCGCCGAATACAGAGTAAATTACCGGCCGAAGCTCATCATTCGTAGCCGTTATTGTTATTGTTTCAGGTTCCGGGGTGGGTCCACGATGGCTGCCCCACTCCAATAAAGGCCGTCCTCTATCCGACAGTCGCTGGATACGTTTATTACCTTCATCACACACGAAATATTCACCTTTTCCATTGACGGTTAGAGCACACGGGTTGATGAACTGTCCAATTTTCCACCCGTATCGACCAATCACCTGCACAACGTTTCCAGTCGCACTAACAACTTGAATACGGTGATTCCCAGAGTCCACAATGGCTACATGACCTCGAGGAGTAAACTTTAAATCACTGATGCCTTTAAATTCCCCTCGAGCAGAACCTGGACGTCCGAAACCGTGCTCTAACTCACCACTTCCGGAGAATATCTGGACACGATTTAACTTCCCGTCAGCTATTGCGATTTCGCCACGAAGATTTACAGCTACCGCGACGGGGTGATTAAACTGACCAGGCGATGACCCATGATTCCCAATAGCCATAGCAGGGTTGTTATGGTTGAATACCATTGTCATCTCTCCAGTTTCATCTGCACAGAAGCTTACAGCGTATGAATAGACACAACAATGCTCAATATCACACACTAACAGACATCGGGTCAAGGGATTCCAACAGATTCCCCGATATGAAGGCAAACGGCAGTCCTTCCCACCGAACAGATCCTTCTTCACGACAGTACCGTGTTTATCAAGGACGCTATAGTCTCGTCCACAGATCGGCGTGACTTTCAACTCCATCTCGGCCGTTAAAATCGAGAATATGTAAGTTATTTATGATCCGGTTACTTGCTCCCGTCCGTCGGAGTGTAGTTGAACGCTATCGTAAGTTCGTGTAGATTTATCAGCACCTTGTCTGGATATGAATCCGAGATACAATGAGAGTACGAGAATACAGATCGCACAAAGTACCATACTGACGAGGAAAAGCAGTGGCCATGATGCCAGTATACTAGGCAAGAACGGCAAAACCATTCGCGCTACCGACGCAGAAGCGCCAAACACTCCCATTAGAAAACCTTGAGGTCGTGACCCGAGCACTTTGGAGAACGCAGACACCACCACAGCCGAAGTTAACGGACAACCGACACTCCAAACGAAGACTTCAGCAACCACAAATACGTTGAACTGTAGCTGAGAATGGTCTTCATCGATGTCATCACTTCGCTCGTTGTTCACGTGCATGCCTGTGCATAATGTCAACAGAATTGTGTTGCCAACGAGCAGCATGGAGAAGCCAAAGAGCAAATAACTCACGTCGGATACTTTCTTGCGTAGTATCTGTACGGAGCCATAAGAAAACAATCCAAGCAGACCAACGACTAGGTAGAACGTTGATGCATCCTGTGACGCCTCAACGGAGTCCTGTTCGGCTGTAGTATTTCGGTTCGTCATTTCCAGGAAGAGCGGTACGTTTACGGTCTCGAAAATTGAGAGGATCCCACGAGCGATGAAATTCAAGAAGATAAACACCAGCATCCCCACTGTCACTGCACGATCGGAGAGAATAGAAGACTGTACTTCTCTTTGGACAGTTTGAGAGGCTTTCTTCTCAACGTCGCTATCGTGAACGATAACAGTTAGAGTCTTGTCCGTTGGCTTCGTACTACTCGGTGAAGAAGTTGTTGTAGTTTTGACAATTACTGGAGAGTCTGGGGCGTCATCGCGCGATATTGAGTCGTCATAGATGAGGTTGTTGAAGACGATGGTGAACAAGTTAAGAGTAACTAGCAGGAAACCTGGAGCCGTGAAGCGGTTAAACTGGATCACGTCGCCTCCAATCTTAACTTGTGTGTCTCCAACGATACTCCCCAGTCCTGGCGTCAACGCGTAAGCTAGAAAAACTACCGTTGCAAACAGTGTAAAGTACTGTAGTCTCTGATCCACTCGTGTGAGCATCGCGATGTTAGCTCGACAGACACTTCGGTTACCGGCGCCAAAGCCAATAACAAACCGACTTAACGCGAGTACCGTCCTACTGTGTACTGACGGACTGTATGGCAGAATGTACAGCAAGTTCCCCACCACTGCGCAGCCTCCAGCCACATTATACAGCACTTTAAACGACGTGCGGTCACAAAGCCATCCGAACAAGAGCGACGAGAAGAATCTTCCAACACTGAAGAGCGCAGTGAGCAGACCGATATCCGTCAGGCCTCCACCAAGCTCCTGGACGTACGTAAACAATGTAGGGAGCACAAGACCTCGCGCTGCTTCGGCTCCAAACTCGGACAAGTGGATCAACACCATGTGCGCATACCACGACCGCACTCGACGGTCAGAATCCGCTGTATCTTCATCCACCACGGCGTTTTCGGAGCGTAATTTCTTCGCTTTAGCAGCAGATTCATCGTTAATCACCTCCGTCGGCGGCGTTATTGCCCCCATGGTGTCCAAATGTAGAGTACCATGACCTCACGCCATCGACTGCAACGTTTGACACTCGACGACGTAAACTTCAGCCGGAACACGTCAGAAATCCAACTGTTTCTATTTTAATCCAATCAACTAGAATTAATCAAACTTTATCAACCAACCCAATGTCTTGAAAAGTCCCCATCGCCTTCCGTATCAACAGGCCCACTCCAGTCATCAACGGACCCGCTCGAGCGCAAAGATGGACTGTACGTCTCCGTCGATGCTGATCGGCGCCAACTGGCCCAAGGAGGTCCTAGACAATCCGCTGTCGCTGGATGGCGACGTTCTGTCGCTCTCGGGTGCAGCCGGCGCGGAATTCAGCCACTTAGACCACCGTAATGGCCAGCGCAACGTCTACAAGTTCGGTGGCACGTCGGTGGGCGGTCCAGCCAGACTCTGCGGCCTTGTACGCATCGTCCGCGAGGAAAGAGACCGCGTCTTGGCCGTCGTAGTGTCTGCTATGGGCCACACGACGGATTACTTATTAGAAGCCGTGGCGTTCGCCGCGAAAGGAGACGCCGACAGCGCGTTGAAAGTCGTAGACAAGATTCAGGCACAGACGCTCATAAACGCGCATGATACACAGAAAGAGCTTGAAGTGGAGGACATTGAGGACATGTCTGAGGTCATTGTGAATCACTTTAAGCCCCTACGTGAGCTTCTGTACGGTATCTGTCTGCTCCAGGAGCAGACAACGGCCGCGACGGATACCGTGCTGTCGTTCGGCGAACGTATCAGCGCAAATATCGTCGCTAAGCTGTTGACTAAAGCGGGGGTTGAGGCCTTCTTCTTGGACGCCAGAGACTGGCTGACTACGGACGATACGCATGGCTGTGCCAAGGTTTTCTTCGACGAGTCCAAGACGAAGCTACAGGAGTTGTCCAAGCACTGGAAGCCTAACACATTACCAGTTATCACGGGGTTCATCGGTAGTACTCGCAGTGGCCGTACGACTACACTAGGACGTAATGGATCGGACTACACGGCCACATTGGTGGGCTCTTCACTTGGCGCTGACTACGTGTTAATTAACACTGATATCTCCGGTGTTATGACGGCTGATCCTAGAATTGTGGACCGTGCCGTGGCACTCTCTCATTTAAACCACCATGAAGCTCTAGAACTTGCAGTCTACGGCACTCGAATGTTCCACGCACGCACTATGGTGCCGCTTATCAAGGGCGACGTGACCATGCTTATCCGCAACACTATGGACCCCAACGGCCACGGCACGTACATCAGCGGCGTTGGTCGTTCAGGTACACGAGAGACGTGTACGACGTCGCTGGAGAATCTGGCGATCATCGAAGCACGTACGCGTATTCTACAGGACGGCAGCAATGATCCTCATCAACAGGAGAACATTGGTGCTCGTGTAACCAAAGTCCTCGAAGAACTCAAGATTCCCGTGTGGTTGTCGATCCGTGGAGCTCACGGACAAGCCATCAGTGTCGTGGTGCCCCGTAGTGCCGAGGAAATCGCCTGTGCTGCCATCAACGCTGAGCTGAGCTCGGAGATCGAGTCTCATGAAGTGGATCCGCTTAACTCCGAGTCGCCCGTGACGATGCTGTCTGTTGTAGCTGAGGATTTGTCCAAGATTCCTTACAACCAGACCAAATTCTTTGGAGCTCTCGCAGACGCTGGTATTGAAGTGCTGGCTGTTGGTCAAGGTACAAGTTCGCGGTCACTGAGTTGCGTTATCCGTGGTGTAGACACGAAGGTCGCGGTGCGACGTGTACACGACGCCTTCAACGTCGATTATCTCGTCACCAACGTCGTGCTTCTGGGCTGTAATCACATCACGTTGGGTGTTGTCCGTCAGCTTCAGAAGCAGCAGGAACTGTACCGATACCAGCACAAAGCTCGGGTCAATATCGTGGGTTTCGGCTCCAACTGCTGCGATTTCCTGTACAACCCCAAGGGCTTCACATTCGAAGAGCTTATCACTCGTTTAGAAGACTGCAAGAGCACAACAGCCGTTGTGTCGGCATCTCCCAGTGTATCCAGTGCCTACGCTGGCGCTCCATCATTAGAGCAGCTGGATCAGCTTCAAGACTTAGCTATCCCCATTCTGATCGACTGCTCTGGCCAGGGTAACACTCAAGACCTGTACTCGGCGTGCATTGAGCGCGGTATCCACGTCGTCGCCTCCAATGCACGCTCAGTGTGTCGTCTACCTCCTACCTCGTCACGTGAGAGTGTAGCCACTTCACGCACCAAAACTGGTCGTACATTTTTCATGTACACATCAACGATCGGTGCCAGTCTTCCAGTCATTGATACACTTGGAAACATCTTGCGTACAGGTGACCGTGTTCTCGGTATTGAGACGTCGCTAAGTGGCTCGATGAACTTCGTGGCCAATGAAGTTATGAAGGGCAAGAAACTCTCGGACGCTGTGGGTGAAGTTCTTCGTAAAGGATACTGCGAGCGTGACCCTCGTGAGGACTTCACAGGTACAGATATGGTTGCTAAGATCGTCGTGTTGGCTCGTGCTCTCGGTGTGCACATTAATCCGAGTGCTGTGGAGTTGGAGCCTCTAATTCCCCAGAGTGTTCTGGATACTATCACGTGGTCTAACGACATGGAAGTGGACGATGTTGTCTCCGGATTGAAAGCGTATGATGAAGTTTTCCATGAGAAATACTACGTGCCTGCTGTGGCGGAGAACAAGCGTCTCCACTACGTCGCATCGATCGACCTGTCCAAGTTTCCGTCGATCCAGGCCAAGATCCAGCCCGTTCTTATCAGTGAGGACCACCCAGCCTTTTACACCAAGGACAACGAGATCGCCTTTGGTTTCTCCTCGGTGCAGTACCCCAACCCACTGGTTCTCAAGGGCTCCGGTACCGGTGCCGCTGCTAGCGCCACTGGTGTCCTTCGTGATGTCCTCACTATCCTAAACTCGCTTAATGGCAAGAACGTTCACATCTAGATGGCTCAAGACAGGAGTGCAGTATGATATGCCCACCGACCGACCATGTTGTTAGGAGCGCTCGGTGATAGTAGCTTTCGTATTCCATCCCTATCATTAACCAAAACATGCCCGATTACGTTGCCATGTTGTCAACAAGTTTGTTTCACGGAAAAGTGTGTAATTGTGGATCCATAATTTTTATACTGATTAGGTTAACATGGATACTGAACACAAGCAAACTTGTACTGTAGAACATGTATAATAGTGGAAACCAAGATTCATTTGACACGGGTGCCACGGTTCAAGAATCTGCTAAGGACTCTCGAGCGCCGCTATAATAGTGTTGATTTGGTTTGAGCGCTCTTGGGCGACTTGTGAGTTGTTTCACCTTTCGAAAGCATGGGCTGTAAATTTTGCGTTTATAGTATAATATGGTGTCAAGTAACTCACGATGACTCCTCATGGAGTTACCAGAGCGCACAGATGGTGCAACCAATTAACTGTAAACCACCACAATTTACAGGTGATCAGGTTGGTTCGTGCTCTCGGTGTGCACATTAAAATTTGGCTGTACCCAGCGTGACCCTGTGTTCGATATGATCGCGTGGTCTAATGATATGGAATTGAGAGGTATTATCTTCAGATTGGAGGTACAAAAAAGTTTTCCGTATGCTGTACTAGCAGTCTCGTATCGTAGATTATGGATTCAAGCTTTAGGCCAAATCTAGCCATTTCAAGCGTGGATGATATTCCTTGGGATTTTTCGGTGCAGAACAACTAGTAATGAATCATGTAAGCTTATTTCGAATATGATTTACCGTCAATTACTACGTTTTTACGAAAAAGAAGTTTTGATTGTTGGGCTGATTAGGAACGCATTCGGGTTGTACCCTGTTTGTAGTTGAGAACCCTACAAGTAGCTTCGGGACAACGTTAGAGTTGATGAATAATCAACAAAAGTTGTAGGTTTGATCTCGTTTACGCCGACGTGGAGGGCATAACAGCAGCAGTGGCAGGCATATCAGCGGCAGGGGCAGGCATAGCAGCAGCCGGGGCGGCCGTAGCGTAAATCGGCATAATTGGGGCCACAGGAGCAACTGGTGCTGGTGCAGGAGTAGAGATTGCAGCCGGGACCGCCGCACCCAACAGACCCACCACATGACCAGCCAACGCACTCGTGTCACCGCTTCTCGCCGCCGAAATGATACCCGCAGCATTGGAGAGAACTCCCGGGGTCGTTGCGACGCGCGACAAAAGACCGAAGATATCCTCGGTACTCATATCGCCTGCAGCACCAGCCTCTTGGCTGTTCGCCATCATCTCCTTCAGCGTGTCCGCGAGCTGCACACGGTCGCTCTTTGATAGGCGAATCTTGCTATCGGTGACGAGGATATTGTTGTTCTTGGCGTCGATCGTGTTGGTGATGACCCCGACAGGGACAACAGCGTCGGCTCCTCGCATTTTGGCTGCCATGCCCTTCATTTGGTTGTCTTGGGCCGAGACCATCATGATATCCGGCTGGTGGTCTGCCGTCACGAAGGACAGCAGGTAGACAAGCACCACCGCGATCGAAGCAATAGACATCTTCATCTTGTAAGGGCAGCAAGAAGCTTGGGTAGAAGTCGACTTGAGTACTTGGAGTCCAAACGAACAATGAGTTTCTGGTGGCCAGCGCCGAAGACCGTGGTTGGACATGAAGTGCATTGCATGAATCGTAGAAAAGTCACAGAAACCTTGTGAGAAGAGTTTAGTAGGATATTTCCTCTCTAAGAAGCTGGCATTTATCTGGTTAAAGTCTAACGACATTCGTCAAGTTCAAGTGCGCCAGTCCTCACGGGCAATTTTAATTCTACCCTGTTGATCCGTTGGTCTTCTGTTGAGGAGCAACTTTCAGCTTGATCAGGAATTGCAATGCTTCCACCCAGTCATTACGTTTCGCTTTCTTGACTTCCGGACTCTCACCGTCTGCAACCTAATCAAACATGTAGCAAAAAACAGTCAAACCTTGAACCTCACCAACTTCTAAAATCTAAACATACCTCAAGATCCAAAGTGCGGTTCTCTTCGTATTCGACGGAGAAGCAATGTGGGTCTCTTTCTGGTTGTTTGGCACGCTCGAACACTCGAGTTTCCTGGCCAATACATATACCGACGATAGAACGCGTGGGTATGGTCGCCTTCGGTACTGTACTGTTCACAAGGCGGTAATGGAGATACTCGAGATCAGTAGAGCACCAAACGAAACGCACATGAGGTTTCCCATAGCGCCCGTACTTGACGAACAAACTCCCATTGCGTAAAAGCTCCATACGTTTCCTGATCAAGTCACTGCCTGACTTTCGAGGATTTCCTGCAGGTGGAGGCACCGGAATCTCTACATCATTCGTTGTTAACGCAGCATTTCGAACTGTAGTCTGCTTGTCATCGAGTGGAGTTTCTTCGGATACGCTCGGGTTGCTATACTCGGATCGCTTGGAAACCTTGCGCCCGCTAGACTCTGATTTTGTCTGCGCACTTTGCAATCGAGCAGCAGACGGACGAACATATTCGTGTGTTTCGGAAGCCTCAGTATCGTTCTCACTGTCACTGACGCTGTCTCGATCTACTCTTGCGGAGGGATGACGCTTTCGAAGAGCTCCAGAGTGCGATTTTGAGCGTGGCATAGTTTCTTTTGGTCCATCCGATTTCTGCGACTCTGTAATTCTCTGGATTTGTTCTTTCAGAAGTTCAGCCTCGCGTTTCTGTTCTCGAAGTCGTTGTTCGAGAGTCTCCACTGTTCGCGTTTGCTTGGTCATGAGTTCTTGTAATTCTGCTGCAGTATTCGACGCAAAGAACGTGTTGTCCTTCAACACTACCAGACACCCGAGCGCTGTAGCCATTCCTAGTTCTCTGATTTCTTGCGCAATTGCATCATACAATAGTCGTGCTTCTTCGAACTCCCCTTCACTGCTTGGTTTGTCGAGCTCGTCGCGTGGTAAATCACCAGTGAGTAGCAATCTCTCCACGATCTCTTCGCACTGCATCCAGTCGATCTTTTTACCAGCTTGATCCGATTTATCACGTGCATTTTTTGCTGCAGTTAAAGCTGCCTGAGTCTCTTCTTGCGCTAAAGTGAGACGTTGTCCCCATTGCTGTTCCTGTTTGGCAAACTGAAGCGTCTGGTCCTTGATGTCCCTTTCAAGTTGTGCTGCTCGTTGCTGTAGCTGGAGGTTTGTTGTCTCAAGCTCAGCGTTATGCTTTTCGACCGACTCCAAGCGCTTTTCGGTGTCCACTTCTGTGTTTACTGCAATGTCCACTGCCACCTCGGAGCACCGTTGCATGAAACGACAAGTCGAAATCGATTCATCGAGGAAATCGTTCTCAGGATTTAGCGTCGCGATGAAGACTGACTTGCAATTGCCACCCAAACTGCCTCGTAATACTGACGTAAGCATGGAGTTGCGGTACGGAACGTGATACGTTCTCGACACTGCGTTCTTTTTGGTTCGTAGCGACAAGATCACCTACGTTCTTCCGTGTTAGAGGATAGATTGTACTGTACTTGTACTTTTCAAATGAAGCAAGTACCTGTTCAAGGTGGTGAAGAGAAAGGTTGATGTGTTTTCCTTCCGATCGCATACGTTGCGTACCATCACGTTTGTAAACGCGTTCTGAACCAGCAAGATCGACTAAATGAAGCTTGGAAGTTACGATCAAGTCAGAATCGGTCGGACGGGACTCGATCATGACGCTGAAAATTGAATGCGAGCGCGAGGAGGCCTGTCAAAAAGAGATTAATCCCCTATCAGCAAATTAATAATCCAGTCTGCTGCTCGCTGGCCAACCTGGTTCATTGGCGTATCGCTTGTGACGCGGTTCATGTTGCCAAGGAAGAGAAGGTTCAGTGCTTCCTCTTCTGAAACGGCCTCGAATACACTACGACACAATTGTAAAGTGAACATTTGCATGAAACATCCAAATTGCGAATTCACTAACCCCAAATTTCGGAAGTGCATATCACCCTCATCATCGTCCATGAGAAGAACTTTCGTCCAGTCCTCTATTGGTCGATCAGTGTGAGACCTACGAATATGAACAATATCAGTGCAAGTTTCCCCCCATAATTTTCTATAAGCTCACCTGTCCAGCAAGTCGTAGACATTTTCGTTGTAGATCTCAAGATAAGAAATGTAGCACGAATAACGCATGTTCGGTCGTTTCTCGAATTCCTCAAAGATAGTGGAGAGTACTCGAGGAATAATGCCGCGATCAGCGTAGTGTTCACCTCCCGTTATCGTGTAGGTCTTGCCTGAGCCAGTCTGGCCATAAGCAAGAATTGTCCCGTTGTAGCCGTCCAATGCACTGTACACGATATCCTAAACGATAACAAACAAGTCAATCAGCCCAGGCTTAGTGCAAGCAAATACTATACACTTACAAGGCAAACGTCGTTGAACACGTGCTCCTGAGAGACGCTGGGATCAAAAACGTCGTTAAAGTGGAAGTCGACGCCGTCACGTTGCTTCAGGTGTATTCGAGACTGATCGTCATCTGGAGGAGGAAACGCAATCACTGTTTTGCAAAATCTGCCATCGTCAACCCTCTCTGTTGTTATGCAAATAAAAACTTAGTTGGGCCATCTATGGTGATGATTTGCCTACAAACGCAAGGTATACCGAGATCAAACTTGGCACAGTCATGTCCGCGACGAGGAGGCCGCAAACGAGCGTAGGTGCCAATGTGCCACTTTACCATGGACTCCAATCACGTAGAGCAAGTTGCGCTCTTCGTCTTTTATACCTGCAGGATTGCCAAAGTCGTTTCCAAGTTGGGACTTTCAAATAACGTGTAATTTTAGTTGTCGAACTTATATTGCACGTTGTTGGGAAGTGAATTAAACACGCTTAAGCTGTTGTGATAATGCTGACAGCTTAATCATCGCCAAGAAGCTTCGACATACATACTAGGGAGCACGGATATACGCTGAGTAAGGAAGTGAGAGAACGAATGAATTTGCATACTGGAAATTACAACCTATTTACCTGATTAAAAACATCCCCCTAACACTGGATGTGGTTTGCTTTACTAATGGAGATGTCTCGCAGTACTCAGAGTGATACACTCGATGCGAGCACCACAAAATCATCAGCTGTAGCACACACTTTTGTTCTCTTGGTCGTTCATTATAAAACCACGTAACGCAACTTCCTGTTTGCAGCCGTACCTCGCATCGCGGTTATCAGAGACACCACTGACCTTGTCGCTTGATCTCCAGCGGCTACTTGACGCTGAACATAGCTTTGATCGTCAGGAAAGCGGAAATTTCCTGTCGCGAAACTATCAAAAGAATGGAAAACTAGCAAACCAAACTATGAATCCCAACAATAACTACCTGCAAGGTGCAACCTGCCCAGCGGGATACATCAGTACACTTCACGCGTCTCCAACGAATGTAGTCGCTCCAGAACCGAAAACGCTTAGCCTCTTCCTAGCCTTCTGCTCTTCACTTCAACTTCCACGAGATTCCGACTATATTCACTTTCATTGGCTATAATGTGTTTCTGCCAATCAAACAACCTTCACTCACCATTCCGCCGATGGACAGTCTCAATCACCAGAAAACGAAGTCAAAACTCCAAGTCAGTCTTGAATCTACCTCCATCGCGTCATAGTGACCATGTCGACAAGCTCACCATTCGTCGTACACCACGGTTCTTGCCATTGCAAGGCGGTGCAGTTCGATTTCGATGCGCCGAGCGACTTGGTGCAGACGAAATGCAACTGTTCCATCTGCACCATGAAGCAGAACGCCCACGCTATCGTTCCCAAATCCCGTTTCCGCCTGCTACAGGGCGAGGATATGCTGACGCAATACACGTTCAACACTCACCAGGCCAAGCACCTATTCTGCAAAAAGTGTGGCGTACAGGCCTTCTACATCCCGCGCAGCAACCCAGACGGATACGCGATCACTGTCGCTTGCGTGGATCCGGCTACGATCACGAGCGTCGTCACCAACACCTTCGACGGGCAGAACTGGGAGACGTCGTTCGAGGCCTCCAACATAGCCAGCTACTCCAAGGAATAGACTGCGTTAATAGTCAAGTACTAGGCAGAATAATAAATTTTGCGGAATGTCATCTTTATATTGATTCAGGTGCCAATGTGAGTTCTCGATGTGAGGCTAAAGCCATTTTGTCTTTATCGTCAGAGGGAAATGGTGTCTGGGCGAGCAGGGATTCTAACGGTGTCGGGGGTAAAGCTGAAGTACGATGCCCCGAGTCGAACGTGCGTGACGTTCTCGCACTGCAGTGGATGGGGGGAAGCGAGCAAGCTGCTGTACGCTCATGTGCCGTCTGGTCAGAGTATTGTCTTCTTCGCGGAGGAGGACTGCGCTGGAGACCCAGTATTCACTGGCGATGTTGGGAAGACATTCGGGAATGAGATCGTGAAAGGTGACAAAGCGATCGCGCGGTCGTTCATATTGGCCAAATACACACACTACCCTGTGAAAGGGATCATTAGCGAGTGTCGTGGTGAGAGTGCGTTGGTTTCGAATGCTTCGGAAGACAACAATAGCACGGCGTGGCTGTATTCGTCAAGTTGGGGGAGCTCTCAGGACGGTAATCTATCGCTCAATTGGTTTGGACCACTCGAGAGCGACGAGGTCTCGGTTGGAGATATTTGAGCTTGTGCAAATTCTTAGATCGGTATTAAAAAAAAATATAAATACTTCACATTTATAATCCTGTAATCCTGGTAGATTACATTCATCTTAATCTTAAAAACAAAAAAAACAAATTGGTGTTTGACGTACATCATGTGGACGTTAAATGTCGTTTCAGAAGAGAAAAATTTCTCATAAGTGGTGAACAAAATTGCTCTTTCATTTTGATATTTGCAGAGAATCCAAACTACAACGAGAAGGACCTCAAGATCATGGAGGCCACGTCGCCCAATGCTCAGACACCGTACCGTGATCCGTCGTCCGTGATACTTAACGACAGCATTGGTGTCAAGGAAATGAAAGAGAGCGAAAGTCACGATGTTCTTCTGGGACCGGACGACAAACCACTCAAAAAGTTTCTGTGGTGGCACATGACCAAAAAGCAAAGGATTCTCGTCATCCTCGGACTGATCCTGTTGTTGCTGGTCGTTCTACTTCTCATTACGTGGTTCGCCATTATCCCGGCCGTGATCCGACACTATGCCAAGAGCGTGCAGATGAACCTCAACTACATGGACATCGTGAAGATCCCGGACAACAGGACCCTCAACGTTGATATTAATTTGAACATCCAGCACGACGTGGGCATTGCCGCCACCACAGATAATACAACGGTCTCGTTACTCTTCGGTGGTGCTGTATTCGCGACACTGCCATTCCCTGGACTTGATATCAAGACTGGATCACAGGACTACAACATCACTATCGTCACCGACATGCCCCTTACGGACCTCAACGCGTTCAACGCCATGTCCGTCGCTCTTATGAACGAAGCTGAAATCATACTAACAGCCTCTGCTTCGCTAGATATTCACGCATTGGGTATGTCTTTCGACGTCGATGACTTCAACCGTGACCTGCCTCTCGAGGGCTTCACAGGCTTCACTGATCCGGAGCCCGTGATCGAGAATATGGAGCTCACCACGTGCACATCGTCAGAGTATCTGGTCAACATTAACGTGACGCTGGATAACACGGCTCGAGTAGGACTGGATGGCATCGGTGTGCTCAACATGAGTCTGTACTACGGTCAGCAGCATTTGGGCTACGCGCTTTCGCAAAAGCCTGAGTTGGGCATTCCTCGTGGCGTCAGTGAACAGTCCTTCGTCATCACGATAGATGCTGAAGAAGTCTCTATTTCTTCCATGGTGCTGTCGGCTTTGGCTGGCAGCACGCAGTTCTACATTGTGGGGAACAACCCGTACGTCACGACGCACGGTCAGTTCTTGGAAGCGCTGAGCAATGTGAACATGAGTGTTCCATCAAGCAGTGGGTCACTCACAGAAATGAATATCGGCTCATCGTGCAGCCTCCTATCGCTGCTAGTCTCGTGATAACTTGTCAGCTGACCTAACACCGAGATATAATGTTTATTGATTTCACCAACGTCGAGACCGTTAAACCTGCGCCGGTCTTGTCTTCCTACGCTTTACTCAGAGACTGAGGCTTTTGGTAGAGTTGGGAGTCAGTTCATAGATAAGGTTCCGTCACTGCTCTTCCAACTCGAAGACGAGACCAGTTCGTGAGCTGTGCACTTTCACACATGTAGAACATGCCGTTTGTGTGGAGTAGCGCGAGGTTTCCATCTCCTTCTTCTCCGTTTCTAGTTATTTTTTTTTTCTATGATGAGCGCTTTACTTTGTCTCTAGTGTACACGAACCATCATTGTACGAAAACCCCAGTCAAAACCTTATAAAATATATGTATTAGCTGTTCACACCACTCACATCCAAAGCAAAATGCGTACACTTTTCCTCCGCACACAGCCTCCGCCTCCACACTCCTCTGTACGCCTGAATATACAAGCTGGCGTCTTACCTCTCCGGGCCACCCCACATGTACTTGTAGATGGACGAGGCTCCGCTGGTCAGTGAGCTCGCTACGGTAGAAACAGTAGCTTCGACAGCCTCCACGCCAATCTTGACGGATGACCCCACCGACGTCATGCCTTTCGACACCGTCTTCTCGTTCGAATGTGCGTGGACGAAATCGCTGAGCTTCATACCAATCCGTTCATTCAGTTTGCCTTCCATCCGCAGCATCAACGCTGTAGCAGCCTCGTCATCTGACTGACCAGGCAGGAAACGTTCGATAACAAACGCTTCGAGGTCGCTCTGAGTGTAATTCACGCCGAAATCCGTGATCTCTGGCAAGGCCTTGACCACCAGCGTCAACATAATCATGAACAGACTCACATGTCGTCTCAAACAGTTAAACGCGATGACGCAGAGCTGTTTAAACTGCTCAAATTGTGGCGTCTGTGTGCCTCCAAGAGCTTCAATCATGTAATGATCCAGACGCATCGGAGGCTGCAAAGGCTTGGGATCTTTGCCCAAAATAAAGCCGTAGTCGATATGGAACAGAATGCCATCCTTCGTCAGCATCACATTGTCTGCGTGTCGATCTCCTACGCCCAATAGGAAGGTAATCACAGTATACGCCGCCAGACTCTCACGAAATGACGAAGAGATGTCGCTTAGCGTACGATGGCCATTGTAGTGATGCAAGAAGTTCATGATCGTGCTGTGGTCACGAATGATGGAATACAATGTGTGTGCGTTCTCCACGATCTCGATAAGCCCGTCAAAGCTGCTCGTCGGGAGCACACGGTACGTCACCAACGGGATATCTAGTCGGGTCTCTTGCTTCAGTATCAGATACATGACGTTGATGATGTTCTGCACGATCGAGTCCTTCCGCAGATCGTCTCGCTTGTACATGAGTCGATAGTGCGGCAGCTTTTGAGTGCGACGACTCCACGTGTTTCGTTGTGACTCTGTACTGGCATCTGCAGTGTCTTCAGCTTCTTCGTCGCGATCGACGCCCGTGCACGTGATGATCATGGGTGCCTCCGCGCTTCGCTTCACTTCAATCTTCTGGTAATTAATCCCACTGACCTTGACCTGCGGGTCCACGGGAAGTCGCAGAAGCCGCCATTCCTGTTCATCGTTAGCCGGTGTCTGGTCTCCTGCTTTCCTTTCATCAGTTGATGAACCAAGCGACGACTTCTTGATCGACGCTTCCAGAATTCGACGGACATCATCGACAGGAATACGCGGCGGGATCTTCCACATTAAGTCCACTAGCTCCTGCCCTCGTAGCAGTTGTTCTGCAATGTCATCACTGGCAAACTTTCGGGACTCCACTAGACTCCCATTCGACGACTTGTCCTTGAACTGCGCCAGAGTCAGCAGTAGCCGCTGCTTCATGCCGTCGAACTTACGTCGACAACTCGGGTCCTCCGCCATGACTGTAAGTCCCCAATACAAATCGTAGCAGAAGCGAATGTCACACTGAGCTTGACGAAGCAGTGATTGGCCTAGTTTGCTTCCCGCGGCGTTTGTTTCAACGCTGAGACTGTGTAGCAGCACCTGTAGATAGCTCCACCACTCGTTCTCTGTCGCAGTCTTGAGCAGAGCATCCACCGCCATCGCACGCAGTCGATGGTTGTGAATAGTTTCGTCCGCTAAGATCTCCAGAGCGTCGACACTGCCAATTTGAGGCTTACAGAGACGCGAGCACATCGTCAGCATGCATTTATGCTTGCGTTCCTGCTGCAGTAACTCCAGCACTTCATCTATCAGCTTCGAGTTCCGTTCATGTCTTCTTCGAGCCGATGCAGGACCTTCAACTTCACTCTCTGTCATATTAGTGACGAGATGCTCCAGTTCATTCTCCTCCGAGAAATCTACTGCTTTAACAAGCTGCAAGAGCCACTTGGTATGTCCACCAAGGAACTTCCGATTGATAATCAGCATCTTCTTCTCTCTCTCCGACAAGCGATGTGTGGGCAGATAATACTGGATCTGGCGGAACATGGAAAGACACATGATCGTCGCGCGATGCCACTTTCGACACACTTGCCCCAGCGTTCGCAGCTCTTGAAGGTTAAACTCGCACAGCTCAAACACCTTGACTGTGTTGTAGTGGTGTCTTCGCTGTTGTAGTGCACACGCACAGTCGTCACAAACACGCTGCATGACGCTGCCATCGGGGACATGCATAGATCTGTGTGAGCTTGAAGCTGTAGTTCCAGTACTTGAAGCGCTTCCCGATCTCGATCTATTGGGCGTAAACTTGCTGATCACGCTGTTTTCCTGCAGCCTCTGTACGTCCTTCAGGAACTTTTCCTGTTGTTCCTCTGGTGTCAACGTTCCAGAGTCCACAAACGACTGCGAGTGTCGAATCGACATGCTGCCATTCATATCCACTCCTGAAGCCGCGTTGGGACTCGAGTAGGACGTCAAGTACCAGCTAATGTTGCCAATCAGATCACTAGCATTCGTTGTCAATGAGTTGTATGCTGGAGCCACAGGTGTCGCCTCGTAGTCTCCTGGAATCACCACACGTTGGCTCGAACACGCCGAGCAGAAGATGCGTCCGCATGCACGACAATGATGTTTGCGGATCAGCAGCGAGAAGACCGTGTGGCACTTGAAACAGGCAAAGACCGCGTCGTCCTGTACCCATGAGGAGAGCCTTCTTGGCTGTACAAATCTGTACATGTCCTGTCCGAGCTGTCCGTCGTCCCCATTGGTCCAGTCTTCGTCGTCCATGCTGCTGCCCATGTGGATAGAGACGCCAGCTCGTACCTCCTCCTCACTCTCTTCCAGTATATCTTCACTACCTTCGTAGACCGAGTCGAGCATGCCATTGCCATATGCCGGAGGCGCGTTGTCCTCATTTTCGAGGAATGTTGATGGAGTACCCGGAGGTGGAGGCGGGAACCGTCGAACTTGCTGGTTTGCGGGTCGCTGGAGCTGCCCGTTGGCCACTGGAGGCTTGCGACGCCGCCGCTGCTGCTGGTGCAACGTGCTGCGCGCTTCCAGGATCTGCGAGAACGACAGATCGACGGCAGCAGCATCGCGGGAGGTATCGTTGCTATACATGACGCGATTTTGAAGCTTGCAGTAGGTGTTGAGTGGTGCAAACAAGGTGTAGCTGAGGAGAAAACAGCGGCGCAGTAGATAAGACAAGAAGCAAGCGTTATGCGCAGGGCGTTGTGGCTAATTCGGTCGCGTGACGCACTCGGGGTGCGGACTTGACCTTGTCCTTGGTTGACCTTGAGCTTTTCTCTCGTTTGGACCTGGCAAAACGGATAATCCGGTTGAAGAGGGTCTCATTTATTTCAGCGAATCGGAATCCGCGCCGTGAAAACAGACGTCTATGGTCGGAAGAAATCCATTGGCCGAAAACTGATTTGGCTTCATCGGATTGGCTGCCACCGAAGCGGCGCGACCATCACTCTGGAAAGAAGGATCTTTTCGGCCAATACAAACACTTCAACATGGAGGGATCCGAATTTCATTGGCTGAAAGTGGATTTCCGATAGATCGAGAGGCCTAAAAGCTGATCGGAGGGGGAGGAATCCATGGTCACTTTCGAAAGAAGCCCGAGGTCCGCACACAAGACACGCACTCTGACCCCCAGGTTTTTAGTTAGAACACGTAAAGCACAAACATGGACAAGCTGATGGAGTACAAGGAGAAGATCTCGGCCAAGCTGGAGCGATACGACAAGATCGTGGAGCTGGAGAAGCAGACGGGCGTGGACAAGTTCTACATCTTCTGCGTGGGCGCTCTGCTGGCGGGCATCCTGCTGTTCGTGGTGGGCGGCGAGGAGCTGGTGGTGGGCCTGGTGGGCTTCATCTACCCGGCTTACATGTCGTTCAAGGCCATTAACACGCCCGGCACCACTGACGACACCCAGTGGCTCACCTACTGGGTCGTCTACTCCTTCTTCAACCTCACTGAGTCCGTAACGGACCTCGTTCTGTCATGGGTCCCCTTCTACTTCTTCATTAAGATCGGCTTCCTCGTCTGGTGCTACCACCCGAGCACTCAGGTATGCTCGCTTTCCTGTATGATCTTTTGATAGCGACTGGACACATTCTAACGGTCGTATCTTTCTCTTTTACAGGGCTCTAACCTGATCTACAACTCGCTGATTAAGCCTTACGTGGCCCCGCACGTCGGCACGATCGACTCGGCTCTCCAGCGCGGCGAGGATGCGGCCAAGAAGCTGGCGGCCAAGATTGAGGAGAAGTCCCAGTAAACGGCGCCTTGCGAGGCATGGGACTGGGAACAGTATCCAATGGATATCGACGCGACAGCTCTTTGCCTACTAGTAGTAACGTGCGGTCATGCTTCCTGCTTTAGCGGCAGTCATGTATTAGCAGCTTTTACGGAGGCTGTCAAGTCTTTTCGCTGCTAGAGCGGCCTGCAACCCGCATGAGGTCGTTGTATTTTCCGTGATCGGATAATTCATCTTTTACATTGCGAAGAATACACTACTCTGCTCTTGTGAAAAGGAATGTTGGTATCTTCACTGCTGGTTTAGTCGAAGCACGCACCACCGCAATGTGGAGCCTGCCCAGACCCAGTCATTGACTCGACAATGGCGACGGCATGTTCGAGAAAAGATCGGTCTGATATGAAGGTCGTTCGAAAGTACGCGAAGGTACAGTGCACTAATTGGCTGAAAAACAATTCTAAGCTTTTAACGAATTATATCAACTAGTTTCTTTTTCGCCTCTATCATTGGCTCAAATGCTGTTTAGATCCACGGTACCCACCCCGCTCATCGAAATCCCAATCATCGACGTAGAGTTGACTGGAGGCGATGGCGGTCGCCAGCAAGCAGTTGCCCGCGAAGGAAAGCGCGCTCTTCCGCTCCATTGTGGTACGTATATGCTTCCCCATCTTATTCCCTTCGATATGCTATCTCTCCATGCTTGTTGCGTGCTTTAATGCCGTCTACAAGCTCTTCAATTCAACATACTGTCATTGCCACTAATACTGTTGTCTCCGACACATTATAGAAATGCTACGAAATCAAGCAGTACAAGAAAGGTCTAAAGGCTGCTGATGCCATCCTGAAGAAGCACCCAGAGCACGGCGAGACGCTGGCCATGAAAGGCTTGACGCTCAACTGTATGGGCCGCAAGGAAGAGGCCTACGACTTCGTCAAGAGCGGCCTTCGCCACGACCTTCGTTCGCACGTGTGCTGGCACGTCTTCGGTCTGCTGTACCGCTCCGACCGCAACTACAACGAGGCCATCAAGTGCTACCGTAACGCCATCCGCATCGATCCCGAGAACCTGCAGATCCTGCGGGACCTGTACCTCCTGCAGGTGCAGATGCGTGACCTCAAGGGCTTCGCCGAGACGCGTCGCACCATGCTCACGCTCAAGCCCAACAACCGGAACAACTGGATCGGCTTTGCCATCGCGCACCACCTCGTGGGTAACTACCAAATGGCTATTGACATTATTGAGAAATACTTCAGTACATTGGAGGGCGAACGTGTGTCCAATTACGAGGACAGCGAGATCTACTTGTACCAGAACCAGTTGATTGAAGAATCCGGCGACGCTGAGAAGGCTCTGGCTCACCTGGAAGAGAACAAGAGCCAGATCACGGACACCTTGGCGTGGCGCCAGAAGAAGGGACAGTTCTTGTTGCAGCTGGAGCGCTATGACGAGGCACATGAGGTGTTTGAGGAGCTGCTAGAGATCAACTTTGACAACGAAGAGTTCCAGCGTGGCGTGCAGTGTGCCATTCTCAAGCGCAAGGACCTGTTTGTAGCCAAGTCTGGTCCGAAGAAGGCGCCGTTGCCGTCCGAGACGATTGACTTCACCAAGGAAAAGAACGGAGCTGAGATTGAGAAGGCCCTTGTGGATTTCTATGCTGAGAAGAAGACGACGATTGGCGCAACGTCGCTGATCTCCCTGCGCTTCCCACTGGACTTTACTCGTGGTGTGGAGTTTAAGACGTACGCGGATGTATATCTCAAGAGACAGCTGAACAAGAACGTGCCGTCGCTTGGATCGGATCTGAAGCCTTTGTACGCTGACAAGGACAAGGTGAAGACGCTGGAGGAGCTGATTCTCAGATACTTGAAGACGTTGGAGGCCAAGAAGCCGCTGGACATGGGAGATAACTCGATGGCTGCCAACGACACTGAACAGGTGCTGCTATGGACCAACTACCTCGCAGCGCAGCACTTCGACCGCCTGGGCAACCACACGAAGGCTATCGAGTACATTGAGAAGTGCATCAAGCAGGAGCCGACCCTGTTGGACTTTTTCCAGCGCAAGGCACGTATTCTGAAGCACATGGGCGACCTCAACAAGGCCGCTGACGTGATGGTTGAAGGCCGCAAGCTTGATCTGGCTGACCGATACATCAACAACAAGGCGACAGAGTATCTGCTGCATGCGGACCGCGTGGAGGAGGCCGACGCTACCATTGCGCTCTTCACTCGTCATGAAGGTGACCCGCAGCAGAATTTGTACGATATGCAGTGCATGTGGTACGAGATCGAGTGTGGCAAGAGCCAACTGCGTCAGAAGAAGTACGGCCTGGCCCTGAAGCGCTTCTTCGCCGTGGAGAAACACTTCAACGACTTCGTGGAGGACCAGTTCGACTTCCACACGTACTGCATCCGCAAGATGACGCTGCGTGCGTACATTCAGATGCTGCGTCTGTGTGACGAGATCTACGGCCGCCCGTTCTTCGTGGAGGCTGCCCATGGCGCCATCGCTAGTTACGTTGCTCTGGCGGAGAAGGAAGCAGAGAAGGTCGAGGAGGAGGCCAAGATCGCTGCAGCCAACGCCAACATGTCGGCTGCTGAGAAGAAGAAGGCGAAGCGTGCATTGGCCAAGGCGCGTAAGGCGGAGTTCAAAAGGAAAGAGGAGGAAGAGCTCAATGCGAAGCTGCACAAGGAGGTCGAGGACAAGGAGCGTGAGGCCACCAAGAATGGCAAGGCCAAGGCAAACCCGGGCCCTACGCGCCCCAAGGACGACGATCCGTTCGGCGAGAAGCTCGCTGCGAAGCCTGCTCTTGAAGAGGCCTGGCGCTTCGTGTCGATTCTACAACGTTATGCCTCGGAGGACGTGAAGACGCACCTTGCTGCGTTCGATATTGCGCTGCGTAAGAAGAAGTTCTTGCTGTGTTTGCAGGCTCTGCTGAAGGCGCAGAAGCTGGAGAACCTGTCAGCGGAGACCAAGAAGGAGCTGAGCTCACGCCGTGCTATGTTCCTGGAGGAGGTGAAGCAGGTGACAAACCCCGTTGTGCTCAAGGTCATTAACGAGAAGAAGGCTGAGCTCAAGGAGTAGGTGCGAAGGATAATGTTTCGAGGTGTGGACGTTCCTCGAATTGGATGCGAGCGACGTTCACGCATAGAGACGAGGTAGAGACAGGAGATGCAACGAGCGTTTGTCGAGAGTCAATAGAGCAGCATCCGGCGATGTGCGCCTGCAGAATGATAAGCATTTATTTTTTGCGAGGGCAGCAATGTCAGGGCTCCCACGAAAGCGTCAACTCCTTTGCAAATAGGCCTTCGCGTCAGCTTTGATGGAGGTCATCATGGCGTCTGACAGCGTCGCGACCGGTAGAGTCAATTTGGTAATGTTATAACATTTGCGTTGAATGGCATTCAGACGAAAAAACCCATCAAAATTTTAATGTTTTTTTTCGTCAGAATGCCATCCAACTCAAAATAGTCAAATTTGGGTCGTTATAAAATATGCTTGGATGGCATTCAGACGAAAAAAAACCATTAAAATTTTGATGGTTTTTTTTCGTCTGAATGCCATCCCGACCAATCAGATCTCTCAGTTGTTTTGTTCCCATTTTTTTGTTTTATAATTTGTTTTTAGTTATCACTGTAAAATACTACGTAATTAATTGTATTATAGTAGTTAACGCAGAAAACACTAATTGTTTTTAACCCAATGGCACACCATACTGAATTCAAGTTAATTGAAAAACCGGCTGGTTTTACAAGAAGTGCGTGGAGGATGTGGCGATGTCTCCCTGTTCGAGTCTTCCGCAGGCAGCGGTTGTCTGTGTGCGGCTTCTCAACTGGTAGCAATCTTGCACCTGTTAGGCTCTATGTGGTCGCTGGAGAAGCATCGGGTGATGCTATCGGCGCCAAAGTTATTCGTGCGTTACAGAGACATCAACCGCCTCGAAGTCTTGAAATCCGAGGAATCGGAGGGTACGATACGCTAAAAGTATTTTTATTTTTATGGCGTCGCTAACTGTAGCGATACTGTGCTGTGGATAATGTAGACCACTGATGTCTAAAGCTGGTGCATTTGAATCGCTCTTCCCGATGCAAGAGCTGTCGGTTATGGGACTACTAGAAGTGGTGCCGCACATTTGGCGGTTCCAGGTTAGTCATCATGGAGGTTGTACGGGGAAATGTAAAGCACTAAGATTGATGTAACTGACGCAGCGACGAATTCACGATACGCTGCGTGATATCGAGAATTACCAACCCGAGTTGATCCTTACAATTGACTCAAAAGGATTCACTTTTCGAGTGTTGAAGGCACTGCAAGCGAGTGAGCAGAAGAGCGGTGGCAAACGCATAAAGAAGGTTCACTACGTTGCGCCGTCCGTTTGGGCTTACAAGCACCGAGGCAAGCGGGATTTTACCGAGTTGAAGCAGCTTCTAGATGCCATGTTCACGATCTTACCCTTCGAGGAAGACATTTTTAACGCGGGGGAGGAGATACAGAGTCCGGACAATAAAGGTCGAACCTGGTGTCATTTTGTGGGGCACCCAGCGGTCGAAGACTTTCTGGAAATTAATGGGGTCTACGAGAGCGGTGCAACTAAATCGTTGGACTGTACTCTCGACAGTGATATTGAAACAGGAGCGGATGGGTTACTTAGTTTTTCAAAGTATGAAAGGAGCAATTTGTTGGCGCGTGGGCGACTGCTTCAAGATTTAGCGGCAATTGGGCGTGAGCCAAGTGCTAGAACCCGTGTCAGAGAAAACTTTGGGATTTCTAAAGATGCGTTCGTGATCTGTGCGCTTGTTGGAAGGTAAATTAGCCTGTATGCCCTTCCGTCATTACAGTTAGGAGTAATTACTCGTAACGTGCTGCTCATGTTGTTTTTTTTTTTACAGTCGGGTGAACGAAGTGAAGAAATCCTTGCAACTCGTACTCGAGGCCATTGCGAAATTTAAGGAAGCAAAGAGTCAGCAGCAACAGGTGAGGTTTTTGTAAGTGTACAGTAGCAACGTAACCTCTTACTTACCTACTTGACTGTCTAGATCTTCGTCGTGTTTCCCACTATTTCTGCTGTGGAGCAGCAGGTCAAAAATCATATTAATACAGCTGCTCCTGAGGTGAAGTGGCGTGTTTTAACTGACCTTGCAACAGAAGAACGATTTCGGCTTTTCCAGGTGACGAGTGGATCGGACTGTGCATCATTATACACATTTCTGAAGCTAATTGCACTTACCCCTGTCGATTTACAGAGCTCCGATGCAGCGGTGGCCGTGTCCGGAACGATCGTGCTCGAAACAACTCTAGCGAATCTCCCGACTGTCGTTATCTACCGTGCCAACCGGTTGACCGAGTGGATTGCTAAGCGACTAGCTGCCGTCCGATTTGTCTCGATTCCCAACATCTTGCTTGGAAGACCACTCATTCCAGAATTGCTTTTCAGTGATTGCGCTGCTCCGAAGATTGCTGAGACGTTGAGGTGAGTGGATTGGTTTTTGCTTTAGTCTATCTCATAGCTAATACTTGTACGTTTGTACCTGTGAAATAGAGTATTACTGCATCAGAAAACTAAAGAAAAGGATGCACTACAACTGACAAGGGCACTCAGCACTTTGACAAAATGGCAAGAGACGACGGAGAATAAACTGAAACCTATTCGAGCAAGCGACCTAGTTGCAAAGCACATTCTAAATGTGCTGACGGATAAATAGACTCGAGTTTTATTGAAAACGCATTTTATTGTTTTCGTTCATAGTACAGTTCAAATTCTAAAAAAATAAATTAGAATTACTTTGAAGTATATGACATTCGAGCGAGTGATGTAACGTACCATTGAGCCAGCGCAAATACTATTTAACTCAAGATAACACCTGCATTCCCCACTTGTGCAATCGCCAGCATCGAGACATACAAGGAGCACACATTTCAGCAAAATAGTGATCAGTTTTCGTTTCTCACGAAGCCAAACTGGATCTTTGCGCATATGCCGACACCACAAATGAGTGTGTATTTCTCAGGGGGCTACCGCGCTACTTTCGCGAATACCGACGTCTACGATTGCATGTCGTTCACAAGTTGCCCTCACTGGCAACCGGCGACATCAATCGCCTGGAACGACATCCCCCGGGGTCACTTTGCTTATATTTTACGAGACAGACACGTGCCGGACTGGAGGCAAGTACTTCTACATCTCGGATGTTGCAGACGCCATTGGCACTCACACGTTGGATACCCCACAAGCAATTCGGTCGTTTATGTTCGGAAAGATGATAACTATGCGCGTCGACCGTCTTTCATCTTGAAAGACGGTCGACGCGCGGCGAATGCAATCAAGAGTTTGGAGTCGTCAAGAATGGCACAACTGCCAACCAAACACTCGAGACTAGTGTTTTAAATGAGAACCACTTGAGGTCTCTAACTGAAAATGCAACGCTACGACAATACTTCAGGCAATCGATTATAATGCACCGGATTTAGTCCCGATACGAGAATATATACGTAAATTCTGCTTCGCATGTTCCCGCTCTTCATTATTTGTTTTTATCTTACACGGATATGTGAAGGAGGAACTCAACGGGATACAGTAATCCATGATTCTCACAAGTCCTGAAAAATTAGGGTTTGTATAATTTACTACTGCTGTCTGTTAACAGACTGACGATCACGGTTTGATTCATTCTTGTGGCGAAAAGGTTCGTCTAAAGTAAGGTGTTGGTAGGTTACACAGCACAATTACTGATGAATGGAGTTTCGCAAGACACAGTTGCTTTTTATTTTGTTATATTTGTAAAAAAAAAAAAAGTAGTGAAGATTTTCTGCTTGCTCAAGATGATGATTTTGCCAGTACCATCCAGTAGCCTTGTTACTGCGTGAGGCATCATGGAAGAGTGTTAGTCCAATTCGACGACAGACCGCTTGATTCATCGTCATTTTCCCAGGTCACGAAGACACTCGTCTCATTCACCACTGCGTTTTCCTTGTCCTTTGGGCAGTTGTTGACGTACGTGAACTTTGCCTCGTCCTTGTATTTGCCGAGCGCCATGGACCGGAACTCCGTGTTCTTCTTGAACGTGTAGTCTCCGCCAGCAGGGTTGTTGATATCCGAAACAAAGTAATACTTGTCATCCGTATCGCAATTGTCGCTCTCGTAGAATATGGCGTACTGCTTGGAAGCGAGATTCTTCCAGTAGACAGTGTTCGTGAGGTGCCAGTAGGAGCAGTCACTGATCTTCATGCACCTCCAAGGCTTCGGGTTCGTGTACGTCAGGACGGACGCTTCTGCAAACTTGATGCGCATATAGGGAATTGACAGCGTAGGAGTCGACATTTTAAAAGGCGAACGAAGGATAGAAGCCGGCCCAGAAGCGCGCAAATTGGAAAATGATGAGCGAATAGAGAAGAGCAGCGCAAACCTCCTACAGCTCTGTCTTAATTTTCTGGTCTGTTATGCTAAGACCTAAAGTGGCGCTGTTAACTAGGCTCGACAAATTTAAGGCATAACATCCGACCAGTTTGAGGAGAGACCTCCAGCTTCAGCTGCGTCGTCGGCCTTCCACTTGATCTCCTCGGTGAAGTTTGACGTCGCTCCATTCAACGTTTCGGTGGCATTTTGGAGGCTGATCCGCTCTTCAGGACAGGAGTTGACGATTCGAGAAGGTCGACGCATGTAGTCGTTAGTGGTTCCAACCATGAAGGACCGGATTGCTATCGGGGTTTTAAGCGTGTGCGTGCCATTCTCTTTTGCTACATCCGAGATGTAGAAGTATTTGCCACCGGTGCGGCATGTAGTTGTCTCGTAGAAAATCCCAAACTTGTCCGTAGGAAGGTCATCCCAGGCTACTGATGTCGCAAGCTCCCAGTGCGGGCAGTTGCTGATTTCCATGCAGATAAAGTCGACATGGCTCGTGTAGACGGTGCGGTAGTTCGCCTGGAAATTTACTATCAGTGTGGACAGCATCGCGATTTCGAAGGAGAAGCAGTTTGAAGAACGTAAGATGGAGAGTGAGGAGGAAATAGCGGATGCATGTCGAGGTAGAAAAGGCAGCAAGTTAAGCCAGCTCTCTTGAAACAACGAGGTACGGTGGAAGCTCACCAATCGAACGCGTTCAAGATCGGAATCTCGCTTCCGTACAAGGCTGATGCGCATTCCACAAAAAGCAATACTTCGTCCAATAAACGTACTACTTCTTTTTTTCCCCTTCTTCTTCTTTTTGGTGCATGCAAGCGCAAGTTACGCAGCAACTAAGTTAAAATACAAACATCTAGTCACGAGGCCTGAGAAGGAGAGGCTACGGTCACAGCGAAGGCGTCCTCGTCGAAGCTGAGGCTGGATGCTGTTGGCTGATAATGACGACACTGGTATCCCGAATGCTGCATACTGGTGAGAACGTCGCCCCCTTCATCTCAATTACTACTAAGCTTATATAGGAGTGCATGACAACCGAGAACTGTATCGATATTAGAGAGCGTCACTTGGTAAAAAAAAAAAAGTTAAAGCTGCTAACAGATACGACTAGGAACCTGAAAAACTACTGGTATATGTGTGCTTTACTTCGAAATTGTCGTTCATTCCGGAAGCGGAGCAGTCCAGTTGGGCGACAGGCCCCAGTCAGCTGACGCACCGTCACTACTGCGTTGATCCGATGAGTTAGTTGCTGTCTCCATTGTTTCATCATCGATAACCTCACCACGAATTATATTCTCAATATCGCCCCTGTAATCGTCAAGACGGCAACCATTGTAGTAGATAACTGAAGGTCGACGGGTGTAGTTGCGATTGACCCCAATCATCATGGACCGGATTGGCATTGGTGGTAGAAAAGCATGACTCCCCGTCGGTACCAGTGGCGCTGAGTAGTAAACACTTTCGCCCCCAGCGTAGCATGTTGTCGTCTCATAGAAGGCGGCGAATGTGTAGTAAGGAAGGTTTGACCAATAAACAGCAGTCGCCGGTTTCCAGTAATCACAATTGTGGAATGTCAAACATTTCCAGGTGGAAGGAAACGCGACGTTGAGGCCGTTCGTGGAGGGAATACTGACAGTCAGCACAACATCCATTCTGCTGCAATGGGCGCAAAATCGGAAGTGCTAAGTCTTCACGAACTCGGACTCTGGTGATTCGAAGGTCATCCAGGCGAAGATGGAGACGCCCAGAGTAGAATACGGATTGGCTCAATGTTTGAGGCAAAGCTTCACGCTGCGAAAATCAAAATAACATCGAATTGTTGCCATCTATAATAATTGGAATACTCCCAAAACCTTGTTATTTTGTGGACATTGTTGGGTGGCGATAAGTGGTAATCAGAACACTTCCAAAATTTCATTGTATTCTGAAGTGATGACATCGTTGGATGGAGATAACCGAAGAAACCCTCCTTGTGTGGCACAGGTACCTCTCATACCCATGGAGTAAATCCTGTTTAAATGCTTGATGACATCGGCGAGCAGTAGAATTCCCACTGCGATTTCACCAAGATGAGTAAGAACCCCAATGAGGTGTAATTACACTATAGCACAGTGAACACGAGTATAGCAATTTAATTTTAATAGTTTTGAAATGCAATTCAGCTGGAACCTATCATCACAAGAAGAGTGCACGCATATATTTCTAACTACGCGCTCGAAATGACAGTGAAACTGCCCATTCTCGTCGGAAATACATCGATTGAGTCACTTTTGAATCCAGAACAAACGCATACTTCAGTACGAGATGCGGGGGGAGGGGCGATCGCAGCGTAGTTGAAGGCATAGTTTCCTTAAGAATCCTTCCTCAAGAAATACGTCCAATTCCAACTAGGACGTGGGCGTACATGAATAAATGACGTGTGTTACTGTAAAAGTGATCCTAGCACTCACTAGTCCTAGGATAGCCCCCCGATGATCGCCACGAAAAGTTGTCAATTTACCTGATGTTATATGCCGGAAACCCTTGGGCCGCGGTGTAGTGAATGAGCAGTCGCTAGTTAACACGGAAGTGCGTCGGTCCAATTCGACATCAGACCGTTTGGCCGATCGTCACTGCCCCAGGTCACGGAGATGCTCGTCTCGTTCAATACAGCGTTCTCTGTGTCACTCGGGCAGTTGTTTACGTGCGTGAACTCTTCTTCGTCCTTGTATTGGCCCAGCGCCATGGATCGCAGTACCCGGCCCTTCTTGAACGTATAGTCTCCAACAGAGTCGCCTCGGTCTGACACGAAATAAAACTCGTCGTCTTCGTTTGGATCGCAGCTATCGCTCTCGTAGAAGACGGCATAGTACTTGGAAGATATAATATTCCAGTAGATAGTTTTCGTGAGGTGCCAGTAGGAGCAGTCACTGATCTTCATGCATTGCCAAGGCTTCGGGTTCGTGTACGTCAGGACGGATGCTTCTGCAAACTTGATGCGCATGTAGGGAATCGATAGCAGTGGAGTCGACATTTGACCAAGCGAGTGATACGTGCTGAAAAGCACTCAAATTGGGAAATAAAGAAGCCGGTCGGTGCCACAACGTAAAATTTCCACTTCGACTAATTTTGACTGAAATTTTTATGGAGTGTTATATTCGGTAGACCTGTAGTGACGCTGTATGGGTGAACGTCGGGTCAGCTGGACGAGAGGCCATTAACACCGTCTGTCTTCCACTTAATTTGCTTGGTGGAGTTCGATGTCGTTCTGTTCAATTGTATTTTTCTGTGATGAATGTTGTTTAACATAGTACGACCTGAACCTCACTACGAAGACTGACTGAAGCAGAGTATCGTTCTGAGATACTCTGTAATAGCACGAGACAACGCAATGATGGAGGGGTCTATGACTCCACTAAATCGCCTCCACAATACCTTTCCTGGACCACCCGAGGCCATCATGGTTGTAGCGAACGTCGTGTTTTCAATGCGGATGATGATATTGTGATCGCATGCACCGGTCACTATTCACGATTCGGCAACTAGCCCGACAGTTACCTTGTCACACAACACATAACGTAGAATTTCATAACCCAGTATTTATTACTGCAGCGTACTGATTGCTACATAATTTCTTTGCAATTGTGTTCACTTCTATCTCTCACCTTTAAAAAAATCACGCGTAATCAGCGTAATGATTCGGAATCATCAAGTAGAGCTGTAGAAAATCAAAGGTTTCTTGACACTTTTTTCCCCTCTCAACAGAACCAGTGGAATGGATATTTAGCATACCTAGATGTTGCTGCAAATAAGGAGAAAATCAGCAAGTAAGCTTAATTATATCATGCCTGAAATTCAACGCGACAAGTTCAGTGTAGAGCTCAAACGAAAGTTGACTGCCTGCAAAGCTGTCAACTAAAAAAAAGAAGCTAATCACGAATAAACCGAGCTGTTCCTGAGCATTTGCTGCCGAGCGCTGCAGTTGTCGTTCACTCTGGAAGACGGGTAGTCCAGTTCGACGACAGACCTCCGTTAGTGGTATCGTCGTCACTCCACAGACCCGATGAGTTCGCAGCCATCTCAACGTCTTCATTGTTGGTAGCTCCATCATATGTTGAATTTTCGTAATCGGTGTCGATAAGACGGCAATGAGGATCATAGTAGATAATCCTAGGTCTGCGCGTGTAGTTTTTGTTAAACCCGATCATCATGGACCGGATTGCCATTGGTGTCTCAAACGCATGACTACCCCAGATATCTCCCTGTTTTGTGTAGTAGACACGAGTTTTGGGTTTTCCCCCAGCGTAGCATGTTGTGGACTCATGGAACGCGGCGAAAGCGTTTTCAGGAAGACGTGCCCAATAGACTCCAGTGGCCGGTTTCCACCAGTTGCAGCCGTAGAACTTCAAGCACTTCCAGCCGGCAGTAAACTCGACGTGAAGACCATTCGTCGACGGAATATTCACGTTTAGTGCCATTCTGCCCGCTGCAATGAGCGCGAATTTGGAAATGACAAACATGAGCGGTGGCTTCATTGGGTGAATTACCGACTTGTATTGAAAATACTAAGGCACAAGAACCACAACATAAAAATCATGTTGTCAGTAGATTGTGGAGGAGAGTGGAAGTTGCAGAACGTTCAGAATTTTAACGGCCTAAATCTGTTGGATGGTGATAATAGATATATCCGCGTTTCATACGAAGTGTTAAAACGCGCCTTTATGCAGACCTTTTTGCGGATGGGAGAAACCAGTGTTGTCGTTTACAAGACCTGTGTTGCTTGATTCCAATTTTTTCTAAGGTATTAATTTTGTTAGATCTCTGATAGCTTTGGTCACGCCGCTCGGTAAATACAACATGGGGGAAACTTGACTGGCCTGTAATTCCTTCAGCACCATGCGCACCACGAAGGGTAAAAAGCAGTACGTTCATCATACAACTAGCACGTAATGAGTTCTCTGGATCTTATATCCAGCGTATCTACAGAGGTGCGGGTTCTGCCTAAAAACTTCTATACACATATTCTCAATGCTAAGAAAATGTCTATTCTAAGGCACACTAAGCATATTGTACTGCGTTACTTAATGCAATTGTTATATCAGAGCGGCAGCTGGCTGTTAAAGCAAAAAGTGGTTCCAACTAGATTGAGAGGTTAGGAATGTAATTGAGGATCTTTGGCACCATAGAAAATGGTTTGAGCGGCTCTATATATACTTATTTATGAAACATGGTTGTCACAATAAGTGGTGCGGCTACATCGTATAACAGTTTCGCACCGCAATGAAAACAACTGGAAATTGGGTTGGTAGCGCTGCAGGTGCTCACTGGCAGAAGTCCCAGTGCAGTAAAGAAGACTGGGTCTCTAGATCTCTAAAGAAACAACGTAAGTTGGAACTTGTCACGTAATGTAAGAAGAAGCAAACACCTTTGGACATGCTCACGGTTTAGATTCGAAACGAATCATTGTTGACCACAAGTTGGGGGAGGGAAAAGCCGCGCACTCGAACGCTAGGTTGGGTCGGTATTAATAAAAGACTTTTAAAGTAACGCCATAATGCTTTAAATTTCACCCATACTTTGTAGCCATTTTTGAAAATCTATAAACACCGCCTGGTAGAAGCAAGTGAGCACGTGGTGTATCCAGTAGATGCGACCCCCGACATGCTAGCACATTAAAACCTATGCGAGTACCGACAATATGAGGCTGTCACTTATCGTCTAGTCATTTCCTAGTTTAACAGGTATAGATCTACAACATCGACAGATGGATGGTAGGTCAAAGGGGGGTTTCTGCGTGAAGCCCTCCTCCTCGTGCATGGCACATATATGTATATTATTTAGTGTACTTTTGAATTTCCTCACTACCGCACACGTTCCTTCCTCGTTTTTCGTTTTCACATTAAATTCGAAGCGCAGAGCAATTAAGTTATGAGCCCAAAGATGAGTGCAGTTTGAATAGTGTTCTCTATTCTATTACGACGACGACGACATGGCAGCAAACCACCGCTCTTCGAGGGAAGGGCGGTGGATGCGTTTGGCATTCCTTTGGAGATTTACCATTTCCGCCAATGGATAGCCGCTACGGTGTACCAAAAAGCTCTAAACTTTATCCGCGTTAAATAATAAAACCTTGCGGTTTAAAAAAAAAAATCTTGGCTGGATCACAGCTCCTAAGATGCAATGAACGAATAGGATGCATACAAAATTCGATTCTCATTCAACTGATCATCCAGGTAACAGATGAAGAACTTCGCTACGTGAAACAGTATAGAATTGCAGCACTACATAAATCAATTGAAGCACAAACGACCTTTTATTATTCGCCAATTCAATTGACACAGTTGTCCCAATAGTGGACATTAACAAATTACTCCAGCCTGATGACTGGGAAGTTGTTTTTTTGTTAATCTGTCATACTAGACCAGTTGGCGATGCTTTAAAAACTTCGTACGTATCTTTCTTTACCAACATCTTTGCTTCGGCCCCATTCGCTAACTCTGCGGACCGCCAGCCCCAGCATAATTGCCTGAGTTCGCAGACGTGTCAGGAAGAACATCACTCCAGTTGCTGAAAGCCCACCATCAAATGTTTCGTTGACTAGTTTGATGTCGTCGGTAGTGTTGGACACGGTCGTATTTGTATCCAAAACCGCGCTGTCAAACCTATGTTCCAAGTGACAGTGGTGAGAGATCTTCGTGGCTTTCATCACCTCTTGCAGCAAGGCGTCTTCGTTGTGTCCCAACATCACCGATCGAATTCGCTTCGGCCCGTCCTCAAAATAGTACATCCCAGTTTCTTGCTCCCGAGTCGATCCAGTGTTGAAAGTGTAGTAACCGTGCTTGTAAGTTCAGTCCGTCGTCTCGTAAAACGCAGCCACTTTATGTAGCGGTAGATGCCACCACCCCACGAAGACGGCTAGAGACAAGTCAGAGCACGTAAATGAACGGCAGACATAGTCAGAGGGATTAGCCCATTCGTCGTGCAGCCCAGATTGGAAAAGCACGTCGAGTTGAACAACGCTGTCTGGTATTGCCATAGCTGTATCAACCTCAAGCGTGTGCCTGCCAGGGTTGGTGAGAGATGAATAGTGGCCCAAGCTACAAACGGTTCACATGTTTCCTTATTTTTTTTTTAAATCCTAGGCCAAGTTACAATGGATGCTATGTATCCAATATACCATCTAACATTGCTTCACCAAGCCGATTAGCAGCTAGTTTAGCTAGCGAGGATCCATAAATCGTCTAAAATCTTTTACTCGCTTTCAGTCATTCGAAAATATTGGCTGAATTTTTATCTCGTACATACCAGTCAGTGGACTGCAAACTTAAGGCCGAATCACTGCAAACTGATGAAAGCCCAGTATTCCCGAGCTCTTGACGCAATAATGCAGTGCTAGCTCGCCCACGAAATGTTATATTATAAACGGCTCATTCTTCACCACCGTCCGAATCCACTGCCTTCGTATTCAAACAAGTTGAACTCGTCGAAACTAACACCTCTCCATTCGGTTCTCCTGCAAGTACTCGTCATTCTTTCTTATTCAACAGTGTTTTTAGCGTTGTCAGAAATGAACGCATTTTCTATACCTTGGTAGTGCAGGTTTCGCCAAAACATGAAACGGGTTGTGGCCGCATTTACTAGTAATACTTGCCTCAATTACGGTAATAGATCCTTATATGAACGGTACGAATTGAAGAAGAGTATTTTCCTGTGGGCCAATATATTAATTATCGTCACCTAAATTGGATCGTTTATTGGATGGCACTTTGTACTACTTCACTGCCATCCGGAGTAACTACCATCTATTGTGTTTGGTTCTGCGCCGGCCGAAGATTGCGGGAGGACATGTTATTTAGAAACGACCTGCGTCACTCTGGTACGACAGGAAGTGGCATCAAATGAACACTTTGGGTCATTTCTCAATCGACACGCATCCGATCAAATGCCAATCTTGCCAAGGCTAACTATTCTTTTCCAGAATGGGCTCCATGATGAATGGCTCAATCCCTCCGACTATGTCTGTCGCTCCTACGACTGTCCCAACATGCCTCAAGCCATTTTCGTTGGCTGGTGGAATGTCCCGGTAAATAAGGTCGTCGCGTTTTACGAGACAACGGATTGCACCTACAAGCATGGCCATTTTACCTTCAATACGGGATCTACTCGAAGCCGAGTAACTGGGATGCACTACTTTGAGGATGGGCCGAAGCGAATTCGATCCCTGATGTTGGGACGCAACGAAGACGCCTTACTGCAAGAGGCGATGAAAGCCACTACGGTCTCCCGCTCCTGCAAGCTGCACGATTGGTATGACAGCGCATCTTTGGATGCAAACATGACTCTGGCTAACTCGACGTCGGTCTTCGAATGGGCTGGTGGCGCTGGTGGGCTTTCAGCAAACTGGACCGATGTTCTTCCTGATATATCTTCCCAATCGAGTGATTCTCTTGGGGCTGGTGACAACGCAGGAGCCAACCCGTAGAACTGGTAGACTATGGTGGAGACAAACGTTTAAAACAGAGTCAAAGTTTTAGTTTTAGATACTACTGCTTTCGTAGTATTAGCTGCATTATAAACATTTCAGGTATCCCACAGCTCAAAGTATATTCGTTATTCTTCGCTTCGGTTGGAGTAGTCAATCGTGTTAAGCTTATCAATAATGTACGTTAACTAGCATATTTAGTTATCGATCGCTGATCGTTTGTAAAATAATCCTAAACCCTGTAGGTTTTCTCATCGGCAAATGCGACGATCCAAACTGGTCAAGCTAGTACCATCTCGCTTGAATTTCACCCTCGAAAGGCTCAAACGTCTAAAGGAATACATTGTATATCCGTCCAACGCGGCAGAGTGAATGAACGAGCTAACAAGTCTCTGGATAAGCATTAAAAGGGTTTCGGTTCTCCGTCAATCAATAAAAGAGTATTTAGCAATTACTGAACTTTTCTTGCACTTCGAAGTATATATACTCTACAAGCAAAGGTTTGCAAGCCACACCGGCATAGCCCTTGTTCAGCAGAAAATGGAAAATTGTACATGTACTTCGAAGTGATTCGTACTGACATATGGCGTTTAGTATCCTTGCCAGCCAGTACAGTAGGGTATTTAGTTATCTTCGTCGACGAAGATAAGCTAAAGTAACAAATCTACTTTAGCGCAACATTCAAGCAACATAATATTTCCCTGAATAGATTCCAATTTTAGACAAGGGGCGTTAGCAGTTCACCAGAGCGAACGCAAAAGATAATGGAGAGCGATGCAGACGTTGAGACAATCGTGGACTTGATGGAGAGTGAGCTTGGTCCATCCTCCCGAAAGCAAGATGGCTCAGCCCGGACAAAGTTCAACTCCTTTCTGAAGAAACACATAGACAGAAACTTGAGTATTACAACGATTACGGCGGATCACATAACTAAAGATCTGTTTGGGAAGTTTTTGGCTTTTTTGTTTAAAGATCCTGATATTCATTGGCAGACCTCGATGAGCTACCTTAGCTCAATCAAGCGACAGCTAGAGGAGGTGACGGGGACAGACCTATTCCGCTCTGATCCCGATTGGTACCGTCGTTGCCGGCGACACCTGCAAAAACAGTATCTAATGCTGTCAATATCGACTGGCAAAAAACTCAAACAACAAGCTCCTCCAATGACTATCGAGGACCTGCGCTCAATATCTACGATATTATTTCTCAGAAATGACAAAAAATCCCTCGTCGACCGCACTTTACTTAACAACCAGTGGCTAGCGATTGGCCGCAGCTCCGACGTGGGAACGATTCATTTTTCTGACTTGCATTGGCAAGGAAATTTTTTTCTTATTGACGTCACGCGGTACGTATATTTATTTCTACTCACCGATACCGATATTGACAAATATTCTGTTGTTAAAGGATCAAGGTCAGTCAACAGCAGACTATATCCATTTTCTGCTCTCCAATATGCTGGAGTATCGACCCGTTCCACGCCCTTGCGTGTCAGTTGCTAGTGGATCCTTACAATACCTCTCCAAAAGTGTTTTCACAGGTAACAGCAACAACCACGGACGCGCACGTGGCCGCATACATTAACAGATTATTAAAGTCTGTTTACGACTATGACCACGAAGCTAAGCTAACCCAGAACCTTCAATCCCACTCAGCGCGTCGGGGCGGTGCCGCGTTTGCCAGCTCCAACGCCAGTGTCAACTTGTCCGACCTAGCACATCGTGGTCTCTGGTCGATGGACGGGTTCGCGACCCTGCTTGAATACATATCGCCCACTGCTGCAAGCGACCAAAATGTAGCGAAGGTGCTTGGCGGTTGGACAGACACCAAGCAAGGTGGTCATCCACCCACCCTTGCCTGCTTTGATGACGAATCGCACCATACATTTACACGTGTTAGTGACTACGCTAAAGCTATCAGATTGCTGCACTTTGCGAAGATTTCTCCTAAGGGATTCGCTGACTGTCTCACCGCTACGCTGTTGATGTATTACCGCGATACGCTGAAGGTTTCACCGCAGCATATTGTCCACCAAGAGATGCAGCGCGTCCATGCCACGTTGTCGCCCATCTGCCAGTGCCAGGAAGAGCTCCTTGACTGGGGCAGCAAGATCCGCAAGCGGTTTGTCATGGATAACATCTTGGCGCTTCCGCTACATATAGTTAAACAAAGTCTCAGTACGGAGGAACAAGCCGAACAGTTCGTTGGAATACATACCTTTGCAGACACCCTTGAGCGGCTTTTGCTCGGACACCAGCAGCTTGTGCTAGCGAATGAGGAGCTCAAAAATATGATGCGTCAAATTCTAGATCGCTTATCTAGTACACCGACTCGCGGAAGTTCCGACCGCAGCAACGCCGCGCCTGAGCAGGCACGCGAAGCTGAGCCAGCTCCCACAAATCCGCTTCGCCCCCCACTCGTTGGACAGTCTTGGCCGGCAGGGCTCACAACCTTGAAGGGAAAGAAGCTCTCCGACTTCCTCGTCCAGTACATAATGGAGAATCTAGGGTCCCTTCCGAAGGACTCCAGCAATCGTGGGCAGAAAGACTGCTTGCGAGCCGTCGAAATACTATCGTACGTCGCTGACCTGAGCAGCATTCCGCCTCTACCTCCTTCGTCTTGCGAAGCAGAAAGAGTACGCTGGATTTCTGCAATGCAACGTATGGCAAACAGATGCGAGTTAACGTTAGTCAACGGATTAACCCGTGCAGCAAATGGAGCGCAAGGTCAACGTAATCGACGTAGATCTGGTAAACTTACCGGAATTGTTAAAGGTTGGAGCGAGCTGACCGATCAGCAACGAGCAGCATTCCGCTTGATGCCGCGCATTACATTTTCTGGAAGCTGATATATGCAGCCCTATTGAACCTCGTCCTACCAGGAGCACACAGTACAAAGGCCAAAATCGTTAATAATATGATCTGCACTTTAAACACGCCTGATATTTTACTTACATGAGAAGCTCGATATGTAATGCTGGCGTGTCCGTGGTTGTTTAAGTGCAGCACACCCTCAGGGCTCGGCACGCCACAGCAGGCCTAACGTTCCAGCACGCCACCAGCACGCAGCACTCCTTCAGCTCCCAGCACTCCGCCAGCTCCCAGCGCGCACAAAGTCTCAGCAGGCCTCCAGCCCCCAGCACGCCACCAGCACGCAGCACTCCTTCAGCTCCCAGCACTCCGCCAGCTCCCAGCGCGCACAAAGTCTCAGCAGGCCTCCAGCCCCCAGCACGCCACCAGCTCCAAGACTTTTCCACAAAAATTTGAGATCGTAAATAAGCTCAGTTGTAGCCAATAAAACGCATCGGACGAAGATAATTGGGTTACGATTATTTTCCATAGTTATCCCAAGTGTATACGGCTTGTCAGAAATAATCGCTATCTTCGTCCGACTTTTGATACTCGGCGATGGACGAAGATAAGACGAAGTTAGAGGGTACAGAAGTTTGAAAATTGAAAATGGCGATTTTTCTGTTCTAACGTTTAACTCACAACTACGCAGTAGCTGTGTGAAAGGTGAGCGCTTAGAATACTGTCACAAACAACGCACAGGCCCCTTGTCAACAAATAACCCTACACGACCACTTTGTAATACGTTTAAGGCGAATACGATACCCAAACAGCCAGCACAGACTACATTATGAATCATACATTATGATTTCCACAATGAAAAGGGTCACACGGAAGGTTGCGAATACGCCTAAAGTTTTTTTTACGGCCGATAAAGCAACAGAACCTTGCTTGCAATTTATTAATTTTGTATCTGATTGGTTGATATTAATAGCCTATAGGAAAGAGCGGTATAGTATTACTATGAATTACTATGCAGTATAGTAATTAATACATATGCAGATGTAGGGCGGCTGTGGAAGCTTCGAGAAGCTTCCATCCGCCTGGACTGCGGGGGCGGCACTTATACTTTAGCGCGCACTCCCCCAAAGCATCCTCTGTCAAGATATAATTTTAGGTCGGGTGAGACATGGAATTAATCATTGTAATGATAAAATCGAATGTACTTAATGAGTATTGCTTTTTCTGGAACTTAATAACCTACCCAGTTCAAGAATGAGGAGCTCTCTAAATTTGTCTTACCTTGGACGATAGGTTAGCTTTTAGCGTAAGACGCTGACGACCCGATGCAGTAATGTACGGATACTGGATGCATTTGTCTAGCTTGGTGAACCGTGAGTGAACCAATCACTGGGCAGGAGAATAACTGGTCGATGTGGTAAGCCTGAGCGCACAAAACCTCTTCGCCATCTCAATATGAGGACAGTTTTTCTTAATGACAGCTTCACTGGTACAGGTCGCTACCGCATTTCACTGTAGCAGGAAAAGTCGAGGCATTATCGAAGTGGAAAAGCGGCAAGACCAAAGTTAAAATGTGTGTATGTGTGTGTTTTATCCAATATGCAGAGGTGTACCAATTTTCTAGAACAAAATATGATTTTCTTCTATCTTTTGTACCAATTTGGACTAGATAAGTAGTATTTACAATGCCTACGTGCATTCTTTTTTCTCTCACGTCTGGGCGAGCGGCAAAATGTATGGTAAGGTTTGGCCCACTAAAAAAGCACTTCCGATGAGAAACATGATAGTGCGTCGAATCAACGGCGCTATCCGCCGTCTCGACCGGAGCCAAGTTGAGAATTCGCTGAACCCCCCCCCCCCCCGACGGCAGCGAAGGGGTCACGTTCGAGCTGTGCGATGCGACCCAGGCCGACTGGAACCAGTCCGAGCAGTAGTGGTTCCACATCGTTTTGTCTGAGGCGGGTTTTACACGCTGAAAGTGGAGGTTGGGATTTGCCAAACGTGGCAGTTTAGACTTCAAGGCTAATGCGTGGCGACAATGTCCAGGCGTGCAATACGTTCTCTGCATCACATATCCCTTGGATTCCATCGTACATGGGCCGTTTGAAGCCCACGACTATCGACAACAACACCGTCTTGGAGTTTGACACTTGGCGCCCGTCGGTAGCCATGCATCCCTGGCAGCAACAGCAGATTTGTTTTTCTGTTATGCTCGCCGTCTAGTTATTTGATGAATGCTGGGGTGGCACTGGTGGTCTGGGGGTGTTCATTCAGATTGTCTACGGTAAACAAAGAGTAGGCAATCTACCCTTTGGCGTCAGCTGTGTCAGCAGGCTGGAAATCTGCGGCGCGCACCAAAGTGGAACGTCCACTGCAAGATGTGCCCAAGGACTTGGCGGGATGGCAAGCACCAGCGAATGTCCGCCAGCCATCACTAGCACTAGGTCTTTAGCAAGAAGCCCAGCTAAAAAAAACACGAATACACTCAGTCCCAATTTTACCTACAACTACAATAATCACCACAGCTACTGGTGACAAGCTTGTTGGGTTTGCTGCAATAAGCGACGAACATTTCACTGTAGTCTACAGTGACTTCTAAGGCAACACAAGGCGACAAATGTCGGGTTGTACAAGAATGTTGAAGTTCACACTGATAACGCATCAGCCTCGGGCCATCAAAGGAGATTCAATGAGCAGCAACGTGGGGCTTCCAAGAGTGTCGTTTTGGGTACATGTAAGGGAGTGCAGGTTCATGACGATTGCACCAAGTTCCTGTTTTTGGTTCTTAAGCTAAGCCCTACATCAATCACTTTTCGACTTTCCTTCTCGGTCTCACTTCACCTTCTTCACTTCGTCCTCTTCGACGCCTACTTCCTCTACAACACCTTTCCAACATGTTATGATGTCAACGACAACGGCTTCGAACTTCACGACGAAACTGAAGCAGTTCAGTGGAACCGGGTTCCCCAGCGTGGTGTGCTCAGGTGAAGCTAGTTCGTGAGATCAAGGGATTATGGGATGTAATTCAATTGCCCAGACCCACCGACCTCGATCTTAAGGCTAAACGAGATGCTGCGGTTGCAGCAGGAGCTGGAACGTCATCGACGTCGGGGACGCCATTGCCGTCTGGGACGGTGTCTGCTGCGGTGTCGACTACACAGCTGCTCGACTGCTTAATGAAGCAGAAAATGGCCTCAACCATCATTCTCGCAGCACTGCGTGAGAAATTGGCTGCTGAGGTTTATCTACTCGATCATTCGTTGGTTATGCTTCTGCACTTGCGCATAACCTACAATGTTAAGTGCAGCTCCAGTGTTGGTGCGGCCAAGCGGGAGTACATTGGGCTCTACCTAGATGGGGACGAGTCGATTATCGAGCACATCCAAAACACAAGGCGTGTTCTCGATGAGCTGCAGGAGCAGCTAGTACTGATTTCTGACGATGAAAAGCGCCACAGCTTTATGCAGAGTCTAGGACCTGCATGGAATGGCTTCTTTGGTGTGCTTGAATCGTGTGTAATGTTGGAATTAATGATACAACGCTGCCATGCTGAAGCAATCCGGCATGATCAACAGAAGATTTGACGCTCAAGCTCTGTGTCTAACAGTGGCAAAGCAGCAGCTGCATTCAGTGTTGAGCAAACGTCGGGTAAGCAGAAAGGATTCCAGTTCAAGAAAAAGAGGGACATGACCAAAGTGAAGTGCTTCAATTGTAACAAGATGGGAAATGTTGCCCGGAACTGCAAGAACGCACGAGTGTTACAGTCAGCGGAAGCCGCCAGTTTGGCATTCACCGTGGCTGATATGGCAGAAGAAAACAAGCGGGGTTGGATTGCGGACAGTGGCGCCACAAGCCATATGACTGGTCATCTGGACAATTTAATTGATGTACACACGTTGGAAGAACCCCGGGTGTTGACGGTGGCGTCAGGTGACAAGCTGGTCGCGACGGCAGTCGGAAGGGCACCACTTCTTAAGAGCGGTCGAGAAATCTGTGTTCTACAAGATGTTCTCTTTGTCAAGGGCCAAGCAAGAAATCTAGTGTCGGTTGCGGCTGCGTCGCGGCGTGGAATGACAACTTAGTTCAAGGGTACGATTTCCTCGCCAGATGAAGTTACTTTGCTGGCATCACGAAATAATCAGCCAATGTACGTGGTGGAAGCGATGAGTGAAGCTGAAAAACACACTGTATTAATGGCAGCTGATGCACCGCACATTGAGACATGGCACCGTCGACTCGGACATCTCAACACGCACAGTGTGCAGACTTTACTGGAAGACCTGAACCTACCGTCGCATGGGGCTATTGAGCAGTTTTGCCCGACGTGCGTCAGCGGGGAATTGACCCGGAAGCCCTTCGCCGACAAACCAAGACGAGTGCTAAAGAAGAATCTAGTGCTACTGTATGTCGGTCCGATGCAATTGACGGCTTCTGATGGATACACTGGTATAGCAATTATTGTAGTGGGACCGTCTCGCCAGGAAATGGTAAATCCACTTCGAGAAACGAGCTCTCGTGCACAGCTAGACGCTGTAAAGGACTGCATCGCCAAGCTAAAAGCCTACGCCCCAAGCTATCGCGTAGTGTTTCTCAAATCTGACAATGCAGCTGAATACATAGGTGGCGGGTTTGCTGCGTTCTGCGACGAGCACGAGATTGTACAGGAGTTCTCAACACCTTACAGCCCTCAACAGAATGGCAAGGTGGAGCGCGGAAATCGTGTGATTGTGGAAATGGCTCGCTCAATGATGCTGGGAGCAAACCTACCACTGGCGTACTGGGCTGATGCCGTTACATGTGCGGCGTATGTTCGGAAAAGGGTGCTAGATGGTAAAACGCCAAGAGAGGCGCTACTCGGCACGCCGCCTGACATCAGTACATTACGCATCTTTGGATGCAAGGCCCAGGCCTTGGTTCCTAAGGAGCACCGCAGAAAACTAGATGCCAAGACGCGAAATGGGATATTCGTGGGGTATGCTACAGGTGGTGCATATACCACAACACGGTACTGGCGAAACAATTACAGCTCGAACAGTAGTACGAGAATCAATTTCTTCCTCCAACTGACAAGGACGAAGTCACGATCAATACACAACTGGATACCGTACAGGTTGATTTAGTGGATCGTACCGAGCGGTAATTGCGATTGGAGGATATTACTGAGGAGAAAGAAGACGCGGTCATGACCCCGGAGAAGCTCGAGACGCCCTAGCAGCCTACGACGGGCTCAGAACCAGTGGGACCTGCACGCCTTCAGGCACGCTTACAAGGTGATCCGCGCCTGGAGAAGGCAATGCCACCTGTTCGCCGACCAACTAGGTTGTCGAAGCCAAGTCAGCGACGTCTTGACTACGAAGAATCGCATATATCGCTGGCTGAGGTTTGCGATACACATCGAAGAACACGTGACATGATGGCACAAATGTGGCTGACGGCTTTGTGTACAGACTTATCGCTCCGAGTGATGTGGAGCAGTGGGTCCTTGCTGTTGATCCACTTAACGTCTTCGAAGTGCGTCGCAGTGACGATCGAAATGAGTGGGAACAAGCAATGGAAGAAGAAATCCAGCGTCTGATCGAGAACGAGACTATTGTGGAGGTACCGCTACCTACAGGTCGCAAAGCGATCAAGTCCAAATGGGTCTTCAAGAAGAAAACCAATCCTGACGGCAGTCTTGACAAGTTCAAGGATAGAGTGGTCGCAAAAGGCTTCAGTCAACGATTTGGTGACGACTATACAGAAACGTTCAGCCCGATAATGTCACAGCACGATACGACTGGGCTGTAGGGGTAGAGCGTCGCATGAAGCGACTACAGCTCGATATTAAAACCGCTTTTCTGAACTCAAAGTTGCGAGAGGAAATTTACCTGGGACCTGTGGAAGGATACGAAAACGCTGATGACTACGTCTGGATTCTCCGTCGCACGTTGTATGATTTAAGACAAGCATCAAGGGCATGGCACGAAAACATGACAGCTTTTCTCATCAGCTGTGGGTTTACTCAAGGCAAAGCTGACGCGTGTTTGTTCGTGAAGATTGGCGGTGACAAGCTGATGATTGTGCTAATTTACGTCGATGACATGTTAATATTCGGCACGGATGACATAGCATTGGCAGCATTCAAGCTCGCCGTGGAAAATGCCTACGATGTGAACGATTTTGCAAAAGTTAACTACTTTTTAGTACTGGAGCTTCAATGATCTCCGGCTGGTGATAAAGTGAGCGCTTGTCAGGCTAAGTACGCGTCCAATGTACTAGAAAGGTTCGCAATGATCAAGTGCCGACCTTCGCCAACTCCAATGGATGAACACTACCCGAACAAGCTGTTCCAAGCGCAGGAGCTGTGTGGCTTCAAGCCTCAGCCGGCACTCGGTGCCTTACTGTACTTAGCAGTACTAACGAGACCAGATCGGTCCACCACTGTGCGCTTGCTGGCCCAAGAAACCGAGACTCCAACGGCACCTGTACAAAACGGTATTGATCGTGCATTTCGGTACCTGAACGGTACGCATGATTTCGGACTGACGTTTAGCGGTGCAAAATCCACTAAGCATCAAGGTCTCATGGTCTACTGTGATGCTGCATTCTCTGTTGAGAGGGAGCGCAAGTCATCCACTGGTTACTGTGGCGAAGCGCGGTGAACACTCTGCCGACAAAGGGGGCGTATTGTGAGACCCGGACTTGGGGGTCAACTTCTAGGATGTTAACACCAGAAATAACCCGAAAGTCGAGTTGGCGTGTGACCTTGTGGCTTATCCTCGTAGGTGTCGAATCGCTGAATTTGGCGCTTCGGTATCACCGTATATAGGATACACCTAGATCAAAGGGGTAAATGCAGAGAACTTTCAGGTACTGAGCAATCTGGTAGTTCCGAATGGAGTGAGGGAATCACAGGTAGAGACCTCCTCCAGGTAACCAATACAAATATACAATATAAAAGAGTTCGTATACAAACAGCCTGTCAAAAGTTAGACAATCCCGACCACAGGTAGATTTCGGGATGCCCACAGCGCACCACTCCNNNNNNNNNNGGAATGCGCGTGCGACCTCGGCGTCTGCGGTTCTGGGTGCTCCTCGATCTTGGGCAGTCACTCCTAGGCGCCCGACGATCCTCGTCGAATTGTGTCCGGCGATTGGTCCTTCCTGGGTGTCAGTGAGTACGCAGACTTCACGACCTATCCTTCTTGTGGCCTGTGCTCTTGGACGCAAAACAAACTCTTATTGATCTTTTAGTTCTAGCCCTTCCGGGGTCGCCCCCTTTGGGGCTCTTCTTCTTTTCTGCTTTTCTTCATGTATCTAGTATAAAGGTTCTGGATCCTCACGGTCTCGTTTGCCTGGGATCCGCGTTCATTCTTCGGAATATCTTGGTTTCAGTATGGTCGGACGCGACTTGAAGCTCCGGATGTCAGGACACTCATCACTGATTGCGGCTCTTCACGATCTTCGGATCTGGGATCGGCAGCACGGTCGACGCTTCGGGCAGGTCCACCATAGTCAATGCAAGTAACTTGGAGCTCGAGGTCCACGGCACGCCAGGGTCTCAGGTACAACTCTTCGGCAGTCGGTTCACTGGATCTTAGCAGTCAGTTCACTGGACCTTCAGGGTCCGGCATCCGGGATGTACTTCGGGCTACCGTCGGCATTCGGAGTGCTCCACTCGAGCATTCGGGATTCTGGGTCGTCCTTCAGTATTCATCACTCGCTCGTTCTGGGTGTTGCGTCATTCGGGGTATCCGTCCATGTTTCAGGGCACTTGTGTCGCTATTGTCCTGGGCGTTCATCACTTGGTCAGCATTTGGAGTTTCGAGGTGTCTTCNNNNNNNNNNCCGTCCGGGGTTGGCTTTATTCCTTCATCATTAGCTCCATTCCAAGTTCTTCTCTCAAGTCTTGGTCCATGGCTGCTCTGGATCGCCAACCGGGAAACTTCTCGTCATCTCGTCTTCTCGTCTTTGTACTTGAAGTCATTCAGGGTGGCTTGGCTCTCGTCGTTCTGGATATCTCTTCCCTAGCCAATCACAATACTTCGTCGTGGGTCCTTTGTCGCCCGGGGTGCCCATCCAAATTTTCTTCCAGGCGCATCGTGTCAACCGCCCCTCTGGTCCCGGGTTGCCACTGAGAAAAGATCTCTCGAAGTGGCACACCCATGAGCAGAAAAACACACGAGCGCGGGCAGTCTGGGCGGTCTAGGCCTTCGGACACTCCGGATGCCAGGGCTACTCCGCCCCTTCCCAGATCCACGAACTTTCCACGCCAAATCGTAACTCCAACTGACACATCGAAAGGTGCTAGGAAGAGGAAATCTCGTCCACAACGCAAATTCCCCTCGATCGCGGATATTATGAGCGAAACTGCAAGCAGCGGTTCAGCGCAAGTTCCTTCGGGCGACGCGCCTCCATCTCCGACACCTCCAACAGACGCGCCTGCAGCAAGCAGCGTCGCGTCCGGTGCTGACGCCGGTACCGATGATGCCGAGCTGGTCGATCCGCTGCTCGCCTTGTCACGGCGCACCCCATGGCCTGGCAGCGCACTCACGGGCAGTGTGCGGCCTCTGACAAAGGACGGTGCTGCTGCGTGGGCTGACAGCGTGAGAGAGCTTGACGACAAGGTGAAAGCGGCCATCGCAGGCCATCCTGCTGGTCGAATCGAGTACCCGCCAGCGTTCTTCACGCTTCCGATGCCTGGATCGTCAGATTCGCATAGTGTTGTTGGAATTCCAGCGAGTATCGAAGATTACACTTCAGGTGCGAATATGCGTGACGGTTTCGGTGGTTTGGAGTCAATTTTCCCTGTGGAACATCTCTCGGACGCTGAACTTCGGGATGTCGCTCGGCTTCTTGGCCTGGATGACGGTGAGGGCGTCTCAAATTCCGTGTTGGTTCCTCGTGGTGATCGCTCAGAGTGACCGCCACGCGTTTTCCAAGATGTGGTTGATTCGACTCGTGCGAAACGCGAGTTAGCTTCTCTGGTCCGCGCCTTTGGTTGCGAGCGACTCGCAGCTCGGGTCTTCGGGACGTCGACGGCGCTTCATCGCGCGGTGAAGGAACTGCGTGAGTTCCAGGGGCAACTCAACGAGTCGGCCCTGAAGAACGTCAAGAGGGTTGCCGAGCTGATGATCGAGCTATCTACTACAATGGCAATCTGGTTGATTGGGGCTCCAAGAAACAGCCAATGGTAACGCTATCGTCGACTGAATCAGAATACATTGTTATGGCAAGTGGAGTGCAGGAATGTATCAGGCTCATGATGGTGTCGAAAGATTTGGGGATCAAGATTGGTGAAATCATCGTTCTGTAGGATGTGGTGTAGTGGGGTTCGCAAAATCACGTTGCGATCCACTCAGACACACAGTGCCCTGGACTGCCGACTGACGGAGGGGGTACTCCGATAACCTTGGGGTTGCTGAGGGCTCACCTTGTGTGCCCGTCGGCGGGGCTGGCTACACTCCTCTGGTGGACTCGATAAGAGGCTTGGCCTGGGTTGGTCTCGTCTTGGCGGGACGCAGGATGGTGGGGTTGCGTAGCGTGGATACTCTTCAGGCTACGCGCCAGGTAGGTTGTCGATCTTGATCGACTTGGGTGTGGTTGTTCCTTTGCGGGGGGTTCGTTGTTCCTTTACTTGCGAGGCTTGACCGCTTCCTGTAGCGGGGGAGTTGAGGGCGAGAGTGGAGACGATCGACCGGCCAAGCTGCTAACTCCGGCTACTGACGCGTGTCCTTGGTAGAATTAACTTGATAACTGTATGGGCCAATGTACTTCCCACTACAGTCTCTGATCTTGAACCGAAGGCACTTGTTCTTGAAAAGGCAAATCCACTCTGTTATCCCTTTAAGTCCTACCGGTCCAATACCTTCTGCCCATCCTATGATGCCCTTTCTATCCCCTCTGTAGCCTGGTCGCGTGGTACTTACCGTGGGTACAAATCAGATGATGTGTCAACGTCCTTGTCGGTCGATCGTGTATCCAAATGATTACACCATGTCAACCCACTTCGATGATTACGTAATCCTTACGGATGATGGCATAATCACTGACGCACCGTCGTCGACCACGTATCTCAGGGCTGGATCGGGTCATTTCGCATCAATCAACTTCTTGTTCGCAAAAGCCAACTGGCGCTTCAACACAATCGTCCCCTGAGTGAGAGTTCACAGCACCAACTGTCGGACTTCACTCACCGATCTTCGTCTCTCGCCGCAACTCTTCGTCTGCGCCTTCGCTCGCCTACACGCCCGTCTTCGGTGTCAGTGCGTCCGCGTCGTCATGTCTTCCGGTACATGTGCTTCCATGCGTCACTGGTTCTTTCCCCTTTGCTAACTCTCTGCTTCTGCAGCCAACAACGTTTTTGTCGACCTCACGTCTTCGCCCGGTTCGTCCCCTCGTTCTGCTGTGCGCGGCGCTCCTGCCACCGTGTCGACCATCGAGCTGGCCGATCCTTCGTTGGACCTTGCCGCGGGCCCGCTGAGTGCGCTGCAGCAGTCCATTGACCAAGTCGAGGCACTGCGTGAACTTCTCTTGGATCATGCAAACTTGCGTCGCGAGTTCCTGGCTGCACGACGCCGTGCAGAGGATCTGGATCGTCAGCTCGCCGATGCAGCCAATGCTGCGTCGCCGTATGTGCTCTTTTGTCAGCGCAAATACGACTTGGTCCGCCACCAGTTGGAATCTACCCAGACGAAGCTCGCTGAATGCCTGGATGCGCTACGTTTCGACAATTCGCACGAGCTCGAGGCTTCGATACCGTGACTTGAAAATCCGCTATGACGAAGCAGTGTCCGAGGTCCAAGACCGAATCTGCTCGCTTGAGGCACCTCTGGCAGCCGCTTCTTCGTTTGGGGTGATCGTTCCGCCCGATACATCCCGTCGCATATCTGATCTGGAGTACGGTCTCAGTCCGATTTACAAGTCGCGCGCGATCGTCAATCTGCCCTTGCTTCGGGAGCTTCGCGAATCGGCTACGTCCCATAAAGGCTGCTCAGACTGAGATAGGTCGTCTCGAGGCCGCGATCAAGCGCAAAACCGGTCGCCTTCGCACCTTGAATAACAATTACGAGCGTCGCTTGAGGGTGGCCGATACCACGACCGCGACCCATACAGCTGAGCTTGGTCGCTTGCAAGATCGGGTGTCGACACTGGATCGGGATCTCCAGAAAGCGTCTCAACGTGCTCAGGCGGCAATCTCTCAACGCGATCAGGCCAGGGCGGCGCACATCGCTACCCGTGAGTACTTGTCTGCATACCTTTTCCAACGTCGCACTAATCCGTCTCTTGTGTCGCAGAGGATCGCGTCTCAGCGGCTCTAGATACTATCGCGCGGCTGGAAAAGCGAATCAACCAAGTTGAGAAGTCTCAGAAGTCGCGTCAGGACTTCGAGTCCGCGATCGCCAAGCTTCAGCAAGAGAAGGATGCTCTGGCCGTCCAAAGAGATGAGTTGCTCGGCCAGCTTGGCGAGCGCTTCATGGAAGTCACCGATCTACGGGCTGAACGGGACCAGGCTCAGGATAGGCTGTCCAGCATTGCGTCCCTTCTCCCTTCCGCGCTGGGCCACAAGCGAACACGCTCCGAGTTCGAGTCTCCAACCCAGTCTGCCCGTGTCTCCAAGGCCGCTCGATCGACTTCAAGTCTTCCCCAGGCTGGCACTTCGAGTCATGCTCCTGTGTCTTGGTCCTCGATCGAGCTTCTGTCTACCGCGGCTGTCGGTCAGAAAGCTACAAAACCGGTGTCATCTCCTTTATCCGCTGGTCCTCCTGGTCATCCTCCTCGATCTGTTCGATCGGCTGCTAAGAGTGGCAGGGGAAGTGCTTCGTCGCCTCCTGCTGCTTCTGCGGCGAACGTGCATTCTGACGGTGACGAGAGCTCTTCCGGCGAATCCAACTCAACTCACGTTTTTGACTCGGACGCCGCGGGAAGCGACAGTGGTTCTCCGGAGTCGAGTCGCGCCAAGAACGAGTTTGGGATGCCATCCGGTCCTCTATCGGACACTGAGCTGTCGGCTTTGCAGCCCACTACGGTTCCTCGATCGGAATGGATTCCCGGTTATCGCGATTGCCGCAGCTTCCGCGGCCACGACATCGTCCCCTGGTCGGCACATGATATCCGGCAGACCAGCATCGTAGAGATGGACGCGGATCTGTTGTTTCACCGCTACACCAAGCCGATGGAGTGGCTAATTCCTCTTCGTGATCCTGTGCCTCCGCTTGGAGACTAGCGAAATGATCTAGTGGACGAGTGCAACGTGCGCGACTTGATCGAGTCTGCTCCGTGGGAGATCCTTGCTGCCCCGCTCGACCCTCTCACGTTCAAGAGTCGGGGTTGGTTCCGGCATATGAAGCGGCTTTACGCTTCTTACGAAGCTGAGCATCTCCGGGCTTATTGGGACTCCACCCACGCCTTTCCCGTGAGCATCACCAAATGTCGCGCCAGTCGATACTTGGACGCATTCTACACCGATCGTAAGCAGCGTCGATCCAGAGCTGGCGCCCGGTGGAAATCATTTTTTCAACAGGTGTTAATCGGTTTGCTCCGGGGTTACTGCGACCTTGACCTGTTGTTGGATCCCTTCTTCCTGCATTTCCCTCGACCTGGTGAGGCAGGTGCCTGGTATCCTGGGATCGAGTACGGTGCAGATCCTGGCGATCTACTGGACGCGTTAACCATCACGGACGCGGCCGATCGCTGGCGTAACCATTACCGTGAATGGCCCGAGGAATATCCAGCACTTGAGATTGCTCGCCTGCGCGGTAAGTTCTTATCCTCCTCCTCCTGATCGCGTGTTGCCGTTATGTGTAGGCTAGCAGCTTCTAGTTTTGCTCCCGTCGAGAAGGTTCCGTACGAACTAATCCGGCTTAATCCATGCGTATCTTCTTCCATTTCTTTCAGAATTCCTGAGGGTATGTTGCCTGGGTTTTCCGGCCTATTCAGGCCTACGTCACTCCATATGCACCACCTCCTCCTTGAAACCTGCACAGCCTTCCTGCAGATCCTTCTTCCTCTCACTTCTTCACGGTGGCCAACCCACCGCAGATGTTCCACCGCTTACTCTTCATGCGACTGCATCGCATCGAAACGATTGCGATCTGTCCGTCCTCGGTCGAAATCTCTTAGCAGTGCTCCACAATTGAGGTCGATCTCATCGACCCATGACGGTTCGTCATAGCCCTTCCAGAAGACCAGGTATTCACGTCGTGTGCGACCGTATCGCGTTTTCTTGCTTGAGCGCACATCTGCGATCCGTTCCACCTCGTACTCGTCCTCTTCAAGCTCGCGTTCCCAGCTGTCTTCGGGGAGCAGACCTTCGTCAAAATCTACGCGATCTGCATCGTGGTTAGTCAGCGTGGATGTCGGACGCTCCGGGTAGCTCTTCACCAGCTTCAGCTTCGACACATGAACGATCGGGAACAGTCGGTANNNNNNNNNNNNNNNNNNNNNNNNNNNNNNNNNNNNNNNNNNNNNNNNNNNNNNNNNNNNNNNNNNNNNNNNNNNNNNNNNNNNNNNNNNNNNNACTCGATCCAGATATAGCCACACTTGATCTCCTGCCTTTATGTCATGCGAGCTCACATCTTCATTGTACTACTCTGCTCTTCCTTCGGTCGCATCGTGCAGCGCCTCGTTGACTAGCTTGCGTGCCTGCTGGTACTGTCGCTGGATGCTAAATCTCCACCGACGTGGCTCTACGTCCCGGCGCCGAGTGCCCCCAAGCGGCAATGTCGCTTCTAGTGTAGATCGAGCGTCCCATCCATGGAATAAATAGAACGGCGTTTCACCTCTGATACGGTCGTACGCCGTGTTAAGGGCGAACGTCAGACGTTCCGCGTACTCGTCCCCAGTCCTTCTGATTTATGTCTGCGTACATCTTCAAGGCTCTAGTCAGAGTCTGGACCATCCGTGCCGTTGGCTTGTGGACGGTACGCCATGGTGGCGCGCTGTCTCTGTCCCACTATGCGGTTGAAGGCGCGGAAAAAATCAGACATGAAGCCTGGCTCTCGATCGTGTCGGATAGCTTCGCTTGCACCGAACCGGCGGAAGACGCACTCCTCGTAGCTCTCTGCGATCGTCTGTGCGGTTCGCGACGCACTAGCCTTGGCTATCACCGTGCATTGTCCCACATATCGTTGCACACTCGTGAACAGACCGCGCCAGTGAAAGTGCGTGCGGACCCGCTGGTACGTTCTTCCGACCCCTTGATGTCCTCCTTCCAGGCTCGTGTGATAATGGTGAAGTACGTCTTGCTGCAGGTCCTCCGGCACCACCAGCTTAGCTAACCGATCTCGGTCACTGTCGTCTCTTCCTGCGCGTGGGCAGTAGAGGAGTAGCCCACCGTCATCTACGTCGTATTCGTCCCCGAGTTTGCTGTAAGCTCGCGCTTCGCCAGCATCCAGGTTCTCCAAGTCGCCTGACAGGTACGCCTTGAGGTTCACGATCCACTTCTCTTCGTTGTAGAATATGATCCGTCCTCATGCTTTGCACCACGTCTAGCTGCAGCACCTCTGCCGAGTTCTTCGAGCGTGATCGCGATCGAGTCGTCGCGGCCATCCGGGCGACAGATCCTTCGTCCTTCGGGAGCAGGAGCTCCTGGAGTCGGTTGATGACAACCAAGTCGTCGTGATCGGCGTCCGAGGTAACCACTGTGCCTTCTTGCTGATGCAATGCGGTATTAGCTAACCTGTCCGCGCTCTGGTTCCAGTCTCGCTTGACGTGCAGGAACTCATGGGTCGCCCACGTTCTCAGCCGATTCAATGCCCGTCGACGAAGGGGAGTCAGGCCTGGTACCTTGCACTCTATCTCGCCTCGCATCTGCCGTATCACCAAGTTGGAGTCTCCGCCGATGATCAGGTGTCCCCGGTCCAAGCTGGAGAGCAGATTGTAGCCCAGCAACAGGCCCTGGTATTCCGCCTCATTAACCGTCAGGTCGGGCAAGTACTTCGATTCAGCGGCGACGACAATCCATTCAGGTAACTTCCAGACGATAGCACTCCACGCTCCACTGCATCGTTTGACTCGTGCTGATCCGTCGAAACTCACGACTAACTGTTCTTCGTCTGGTTCCACCGTAGGTATTACCGCTGGTGTCTGCTGGTGTGGCTGTTTCCTCAGCGCAATGGACGACAGGATCGAATCGACGCTTTCCCGGGACGTGATGCTCGCTGCGATCGTACCCAGGATCTCAGCTTCGCCGCGTGTACACTTGAGGATCTCGAGCGTCCAAGGGGATAGCAGCGCCGCCCAGTTACCCAGTCGGCCTTGAAGTCCTGTAGATCGCATCAGCCATGCTAGCGTGGAGTGCCGCGTTAGAACCGTGATCGGCCTCGTGACCAGCGTGGAGTAACACACGTCCAGGATCCTGAGAAGGGCCAGAATTTCTTTCTCGACCATACCATAGTTGAGCTCGTTGGGCTTCAGCGTGCGACTGGTGAATGTCACCGGCATGTACGTGCCATCGTGCTCCNNNNNNNNNNNNNNNCTCGCGTATACTACGACCACCGGTACCCGATCTGGATCGAAGTGTCGCAGCACGGGCGCCATCGCGATCTTGTTCTTCAACATCTCAAACGCCGTCTGTGCTCGGTCCCACTTGTCCCTATCGTCCGTCCGTGCCGTCAGTCTTCCTTCGTCAGCTGGTACTTCGTCCCCAGTCTTTTGACTAGGGTTCCGGCTCATCTCGTGGAAGTCGACCTCTCGCAGTTCGTACAGGATCGAAGCGTAGACCGCGAGATCCTCAATGAATCTGTTGTAGTAGTTGAGACTTCCGAGGAAGGACTGCATTGCCCGTAACGTTCCTGGGAACGGGAGGGACGTCAGCGCCTCCAAGTTCTTCGGGTGAACTTCGAGGCCGTCTGCTGACATGCGGTGTCCTAGGTAATCTACCTTGCGGCAACCCCCACGAGCTCTTCACCACTGATCGACAGGTTCCACCGGTTGCACGCATTCAAGAGTCGGTCTACTTTGTCGCAGAGGGACTCCCAGGACTCAGCCGTCACCAAGATGTCACCGATGTACGATCGACGACCCAGCACTGGCGATCCAGAATCCAAGTCCGGTTCACCAGTTTGGAATACGTCTACCGCGCCGGATTGGTCGCTGCCTTCCGGGATCCGGAGATAACCGTACAGTGCGTTGTCCAAAAGTCGCTGATAGATCTGCGGCGCATTCTTTAGCCCGAAGGGCATACGCAGCCACTCGAACAGGCCGAAGGGCGTGATGAAGGCTGACACCATGCGCGCTCTCTCAGTCATCTCCACGACCCAGAATCCGCTCGCCATATCCAGCGAGCAATACCACAGCACCTTATCCAAGGCTTCGAGCAGATCGTTGACCAGCGGCATGGGGTATACCATGAGACGCGTCAGGCTGTTCACAACGCGGTAATCAAGGCAGAGTCGGATATCGACACCGTTCTTCTTGATTATCACCACGATCGGCGACGCGCACGGAGAGCTGGATACCCTGATGATCTTGGCGGACAGCAAACCCTTGATCAAGTCGGACAACTTGCCACGGAACTGCGGTGCCACTCTACGCACACGTTGGGCTACCGGCTTGGCGTCCCCTGTATCGATGTCGCAGACGACGCCTCGCGCGGCGGATGGCAGTGCGTTCCCTTTCCCAAGCAGCAGGTGCTGCCGGTTCCAGATGATCTTCCTTAGACGATCTACTTCCTCCAGGGTGCTCTCACCGTCGCTCTCGATCCGGATATCCTCGAGCTTCACGTCTTCCGGGGTCGTTGTCACCTCCGGCAGGACCGCCATCTGGCTGTCCACGTCCTCCGCGAAGAGTTCGCTTTCCTCGCTGATACAGACCTAATCGTCCTCCAAAGGTGACTCGCCGTGGGCGGCTCCAGGGCATTCTAGACCGGCCTCGTCTTTGTGGGGCCTTCGGTTTCGTCGCCTTCCGGCATCTCCTCGGCTGTATTCTCGTCTTCCCTCCGGTCGGACACCTTCGCGATCTGGTTGCTGACTGCCGCGGGGCGCTTCAGAAATGCTCTTCGGCGGATCGTACTGAGGGTGATCGACCATGGGTCCTGCCGGCTCTACGATCAGTGCCTCTTCTTCGCTCACCGCATCCGTAGTCGCTTGCAGTACCAGGTTTTGCCACTCTGTGTACCGACGCGACCCGACGGTGACGAAGCCTTGACGTCTCGACACCCGATCGCCTGACAACCACATTCCCACTTGGGTGTGAGCGGGTAGACACCTTGTCCGATCGCTGATGTTGGTCAACTGCAGATATCGTCGCCATCCGGCTCCTTCGACTAGCGTAGGGATCCAGTGTTCCCCACGTGTGAGCCACAACTTCTCCGACGGTTTAGACCGTAGCGGTATCTCAATCTTCTGACCAGCTTCGATGACTTCGAGTTCCTCAAGGCGAACCGAACTGACGTGTTCATCGTACAACGGGCGCCGTCCTGACAGCTGGATGCAAATCTCATCCGGCAGACACAACGTCCCATCAACCAAATCCAGGCGAATTCCTGCTGGGGCCATGAAATCCATGCCAAGGATTGCGTCCTGGCCCGTCATTTCGCCAACCCAGACGTCGAAAAAGTACACTAGCGATCCGGCCAGGGTAACCTTGATCTTGGTACGTCCTTTCGTCACGTATACGCCTTCTCCAATACCAACACACTCTTGTTGTCGACTTTCGTCTACGTAGCACCCTACCTTACGAGCAAAGGCGGCGTCCAGAATGGACACCTCGGCGCCGGAATCCAAGAGCAAGTCCGCTTTTTCGTTGTTGATCTTTCCTCCAGTCTTGGCCTGCTTGAACCACTTGCTAGGTGCGTGGTATTTCCAGTACCCACGCATCATAGTTCGAGCGCCAAGACTGTGTCAACTCTCGCGAACTCATCCAGTCTCCGGAGACTTGCAACAACACTGGTATGTTTCCCATGAAGATCACATGTATTGTCGATCAGGTTCTTCCGTTGACTACCGNNNNNNNNNNNNNNNNNNNCTTGGAACGCTCGGCTCGTCCTGGCTTCCAGCCAGGCGAGCGTCCTAGTTTAACATCTTTTCGGCGCTTTCGGGCAAGACGCCTCCATGTTTGGCAGGGTCATACCACTGACGGATCAAGTTGTAGAACTCCTCCATCTGACATTTGCCGGCGTCATGGATCTCACCGCAGCCGCGACAAACGAAAAGGCAGCGATCCGACGGATGGCCCCGCTTACCGCAGCGTTGACAGGTCAGCCTCTTCCAGCAGTGCAGATCATCATGGCGGTGTGAGCCGCAATGAGTGCAGCGTTGGAACTGAGGGCGTCCGTGTGGAGATCTCTGGCCCGGGCCAGGGTCTCGCGGTGGCGGAGTTTGGCCGGACGCAGCCCGATCTCTGGCCAGAGTCTCGCGGTGGCGGAGCTTGGTCGGACGCGATCCGATCGGGTTCGTCTGGCGCAGTCACTTGAGTTTTCGACTCTCCTTCCGTTGCAGCCAGGTAGATCCGGCGTAGATCACCGTCGGACTCCGATCCGCTAAGGCCTGAGTCGCTGTCGCTTTCCGGCTGGTTCGTAGTCAAGACGGCTTGCACCTTGCGCGCTGGAGTCGACTTCATGGCGTCTGAGACTGGCGGCCTTCTGTCGACACTTGCTCGATCCAAAGTGCGCGCGTCCCTGACGGTTCTTCACGCGTTGCCTCGCCCGTAGTACCTCTTCCAGCGCATCGACATCCGAGCTACGCAGCAACGCAAGTTGATCGGCTAGATCGCGGTCGTCCAGGGTCTCGATGAAGTGATGCCCGTGCTCGCGGCGAACGTCGGATGGGCCGCTCTTCACGCGCAGCTTCGCTCTCAGTCCTACGACATTCAGTCGGTGTAGGTATTCCAGCGGTCTCTCATCAGCGCGCTTCCTCGCATGATAGTATTTTCTCGCGACCGAGACTCCGAGTCCGCAGAACTGCACTTGGAACTCGCGCAGGAGCTCTTTCCAGTCGCCCCTCGTGGTCCGGCTAAGTTGTCGGTACCAGTTACGCGCAGGTCCGGTGAACAGGCCACCAAGCACCAGGCACTTCTCGTCGTCTGGAGCTTGATCGCGGACGAAAGCTGACTTCACCTTGCCGATCCAAGCTCGCGCGCGATCCTCGTCGTCGTCCTTTCCGGCAAACTCTTTGAGTTCCGACATGGCGGACACGCGAATTCGAGGAGTGACTGCTGGCAGTCCAGTCGCTGTAGTTGGCTACGATCGCTTGGCGGGAGGCAGGGAGGTCCAGATCGTCCGGATCATATTCTCCGTGGTCAGATCCCACGGATACCATGTCGACGTCCTGCGGCTCCGTTCTTCTCATCAGGGGCACGGATGGCGTCCCCTGCGCGGCGCGTTGCTCCTTCAAAAAGCGTTCCATCGCCGAGTTGAAGAACGTCTGCAGTCTGTCTGGATGTTCGTTCAACCTGCTGGCCGCCACAGGAACATCTGCCCTGGGCCTCGCGTTCGGTACACGTTGCGATCTGGATTGCAACATCGCGGCTCCTGAAGGGCCAAGCTGCATTCGCTCGACTCCTACCGAGGTGTCTCTGAGGTCGCTGACGCGTAGTGCGAGTGTTGGGACGATCCAGTCGGCGAAGCCGATCCGGGGAGCTGAGTCACCGCGGCTTCCAGCCGCTTCGTCTCGACCTTCGTCTGAGGTTTCCGCCTCTCCGAGCAGCACCTTCAGCTTCTCGAAGAGCTCCAACAGTGTGATCCGGATCGCTTCGAGGTCCAGATGGAACAGATCCTTCGCTGCAAAGGAGCCTGGCGTGATGCCGGCATCCTTCAGTAGACGCAACACAGCCATTCTCAGCGTCTAGCTTGTTCGTCGTCGCTGGTGGCAGCGTCACCGGTCCCTTCAGGGACCCAGACATCTGCAGCTGTAAGATCTTCATCACCGGGTTCTTGGCCAGAAATACTTGGAGCTCGTTCCGGTTAAAGGCCTCTTCCAGCTGATCGTCAGACCAAGCCGCTGCGATCTCGTCGCGGCTGTCGGAGTCCGAATCTGCTGGGGCCTTGAGCTTCTTCCGCGACGCCTTCGGCTTCTTCTTCCGCAAGGACTTCTGCGTTAGCGGAGCGGTGGTTGGTGCGGTTCCTTCGGTTTTCACCTTGGGTTCCTCACCGGGCGGATCACGATTCACATCGTGATCCGCGGTGCCTCCTGAGGAGGCATAGGGAGGGGGTTGAGGTTTCTCTTCGAGAAGATCTTCCTCTTCGTTTCTGTCGGCAGAGCTCCTCCCAGCGCTCTGTCGCTCTGCTGATCCTTCTTCATTCAGCAGCGTCGTGGGCGATCCAGCATCCGATGACGCCTCCATCCCTGATTCCAACTTGATTGGCACCTCTTCATCTTCTTGGGACTCACGGTGATATCCCGAGCCACCAGAAGATCCGGGCACGCGCACCATTGGTGGAGTGGGATTCGCAAAATCGCGTTGCGATCCACTCAGACACACAGTGCCCTGGACTGCCGACTGACGGAGGGGGTACTCCGATAACCGTGGGGTTGCTGAGGGCTCACCTTGTGTACCCGTCGGCGGGGCTGGCTACACTCCTCTGGTGGACTCGATGAGAGGCTTGGCCGTAGGTTGGTCTCGTCTTGGCGGGACGCGGGATGGTTGGGGGGTTGGCGTAGCGTGGATACACTTCAGGCTACGCGCCAGGTAGGTTGTCGATCTTGATCGACTTGGGGTGTGCTTGTTCCTTTACGGGGGGTTCCTTGTTCCTTTACTTGCGAGGCTTGACCGCTTCCTGTAGCGGGGGAGTTGGGGGCGAGAGTGGAGACGATCGACCGGCCAAGCTGCAAACTCCGGCGACTGACGCGTGTCCTTGGTAGAATGACTTGGTAACTGTATGGGCCAATGTACTTCCCGCTACAGCTCTTGTTCTTGAACCGAAGGCACTTGTTGTTGATGCACCATGTCAACCCACTTCGATGATTACGTAATCTTCACGGATGATGACGTAATCACTGACGCACCGTCGTCGACCACGAGTCTCGTAACTGGATCGGGTCACTTCCCATCAATCAGCTTCTTGTTCGCAAAAGCCAACTGGAGCTTCACCACAAAGGCGTGACTCAGCGGTCCCGTCATAAGTACCATTGGTTAAGAGAAAAAGTGGCGGGTGGAGACGTACGGGTATGCTACCGTCATACCAGCGAAATGGTGGCGGACCATTTCACGAAGCCACTCGGCAAGAACGTAGTTTGAGCGTTTTCGCAGCGATCTTGGTGTTCGTCGAATGGGAGTGTTGGGTTCGCAGCAATAAGCGACGAACATTCCCAGAGCTGATTACACTGTTGTCTACAGTGACTTCTAAGGCAACACAAGGCGACAAATGTCGGGTTGTACAAGAATGTTGAAGTTCACACTGATAACGCATCAGCCTCGGGCCATCAAAGGAGATCCAATGAGCAGCAACGTGGGGCTTCCAAGAGTGTCGTCTTGGGTACATGTAAGGGAGTGCAGGTTCATGACGATTGCACCAAGTTTCTGTTTTTGGTTTTTAAGCTAAGCCCTACATCAATCACTTTTCGACTTTCCTTCTCGGTCTCACTTCCCCTTCTTCACTTCGTCCTCTTCGGCGCCTACTTCCTCTACAACACCTTTCCAACAAAGCTGTGAAGAGTTGGGGGATGATTGCGATCAACTTGCTATTGTTTTCTTTTTCGGGTGTCAAATTTTCAAAAATCCGAGGAGGAGATGAGCTGGTGGATTCTAGCCTAACTATCAGACCGCGGAAAACCTCTATTAATGTATTTATCTGCTTACTAATAACTTGTTACCTGAAAAATAAAATCGACAAATGTCAAAAATTTGACTGTTAAAACAAATATCCCACAATGATTTTTCCATATTTGATGTGGGTGGGTGGATTAAAAGGATTATTCCTGACCCATTTATTAAACCCCACTCCGGAACCCTGAGTTAGATGCAGTAAGCTTTGGACAAAGCGGTTAGGCACTACCTTTGCCTGACAAAGTATGTGGTTCTAATGATACGGCAGGCTCAATAATTCAGCACGGGAAGCGTTTGTGGCCTCTGCGGGGCCAAACACTCGCTTTACATCTCTTTCCATACTCTTGGGCCCTTCGTGCAGCACCAAACGTGGTCGACAACTCCTCAAACAGGTAACGAAGAAATCGAGTGTTTCTTATGGACTTTATATCTAAATACAGTAAACGCATATTAACCTTTTCTGCGTTCCAGTGGTTGGAAGGGCCTTGTATTGACTCGGTGGTTCTAAATGAACGGCACGATACAGTGAGTGCAGTGATCTCAGCAGTGAGCGAAGAGAAAGCGATACTCTGGAAACTATCGAGTCTCTTTCAGCACTTTCAAAGCTACGAGCGTGAATTATCGGTCTTTACTACTGCTCATGTCGTGGATAACTTTACAGATACAAAGCTGTCTTTGTCGGTAAATGCTACATCTTGGATTTGTGGGTTCTGGTTTTCACCTCTACGAGCTAAACAATGCAAAACTGTCATGCTGCAGGACTTTAATGGTCTTCTAAAGTGGCTCCGGAAATTTCAAGCTCTTGTGAAAACCTGTATCGAAGATGCAGAAATTTCATCTGAACGTGGCAATTTGTATTCGACACGACTTGGCCCAATTCTGCTGCTCTGTACTCGAGATCTTGAGCCTTTCTGTGCAGTGATTCCAGATGTACTTTCGAGCATGGTAAAAACCAACAATGCTAGAGAGATAGACAGCGACAATGAGATGAGGGCGTCAACCTCACACCTCCACGAGCTACGATATCAAATCAGCCAGTGCGAAGTGGAAGTCACTGCAGCCGTCAAGCAGGTGCATGCATTGTTAATTGAGAGCGCTAACGCATTGAGTAAATTAATTATCTGGGTTTTCTATAGGCAGCGACGTTGCTTTCCATCGCGGAAGACCGTATAAAAGTTATCTACGCTGACGACGACCAGAGTACTATTGCCAGGATGGGGATCGTTCTCCGCGTCCCTCGTCAGGATAGTCACCGTATTCAACAGCAGAGCGGAAAGAGTCTCAGTGTCATTCGAGCATCAAGAGCCTCAGGCGTGTGGTTTTCTACACCGATGGTCGACTCTCTAGGGGCCAAATGGAAATCTCTGAAACGAAATTATGAAGCTGCCGAAGCGGATCTGGTGGATTTCTTGACGTCGATTTTTCGATCACAATACCGCGATTTTTTGGATGAATTGAGCCTTCGTGTTGCAGAACTGGACGTTCTTGTAAGCTTTGCGCTTGTCTCGCACAAACACAGGTTTGTCCGTGCATCCATTGCAGACAACCGGTCAGTTTTTTCGCTACGGGGACTTTTTGACCCATTCGCGCAGAATTCATCGATCGCTTCGGAAAAATCTTGCGACGAAGTAACTATCGAGATGTCTGGGGACGATAAGAAGACATTTTTGCTTGTGAAAGGCGATCCAAAGGCTGGTGATACCAAGCTGCTACAGCTTCTGGGCATCGCTACTATGTTGAATCAACTTGGCTGTTTTGTTCCGTGCAAAACGGCAGTGCTTCCGGTTTTTGATGCGATGTATTTGCGAACTGGAGCGTACGATCAGCAGCTGTTCGGGTACTCAACCTTCATGACCGAAATGCGAGAAATGAGCCACATTTTCTCTGCAATGACGTCAAAGTCACTGGTTTTGATAGAAGATCTGTGTCGAGGCACTTCAACGTGTAAGTAGCGCGACAGCTTCTCTATCATGAAAAGTTACTGATCTTTTTTATGGTACTTTTCAAATTTTAGCTGAAGGACTTGCGCTCGCTCTATCAATGTGCCTCCATGTCATGGAGTCCAATACACTGACGTGCTTTTCGTCTCAATGGCGCGAACTCACCGACCAATTGGCAAAGCAATCGGCCTGTGTCACCCCAACATGGAGACACAATAGAAAAAAAGACTCAAGAATCTCGAACGCACCCCAAGCGGAGTTTGAAACATTGATGAGGAACTGTGATCTGCCTCCTGACCTTATTGCTCTCATCAGCCAAGAGATACAAACACTAAAATGAACCAGCGTTATCTTGTATTATGTTCAGGGACTAACGCCTGGTACCTGCGTGTGCTGGGACAATGGCCTGGGAGGTGGATAAGTATGCGTTACGCTGATCACGTGCCTCTCTCGATCTCCTCATCTCTTGCTGTCTGCGTCTGTCCGAGTCATTGCTTGGAAAACCACTCTTCTTGTATACATTACCGTAGTCGTGGGATGTCAAAGTGAACTTAGTGGCTTGCTCAGCAGCGGTAGGAATGTGCGGTCTCCCGTGCTCAAAGATGAGGTCGTAGGAAAGACCTTGACGGATCATCTTCCGCTCCACTAGATTCTCAGCTGGTGCGTGGGAACATTTGTCTGTCATTTCTCGGGGTTGAATGAAGCTCGCTGAGTACTCCGAGTGCTTGTTAATCGGCTTTGACGAGCTGTTCCGAGCCAACTCTGCTCCGATCCGGTCTTCTACATAGTTGCCGAGCTTCACACCAGTGGAGAACGAGTTCTTGTGGCCGCAGATGCCGTATCCGACGTCCATCGTGTGTTTCTGTATTGTAAACTTTAAATGAGCTCTTTATTACACTGAGACTCGATCAATGCAGACAAGAAACAAATGTCGAATCCAAGTTCTAAAATAGTTGTGCTATATCTAGCACAATGCCGTTGCATGCTCTTATCTTGGCTATTGTAAATGACCAATTAAAGTTGGACCTGTGGAGTGTTTGGCACTAGATACAGATAGATCGAGGAGGTTCCTTTGGCTGTCATGAACGGGACAGTTGAAACCACTTTTTCTGGTTTCCATTGAGGAATTTGGAACACGTACGTGACCACACGCACCCCGGGACGTAGCTTTTCGTGTAGGGTTCTTGATATCTCCTTATGTGGCAAAAAGAACAGCACCACGACGTCTGCATCCTTCATATCAACCTCCATGAAGTCGGCATGAACGATTTCCACTCGCCCCCTTAATGCTGTAGCTCCATCGACCTTCTTCTCTCGGCTAAACTCTTGCTCTGGGCGTTCGATACCTTGAATCTCTTCCTGCTCTGCCCTCTCTATGATGCGGCGTCTTGAAAGCCCTACGAGAGCCTCGTCCAGCTCCACACCTCGAGCTCTCTTGAGCTCTGGACATTGGACTGCAGCTTCGATGACCACGCGACCATCACCGCTGCCAATATCTACCAATATCTCGCCAGGTTGCAGATTCGCCACTTCCAGTATTGCGTAGACAGCCTCCAACTTTGCTGGTACGAACGGAGACCACGCTATAGCAATGCAAAAAAAAAAAATGTTGAAAATGTGTCAGACAAGTTGAATAACGACCTTTTTTGGCCGTATAGCCACGAGAATTACATAAAATCTCACGCAAATTGTTCCGAGCGCGCTCCACATGAATTCGACGACTCCTGTTGCCTCGAAATAGAGCTTGAAGCTTGACAACACCACCTACGGCCACACTAACGCTCATCCTGATCTTGGTCTCTTTTGATTCTGTCGCTTCAACTATTAAATTCGATTAAAGCCTTACTTATTATCCAATCCAGGCGAAGAATATTTATCTGCGAATCAGATGCTTTCAGTGACAAATAAATTTCGTCCAATAGAAATACGTTTGAATACCGACTGATGCCCAATGGTGGCCATTGCGTCCACCATGCACTCCGAAGCGTGGCTAGCGCTGCACCTGCCGCAGTTGACGCACTACAATGCCCCACAACACCTTCACCAACAAATTTACGATTGCGTGCATGAAAGCGAGGGCGATTGGATCGATCTGAACGCCGTGGCGACTACTCAATTAGCTTCAGAGACCATGAAAAGCAGGGCCAGTCGTCGAAAACTGCGCGTAAAGGCCACGATACCACTCCCAGCAGCGGAAAAAGTGCTGCGAGTGGCTCACGAGTGGGATTTTCAGTCAATATTGGATGCACAGACACAGTTAAGACAGGATGAAAAGCTGCGTAGCAAGATGAAAAACTTGATTGTGGAGGTAATCAAGGAAGATACAGAGGAGATTGAGCTTGAAGAGGAGAGCGAAGTGGAGAAAGAAGTGGAGAGTATCGTAAGGCATCTACATTTACTGGCGTTCTCCATTCGCTTTGGAGCGGAATCAGATGAAATGTCATATTACGTGCTCAATACACTCGGCTCTAGGTAGGTCAATGTATTATTTATTTGTCTCTTTATTGATTTTTCTAAACATTTTGAACTTAGTTTGCGTGAAAATGATGAGGACAGCAACCTCAATGTGATGCCAATTTTCTGCATGGAGCAGCAGAAACTGTTTTCTGTTGCTTGGACCACGAAAAATACTCCATCAGGAGCAGAATTGGTGCGACCACACGCGGGTAAAATATCGCTAATGGGGCTGTGTAAGAAGCGCTATTGGGAAGCTCGATTCGAGACTGAAGACGAGTTTGATTGGTATTGTGAGTACTCGCACATTCGTGAGCTATTAAGCTCATACATCTCCAAGACGCAGCGGGTATTGATCGCTGGTACGGGCACAAGTCGATTGCCAGCAGAAATGGCACTGGATGGCTACGCTGATGTGGTGGCAGTGGACTATGCAGCGAATGTGATTCAGAAAATGCAGACTCGCTCAACGGAGAATAACTGGGGCGTTAGCTTTGTAGAAGCAGATCTGACTCAGATGACGGACTGGGAGTCGAACTCTATGGACTGTGTGATCGACAAGGGGTGTCTGGATGCGATGCTACTCAAGCGTGAGACGGACGCGGTTGATACCAATTGGAAGCTCGTGACACCAGATTCATCGGATGATCTGAGTGACGCCAGGAGCAGCATGCAGCAGCTGGCGCGTATCTTGAAACCCGACGGGTTGCTCTTCTTCCTGACGTTCGGTAGTCCCAGCAACCGAGTGAACATGTTCGACTGGGTGTCGTCAGATAGTGAAGACAGTATGGAATGGGAGATCCTGCAGTGTCTAGAGATGTCTCCGACGAGCGCTCAGCACTCGTTTGTCACTCGCTTCTACCTGTTTGTAGCAAGGAAGAAGCTCAAATAAGCTGTTAATGCCCACCTTGTATCAATAGATCGGATGCAGGAAGCTTTATTCGAGTTCAAAACGGTACCTTCATACTCACTTACTCTTCGTCTTTCATGAGAGGCATGCAGCTCATTTCTGCGTATTCGCCTCCCAGTGTTCGCATCAGATCCTGCCACAATTCTGCACGAGCGTTGAGTGCGAGGGACACTGGAGCCTTCACAGCAACCCACGAGCCTTGTTGCAACTCAGAATCCAGTTGACCAGGAGACCAAGCAGACACGCCACTCATAAAAACCACGTCCGTCTGCTTTGCAGTCTCATCGTAAATCGCTCTAGCTGCTGCATCCAGATCCACGCCCACAAAGAGACTGGGGTCATTCGCCGTCGGGAAGTTGGTGGTGGGTACACGCTGGCCTCCAAAGTCCGCTCTGCCATGTAGAACCTGCTCATAACTCAAGTCAATTCTTTCAGCTCTTTAAACAGGCTGAATCTCGTTCTTACCTCTGCGTTCCTCGTAAATACTGGGCCTCCCTTCCGCACTGTGCTCGTTGCGAAAGCTCTTGTCACTCTTGACGGTACTTGGAATGCGCGCCCGAGTGGCTTCTCCGATATTTTATTGACGATAAATCCCTTGGATCCTTCCGGTCTGTGCTCTGTCAAAATGACCACCGAACGACTGAAAATCCCCTCCAGAAGTGGATGAGCGAGCAGAAATACACCCGACGCTGCATTCCTACACGATAGTCAACACTGTTTGAGTTTTCCCGTCCATATCTATAGCTGAATGTGAAGTCGTACTCTGCCAATTGCACGCCGTCGAGCGTCCATGTCTCGAGCGGCTTTTTGGTGGGCAATTCAAGAGCTTTAGCCTCTGCCAACGTGTCATTAAGCGCCCGAAGCGCCACGAACGCTGTGTCAATGCCATCATCGTCACCTGCGGGCTTGCGGAACTCCTCGCGCACGAGCTGCAACAGCGTGGGGCGCTGAGTATCCGGGAGGTACAAGTGACGACCACCGAGATAGCGCAATAGCGAGCGGTTGAAGGCCTCTACGTGCGGCAAACGCGTCTTTGAGCCTGGAGCGAGCGATGATTCGCGCAGATCCGTCGATATTAGCGCTCGTAGCGACGCATGGCTGTCCAGGAGCTTCGCGGCGGTCACTAACTCTCGGTACAGCGCCCGAGGCAGGCTCATTGCGGTGGGTCGATAATGGAACGCGATGATTGGGCCAAATTGAGACGAGCAAAAAATTGAATACTGTGGATGCCCAATTTAGGGCATTCATCTTGGTCACCGGATGTGAATGGATTGTTGGCTGCTGCGATGGGAATCTCATCTTGGGACACAGCTTTGTCGCCCAACTGTCCTGCGATCGACGCGAACTGCGTTCTGGTGATCTCAGTCGGTAGCAATTGCGGCCGTCCGCGATGTTCGAGTCCGCTGCCGATACCGTTGGTTATGATTGCCTCAAATTCGCCAACGGCGAAGGTCGCGCTAGATAAGACGTTGCAACCTTGGTGTGGGTGGCCACGTAGAACACCGGTACGTAGAGCGCGGAAAAGCGTTCTATTTGGAATACACTGCTGACACCAAAAATCCTGGTGACTTTCAAACCTGAGGGTGTGAAATGAACTGAGTTACGTCCTGAAATTCTTGGCCAAGATCTCGCCTGGCTCAGTCTGAGTCTCCTGTCGTTGAGTTTTGGCGTATTTGCAGGCTTCGACAGTTTCTCTTGTTGAAGTGGTTGTGACATCCGTCCTCGACGTCGTACAGAGATTTCGCACCTCCCTTACGAATACCCCGTCGTGTCTGCTGACGTATCAATGTGTCTAATTTGTCCATAAACCCTGTTTTGTTACCCCGTGCTTATATACCCGTCAAATCGCTTCAAGCATCCATCACTCATAACGAGAGGGACTTCTGTAAAAGCTCCGATTTGGAGCAATCATTTCAAGTGTTTTTCGGTAACACGAGATTGTACACTGCTGTTTACGCGGAGGTGCATAATATCAGTGGAGCACGATCGCAATCTCATGTCGGCCACGGTGCCATCGCGTGTGACTGTAGGAAGGAGACTGTGTGCGAGAGAGAGAGAGAGTCTTCATTCAAAGTTCATTGCACACCACACAGCGTTTGGAAATTGCGTTCATGTGCTTTTACTGTCATGCCAACAACAGTATTTCTGACGGTAGATCGAAACGGCCAAAAAAACAAATTCGTACGCCCGTCTCTAGCGCGTGGGGTGGAATAGGGCGCCTTTCCTAGACCTTTCTAAATACTTTTTCAGCCAATCATCTTCACTCTCGTAAACAAAGCCCTCTTTTTGCACCAATCCGCGCGCAGTGGAACGCAATCGGCGGCCATCATCGGCTTCAGTTCAAAGCTCATTTTCGGAAGAGCTGCACAGTTATCATTTTCCTGGCAGCCATGCAAGAAGACACTCGTATCGCTGCAATCCCGATGGATGATGACGACGACGAGTTAACTGAGTTCTACCCGCTAGACAGCTTGGACGAGGAGCCGCAGCCGCAGCGGCATTCAGAGGAAACGCCCGTCAGCAGCCGCCCCACGGTAGAGACTGTAACTAACGGACCGTGGACGACGTCCCGCGACCACGTCGCGCTGCAGTTCTTCTGGCAGGGTTACGACGCCTACGTGACGTGCAAGGACAAAGAGAGTGTGGCTCCATGCTTCTATAATGCACAGTGTGTCGGTCAATCCGCCGACAACGAGTTCGTGCAGATTGTGCCGGTGGATGAGGTACGCGAACGCCACATTCTGGACGATATGCGTGTCCAGCTCGTGTCTGTCAGCTCAGGTAAATATCTACGCGCCACACACGTGTCCAAATACCTGAAATGGTCTCGTACGCGCGACGAGCAGACCGTATTTGTGATCCAGATCGCCGACCGGAAGCCGCTCACTTCAAGTTCAAAATTCACATTAACTAGCTGCTTCTGGCCTGACCGCGCCGTCGGATTCACACAGACTTTCCCGCTTGGAGGCGGTCGAGAGGTGAATAAGGCCATTGGATTCCTGACACTTGAGAAGAGAAAGAATCAGGCCCCGCTATTGTTTCCTATCCGGTTCAGAGCAGTGTTACGCTCACAGCGAGACGATCGAGGGTCTTTGGTGGCCAGATTTCGACGGCCCACGCCGTTTGTGACTGCTACTGACATGTTGTTTATCGGCGAGGACGATGCGGACAGAGTGAGCGACATCCCATTGGCACGCGTGGCGTCCCCGCCATCCTCGGGCACTGGAGACCGCACGTCGGTCGGCGGTCGGCTGTCCGTGTCGGAGGAAGAGATCTGGGAGAATTGCACGTTCTGTAATGTTTTATTCCGTGCGCGTGGCGACCTCATTGCCCATATTCGCGATAGCCACGGCGAGATCCTGCATCGCGTGTCTGTCCCAGGAACTTTTTGCACGCGCTGCGGCACCCGGCGAGTCGATGACCGGTGCACGCGCTGCAACCAGGACGCCTAGAAGGAACATAAGTGTTGAGAAACGGGAGGATATTTAAGCTGGAGTGCTAAGTTTTCGTGTCCTTCGTGACATGCGATCATTCCTGTGGATGTATATTGTATTTGGCCGATAATGAAAAGTTTTTTATTCCGGTTTCGTTCATCATACTAGCAACAGACAGCATTTCAACAATTGCACCTTGCAGCATACACTCCGCGTTGCTGACAGGAAGTGGTTATGCATTTCCATTGAGCAAGTGGTTGCCGTCTCAGAAGGATCGCTAGCTAGCTCGTCGACACCTTCACCCAACAAGACCTGATACAACCGGTTTCTTGAAAATCTATTTATACAGGTAATTGCAAGTTTGAGACGATACAAACCTTTTCAATTTCCATACCGATAATACGGAGATTCAATTATAGAGGCTCTTCTGATTACGTAAGGCTTTTGAAGCTCTTTTCATTTTTGTGGTCCACGATATTTCGATTTCTGAGGTCACACGGACGTGCGCCACCAGAAGTGAAAACGCCGAGCAAGTGACAATGGCCGAGAAGGAGTGCACCGCGAAAGTGACCGAGGGCCCCGTGTTGGGCAAGTCTGGCAAGAAGATCTGCTGCTCATGTCCGACCACCAAGCAGGCGCGTGACCTGTGCATCGTCAATAACGGCGAGGAGAACTGCAAGGACATCATCGAGGCGCACAAGGTCTGCCTGCGTAGCGAAGGCTTTACGGTCAAGTAAGCGAATAACTCTAGCACTAACAGCAACGCGCAGACATCCTGCTGCACGTATATATGAAAAACACGCGAGCGACAACAAGCGTTAATAATAATGCAACAGAGCGGCTGCTGCTCGTGATAAAGCACAAGGAAGTTTTGTTGGTTGGTTCGTTTGGGCTCTGCTGGCTCTTGTGCTGCTCTAGCATCACTGAACGATGTTACGTATCGGCACTAACGTCGTCTATAGCCCTTCCTCTTCGAGTGGAATGTAGCCTCGGCTAACATGGAGAACCATGCGATGCCGGTGGAACGGAATGTCCTTTTGCACGAACGACAGCGGCTGCGAACAGCGGAACAAGTTAGCTTTGAGCTCAATGCAAACAATCAATTCGTGTACGCACCTTGTTCAGAGAGAGATAGTCGGCAAACATGCACGAGAAGACGCCGCAATCGGATCCGTTGTTCTGCTGAGGCGTGTCAGGAGTGGTGGTCACCAGCTCCCACCCTTCGTCGTTGAATTTTTGCTTCTTCTTGTGCTCGGACTCGTCGTGTAAGTATCTAGCACGAAGGCAGTGAGCAACTGTAATAACACTAACATAACGATAGCCATGACTTACCTAAGGAGCACTTCAAGACATGCAGCGCCGCTTCCGTGCATTGAATCGTAGTACTGAATGCGCTTTTCTGTCATGTGGATGACAGCCATGCACCAGTGCATCTGTTAGTCAAAAAATAACAAGAACTGTTAACCAATTGTAAGAGCGTCGTTACTCCAGTTGTGAAGAGCACTTACATTGCCAACATTCACTGGCATGAAAATCTTGTCCATTGCAAACAGGTCGATCTAACATAATCAGACAACTATGTTAACGGAGAACAGCAATAACAGGAGTGTTGTAGACAAAACCTACCTTCCGTGTCCATCGGCGGACGTTGATGAAGCTGTAGCCATTCTCCGACACCTTCGTATAGAAGAAAGAGTTGAAAAAGTGACTGCGCTTTGGCAGAACACCAGCCTTGACAAGAGCTTCATCACGATCACTCAGCATCTGGAAATAAAAGTTAATCACCTGCAATTTCACACCCACACGGTCAGTGGTTAAACTGCAGCTCATTTTGGCAGATTTGGATACAACATTGCAATACAAACCTCATCGTTCAACCACGTTCCCGGCAGCATGCACTGCAGATGACGACGTGTGATGTCCACGTTGTATTTATTGATAAGGACCTCCTCCATGGGACCTTCATGCAATGCGTTCTCGACAATCTCCAGGAGCTCTGGTGGTAGCTCTTTGTTGCGAGACTTCTCTTCTTCTTCATCAAACACATCTTCGGCAATATCGTATATATCTTCAAGTAGCACTTCCTCCAAAATCGTCTGTATACGCAGATATCCACATAGTCAGCATCAATGCAAGACCATCGCATAACACCACGTTACGAACATTTGCCTCCCGCTCCGCAAGACGGTTGTAGAACAGTAGATCTGCCTTCGACGTGCGCGACAAATGCTGAGCTCGGAGTATCTCTGTGAACAACACCAGAAAACATCAATAAACTTTCAAATACAAGTAATTTATCAAGCGCGAGCGCAACGGACCCTCCAACTCTGCAATTTCTTCTTCGCGAGACTTCGCCGTGATGCTAGTTTCATCCTTGCTACCATTAGCGGCAGTCGACAATGGCATCACAATCTTCTTATCCTCGTTGGTAGATTTCAATGCCTCAGTGTCCTCCTGTCACCATCCCAACCCATCAGTTTGACTACATACACATAATGCAGCATATTTTCCTACCTTTGTCTCATTGTCACTGGCAGTCCCAACGTCCTCGTCCTTGGAACTCTTGGGATGCTTGTGCTCTTCGTTAATCGGTCGCGTTGCCATCATTCCAATCCTAGCTATGTTGCCAATACGACGACGGTCTCTATTGTCATCGAGTTCGTTCTGTACCCTCCTCCAAATGGCCTGGTTACGCGATCTCTGCTCGCGGACGTGGTCCACCTTCTCAAAGACCACCTTCTGCTTCTTCTTGGGCGAATGACGGTACCCCTCGCCGTCAAATTCCTCTAAACGCCTTCGGAACTTGTCAAAGCTGATCTGTTCCGGATCTGAGACCTCCAGACGCACTGACACTCCCGTGTAGAACGCCTGGTCGTCTAGCGGAGGTTTGAGCAGATCCACGGGGAAGTCCCGCTGCAAATTGTAACTGTGGCAAACCGCGTCCTTCACGCGGTGCTGATAGCGCCACTTATCCAGCGACGCTTGTGTTTGCTGCTGTAGTAGTGTACATAATGCGTTAGTCCACAGCGAATGCATGAAGATAGCAGGATGCAGCGCACCATTCGGCTCTGAAGTTATGTCTCCCCTTTGGAATAAAGTGCAAATGTTTTACTATGATGACGAATGAGAGGTGTTGACTACTATGATATTCATGCAGACACGAAATATTACATTACGAACCAGAAAAATTAGGTTACTACGCTGCTTAGATAAAGTGTGCACACGAACATTCGCACACGCACGGGTACAACACTCACTACTTCATAGTTCCTTGGTGGCCGCAATGATGGCCGGATGCTCCAGCACTTGGTCCGCCGACAATCGATGACGTGGGTCCTTCTCCAGCAGCCCACGGATCAGCTCCTTGGTCTCTGCAGGGACGTCGTGCCACACAGGCAGCAGGAAAGACACAGGCTCAGCCTTAATGCGCCGCATCACTTCGTCTTCAGTGGAGCAGCCCGTGAGGTCGAACGGATGGCGGCCAGATATGAGGATGTACAGGATACATCCGAGCGCCCACATATCCATCGCTGACGTCATGTCCTGACACTCAAGGGCCTCTGGAGGCCAATAGCAACGAGTACCTGACAGTGTCGACGTGCGCGGTGACTCCGGCTGCGATGCCCGGCCAGCACAGCCAAAGTCGATAATCTTGAGCGTGACGTCATCATTTCCATGGCTTTTATTGTTATCATTGACGAGCGCCATGATGTTTTCAGGCTTGAGATCGCGGTGGACGATATCCTGTTGATGCATGAATTGCAGTGCACTGGCCAACTGTGACACAAGCTGTAGCGACCACGTGGCGTTTAGAGTGTGGTGTTTCTCCACGAACGAGTGAAGCGACGTGCCCGGCACGTGTTCCAGCACAATGTAGTGGAAATCGTTATGGTAGTACGATCCTTCGTAGCTCACAATGGTTTCGTGGCCGCCAGCACGTTCCAGCCGCTCCAATGCCATTTTCTCGCGCTCTACCTCCTCTGTGTTACCCGCAATTTCCTGCACCATTTTCACCGCCGCCACTCGACCAGTCTGCTTGTGCACGCATTGCATCACGACGCCAAATGTGCCACAACCCAGTAGTTTCTTCGGCTCATACTCAGTGTCAAAGTAGCTCGACATGCTGTCACCGTCGCCCTCACAAAAGTTGCAGCTGCCGCGTCGGACTAGAGACTCGTCGTCTCGGCTTTCACCTCCATCCTTCTCCAGTACTTCACACCGTGATTCGCTGCTTGTAAGGGCTGTGATGGCAGCTACCGCGCTGCCCACTGCCAGCTTGTTGCTCCAACTTCCAGCACTCTCCTCTCCTGCCGCGTGGCTCCATTGGCGCGAACAAAATCGCGTGGCATATTCTAAATCTCCACTTTCCGCGGCTAATACCAGATTCGCCTCCAGGTTCAGCCCGGTACGCGCTGGAACTCGCGCTAGCACTCCATTGCCGCCCGTCCGAAGCACGCGGCGAATGCAAACGCCAGCAGCCCGCATATTTTGATATTGTTATACCTCTTCAGTCCTGCTCAACCAGTTGAAGAATGATCTCACGCTCGCACTGGGTCTCGCTTGTTTCTATCTTCTCTCTTTTGCGCCTACCTGAAGCGTCTCTAATGCACGCTTCCCTTCCCATCAACGTTTGAAATGACGCTTGAATCCGAAATCGGCTGTGTACAGTACGGTTTAGCCACTCCCCTTTTCCAGCAACCGTAACGGCTGTTTGTATGATAATCACTTGGGAGCTGCACCCTCTCGCAGCAACTGGTCTCGCGAAAGTGATGTCGTTTCGAATTCCCGAACTTTCCTCTCCAAAAAATGTACCAGTAGATGATGTGGAGGATTTCTGTATTTCCGATAGATGCATCCAGAGGATAGATGGAGAAATTTTCGTTGTCTTGAATTCGTACATGCAGTGCATGTCATGCACTGTGCATGATGCACAGCGTAGTGGTGGCGGTGGTAAAGTATGCTTATGCATAGACACGGTGTTTTACAGAACAATCAAATATGTCACTTTTTCGAGGGAATCAAGTAGCAACAATGGCCGAACTTCGCATCTGCTCCGCCAAGCTGGAGGGCTTACCGCCGTTCCCGACTTGGAACGGAACGATTGCTGCGCCTCTCGAAGACGCGCGCGGACTCTGCAGCACACTGGGAGCAGACGGAGAGCTGGTGGTGCTGCAAAATGACAGGAGCGACGATGACAATCACAGCTGGTTGCGCATCCTGAAAGTGCTGCCTCCTGCAGTGGAGAAGTTTTCAAGCTTCTGCCAGTGCTGGACAAACGATGGAGCGATGATCGTAACGGCGCACGACTGTAGCGTGGTGCTCTACAACAGCAATGACTTCAAGGTGCTGGCAAAACTACAGCTGCAGTATACTGTGGCGTCCATGGATATCACAAAGAGATCCCAGACTGCAACAAGGAAAAGCGACGCATCTGAGATTCTGCTGATAGTGGGCAGTGCGTTCGGATGTTTCCTGTACAAAGTACTTTTGAGCAATGCCAGAGGCACTGGGGATACGGCAGAGCTGAAACCGGTTGCAAGAGTGCAAGATGGGGTTGCTGTGTGCTTGGTCAAGTTCTCGAGTGATGGCCACTACGCAGCCATGGGTACCATGGATGGTAGACTATTCTTACGAAGATTGGATTCCCATGAGGACGACGTACTAGCAACATTCGGGACCTGCGTATTGACCCGAGTACTCAAAGCACCACGGGTCACTAGCATGAGTTTCTCTGCCTGCAGTACGAAGCTCGTGGTGGCTACTAGGAAGGGCAATGTCTACGTATTTGTCTGTGCATCGGAGTCAGGAGAATGGCAGATGTTGCCAAGCTGCAAGCACCTCAGTGAGAATCCCAAGCCTAAAGCAGGTAGCGCCGCGGGTGTTAACAAGGTGGCCACTGCGGCGCAGACACTGGTGGCCTGTTGGGGTCCTGTGCTCGTGGTGTGTTCGCGTGCCGTTGCGTCACGGGTGGAAATGTACGACTTCGAGTCAGGCTACCTGCTGCACTCGCTGCAGCTTGCGTCAACGCCAGCAAATGCTGCGTTGAACGAATGGGTGGACCTGCAACTGGTCACGGGAGTTTTCAGCGTGCAACTAGCTTCAGCCAGCGGATACTCGTCAAGGCTGCTTTGTCACGACACCAGCGCCAATGTCGTCGTGGTAGAGTGGCCCTTCCTAGACGTTATCGCGCAGCGACGCTCTACCGTAGAGTTAACACTTGAAGGCTTCGATAAACTTCAATAGGTTCATTGGTGCACCCAATACATTCCGCGCCACCAACTCTCCCTGCTGCGGCATGGTCTAATCGTCTGGCGACGGCACCACGCAGACACGAGAAAGCACCGCATGAGACTTTGGAGGGCCTCCGGTTGGCTCTGCCAACGTCGCATTGTGCCATCCCTAGGTGAATCACCTGACGACGCCCCTACGGTGCTGCATTGGCGATCGGGAGCTTGTGTTATGATATTACGGGGCATCATCACCAGTCAGCTACTGCCACACAACCATGGATTTTTTCGAGATTTGGATGATTTATGCCTCATTTCAGCCAATTGCCGCCATATCATAAAATATTTCCGCCAATCCCCATCTCTCCGCGGTTTTCTTTGCGTCATTTTACTTGCGACACCCGCCTGAGTCGGCGTCCGTATGGCGGCTAGGAGCTAAGCTTAATTGTTCATTCCTCCATGGACGCCACCAAGCGACCAGCTCTGCCGCTGCTACTGGGCGGCGTGGCGCTATGCACGCTCGGCGCACTACCGCTACTAGAAGTTTGCTATGCGGTGCGACAGGTCAGTGCGTCCCCGGAGAAGCTGCAGGTGATACAGGCGCTCACTACAGTGGATAAGTTCGCCATCACGCTCAGCGCGCTATTGGCTGCTCTCGGAGGGGTTCTCCTCGCTCTTCATTGGGTAGAACTACCCGTCACTTCAGCACTTAAAGCTGCAAAGCTATTGACAATAGCGCTCGCGGTTGCTGCGCTTGTGGACGCTGCATTGCTTACTTCAGTGGCTTCGCACCGAGGACCTGATACGCCCTGGAAGGCCGAGACGTACGCAGACCACGAAGGATTATTCGAACAGCAGGTGAACGATGTTTTCTGTCATGCTAAAGGGCTGCAAGTCTGCGAACTTGGTAGCGTAGCCGAGGCTCGACAGATCTTCCCACTTCAGGATTGGCCCGTAGATTCCGATCGTGCCCCGGGCAGACGAATTGCCACAAGCTGCGAAGGTTTTAAGGACGATGTGCAACTCTGGGACTACCAGAACAAAATGCAGTTGTGCAGACTTTGTGGCAATATTACTGCAGAAGAAGAGCAACTTCAAGTAAAGTTTGGAGCAGACCATACTGCTGAAGTATTAGCGGCCGTAGAGTTGCTAAGTTTTGGAGAGCTGCAGTGGTGTGGAGAGTACTTGGTGGCCAGAATACCAGATCATGATGTGGGTCATTCGCCTTATTGGAAACATCGGAGGGAGTTCCAGGTTCTCCTGGAGTATGATACGCCACCATGTAGTTTATTTTTCACGGTGAAGGTGCTGCAGCTGCTAGAGGTGGTGGCCAGCTTATGCTGCGTAGTGCTGGTGCGCTGGATCTGGACGCTGCAGACGTTGAAACTGGTGCAGTATAAAGATGGGGGAAAGATGGACGCCGCGTAGATGAGAGGAATGGATGTAAATAGGGCAGAAGTCAAGAGCGTTGCCGGCTTATTACGGCAGGTAGGTGACGGCACATAGCTAAATGAATGTAATTTATAAGGGTTTGTTAGCTACAGCGGGCTACTTGTTCAGGTCTTCTGCACAATCGAACACACCTTTTCCGCTGGGAAATCACGACTGACAACACAAAAAAAAGCGAGAAGTCCCCAAGGTTTTCTTGCATATATACTCAACCATGGATCGATGTTCCCCTACAAGTGTTTTAAAGATTTGACATACTTGTAAGAGATCTATGCTTACATAAAAGTACATGTGTGTGAAGGAGGCAAAGACATCGGCGGATGAGTTGAGTACAATGCAACATCGAAAACGAAAAGATGGTAATTCATTGGAATTCACCTAGCACGTTCGTAAGGACTGCAGCTACACAAAAGAAGAATGAAATCAATAGCTCCGTGCTTCTGCTCTCAGGCTGGTTTTCACCATGACCCGCCAACTCTACAGACTGCTGACTCCAGCACACATCTGGAAGAACGTCACTCGGATTCCACCAGCGCCACCGACCCATTCGAAGAATGGTTGGATTGGATTGCAGCCGCTTTTCGATGAGTGACAATGCTGCGAACGTATGAAAGAAAACAAATGTGCTGTTGCTGCCAGGGAGGTGAGGCTACTCACGACACTGGCGGCGGCGTGGAAGTTGTCCGTCCGCTGGGGGGAGATGTCTTGCCCTCCCCCGCCGTATTGGGATGTCCCTGCCAGGATCGGCTGAACGACGTCGAAGAGGTTGAACTGAACGGGATGGTTGAAGCCAGCAGGGAGATTAGCACCGTGCGGACACCCCAGTAAGCGCCAAGTGTCAAACTCCAAGACGGTGTTGTTGTCGATAGTCGTGGGCTTCAAATTGCCGATGTACGATGGAATCCAAGGGATACTCACAGACGTTGAGTTCCGGGCTGATGTGAATGCAGAGAACGTATTACACGCCTGGACATTGTCGCCACGCATTGGCCTTGAAGTCTAACCCACCTTCTGTCTGCCAGGTTTGGCAAATCCCAACATCCACTTTCAGCGTGTGGAACCCACCTCAAAACGATGTGGAACCTCTACTCCAGCAAGGTCGTTGCGAGGACCAGAGCTGGTGTCTGGCTCAAGAGCGGCAACGTTGGCACGCAAAAAAGCTTCATGGTTTCCAATGAAACTCGCCCCTCTAGACACCAAGTGGTTCTGACCCGTTCCGGTTGCATTTATCATCGCGTCCACGAATGCCCATACCAACGCCTTCGTGTAGACCACCCCTCAACTCGACAATGAGGATCCTATCGTCGAGCCACACCATCCAACGGGACCGCATCGATTGCTGCTCGGACTGGACGTAGCGGTTCCAGTCGGCTTGGGTCGCATCGCACAGCTCGAACGTGACCCCGTCGCTGCCGTCGGGGAGGGGATGGCGGATAGCGTCGTTGATTCGACGCACCGCCATGTTTCTCACCGGAAGGGCGAGCCAAACCTTACCATACATTCTTGCGGCGCGTCCCAGACAGAGAATACGCCATACTAGTCCATCTTGTGCTTGTTAAAATAAATACTGCTACTGCTTCAAGTCAACGTTGAATTTCCAATACAAAAATCAAGTTATTTGGATCTGGATCATCATTAGGTGGAATACCAACTGTCCATTGTATTCACTGCTAGCTGCTGTCTGTCTAGATGAGGTTCTGCAGCTCCACCTCGTGTCTCGCCAACTCCCTCAGCATAGGTTCATCAAAGTACTTGCTGACGTTCACGTCCTCACTCAGTCCCTTGCGACGTCGAGTCTTGACCATGAACTCTCGAGCCAAATCGTTCACCGGTGCAGGTTCCAGTGGTCGAAGCACAACGCTCGTGTCCAGTGGATCACCCGGTACCACCGCCCAATGATCAAACACTTGAGTGAGGAAAGCTTGGCCCTGTGTGAACACTCGCAGATCCGTCTCGAGTCCGAACGACTCGATCACCGGCACGAAGCCTCGCACTGTATACAGCGGCGAACCTGCCTTGGGAGCATCGTGCGTGATGTGTCCACGCCTACGACTCAGCACCTGATAAAGCGACGACACTGTGTCAGCAGGACACTGGATTTCCAGTGCATACATAGGCTCCAACATCCTCGGAGTGGCAGTCAGGAAAGCCGAGTAAGCCACACGACGGGACGTCGGGATCACTTGTCCACCACCGCGATGAATCGGCTCGGACGCAATGGTAGCGTCCAGGATCTTGAACTTGGTATTACGGATGGGTTCGTCACACAACGGACCTTCGCGACAGCTCCATTGGAAACCCTGTACAATACTGTCCTTGATCATATTCAGCGAAGACTTGTTCACTTCAGTAGCCAGCGTATCGTCCAGCAAGACGTTCGGCCCATTGCTTTCCGGTCCAAAGGCCCATACGGAGCGAGCAGCGAGCGCGTCCCATTTGTAGTTGGTCTGGAAGAAACTAGCGACTTGTTTCTTGCCCATGTCGAGGTTAATAGCACCTGACTCAATGTCCTGCGCTAGACCAGCGTCCAAAGGCTCGGAGATCATCGTGATCTTGTTCTTCTGGTTAGGTGTCTCGGCAAAGCACTGGACCGAAGAGGTCTCGGCCACAGTCTCGCAGAAGGCCACAACAGGGTCAGCTACCTTGATCTCAATCTCCGAGTACATCCTTCTCAAGTCATGCAAGATACAGTCCGCTGCCAGCTCTCCAGTGCACAGAATCACATGCTCTCCACTCTCTTCCACTTTCGTTCGTACAAGTGGATAACTCTTGCTGATTTTCCGCAAACCTTCGAGCATCTTCGGTAGTTCTGCAGGGTTTAATGGTTCCACAGCGAGCTTCATCACTGCGGTAGTGCCAAACGCGATGTGAATAGGTCGGAAGATCCCCACTTCTTCGTCTTGTAAGAGGTCTTCGTCTGCATCGGTGATGGTGGCGCTCTTGGTGATCGAAGCGTCCACTCCTTCAAGTAAGACCCAGTTACCTGCCGGGATACGGTTCACCTGAATCTTGTAGCGTCCTTGAGCAATGCACACGCCTTCAATTGTCCGCGTGCACATATCTTCGTCGTCTTCAGCGCTGTATGCCTCTCCCAACACTTTAACGTCCTTGGTCTCACGAACTTCACCGGAATACACGCGGCCGAATGCGCTAAACGTCGTGCCGTCAGGAGACGAGTACAGCTTGACAATGTTGACCATCAAAGGCGCATTGGAGTCGCACGACTGGATTCCTCGCACAATACTCAGCTCAGCGTTCTGGTTGCCAGTGTAAATAGTCTCCAGTTTGGTCTTCGCTGTCACAAGCGGCGAGGGCACGTGAGTCACCACCATATCCATAAACCCCGTCGTCACATTGCCGAAGAATTTGCCCAGAACAAGTTTAAGCAGCGGACGAGGGTTCAGGTTCAATTCTTCCTTTCTCAAGCGTAATCCCATGGCACGCAGCGACGCCGAGAGCTCCTTAGGGTCTCCGTTCAACACCTTCGAGTACATTTTGTACAGCGGCTCCAGTACGAACTGGATGAATGACCGCAATGCACCAGGATATGGCTACAAAATGCCAGAAAACAGGAACCGTTAAGCACAAATTATACAGTAAAAAATCCCGCAAAACTCACCGATTTCTTCGTGAATGTGCGTGTCTGTGGGTTAAAGTACTTGTCGCCCCAGAACCTCTTGGCCAGCTCCGACGAAGGCACTCCAGGGTACGTCTCCGCGTAGATTTGAGCGAACGACTCGAGCGTAAAGCTCCATCCATGTTGACCCGAGGCAAAGCACACATTGCCCAGCTCTGGTGACACGCGCTGTTTCTCCTGGTTCGCTGGCGTATTCGCGTCAATTACAGCATTAATCTCCTCAATCGTATGCAGTAGCTTGAAGTACGCGTCGGCAGGTGGCAGTTTGAGCTCAATAATGAGTCTGTCCACCTTGTTGAGCACCAATACAATGGCTACGTTGGCTCTCAATGCCGCCTTCACCAGTCTCTCCGTCTACAATAAAAAAAAAAAAAATCAGTCATCACATTATAAAAAAAAACATAAAAACAGCCCACTTTACGTTCATCATGACGCCCTCAATAGCGTCCACCACGATCACCGCTCCGTCCGCCACTTGGAGAGCTGCGGTGGTCTCGTCCGAGAAGTTGACGTGGCCAGGACAGTCCAATACATTGAGCAAGTAATGTTTCCCTCTAGATGTGGGCAGCACGAGCGACACTGGTGCACTCTTGATGGAGACTTTGCGCTCCTGCTCGTCCTTCCTGGTGTCTGTGTATCGTTTCTCAACTGCAGGATCCCACTTGTCCACGTGAGTCTGTTGCACTAGCAGGTCTGTAAACAGCGTTTTGCCATGGTGAAGGTCTCCGAGGACCGCTACGTGGCGGATGAGCTGCGGGTGGTCCATTAAACTGGTAAGGAACTGGGTCGAATAGGTCGTTCGAGGGATTTTCTGCTCCAAAACGGAGAAACTTTTGGTCTTAACGGGTTCGATGATGGGCTTTTCGATGGGCTGGGCATCTTCCTCCATTACGAGCGTCTCGGCGTCCCCGTACACGTCGCTGGCATCGGGGTAATACTGTTTATCCTCGTGGAGGACGATAGCGTTGTCCTCGTCATTGTGAAGCGCCAGAGCATCCACTTGACGACCTGCATCGTCCACCTCTGGCTCACTCTCGTGGTCGCTAGCTGCATCACTTTCCGAGCCGGACGAGGACTCGTCCTCGCTGCTATGAAGCTCCGGACCGATGTAGTTACCGAACTCGTCGTATAGAGACTCCTCCATTTTTGGATAATGGGGTGAATGGATTAGAGGATACGGATCTTCATTGGTCAAAAAGAAAATAATAAGAACTATTGATTGGCCGAAAATAAAATGACGTGGTGGACGCACGTGGACGTATTTGGAGGACATTTTTTATTTCTACTACAGCTAGAATTCTAGACAGCACTCTGCTTCTGCGAGTTGTGCTGTCGCGTTGGGGATGTAGAAATTGGAGCGGCGCTGAGTCTTAATCTTGGACGTTGAAGTGCTGGTTGTCTGGATGGAGCCATAGTGCAGCGTTGGTTGTCTGGATAAAAGTTGAGAGGTCTCAGTACGAGGCAGAGGTGTCTTCTTCTGGAGCTTCCAGACGTGAACAGAGCCGTCGACAGCGCCAGACACAATAATTGATCCAGAGCTACTGACAGCAAGAGAGCTGATGCTCGCGTCATGAGCTTGAGGGATTTCGTAGACGAGTTCAGTACCTGCTTGTTCGTGTAACTTCCAGAAGAGAATCTTGCCGGCAGTGGTGCCTCCCACCGCATACTTGCCATCACTATCGAAGCAGCGCACTTGGCCTGCTGTACGGATATCCATACTCCAGAGTTTTTCACCGCGGATATTGAACTGGATCAACTCGCTCTGCACAGTCGCACAGACGTACGATTTGTTGTCTTGGGCGAAGGCAATGGACGAGATGCCACCCTCATGCTTAGACGCTTGAATTTTGCTGTGAAAGACTGCTCTACTCAGGTTGAACAGATATACCGATCCATTTCGAGTTCCTGCAGCGCAAAAGCGGCCATCGCGACTGACGTCCAAGCACAACACAGACTCTTCGCAATCAAGGAATATTCGGATAGGAGTAGCCACAATGAATCGCGACGTATACCGCCAGAGTTTAATACTCGAATCCCACGAACTCGTGACGAAGCGGTCCTGAAGCACACGGATAGCTGAGATCCCATCCGAATGAGCGAATACTTTGTCTAATACCAGTCCAGTTGAGGTCGAGTGCATGTATACGCTGTTGTCCCATGACCCAACAAGCACAACGCTCTCGTCTGGCGAGATATCGCAGCAGGACAAGGCAAAGTTGCCAGAAACATCACGATATTGAGCCACGTCTTGAGTGGAAGAAAGCTTTAGCGTTTTGTCCTTGCTTGTCGTCCATAGAAACGAATTGTCTTTCGAGAGAATAGTACTTGTGACTTCCCCTTTGTGCAACTGACACTTGGAGATCTGCTTCCAACTCCAGGAGGTTGATAAACTGTACTTGGTCCTTAGCCTGGATGTCCATCTCCAATTCTTGGGTGGTTTCCCTGAGCTTATACTGCCCCACAAGTGCGTAGATAACCCTTCAATAGCCTTCGGAAGGCGATTCCACGAGCTCTGGCAACACACAAGACTGTACCGATGTCGAGTTCTCTGATAGGGACTCAAATCGTCCTCAGTTTCATCTTCAGACTCGGTGTAGTCCTCGAATGCACTAAATGCGAACTCTTTCCGTTGCTGAAGACGAAAATCGGACGCGCTATTAGCAGGAATTGAGACTCTGCGGATATGAGGAACCACAACTCGTGGTGACAAGAGTAAGTCTGGAGTAGCCACCTCAATCTTCCCTTCGCCCTCATTGCGTGACGGATGAGGCGTAGAGAACAACAGCTTCGGTGTCTGGCCAAACTCTTGGATCTGCGATTCCAGCGAACTTTTCTGTACTGGATCATCGATCGTTTCCAAGTCGACTGATCCCTCGTAAGATAAATAGTAAAATACTGGAATCAACAACACATGTGGTTAATATACAACCGGCAGTCAGAATTCGAGTGAACAAGTACGTACAGTTATTGGCCTTCACAGCGTCGTCGCCTTGCTGCTTGTAGCCAAAGATCAAATCAATCCAGTGGTGCAGATTTTCTGACACGTAATCACTCTCGAGTGCAGCGCGGTTCTTCCGAACAAATTCTATTGGATCCCCATGTGCCCAGGGCGGGAGCTCCACGTCGTCTACTCGGTCGAAATTCTGCGTAGTTCCCAGATCGAGATGCTTATGATTCTTCAGCCATTCATCTGCTGGCAGCGTGCAGTCAAAGAACTCGGGAATGAGTTCCTTCACATCGGTATGATTGGACACACAACCGTCCCAAGTCACCTTGATACTACGGAACAGGCGGTCCGGAGCATCAAACTTGCCACTCTGAAGACACAACATGCACTCCGGAACTTTCCGAACCAGGAAATATAGCACGTAACCGGGAGTGGAGTAGTGAGTACCATACAAAAACGGCGGCGGCATTCCTTCAGCTTCGTCGCCACGAGGCATCACTTCGTATCTTGCTTTGAAATACTCGAGACGTTCTTCATTCAGCGCCCCGACAGGTTTCGAGAGGTCTCGGAACACTTTCGGATCGCCCAGATTGAGGTCCGAATTCGTATAGTCACTCAGAATCCATGGGAAAACCGGGTATTGGGTCAGATCATTGCGAGTCCGACCTGACGCATTATTCAGGAATTTCAAGTATTCAAAATTTGAGAGTTCTCGACGTTGCCACTTGCGCATCATATACTGCAGATCTTTACGACGACAGCGTTGCAGCTCTGGCTGGCCCACCATGAGGGCGTAGAAGTCATCACGTTCTTTTCGAGTTTGAAACGAGAAGAAAAAGCTGTCGCCATTTTGTAAGTAAATTTCCAGTCCGATCTGTTGCAGCAAGTAGCGGCGCTTGTAGACTTGATCGATGTTGGTATATTCCCAGTTGAGTACTGGATCAAACACGTTGTTGAGCGATGATGGCTGGAAATACAGACGCAACGTTGTCAGCATAAGACAACCGGGAAACTTGAGCAGTGGCTCGATGCGGTTCGCTACACACCCCGTTTCCATCAGCAATCTTTCACGAAAATCAATCAACAAACTCGGATCGAACTTGTCTGTCATCCTGGGTGCCAGAACTGGAGCTAGAAGTGTTTCTTCCTCTGTTTTAATGAGCATTCGTCGTGGCAAATTGGACACTTCGAAGATAACGTGAATACTTGCGAGAAATGCCTCGTACGCCACATGTTGCAGTGTGAAAATGTACTTGGCCGGCATTTCCCCGTTCAAACTGCTACTGCTGTTGCTTCGGATTTCGCTGTTAGGAACTTCAATTCCTTCTGTTGTATCCTTGTAGATGTATGGGTGGTCGATGCCTCGTTCTCGCATTTCAATTACTTGTTTCGTCTGGAACGTCAAATATAATAATGGTGTTTCCTCGGTCTCAGTACCAGGGGCTTCTGGAATTGATGAAGGTTGCAAAAAGCACTCAGTCACAGGCTCAGATACCATACAGCGGAATGGGAAGCGTAGAATTGGCAATAGAAGATCATGAGGCACGAAAAATAATCCACGAGTACACACTTTGATCCTGCCGGATACTTTGCGGTGCGTGAAGGCGCTCGGCTCCAAATATCGGCACGCACTGTGATCCTGTTGGTGCAACGTTAGCAACTTCAACTCGGATCTCAAAGTTTATACTCGATATAAATTGAAAGAAACCACGTACGTCCAGGAAGAACTCGCCGTCCTCGAGCAGCAGCAGACTGAAGCGCGTCGTCTGGGCATTCTTGTTGCTGCGACGCCGTCTATGCATGATGGATATCCCCTTTCGTGTGTCTTGAGGCGCTTGAGATCGAGCAGGGGGCGATGAGTCCGTACCCACCGTAATTAGGATGGATTGTCTATATTGATATTCTTTACGAATGGCGGGGATTCAGTGCCAGCTTGAAGAAATCGGCAAAGCTGTTGAAAATTGTTATCGAGTTACCAGTGACTCGATCTCGATGAATGACTACTTCTTATTTACTTGTTTACTTATTTCTCCCTAGAGAAAACAATTATATGTTTTTGGATACATGCAATGGTACCCGGCGGCAGGTAGACTGCACTGCCTTCTCAACAAACGGCAGTGCAACTATTCCTCCTGTCCGACTCGACGGATCCCAAAGTGGCGATCTCATGCATTTCCTCCTCCGGTTCGACTTCAGGTACTGGAGGCAACATACACGTAGGTGCAGTCGGAGCCGAGCTCGAGCGCGATCGGAGTGGGGGCGTGTTATTGTTGCATTCCCCCTCCCCCACGTACGTCAATCGGGTGAGTGAGTGCACCCAATTGCGCTTGGAGCTCCTGGTATCTGCGGTGAAAATGACGCGTTCGCCATTGGCTTTAATGACGTAGAACATCAGTCCAATCTGTGAAGGCAGCGAGGCGCCGAAAAGCGCAAACTTCTTTTGCATGGAGAGGGCCTGGCAGTCCTGTACTCGGAGAATGGTAAGCTGCGTCTTCATGCCAGTGTTCTTCGCAGCATGCGCTGCTGAGCTGTACATTTGGAGTCGGTGGCCTCGCAAGAGGCAATAGTACCGTCTGTTCTGGAAAAATGGAGCGTTCACAGGCAAGCTCAGGAAACCCTGCTCCAGGATGGTGTCCTCAGGCTGGCCGGCGAAGCGAGACTCGCGGTGAACGAACTGCTTGGCCAAGGTTTCCATCTCGTTGAGCTCTTCTGCCGAGTAGTGGTACTTGGCTTTCTCTTCATCAGTGTATTGTGGTCGCTCGAACTCCTCGGCATTTTTTTCCACGAATCGGACGCGACGGTGCTTGCCGCTGTTATCCTTAAGACCCATGGCTTCGATGTACGAGCTCCACTTTACAGCGAGTGGTGATTGCGATTTCTTAAGACTGGGAGCTAGAGGAGACACAGGAGTAGCACGACGAGTTACGGAAAGACCAAAAGGCGCACGGCTAGCCTCGCTCTGTTGCTTCTGGTCCTCAAGGCACTGATCCTCCTCGTCGCGGCTCATATCGAGCCACTTCTTGAGATGCGAGCGACGCGATTCACGGCGCTGGTTCTCGCATTCGAGACGTCGAGCTTCGCGGATAAGGCGCATGGTGGTATGGAAGGAAATGGGTCTTTCTTCAGTGGCGGAAGGAGACTGCGATCGGCGACTGCGATGCCCGAGTGGGTTGCGGAGAGATGCGGATGCGAGACGGGTCTATCCTCAGTGTTGTATGCTCGCGGTGGCTCTAGCAGCTTTCGATGCTTGACCCACGCTGACGTTTGTTTCCAGTGGTGTGTGTCGTGACGAAACGATGAATGAGGCAGACCAAAGCCCAAGTCGTTCGACTGCTGTTGAAGAAACCCGGAAGATGCCATACAAAGATCAAGAGTGAGTCCGTGTCTTTTTTGCGGGACTCAGCGTCCCACTCTGGTCCCACATGCTCAGATATTTTTCCATACTGGAAACTAATACCTTTCCGAACTGCTGAATGAGTTTGAGACAATAGTTTTAAAAACAGGTTTACTAGACCTTCGATATTACATGTCATGCAAAATCATGATGGGTTAGCTCGAAATGATCTCAAAGCGGAGCCGACCATAATTACCGCTGAGGTAATGCACGCACGCTTTCGGTAATCCTGAATAACTATAGAGCAGAACCCAACACCGTTTCATTCTCCGTTCATTATTTCCTGTCGTTCAGACAGGAAATAATGGAGGCGTTTCGAGAGTGTTTTTGGTGCTCTCTTTACATGTGAGCGTTTCTTTTTATTTTTGGCCAATCGCAGCACCACCCAACATGGATACAGATCCCACGATGGGACACTACATGTAGTACAGTACTGCACCCTGTTTTCGCGGGGTGGGCCATATAGGATTTGCAAACACATCATGTTTCAGCTCTGAAACCTGAGGCCTGTTTGCAAAAGTAGCATTATATCCGGAAGTTTATTAAAGGTCCGAGGGCGCAAAAACGGGTGCACTACTGTACCGTTATCGTTTTTATGCTATTAATACCAGTATTTTATTTCGTCACTCTCAAGGCAAACGGAAGACAAGCTTGTGGTGAAGTTACTGGTATATTTACACCCTAAGCGTGTCTTCAGAAGTACTATAGTTTCTGGTTTGATGAACCCCTGACTCTATCGGACTCCTTGTCACGCACTCCGACTCGGACTGTGTGTTAAGCCAGATCTGCCAGGTAAGAAACCGCAGATCAAGGGGATGAGTGTCACACACATGGGTTTTGCTGTGGCGCATGTCGCGAGAGGAATCAGTATCGTCTTAATGAAAGCTAGTCAAACCACTAACTTCAACAAAATGTTAAGCTCATCCATGCAGCCCACCATCTTCAATTCTGAAGTGGACGTTATCTCCAGGTGCGCTACAAAAGTCTTGGATCGGATGCCTACGCTTTTGATTTCCCGCTGTGGATATGTTTGATGTCTCTGTGTATTGGAATATGCCAAAATTCACCACCAGAATTCTAGACCACAATGCACTGGTTTGGTAGCTCCATTATGTATAATCTTCTAATAACCATAAACGCACTTGTCGATGGTGACTGTGGTGGTAACGGAGTCCATCGTCGCTTCCAGCCACCACTCAGTCTAGATGCTAAGGACGCTCGTTAGATCAGCATTGCTATTCTTCAGAGTCATTATGGCGCTCTGCTAGGTATCAAAAAAAATACTGGCAGGACTTAGATCGAGAAGCGAGTTCATCTGGAGAAAATAACGTAACTCTAAACGCGGTCGCAGTTAGTTAACCTTAACGAACCTCAGCACAACTTAGATGCATCTGATCGATGCGTTCGTACTCGCAGTAGCTCTAGGACACTATTGCACTGATATCACCGTACGAGGTCCTTAATTCTAAGAAAAAAACTTTGAAAATTATGGTTTTGGAACAAAACTTATTTCTAAATACGATCTTTCAAATTTAATTTTTTGGATCAGATTTGAATCCGAAGGACGCGCCATTTTTTCGGATGTTGTCACCTCCGCCGCCACCACCGCATGATCTGGAGCCTGCTCTCGGTCCCATTATCATCAGCCACGTCAACGCCGGTGTCGAGTTCATCGACGACCTCGTACGTTCTCCACCCATAATCTGTCAAATTTAATGCATCTAACGCAATCACCACCAGGCCAATGACGACGAGCGCGATGAACTGATAGAACAGATGAATCTGCACGGAAACTCGATCCAGTCGATGGACGGCCTGGAAGCTTTCACTGGGTATAATACGTAGACTGGCAGTTGCAATAACAAACGGAGAAAGCTCACGGGTGTTTGCCAACGCTGGTAGATTGGTGGAACTCTGTCTGTCGAGCAATTATATTGAGGAGATATCGTTCCATGCACTGCAGTCGTTGGTGCATCTCCGCGTGCTGGACTTGTCGGCTAATAGGTATCTCGATACGGCAATTATTCCTATGCGTTTTCAAGCTGTAGCTGACTTGATATTGCAGCATTTCATCTACGCTTGGATTCCCACAACTGCCACGTCTTGAGGAACTATCCATGGCTCACAACTGGTGCGTTGGCTGCATATGTTGGCATTCATGAGCTGCAGCTTAGTTGATACTGTGGTGTTTATTGCAGTCTGCATGGCTTCAACGGTCTGACGCGCCCCGTTAAGTTCCCTAAGCTGCAGTACTTGGATCTACGAGGCAACGAGATCTCAGAATTAAATGACCTGGCCGTGTTGCAGAGACTAAAGGTGATTAGCGTTTGTAGCTCAATTGGCTGGGGGCTTCAGCGTATATTAACGTTTCATATGACACTTGACAGCGACTCTCTCACCTCCGACTACAAGCAGCTAATGGCGACCAAGCCAACCCAGTATGCGACCTGGATGGCTATCAGCATAACATTATAGAGGTCTGAAGCGAGCTGTAAAGGCGGTTGGATGATCGAAATGACTGACAAGCTCATGTTTTTAGATGCTACCAAGGTTGAAATTACTGGATGAGGAAGAAGTCGAGTTTTTGAAAGAGATGGGCAGTCTACACATGCCAAAGTATCGCTCACTAATGCGCCGAATCGTCGAAAGCAAACGGAATCCAAGTCAAAATCCACGTGATATTAGACGAGAGCCTGCAACGTCGGATCTACACCGACAAAATCGATGTTTCAAGAGCCAAAACAATAGTGAACGAGGAGTGCTGCCTCTCAGTGTGGACACAGAAGAACACCCGCAAGACGGAGAGAAGAAGGTGTCTGCAGCTTCGCCCCTTCCAGCCACCGTTGAATCTGAAGACCCTAGAAGGCAGTCTCAACAGCGCATTATCCTGAATGATACCAGTACAAACACCAGTGTGGATCTGGAGAAGGACATTTTGAAGCGTGAACAAGTCATTGGACAGCGAGAGACTGAATTCTTAGAGAAGGAGAAGGCTTTCCTGACAAAGGAGAATGAGTTTTTCGTTAAGGAGAAAAGCTTGCTGTCGCAGCTTGCTGATCTTCAGGAAAGGTTAGAGATTGCAGAGACCCGAGCAACCAAAGCGGAGGCCACTGTGATGGAAATGTCGAGTCGTCTACTTCAGAAAGAGAAGGATCAAGCTGATGAATTTATGACTTCTCAGTCTCAAACAGAGAAGCAGTTAGAGTATGAAGCTACTCTTACTGCACTGAAAGGCTCGCATCAACAGGAGATAGAGCGTCTCAGTGCTGACAAGGATGAGTTAGAGAAGAAGTTTACAGCACTGGAAGCGGATTACACAATAGTAACGCAGAGATTTCGTGAAGCTGAAGAACGTTTACAGCAGAAGATTGTTACATTGGATAAAAGTGAGAACAAGGTACAGGAGCTTACTGGAGAGTTGGAACTTGCCCGTAAAACACACGAAGCCATCGCTACCCAGTTATCAGATGAAGTCAAGTACCATAAAGACCGCGTGGATCAAGCTGACAAGCGCAACAGTCAACTGGAAAAGCAAGTGACCGAGTTAAAGACGAACGTTGAGACTGTTTACAACAAATGTATCGAGAAAGATGAAGCCATTCAACAATTGAAAAAGAGTTTAGTCGCTCGTCAAGATGAGATCGGCACGCTAAGATCTCAACACGAAAAAGATACTGAGCGTCAAGACAAGTTACAGCAGCAACAACAAGATCTATACGAACGTCAGCTACAAGCGTCGATCATCCAGGTAGAAATGGAGTTTCGTAAGGAGTTTCAGCAATCAGCACAAAAGTTCCAGCTATTACAACGTAAAAACCAGGAACGTATCAAGGAGATCAAGCGCGTTCAAGAGGCGTATCAAGTGAGTCTCCAACGCGAGGCTGCAGCAAAGGCCGAGATCGAGAAGCTTGAAGCCATTCTAGCAGACGACAAGAAGAAGTTGTTTGTGGAGGATTCTAAGCGTTCGGATACATTCAAAGCAGAAATCCGCGAGCAAAAAGCCAAGCGTAAAGAACTGGAACTACAGCTTCTAGAAGAGCAGAAAAAGTCTGCACAACTGGCTGCTGTAACTGCAGAAAGCGACGAGAAAAGGCTTGAAAACGAGCGACTTCGAGAAGAGATTCGAGCTTTAGAAGAACAGCGCGAGTCCTGGAAGAAACTGGAGGATGATCTACGTGCTGCTCTTAAAGTGAAAGATGTTATGCACGCTGATAAGCTACGTCAGATTAAGGAGCTTACTGACAAGATTCAAAGCGCTGAAGTGCAGTTTAATGAAGAGATGGCAGAGTTTCAGGCCCAGATTGAAGACTTGGAGGCTGCGTTAGATGAGAGTCTTCAGAAAGCTGCTGAAGAAGAAGTGAAGAACGAGAAGCTCAGTGCTAAGATTGAGACGTTGGAGAAGGATATACCCAAGAAGGAGGAGCAGTTAACCTCGCTTGGAGCTGAACTGGAGAAGAAAGTGTCGGCTCTGGAGTTTTTGGACCAAGAGATGCAACGCATGCGAACTGTTCTTGAAGATCAGGACAAACTTTTCCAAAAGCGAATGCAGAAACATATTGAACAACAGCGTGAAGAAGTGGAGCGTGTCCGAGCAAGTGCAGAAGAGGAACGAGAACATCAGCTTCATGGGTGGGAGGCTGAGCGAGGCGAGATGATGCGTAAGTATGAGATTCTGGCAGCTGAAATGGAGAACGTAGCGGCTCATAATGCAAAGCTGCGAGTTGCGTTGGATCAGGAGCGTAGGAAGACAGCGCAAAATGATCGAGATATGAGAATTCTGTTGGCGCAGATTGATCGCGAGCGGCAATCGAAGAAAGAGAACTTACGACAAATTAAGTCTCTTTTCGAGCAATTACAACGAGAAGCGTCATAGTTTAATATTAAAATGAGTCTTCGTCGCTTCCATCTTCTGAAAAGTACTCGAGTTCTTCAGATTCAACTTCCTCCTCGCTCACATCGGACTCACTTCGCAAAGCTTTTGTCTTCTTCGCATCCTCTTTAGTTTCATCCTCACTCTCCTTTTCAGTTGCAATTGCAGGCCTTTCATGATCACTTTCATTTCCATGTGAGTCCTCATGTTCATCTTGATGCTCTCCGTTTGCCGTAGCACCTACAGTCGTCTCAGCTTCATTCTCATCTCCGCCTTCCTTGTCGCTTTGAGCTTCACCTCTAGGTGGCAACGTTTGGTGTTCATTCGACTGTGAAGCTTCAGCCACCGATTCTTCTATAACGGATTCTTCCATCATACTCTCTTCTAGCCCACTATCACCGTCTTCCATTGCATTTTCAGCCTCACGAGTTGTTGTCAACGATGGTTGTCTCTGTTCATTCTCGTTTGCATCCATTTGTGGTGTTTCTGGTAGATTCTGTACCAATCGATCCAGTAGCCGCTTCAATTGCGTCTCATTTACGACGCCTGGAGCCAAGAATCGACCGTTATCTTGCTGTAATTGGCGAGTGATCTGCTCCGTTTCTGATGTTCGTGTAAGCATCGGGAGCTCTACCACGTGCAACTTCCTGGTAGGAGGGGATGCACCATTGCCATCTCGATACACATACAAAGACGTGGAGCTCTCGCCAGTAGCATCCACAACACCCTTCAGATCGTCTTCATACTCGAGCGCTAGCGTCGGGATCGGCGCATACTTGAGTCCAAAGCGGGTGGGTACGATCATTTACTTTAGAAGTGCGCAATATTCGTGTCGTTTCGCGGTCACGTAGGCTACGATAGGAGTACACTTTGTGTACCCTTTCATAACGCAGTTTCCTGGGAATTATAGTCACTACGTCGACTATTTATGGCTTCTCATATGCACAATACGCGGCTGTAGCGCTCCATGATCGCCTAGCACCTCGGCATTTAGTCATCGTCCTGCATCTACAAAGTGTAGCCATCTTCCAGTAATGGCAACTGTGCAGCCAATCTCCTTCGAGAATCGTAACCCTATCGAGCGGGTTACATTCCGCTCTGAAGACCTGACGTGGCACGGCAATTTGCTCAACTTCGCGGGCTCAGACGACGAGAGCTCCATCGACTCGGACGCTGCCTCTGATTCCGACGTGTCTTCGTCAATCTCGTCCTTCGAAGCGCCCTCTTCTAGTGATTCCAGTGACGAAGAGAGCGACTCGGAATCAGATTCAGGCTCGGAGTCCGATTCATCCGTCTCAGATCAGGACCAAGTGGACATCGTTGACCAACATTCATCCGACGACGAAGGCAGCCGTCCACCAGAGTCCACCTTCTACCGTCATCCCTCTTTGACGCTGACGGGGACTGTATTGGACGCTGTTGCGGACATGGCTCGCACCGACAATCTTGGCTACATTGCGTGGCTCGTACCCATTACCGGCATCTTCACCATGCTCGGTACCGAATTTCTGGCCTGTGTTAACCATTTCACATGCTCCGAGAACTTCCCAACTTTATCGTACGCCGCCACGTTCCGACCGGAAGCTTTCGCCTTCACTGGGGGCATGTGTCTTACCGCCATCTTCATCTTTACATCGGTCGTGCTCTTCTTCTGGTACCTGCGACTACGAATGCAGCGAAGCTCGGACGAGCAAGAGAACACACCGAAGCAATTAATGACCGGATATGCTTGTCTCGTGTCTGGAATGACGGCAGCCATCTCGCTCTTTGGACTCGCAGTAATGGATATGCGCAATTATCATGACGCGCATATCAACTTCACCATCGCCTTCTTCATCGCGGCATGGGCTACAATGATTGCGGTACAAATAGCGAGAAAGAATGTTCTTCATGAGGACGAGAGCGCTGAAAAATCGTTCTCGACGGATAGTCTTCTGGTTGTACTGCGTCGTCGCTCCTTTTGGCTCTCGCTGCGTCGTTGGAGAAGGCTGGATGTGTATACAGCGTATACGCTCGGTCAATTGCTGCTTAATACTGGACTGGCGTCGACGTTCTTGTGTAAGTTTTTGATTTCTCATGATATCTGATCATTACTGACTGTATATTATTTGTTTTCTTTTTAGTTGGTTTGTTTTTCCTGTGCGCTAACGGTGTGTGGCCAAACCCGCTGGGTTTTACTGCAGTTCAAGAAGCCTTTTTTGAAGCTGTAGCCATTATGTGCCAGCTTCTCTTTATGGGTACATTTTCTTGTGAGTTGGCAAGACTTGCTCGACTTGTTGAACACAGTGACTACGCAGAGTTAGAGAGGACTGAATAGCTACAAATCAATTTGCATACTACCATTTAGAGCATGCTCGCTTTATCTACGCCTGCTGGTTAAGGTATTCGACGAATAGGTCGCCGATATCAGCAACAGCGCATGGTCGTAGCCGCGTGATCTTGATGTACTGACGACGGTGACGACGAGCTTCAGCCGTGGACAGCGGACGAGTGAGTCGCAGCTCGTTCTTGACAGTGTGTGGTGGCACTCGCAGACCGTCAGCCACTCCAGCATCGCGTTGGTGAGTCAATAATGCCTCCACTACAGCGTTCGTGACTTCATCCAGGGCTTGAAGGAAGCTCGTCTCCGCAGCAGGTGCAGCCTTGGTGGCAAGACCTGCCTTCACGGTCTTTCCGAACCGAATAGCGTCGGTGATGGCGTCCAGCGGTATTCCAGCCCCATCTACAGCAAAGTCGTCCGGAGTCAGGCGAAATAAGGGACTGTCCCATCGATTCTTGTCCATTGGAACCTCGAAGCGAGCCGCAAGCTCTTGCAACAGCTTGGGGTCAAGATTTTCCTCACTCGCTGCGTTACGCTGCAACGCTATCTCCATCGGCGTGTCCACATATACCTACAAGCATATAAGGTATTAGTGCACAACTCTAACGCTAACTGGAACTCTAAAAGAAATGCGTACCACACAGTATGTAGTACTCTCTGCTTTAGCCTTGCAGAAGAGTTCGTATCGCTCTCCTTTGGTGTAGTTGAGAGCATCCAGCACCACTATCGTCTTGGTATTCACAACCTTCTCCACTGCAGCTTTCAATGCACTCCGAGTGTTCTTCTCCGCTCTACTATCTGCAGTCAATTAGAGTAAGAGGTCCGATGAGTCGAGTATTGTGCTCCACCCATTTCAGTCTTACCGGCGTAACCCTTCGTCTTGTCAACATTGACTGTAGCCGGTGAGATGCATAGGACATCTTGATCCGGCAATTGGCGCTTTAGATGGCCTACCAACGCTGTAGCCACCGTTGTCTTGCCAGCCGCAGGAATCCCGCACACAACGACGAGAGGCATGATGGAAAACGCACTTGGCTGTTGTAGCCATCTGTCAGCACAAAATGTAGCCATGTGTTAGCCAGGTGGGGGGATCTTGACCATGTTGAAGCTGTCGGCAACAAGAACCGGTCATTGCTGCTGATTTACCAGGTTTCTATCCACAATCGAGAGTGGCGTTTCCTCTGCTTGGACAGCAGTAATTTTAGCTTTGTTCCTTCCATCCAGGGGACGTCAAGCAACTCTAAACAACTACGGTCAGGCTTCGAAGCCATCTTGTTCGATCTACACTTGGCTACACCATTCTGTCCATTGCAGCAAGTAGCTCAGGCCATGCCGAACTCTACGGGTAGTGAACTTAACGTGCTGCTGCGTCATGTACCCAAGATCGTCGTGTCTCGCTTCGTCAACAACCCAGATCGACCTCGAGGACCCGAGAGCTCCTCGTTCCTCGCTACTGTGGCTCTCTTCGACATCTCTGGGTTTTCATCTCTCGGTAGTCGACTCAGCGAAGATGAACGTCGACAGAGCAGAGAAACCAAAAGCAATAATACTGAAACAAAAGTACAAACTGCAGCAATACAAGGACAAACTAACCGACCGCGTTTATCCAGTGGAGCACGCAGTAGCAGTGTAACAGCTCTCCATAGTGACTCAAAAGTATCCAAGTCGAGGATTTCTCAACCAGTACTATTGGCGCTACCAAGTTTTATCGGTCCTACTGTTGGTAATATATCCAGTCGAAGCTCACGAGAGTCAACGAGGTCGTTGAAAGACTACGATGATAGCAGTTCGGAGGAGGAATGTCTTAGTCCAAGTGATATGATGCGCCAAAGACGACAGAGTAGTGCGTTATACTCATCGTTTACTACCAAGACGTCAGTAGCGACACAAGGTATCGCAGTCGAGACACTAACCACGACGCTAAATAAGAGTCTGGAGCCCGTAATTCGAGTGATTCTGAAGCATGGAGGAGATATCATCAAGTTCGCAGGTGACGCTCTTATTGTCATGTGGGAGACTGAAGCTTCACGCGGTAAAGTTACACCAGCAGGAGAGCTGGTTTATCGTGCAGTTTGCTGTGCTTTGGAAGCTTTACATGCACTTGAGGGTACTGATACCGATACTAACGAGCAAGAAAGTGAACCCTCGCATGAACAGCTACTCGGAATGCACGTGGGTATTGGTGTTAGCAACATGACAGGAAACCACGTTGGTGGGGTATTAAACCGGTGGGAATTTTACCTTAGCGGAGATGCTAACAGACAGATGAGTTTTGCTGAGGAAAGCGCGAAAAAAGGTCAATTGGCGCTCTCTCCTGAAGCTTATGGTGCTCTTGAAACGCGGTTTGGAACATTACCGGAGTTAGATGTGGTTTGTCATGCAAGTGGGAATTATCTGATACTGGAGATACCAGGAGAGCCTTCGATATCTGTACCGTATCGCCAAAATACTGCAACTGTACCACTAGAAGCGAGCTCCGACTTGATCGGGTTTCTGCGATGTTACGTACCTGGGGCGATTGTATCACACTTGCAAAAGGGTCTTGCTCTTACTCCCTGTCGACTGAATGTCACCGTTGCGTTTGTGAAACTTGAAGGCGTAATCGAGATAAAAGACGCACAAAAGCAGCTACAAACGATCCACCAGAACTTGTGTACTATTCAAGAGTGTGCGTACAAAGCACAAGGTATGCTGCGTCAGTTCGTTATCGATGATAAAGGAGCCATCGCCATCGTCGCTATTGGACTTCCTCCGTTTTTCCACGAAAACAACTGTAAGTGTTATGCTAGTGCTCTCGATTTACAACTTAAACTAACCTTTTACCTGTTTGGCAGCTTTTCGAGGCATTAAATTCGCATCTCAAGTTTTGGACAGTGGAATAAAGGCATCCATCGGGTATGCAGCGTCAATATTACCAAAAATATCATTTGACTAACTTATATTTTTCTATAATGCAGGATCACAACAGGTTCTGTATATTGTGGTTCTGTTGGGAGTAGTGCTCGAGCAGAGTACGCTGTTGTAGGAGATTCTATCAACTTGGCTGCTCGGTTAATGTCTGCTGCTCCTGTGGGTGAAATTTACTGTGATGATCGGACTCATAAAGAGACAAAAGGATCGGTTCATTTTCGAGATACGCTCGAAATGAGTGTGAAAGGCAAGACCAAACCTATTCAAGTCTTCCCTGTGCAGCAGTATTCACAAGCTTCTGAAGCAGTCGCCACTTCTTCATCAGAGCCGACGTGTCCAGCACCGTACAGAAGCAGCGAAATCCTAGACGCAGTGCCCCTTTTCGGCTCCATTCCAAGATGTAACATCAGTGATACGAACGCGCACCGAGCATTAATTGTTTGTGGAGACAGCGGCACCGGTAAGACTATGCTGCTGAATCATGTGGTACAGCGACATTCTCTGCTTTGTTTCAAGGGAAATGGTGACAGCATGGATACTGCCGAAGATTTCCACTCGTGGAGAAATATCGCGAAAGCTATGGCTACAGTCATGGTGAAATCTTCGTTGAACAAGGCTTCATTGCCAAGAATTGACGTGGCTTCTTTGACAATACATCGACCAAGTCAACATGGGCGAGCTTCAAGAACGAGTACACTGACAACTCATAACGAAATCAGCGACAGTGAAGCCGACCTTGACAACAGCTTTAACGGACGCGTAATTGACTGTGCAGTGGACACAACACCACAGCGTGTTACAGTCCTGGACTATTTGTTACTTCACCAAAAAGTTACGAAAGAGACACTGAAAACTCTACGCCACTGGTTTCCATACGACGACACAGGCACGACTGTAGAGCCTACTGCTGAAAAGGGAGAAGGATCACTGAAATCCTTTCGGCAAGTGATGTTCTCTATGATTGCTGTAGTCAGCGCTGTAAAGCCTATCATGTTGGCTTTTGACGATGCTCAATGGATGGACAACCGAAGCTTGAGTCTTGTACTTAAAGTCCTCGAAGAATTACCAAACGTGTATTTCTTTATCACGGTACGAGGCTTATCTTCCTCGAGTGCGAGGTCAATGCTGCTCGCTCTAGTCATGAGTCTCCCCAGTGTTGATACACGACAGATGAACTGCTTTACATACCAGGAAACGAGTCTTTTCTTGTGTCAACAATATCATATCACCATCATGGATACACAAGTTCTCAACTTTGTATTTGAAAGAACAGAAGGCAATCCTGGATCTCTCATCAAGCTCGTAAACTTCATGCTGGATGCC
[truncated: 94,942,850 more chars]
