# Supplementary material for: Genome Analysis of Phytophthora nicotianae JM01 Provides Insights into Its Pathogenicity Mechanisms
Source: Plants (Basel). 2021 Aug 6;10(8):1620. doi: 10.3390/plants10081620 (PMC8400872; doi:10.3390/plants10081620)
Supplement: Supplementary file 1 [file plants-10-01620-s001.zip › Table S1. Genome accession numbers and gene names for all proteins included in this study.xlsx]

## Sheet: Sheet1
Table S1. Genome accession numbers for all genomes included in this study
Achlya hypogyna	Albugo candida	Ectocarpus siliculosus	Fragilariopsis cylindrus	Hyaloperonospora arabidopsidis	Phytophthora capsici	Phytophthora cinnamomi	Phytophthora infestans	Phytophthora nicotianae Race 0	Phytophthora nicotianae JM01	Phytophthora nicotianae BL	Phytophthora nicotianae Race 1	Phytophthora parasitica	Phytophthora ramorum	Phytophthora sojae	Phaeodactylum tricornutum	Pythium aphanidermatum	Pythium arrhenomanes	Pythium insidiosum	Pythium irregulare	Pythium iwayamai	Pythium ultimum	Pythium vexans	Saprolegnia parasitica	Tetrahymena thermophila	Thalassiosira pseudonana	Thraustotheca clavata
Gene ID	Gene ID	Gene ID	Gene ID	Gene ID	Gene ID	Gene ID	Gene ID	Gene ID	Gene ID	Gene ID	Gene ID	Gene ID	Gene ID	Gene ID	Gene ID	Gene ID	Gene ID	Gene ID	Gene ID	Gene ID	Gene ID	Gene ID	Gene ID	Gene ID	Gene ID	Gene ID
JNBR01000163	LGTM01000001	FN649726	KV784353	JH597776	ADVJ01000001	LGSJ01000001	NW_003302556	NW_002477076	in this study	NA		NW_008634126	DS568573	NW_009258115	NC_011669	KE463865	KE465639	BBXB01000001	KE476611	KE482498	ADOS01000001	QLOC01000001	NW_012156395	NW_002477076	NC_012064	JNBS01000001
OQR80946.1	CCI11221	CBJ48339.1	OEU22177.1	HpaP802234	estExt_Genewise1Plus.C_10108	e_gw1.8.714.1	XP_002902482.1	KUF91305	PN05846.t	BL_GM002547	g9004.t1	XP_008915750.1	44367	XP_009524490.1	XP_002179238.1	EPrPA00000016725	EPrPR00000013485	GAY06407.1	EPrPI00000016533	EPrPW00000017574	PYU1_T002632	EPrPV00000016102	XP_012208636.1	XP_001007759.2	OQS05079.1	XP_002289205.1
OQR81014.1	CCI41647	CBN80296.1	OEU23107.1	HpaP802519	gw1.8036.1.1	fgenesh1_pm.10_*_130	XP_002896775.1	KUF99358	PN01218.t	BL_GM005549	g747.t1	XP_008904900.1	45883	XP_009513921.1	XP_002184623.1	EPrPA00000022319	EPrPR00000023908	GAX98274.1	EPrPI00000017556	EPrPW00000017736	PYU1_T002125	EPrPV00000018962	XP_012195011.1	XP_001032358.2	OQR89707.1	XP_002295206.1
OQR82962.1	CCI45419	CBJ28412.1	OEU08180.1	HpaP804375	fgenesh1_pm.C_scaffold_8000214	fgenesh1_kg.28_*_26_*_Locus2565v1rpkm81.45	XP_002901643.1	KUF91592	PN13345.t	BL_GM000113	g8731.t1	XP_008906652.1	71670	XP_009519586.1	XP_002182951.1	EPrPA00000022740	EPrPR00000023115	GAX94036.1	EPrPI00000016753	EPrPW00000020390	PYU1_T003350	EPrPV00000021277	XP_012200383.1	XP_001012724.2	OQS04913.1	XP_002289839.1
OQR83320.1	CCI46356	CBJ31859.1	OEU09540.1	HpaP804962	estExt_Genewise1Plus.C_230143	fgenesh1_kg.50_*_5_*_Locus2408v1rpkm88.10	XP_002997377.1	KUF94172	PN02536.t	BL_GM009260	g6158.t1	XP_008902781.1	43378	XP_009534257.1	XP_002178954.1	EPrPA00000017427	EPrPR00000015670	GAX98635.1	EPrPI00000015651	EPrPW00000017704	PYU1_T009049	EPrPV00000015693	XP_012208775.1	XP_001033134.2	OQR88690.1	XP_002296386.1
OQR83875.1	CCI10313	CBN78089.1	OEU08987.1	HpaP800427	estExt_Genewise1Plus.C_120142	e_gw1.3.209.1	XP_002897020.1	KUF87273	PN06250.t	BL_GM001798	g12148.t1	XP_008892864.1	72416	XP_009526514.1	XP_002181891.1	EPrPA00000021903	EPrPR00000019375	GAX92301.1	EPrPI00000017514	EPrPW00000015801	PYU1_T013658	EPrPV00000018505	XP_012199273.1	XP_001024853.2	OQS02178.1	XP_002286877.1
OQR83890.1	CCI49052	CBN77093.1	OEU13767.1	HpaP800463	estExt_fgenesh1_kg.C_470021	fgenesh1_pm.3_*_199	XP_002896974.1	KUF89956	PN05608.t	BL_GM005454	g9992.t1	XP_008892963.1	71742	XP_009526440.1	XP_002182326.1	EPrPA00000014153	EPrPR00000014986	GAX92109.1	EPrPI00000017744	EPrPW00000025456	PYU1_T008684	EPrPV00000019747	XP_012199369.1	XP_001029700.1	OQR92852.1	XP_002291094.1
OQR83902.1	CCI50078	CBN79571.1	OEU12936.1	HpaP813633	estExt_fgenesh1_pg.C_220058	fgenesh1_kg.8_*_55_*_Locus2329v1rpkm91.19	XP_002997211.1	KUF92873	PN06363.t	BL_GM005454	g7508.t1	XP_008903478.1	52022	XP_009516211.1	XP_002179677.1	EPrPA00000019446	EPrPR00000016942	GAY01775.1	EPrPI00000021836	EPrPW00000019867	PYU1_T010843	EPrPV00000018146	XP_012199368.1	XP_001019725.2	OQR92026.1	XP_002290563.1
OQR84094.1	CCI40242	CBJ31774.1	OEU22151.1	HpaP801507	estExt_fgenesh1_kg.C_140375	fgenesh1_kg.51_*_33_*_Locus2456v1rpkm85.69	XP_002908651.1	KUF87694	PN02112.t	BL_GM005644	g11844.t1	XP_008912671.1	78817	XP_009519788.1	XP_002179555.1	EPrPA00000020396	EPrPR00000019464	GAX96776.1	EPrPI00000014484	EPrPW00000019159	PYU1_T003235	EPrPV00000015881	XP_012200731.1	XP_001019348.2	OQS02832.1	XP_002286418.1
OQR84459.1	CCI47435	CBJ29346.1	OEU08112.1	HpaP802554	estExt_fgenesh1_kg.C_150734	fgenesh1_kg.11_*_72_*_Locus5701v1rpkm29.19	XP_002895422.1	KUF90460	PN14726.t	BL_GM006669	g9602.t1	XP_008908775.1	75150	XP_009530736.1	XP_002180050.1	EPrPA00000013934	EPrPR00000021488	GAX97028.1	EPrPI00000013795	EPrPW00000014225	PYU1_T013162	EPrPV00000017580	XP_012200496.1	XP_001019203.2	OQS05226.1	XP_002291544.1
OQR84990.1	CCI48098	CBJ31362.1	OEU12882.1	HpaP808252	estExt_fgenesh1_kg.C_220004	fgenesh1_kg.9_*_30_*_Locus4730v1rpkm37.57	XP_002900470.1	KUF96900	PN13455.t	BL_GM001760	g3359.t1	XP_008915234.1	50268	XP_009533313.1	XP_002176407.1	EPrPA00000019334	EPrPR00000015585	GAY02184.1	EPrPI00000017695	EPrPW00000017645	PYU1_T000214	EPrPV00000017198	XP_012202898.1	XP_001012410.2	OQS05042.1	XP_002289232.1
OQR85456.1	CCI44680	CBJ33088.1	OEU16843.1	HpaP801500	estExt_fgenesh1_pm.C_90138	fgenesh1_pm.51_*_58	XP_002908669.1	KUF95515	PN02087.t	BL_GM004990	g4799.t1	XP_008912633.1	42203	XP_009519821.1	XP_002177243.1	EPrPA00000019037	EPrPR00000016487	GAX92574.1	EPrPI00000016504	EPrPW00000014032	PYU1_T013927	EPrPV00000017303	XP_012195051.1	XP_001031541.1	OQS02563.1	XP_002295441.1
OQR85515.1	CCI50516	CBN77992.1	OEU10051.1	HpaP809306	estExt_fgenesh1_kg.C_40750	fgenesh1_kg.70_*_23_*_Locus5088v1rpkm34.13	XP_002897112.1	KUF95518	PN04961.t	BL_GM004991	g4815.t1	XP_008915549.1	52176	XP_009523225.1	XP_002177845.1	EPrPA00000016640	EPrPR00000022193	GAY04181.1	EPrPI00000015106	EPrPW00000018910	PYU1_T009523	EPrPV00000013110	XP_012201052.1	XP_001015139.2	OQS07492.1	XP_002291267.1
OQR85602.1	CCI42003	CBN77739.1	OEU08317.1	HpaP811275	estExt_Genewise1Plus.C_30269	fgenesh1_kg.2_*_231_*_Locus7465v1rpkm18.35	XP_002906727.1	KUF86349	PN06188.t	BL_GM005306	g12855.t1	XP_008907480.1	41305	XP_009515849.1	XP_002183570.1	EPrPA00000017805	EPrPR00000017650	GAY02271.1	EPrPI00000019513	EPrPW00000018906	PYU1_T007047	EPrPV00000020991	XP_012210287.1	XP_001010686.2	OQR81317.1	XP_002289056.1
OQR86062.1	CCI48969	CBN77407.1	OEU20356.1	HpaP800212	estExt_Genewise1Plus.C_8380006	fgenesh1_kg.156_*_19_*_Locus6208v1rpkm25.28	XP_002997731.1	KUF92679	PN02310.t	BL_GM005026	g7676.t1	XP_008907239.1	77865	XP_009514979.1	XP_002185169.1	EPrPA00000014554	EPrPR00000018260	GAX95178.1	EPrPI00000023740	EPrPW00000022516	PYU1_T001040	EPrPV00000024044	XP_012206148.1	XP_001027646.3	OQS02539.1	XP_002296060.1
OQR86242.1	CCI45241	CBJ28147.1	OEU11482.1	HpaP802911	estExt_fgenesh1_kg.C_70590	fgenesh1_pg.46_*_48	XP_002898372.1	KUF99907	PN02580.t	BL_GM005039	g2270.t1	XP_008905055.1	81035	XP_009532609.1	XP_002183276.1	EPrPA00000021114	EPrPR00000022665	GAX93483.1	EPrPI00000024744	EPrPW00000023208	PYU1_T007388	EPrPV00000018654	XP_012203062.1	XP_012652837.1	OQR95435.1	XP_002291553.1
OQR86296.1	CCI47415	CBJ26468.1	OEU13956.1	HpaP803849	estExt_fgenesh1_kg.C_150795	fgenesh1_kg.106_*_28_*_Locus3104v1rpkm63.99	XP_002903842.1	KUF94746	PN14434.t	BL_GM005051	g5632.t1	XP_008908261.1	72094	XP_009524986.1	XP_002178331.1	EPrPA00000019364	EPrPR00000019420	GAY03105.1	EPrPI00000016653	EPrPW00000017053	PYU1_T002466	EPrPV00000021581	XP_012201815.1	XP_001024240.1	OQR93950.1	XP_002288850.1
OQR86829.1	CCI49151	CBJ32526.1	OEU11039.1	HpaP807359	estExt_fgenesh1_kg.C_160490	estExt_Genewise1Plus.C_6_t10108	XP_002902672.1	KUF87072	PN12515.t	BL_GM006847	g12304.t1	XP_008905319.1	45090	XP_009524206.1	XP_002182956.1	EPrPA00000015685	EPrPR00000016988	GAX94320.1	EPrPI00000016911	EPrPW00000014178	PYU1_T010857	EPrPV00000022060	XP_012198498.1	XP_001017127.3	OQR91111.1	XP_002292744.1
OQR87726.1	CCI42362	CBJ26577.1	OEU09531.1	HpaP809248	fgenesh1_kg.C_scaffold_3000585	fgenesh1_pm.89_*_31	XP_002900135.1	KUF92966	PN09519.t	BL_GM005773	g7442.t1	XP_008899499.1	54337	XP_009530257.1	XP_002178961.1	EPrPA00000017833	EPrPR00000023240	GAX99860.1	EPrPI00000014312	EPrPW00000015054	PYU1_T014463	EPrPV00000020601	XP_012202347.1	XP_001025347.1	OQS07586.1	XP_002296774.1
OQR88127.1	CCI48095	CBJ31951.1	OEU13747.1	HpaP808191	estExt_fgenesh1_kg.C_53290001	fgenesh1_pg.87_*_29	XP_002900555.1	KUF98971	PN05071.t	BL_GM006036	g1195.t1	XP_008912890.1	71441	XP_009533169.1	XP_002182273.1	EPrPA00000018973	EPrPR00000021519	GAY00967.1	EPrPI00000017960	EPrPW00000016668	PYU1_T000377	EPrPV00000018778	XP_012209868.1	XP_001010313.1	OQR91425.1	XP_002290444.1
OQR88241.1	CCI40419	CBJ30118.1	OEU09649.1	HpaP803014	gw1.25.9.1	e_gw1.153.50.1	XP_002898918.1	KUF97919	PN02832.t	BL_GM006087	g2327.t1	XP_008913375.1	47657	XP_009518110.1	XP_002177350.1	EPrPA00000023163	EPrPR00000019795	GAY03096.1	EPrPI00000018491	EPrPW00000023143	PYU1_T013845	EPrPV00000014642	XP_012198867.1	XP_001033323.2	OQS07909.1	XP_002293380.1
OQR88284.1	CCI49714	CBN79258.1	OEU06529.1	HpaP802098	fgenesh1_pg.C_scaffold_14000231	fgenesh1_pm.2_*_56	XP_002906491.1	KUF95329	PN04654.t	BL_GM000658	g5004.t1	XP_008909590.1	76102	XP_009515543.1	XP_002186345.1	EPrPA00000021469	EPrPR00000018045	GAX99618.1	EPrPI00000017270	EPrPW00000016468	PYU1_T000776	EPrPV00000019054	XP_012197085.1	XP_001020880.1	OQR95076.1	XP_002293216.1
OQR89933.1	CCI45372	CBN79953.1	OEU17990.1	HpaP806179	estExt_fgenesh1_kg.C_01396	e_gw1.10.561.1	XP_002909481.1	KUF98288	PN01967.t	BL_GM006267	g1990.t1	XP_008903366.1	45807	XP_009514141.1	XP_002185860.1	EPrPA00000018545	EPrPR00000014636	GAX94127.1	EPrPI00000021608	EPrPW00000022146	PYU1_T002050	EPrPV00000019776	XP_012209371.1	XP_001020023.3	OQS05275.1	XP_002296296.1
OQR90068.1	CCI10467	CBN76141.1	OEU14104.1	HpaP812112	fgenesh1_pm.C_scaffold_14000206	e_gw1.12.697.1	XP_002904701.1	KUF87565	PN13093.t	BL_GM003093	g2640.t1	XP_008905582.1	74815	XP_009520598.1	XP_002186505.1	EPrPA00000020481	EPrPR00000026218	GAX94923.1	EPrPI00000020180	EPrPW00000018823	PYU1_T010565	EPrPV00000016079	XP_012197455.1	XP_001030770.1	OQS06232.1	XP_002287526.1
OQR90382.1	CCI39645	CBJ30524.1	OEU15143.1	HpaP802871	fgenesh1_pg.C_scaffold_0000251	fgenesh1_kg.90_*_12_*_Locus2174v1rpkm99.04	XP_002999128.1	KUF98451	PN00795.t	BL_GM005513	g1826.t1	XP_008892093.1	73203	XP_009519046.1	XP_002178062.1	EPrPA00000020292	EPrPR00000013814	GAX96327.1	EPrPI00000016152	EPrPW00000021721	PYU1_T005218	EPrPV00000018989	XP_012202653.1	XP_001025077.3	OQS07153.1	XP_002290422.1
OQR91092.1	CCI50149	CBN79743.1	OEU22398.1	HpaP814016	estExt_fgenesh1_kg.C_170274	fgenesh1_pm.20_*_32	XP_002907403.1	KUF95110	PN02706.t	BL_GM006681	g5188.t1	XP_008896964.1	77608	XP_009517807.1	XP_002181979.1	EPrPA00000014206	EPrPR00000017946	GAY00984.1	EPrPI00000014375	EPrPW00000015661	PYU1_T004525	EPrPV00000019576	XP_012194211.1	XP_001024120.1	OQS04249.1	XP_002293624.1
OQR91126.1	CCI44639	CBN73976.1	OEU16050.1	HpaP812633	estExt_Genewise1.C_60120	fgenesh1_pg.113_*_14	XP_002896654.1	KUF84978	PN07512.t	BL_GM009040	g13695.t1	XP_008889672.1	76018	XP_009532996.1	XP_002184604.1	EPrPA00000019954	EPrPR00000016725	GAX99835.1	EPrPI00000018438	EPrPW00000018756	PYU1_T005146	EPrPV00000015958	XP_012201018.1	XP_001015006.3	OQS02175.1	XP_002293805.1
OQR91535.1	CCI48025	CBN78786.1	OEU07683.1	HpaP803742	e_gw1.205.6.1	fgenesh1_kg.192_*_7_*_Locus10327v1rpkm8.08	XP_002901295.1	KUF92673	PN09190.t	BL_GM001086	g7690.t1	XP_008894912.1	84096	XP_009518567.1	XP_002186299.1	EPrPA00000016770	EPrPR00000024661	GAX93445.1	EPrPI00000024316	EPrPW00000017631	PYU1_T007310	EPrPV00000019525	XP_012209541.1	XP_001027834.1	OQR97566.1	XP_002292784.1
OQR91653.1	CCI41124	CBN79505.1	OEU10091.1	HpaP810656	fgenesh1_pm.C_scaffold_18000213	e_gw1.45.156.1	XP_002998605.1	KUF94760	PN12311.t	BL_GM001141	g5621.t1	XP_008908793.1	50480	XP_009539917.1	XP_002181568.1	EPrPA00000019621	EPrPR00000020099	GAX99052.1	EPrPI00000023851	EPrPW00000021446	PYU1_T012628	EPrPV00000014879	XP_012193575.1	XP_012655359.1	OQS03703.1	XP_002290157.1
OQR91771.1	CCI46589	CBN77687.1	OEU22416.1	HpaP802699	estExt_Genewise1.C_30029	estExt_Genewise1.C_2370044	XP_002897938.1	KUF88387	PN10950.t	BL_GM001144	g11295.t1	XP_008899699.1	39885	XP_009530509.1	XP_002182087.1	EPrPA00000021016	EPrPR00000025243	GAX93852.1	EPrPI00000020728	EPrPW00000018981	PYU1_T007841	EPrPV00000022109	XP_012200982.1	XP_001011029.1	OQR99554.1	XP_002293430.1
OQR92540.1	CCI42584	CBN77981.1	OEU13150.1	HpaP810943	fgenesh1_pm.C_scaffold_837000003	e_gw1.126.82.1	XP_002907799.1	KUF90863	PN10246.t	BL_GM008285	g9373.t1	XP_008910970.1	80503	XP_009516830.1	XP_002186057.1	EPrPA00000014713	EPrPR00000025557	GAX94565.1	EPrPI00000017348	EPrPW00000020611	PYU1_T008583	EPrPV00000016304	XP_012198466.1	XP_001020273.1	OQR82107.1	XP_002294556.1
OQR93850.1	CCI10453	CBJ31558.1	OEU12451.1	HpaP806624	estExt_fgenesh1_kg.C_100607	fgenesh1_kg.5_*_11_*_Locus10v1rpkm5314.27	XP_002906426.1	KUF89268	PN03741.t	BL_GM007371	g10588.t1	XP_008911496.1	42424	XP_009515467.1	XP_002182254.1	EPrPA00000019289	EPrPR00000017878	GAY03080.1	EPrPI00000020586	EPrPW00000023297	PYU1_T000849	EPrPV00000017379	XP_012200075.1	XP_012653439.1	OQR92834.1	XP_002288367.1
OQR94170.1	CCI41059	CBJ30816.1	OEU20597.1	HpaP803603	estExt_fgenesh1_pg.C_210283	e_gw1.289.16.1	XP_002904099.1	KUF92726	PN03563.t	BL_GM006951	g7621.t1	XP_008900697.1	52367	XP_009537236.1	XP_002179076.1	EPrPA00000013503	EPrPR00000021011	GAY03413.1	EPrPI00000019956	EPrPW00000018702	PYU1_T011521	EPrPV00000015170	XP_012195371.1	XP_001009301.1	OQS06856.1	XP_002292230.1
OQR94450.1	CCI40333	CBJ27501.1	OEU22127.1	HpaP802875	fgenesh1_pm.C_scaffold_9000306	gm1.11866_g	XP_002999088.1	KUF98430	PN00829.t	BL_GM004979	g1806.t1	XP_008892031.1	43989	XP_009519085.1	XP_002183411.1	EPrPA00000013963	EPrPR00000014453	GAX99391.1	EPrPI00000014531	EPrPW00000013899	PYU1_T005472	EPrPV00000017333	XP_012207171.1	XP_001012197.1	OQS00483.1	XP_002293174.1
OQR94587.1	CCI40734	CBN74160.1	OEU19300.1	HpaP813291	estExt_Genewise1Plus.C_170071	fgenesh1_kg.60_*_56_*_Locus14483v1rpkm2.01	XP_002905535.1	KUF97953	PN02385.t	BL_GM002526	g2270.t1	XP_008895264.1	75481	XP_009538864.1	XP_002183493.1	EPrPA00000020236	EPrPR00000018625	GAX93214.1	EPrPI00000014912	EPrPW00000023221	PYU1_T007691	EPrPV00000017712	XP_012205752.1	XP_001019916.2	OQR81868.1	XP_002290763.1
OQR95144.1	CCI48421	CBN77364.1	OEU16939.1	HpaP806697	estExt_fgenesh1_kg.C_80293	CE28185_28329	XP_002998417.1	KUF97623	PN13329.t	BL_GM006378	g167.t1	XP_008909340.1	45343	XP_009534557.1	XP_002177335.1	EPrPA00000015022	EPrPR00000015179	GAY03303.1	EPrPI00000019047	EPrPW00000024592	PYU1_T014663	EPrPV00000022701	XP_012194745.1	XP_977183.1	OQS04323.1	XP_002296169.1
OQR96226.1	CCI50622	CBJ28142.1	OEU20486.1	HpaP807528	estExt_fgenesh1_kg.C_140284	fgenesh1_kg.74_*_3_*_Locus3991v1rpkm46.86	XP_002895256.1	KUF92306	PN10482.t	BL_GM001218	g8037.t1	XP_008890340.1	81971	XP_009523291.1	XP_002177803.1	EPrPA00000018932	EPrPR00000013444	GAY01669.1	EPrPI00000015881	EPrPW00000024208	PYU1_T011975	EPrPV00000022842	XP_012197876.1	XP_001032287.2	OQS06839.1	XP_002290850.1
OQR96471.1	CCI40495	CBN77765.1	OEU16456.1	HpaP803208	estExt_fgenesh1_kg.C_110657	e_gw1.14.586.1	XP_002907705.1	KUF94608	PN07686.t	BL_GM000506	g5730.t1	XP_008897423.1	80586	XP_009517032.1	XP_002180683.1	EPrPA00000015677	EPrPR00000018255	GAX94399.1	EPrPI00000021631	EPrPW00000021384	PYU1_T008381	EPrPV00000015367	XP_012196363.1	XP_012656199.1	OQS04193.1	XP_002289685.1
OQR97215.1	CCI40619	CBN78003.1	OEU16402.1	HpaP804729	e_gw1.2.457.1	estExt_fgenesh1_pm.C_1020045	XP_002904191.1	KUF93982	PN05171.t	BL_GM004253	g6376.t1	XP_008900861.1	51128	XP_009537023.1	XP_002184259.1	EPrPA00000013519	EPrPR00000022125	GAY00551.1	EPrPI00000020971	EPrPW00000026257	PYU1_T011555	EPrPV00000021361	XP_012206619.1	XP_001021031.2	OQS05450.1	XP_002291322.1
OQR97332.1	CCI40402	CBN76636.1	OEU17516.1	HpaP811181	estExt_Genewise1Plus.C_110071	fgenesh1_kg.8_*_28_*_Locus5754v1rpkm28.80	XP_002895746.1	KUF99105	PN03486.t	BL_GM002989	g1050.t1	XP_008904780.1	80083	XP_009513782.1	XP_002185636.1	EPrPA00000023413	EPrPR00000016315	GAX97682.1	EPrPI00000018840	EPrPW00000014721	PYU1_T002075	EPrPV00000018972	XP_012204583.1	XP_001008224.1	OQS03435.1	XP_002289830.1
OQR97670.1	CCI41375	CBN77781.1	OEU14999.1	HpaP811658	gw1.0.382.1	estExt_fgenesh1_pm.C_760054	XP_002896264.1	KUF99912	PN07799.t	BL_GM008743	g167.t1	XP_008913863.1	75572	XP_009514724.1	XP_002178207.1	EPrPA00000014433	EPrPR00000019788	GAX97880.1	EPrPI00000023232	EPrPW00000020132	PYU1_T012232	EPrPV00000022450	XP_012205497.1	XP_001008806.1	OQR93797.1	XP_002291992.1
OQR97903.1	CCI41968	CBJ48704.1	OEU13554.1	HpaP804261	estExt_fgenesh1_kg.C_00410	estExt_Genewise1.C_620210	XP_002903617.1	KUF94067	PN11405.t	BL_GM003652	g6268.t1	XP_008894604.1	40077	XP_009535916.1	XP_002182350.1	EPrPA00000015711	EPrPR00000016377	GAX97946.1	EPrPI00000020594	EPrPW00000019322	PYU1_T001249	EPrPV00000014849	XP_012211466.1	XP_001009990.1	OQR83329.1	XP_002293898.1
OQS00551.1	CCI47354	CBJ33677.1	OEU16792.1	HpaP807830	estExt_fgenesh1_pm.C_110088	estExt_Genewise1Plus.C_490057	XP_002900913.1	KUF97271	PN00633.t	BL_GM002870	g2997.t1	XP_008896135.1	84965	XP_009521559.1	XP_002177260.1	EPrPA00000015432	EPrPR00000016296	GAX94761.1	EPrPI00000017473	EPrPW00000014309	PYU1_T010158	EPrPV00000018732	XP_012199651.1	XP_012654356.1	OQR90231.1	XP_002294501.1
OQS01033.1	CCI45506	CBN74912.1	OEU18565.1	HpaP813141	estExt_Genewise1Plus.C_120217	fgenesh1_kg.22_*_25_*_Locus2301v2rpkm31.37	XP_002908797.1	KUF95370	PN09334.t	BL_GM003005	g4980.t1	XP_008910402.1	54079	XP_009529905.1	XP_002177134.1	EPrPA00000013666	EPrPR00000013761	GAX93147.1	EPrPI00000015621	EPrPW00000014156	PYU1_T014608	EPrPV00000020395	XP_012201541.1	XP_001010268.1	OQS07108.1	XP_002289514.1
OQS01369.1	CCI49734	CBJ31868.1	OEU16200.1	HpaP810055	estExt_fgenesh1_pg.C_220271	fgenesh1_pm.4_*_69	XP_002897220.1	KUF97223	PN12101.t	BL_GM006227	g3069.t1	XP_008914036.1	83120	XP_009534139.1	XP_002185372.1	EPrPA00000016985	EPrPR00000022461	GAX97616.1	EPrPI00000016263	EPrPW00000019174	PYU1_T006532	EPrPV00000016844	XP_012203383.1	XP_001018179.1	OQS00532.1	XP_002287567.1
OQS01694.1	CCI46784	CBN75225.1	OEU17431.1	HpaP814461	fgenesh1_pg.C_scaffold_21000005	e_gw1.47.331.1	XP_002897354.1	KUF93138	PN14798.t	BL_GM008720	g11918.t1	XP_008906163.1	75376	XP_009530161.1	XP_002177370.1	EPrPA00000020748	EPrPR00000023970	GAX97081.1	EPrPI00000019449	EPrPW00000025841	PYU1_T009765	EPrPV00000024070	XP_012208798.1	XP_001008640.1	OQS02070.1	XP_002288095.1
OQS01749.1	CCI48698	CBJ32812.1	OEU16545.1	HpaP802609	gw1.21.52.1	estExt_Genewise1Plus.C_11_t20058	XP_002898476.1	KUF96698	PN08299.t	BL_GM005896	g3525.t1	XP_008908689.1	39622	XP_009530641.1	XP_002177390.1	EPrPA00000015774	EPrPR00000022959	GAX99183.1	EPrPI00000015127	EPrPW00000019384	PYU1_T007918	EPrPV00000013224	XP_012210412.1	XP_012652824.1	OQR90037.1	XP_002293485.1

## Sheet: Sheet2
PN05846.t	g9004.t1	PN00633.t
PN01218.t	g747.t1	PN00795.t
PN13345.t	g8731.t1	PN00829.t
PN02536.t	g6158.t1	PN01218.t
PN06250.t	g12148.t1	PN01967.t
PN05608.t	g9992.t1	PN02087.t
PN06363.t	g7508.t1	PN02112.t
PN02112.t	g11844.t1	PN02310.t
PN14726.t	g9602.t1	PN02385.t
PN13455.t	g3359.t1	PN02385.t
PN02087.t	g4799.t1	PN02536.t
PN04961.t	g4815.t1	PN02706.t
PN06188.t	g12855.t1	PN02832.t
PN02310.t	g7676.t1	PN03486.t
PN02580.t	g2270.t1	PN03563.t
PN14434.t	g5632.t1	PN03741.t
PN12515.t	g12304.t1	PN04654.t
PN09519.t	g7442.t1	PN04961.t
PN05071.t	g1195.t1	PN05071.t
PN02832.t	g2327.t1	PN05171.t
PN04654.t	g5004.t1	PN05608.t
PN01967.t	g1990.t1	PN05846.t
PN13093.t	g2640.t1	PN06188.t
PN00795.t	g1826.t1	PN06250.t
PN02706.t	g5188.t1	PN06363.t
PN07512.t	g13695.t1	PN07512.t
PN09190.t	g7690.t1	PN07686.t
PN12311.t	g5621.t1	PN07799.t
PN10950.t	g11295.t1	PN07799.t
PN10246.t	g9373.t1	PN08299.t
PN03741.t	g10588.t1	PN09190.t
PN03563.t	g7621.t1	PN09334.t
PN00829.t	g1806.t1	PN09519.t
PN02385.t	g2270.t1	PN10246.t
PN13329.t	g167.t1	PN10482.t
PN10482.t	g8037.t1	PN10950.t
PN07686.t	g5730.t1	PN11405.t
PN05171.t	g6376.t1	PN12101.t
PN03486.t	g1050.t1	PN12311.t
PN07799.t	g167.t1	PN12515.t
PN11405.t	g6268.t1	PN13093.t
PN00633.t	g2997.t1	PN13329.t
PN09334.t	g4980.t1	PN13345.t
PN12101.t	g3069.t1	PN13455.t
PN14798.t	g11918.t1	PN14434.t
PN08299.t	g3525.t1	PN14726.t
		PN14798.t
