# Supplementary material for: Genome Analysis of Phytophthora nicotianae JM01 Provides Insights into Its Pathogenicity Mechanisms
Source: Plants (Basel). 2021 Aug 6;10(8):1620. doi: 10.3390/plants10081620 (PMC8400872; doi:10.3390/plants10081620)
Supplement: Supplementary file 1 [file plants-10-01620-s001.zip › Table S2 KO annotations results of Ph. nicotianae genome.xlsx]

## Sheet: all.path
KEGG_A_class	KEGG_B_class	Pathway	Count (2367)	Pathway ID	Genes	K_IDs
Metabolism	Global and Overview	Carbon metabolism	130	ko01200	PN01238.t;PN15979.t;PN06748.t;PN06846.t;PN07026.t;PN01438.t;PN07302.t;PN01527.t;PN01556.t;PN07651.t;PN01611.t;PN01619.t;PN07921.t;PN07941.t;PN07971.t;PN01697.t;PN08228.t;PN16264.t;PN08633.t;PN08636.t;PN08821.t;PN16348.t;PN08929.t;PN08941.t;PN08955.t;PN09030.t;PN09159.t;PN09340.t;PN09343.t;PN09524.t;PN09525.t;PN00215.t;PN00253.t;PN09604.t;PN09896.t;PN09913.t;PN09967.t;PN02277.t;PN10184.t;PN10433.t…	K00235+K01006+K00851+K00627+K01053+K00164+K00626+K00240+K00600+K14455+K01738+K00616+K07404+K00626+K00615+K01070+K07404+K01689+K01697+K00600+K00026+K01624+K01647+K03841+K01902+K07511+K00161+K01079+K01754+K01738+K01738+K00140+K00134+K01847+K01807+K01491+K01697+K01610+K00031+K00873+K00873+K00873+K00927+K00025+K00031+K00830+K00029+K00029+K01834+K00121+K00162+K01057+K19269+K00249+K00027+K00058+K01895+…
Metabolism	Global and Overview	Biosynthesis of amino acids	127	ko01230	PN00080.t;PN06609.t;PN06748.t;PN16015.t;PN06842.t;PN01556.t;PN07493.t;PN07651.t;PN07709.t;PN07711.t;PN07714.t;PN07715.t;PN07732.t;PN07782.t;PN01611.t;PN01619.t;PN07953.t;PN07971.t;PN08220.t;PN16264.t;PN16290.t;PN08559.t;PN08633.t;PN08636.t;PN08689.t;PN08711.t;PN16348.t;PN08929.t;PN09130.t;PN09340.t;PN09343.t;PN09434.t;PN09524.t;PN09525.t;PN00165.t;PN00253.t;PN02092.t;PN02096.t;PN09605.t;PN09853.t…	K00928+K01758+K00851+K01693+K01626+K00600+K01755+K14455+K14677+K00133+K01620+K01620+K01733+K13830+K01738+K00616+K01736+K00615+K01581+K01689+K01915+K01586+K01697+K00600+K00052+K00003+K01624+K01647+K00765+K01079+K01754+K00928+K01738+K01738+K14682+K00134+K14677+K14677+K00548+K01760+K01807+K01697+K00031+K00873+K00873+K00873+K00927+K01476+K01438+K01438+K01438+K01714+K00826+K00031+K01834+K00931+K01714+…
Metabolism	Nucleotide metabolism	Purine metabolism	112	ko00230	PN06398.t;PN06484.t;PN06487.t;PN01313.t;PN07049.t;PN07052.t;PN07348.t;PN07605.t;PN07747.t;PN01666.t;PN08203.t;PN16255.t;PN08251.t;PN08343.t;PN08440.t;PN01875.t;PN08924.t;PN09007.t;PN09111.t;PN09197.t;PN09330.t;PN09406.t;PN09522.t;PN09530.t;PN09565.t;PN00169.t;PN00314.t;PN02085.t;PN09673.t;PN09758.t;PN09851.t;PN09964.t;PN02304.t;PN10433.t;PN10434.t;PN10435.t;PN02430.t;PN10648.t;PN10657.t;PN10674.t…	K00764+K13298+K01756+K13756+K01768+K01768+K02324+K03021+K01951+K02321+K00106+K00365+K03004+K13755+K01081+K02320+K02684+K03005+K01923+K00939+K01477+K13987+K03007+K00942+K11265+K13758+K03026+K03009+K03014+K01488+K03010+K00856+K03011+K00873+K00873+K00873+K00988+K02328+K01514+K01081+K03008+K02685+K03020+K02325+K03784+K18532+K00939+K00602+K02999+K03002+K01487+K01939+K01525+K02335+K13484+K00759+K02327+…
Genetic Information Processing	Transcription	Spliceosome	100	ko03040	PN00030.t;PN00045.t;PN00067.t;PN00068.t;PN00103.t;PN01260.t;PN06409.t;PN06759.t;PN01329.t;PN01426.t;PN01542.t;PN07738.t;PN01574.t;PN01597.t;PN08296.t;PN08328.t;PN08530.t;PN08889.t;PN08913.t;PN01940.t;PN09158.t;PN02005.t;PN00222.t;PN00341.t;PN09822.t;PN09882.t;PN10032.t;PN10043.t;PN10054.t;PN10181.t;PN02307.t;PN10437.t;PN10479.t;PN10752.t;PN10902.t;PN10935.t;PN10951.t;PN11158.t;PN11201.t;PN02702.t…	K12863+K12813+K12835+K12625+K12852+K12848+K12837+K12845+K12868+K12627+K12856+K12860+K12836+K11097+K12626+K12872+K12821+K12816+K10599+K12882+K12847+K11093+K12841+K11086+K12879+K12733+K12873+K11088+K12818+K12829+K12897+K12834+K12862+K12838+K12878+K12835+K11099+K11096+K11092+K12818+K12869+K12815+K12890+K11095+K12900+K12861+K12823+K12875+K12817+K12623+K12821+K11984+K12867+K12832+K12876+K12624+K12883+…
Genetic Information Processing	Translation	RNA transport	97	ko03013	PN06601.t;PN01397.t;PN01399.t;PN06824.t;PN07012.t;PN07808.t;PN08111.t;PN01757.t;PN08255.t;PN08261.t;PN08425.t;PN08535.t;PN16319.t;PN01872.t;PN08811.t;PN08812.t;PN08816.t;PN08916.t;PN08920.t;PN08980.t;PN01940.t;PN02017.t;PN09342.t;PN09437.t;PN00324.t;PN02086.t;PN09748.t;PN09822.t;PN10067.t;PN10077.t;PN10087.t;PN10166.t;PN10297.t;PN10333.t;PN10494.t;PN10532.t;PN10533.t;PN02527.t;PN10902.t;PN02604.t…	K13171+K00784+K03252+K03257+K03231+K03249+K14290+K14292+K03238+K14308+K14289+K14309+K03231+K05749+K03680+K00784+K03246+K01164+K03260+K14326+K12882+K03539+K03258+K14298+K14305+K07562+K03250+K12879+K14319+K14004+K14313+K14312+K14327+K14299+K13131+K14297+K14297+K07936+K12878+K03260+K03251+K02516+K03231+K14328+K13130+K14317+K14304+K03262+K13126+K03259+K13133+K12875+K03754+K14527+K12160+K10577+K00784+…
Genetic Information Processing	Translation	Ribosome	95	ko03010	PN01218.t;PN01288.t;PN06366.t;PN06623.t;PN01323.t;PN01358.t;PN06816.t;PN07119.t;PN07120.t;PN07191.t;PN07427.t;PN16168.t;PN07865.t;PN08051.t;PN08172.t;PN08256.t;PN08354.t;PN08539.t;PN08755.t;PN08904.t;PN08925.t;PN01967.t;PN09100.t;PN09115.t;PN02018.t;PN09328.t;PN09367.t;PN09519.t;PN00217.t;PN09641.t;PN09804.t;PN10057.t;PN10074.t;PN02228.t;PN02249.t;PN10142.t;PN02392.t;PN10560.t;PN10757.t;PN02586.t…	K02941+K02908+K02896+K02890+K02898+K02991+K02866+K02943+K02891+K02976+K02887+K02936+K02956+K02940+K02867+K02895+K02997+K02947+K02870+K02955+K02995+K02889+K02927+K02885+K02958+K02951+K02893+K02962+K02978+K02987+K02899+K02901+K02996+K02879+K02977+K02975+K02873+K02985+K02910+K02915+K02974+K02989+K02964+K02939+K02949+K02888+K02872+K02921+K02906+K02984+K02966+K02971+K02925+K02935+K02868+K02981+K02920+…
Genetic Information Processing	Folding, sorting and degradation	Protein processing in endoplasmic reticulum	84	ko04141	PN06424.t;PN06619.t;PN06638.t;PN06695.t;PN06896.t;PN06913.t;PN07032.t;PN01485.t;PN01486.t;PN07136.t;PN07313.t;PN07314.t;PN07450.t;PN01545.t;PN07512.t;PN07557.t;PN07640.t;PN07735.t;PN01592.t;PN01693.t;PN08233.t;PN08506.t;PN01873.t;PN01874.t;PN02004.t;PN09346.t;PN09440.t;PN00208.t;PN00268.t;PN09669.t;PN09947.t;PN10077.t;PN10105.t;PN10190.t;PN10251.t;PN02305.t;PN02321.t;PN10424.t;PN10537.t;PN10592.t…	K10950+K09490+K06689+K10082+K14007+K09523+K07151+K01228+K12669+K10088+K14012+K13984+K13525+K09584+K10601+K14006+K10085+K03868+K14001+K08653+K01456+K12667+K04554+K04554+K11718+K03347+K14026+K14018+K10666+K12668+K14011+K14004+K09580+K10578+K09517+K13989+K10956+K10086+K16194+K14015+K09503+K13719+K12670+K08054+K09540+K16196+K08860+K09523+K03094+K07953+K09481+K09562+K12666+K08288+K10082+K10597+K01230+…
Cellular Processes	Transport and catabolism	Peroxisome	76	ko04146	PN15930.t;PN15931.t;PN15932.t;PN15934.t;PN06682.t;PN06851.t;PN06852.t;PN16041.t;PN07094.t;PN07100.t;PN07312.t;PN07411.t;PN07634.t;PN07742.t;PN07773.t;PN01589.t;PN07940.t;PN08196.t;PN08203.t;PN08377.t;PN08378.t;PN08537.t;PN01864.t;PN08896.t;PN02057.t;PN09493.t;PN09573.t;PN09577.t;PN00342.t;PN10090.t;PN02234.t;PN10184.t;PN10941.t;PN10977.t;PN11024.t;PN02658.t;PN11570.t;PN00384.t;PN00406.t;PN12254.t…	K13348+K13348+K13348+K13348+K07513+K08726+K08726+K08764+K01897+K01897+K13338+K00869+K07753+K01578+K00624+K06664+K13345+K07753+K00106+K08726+K08726+K12663+K13348+K05677+K04564+K00306+K00232+K00232+K13346+K13343+K13341+K00031+K13237+K00031+K00830+K00232+K13342+K13335+K01897+K13350+K04564+K03781+K00232+K00830+K01640+K13339+K13356+K00624+K04565+K03781+K13354+K12405+K01897+K01897+K13354+K00273+K00803+…
Human Diseases	Neurodegenerative diseases	Huntington's disease	75	ko05016	PN01238.t;PN06376.t;PN06403.t;PN07193.t;PN07281.t;PN07285.t;PN07287.t;PN07415.t;PN07588.t;PN07873.t;PN16195.t;PN08053.t;PN01994.t;PN02057.t;PN09522.t;PN00310.t;PN02085.t;PN09673.t;PN09851.t;PN09872.t;PN09976.t;PN10029.t;PN10088.t;PN10123.t;PN10310.t;PN02304.t;PN02416.t;PN02532.t;PN10797.t;PN02582.t;PN11031.t;PN02656.t;PN00373.t;PN00424.t;PN02867.t;PN02882.t;PN11856.t;PN12024.t;PN12032.t;PN12199.t…	K00235+K10424+K10408+K03943+K00432+K00432+K00432+K03953+K03946+K04646+K03940+K10408+K10411+K04564+K03007+K04638+K03009+K03014+K03010+K10408+K02137+K03965+K08738+K06067+K11143+K03011+K05863+K03008+K00411+K10410+K03120+K11644+K10408+K04648+K03950+K10408+K03012+K03949+K03955+K11353+K00413+K03016+K04564+K00432+K03013+K03942+K03963+K11352+K03938+K10409+K04565+K03015+K03006+K10408+K10412+K00432+K00234+…
Metabolism	Nucleotide metabolism	Pyrimidine metabolism	75	ko00240	PN07348.t;PN07605.t;PN01666.t;PN08251.t;PN08440.t;PN01875.t;PN08831.t;PN08924.t;PN09007.t;PN09126.t;PN09522.t;PN00314.t;PN02085.t;PN09673.t;PN09851.t;PN02304.t;PN10591.t;PN10648.t;PN10674.t;PN02532.t;PN10745.t;PN10788.t;PN10863.t;PN10924.t;PN02654.t;PN02686.t;PN11212.t;PN02770.t;PN02845.t;PN11775.t;PN11856.t;PN12188.t;PN12210.t;PN03034.t;PN03086.t;PN12468.t;PN12508.t;PN12552.t;PN12593.t;PN03316.t…	K02324+K03021+K02321+K03004+K01081+K02320+K01520+K02684+K03005+K00762+K03007+K03026+K03009+K03014+K03010+K03011+K00876+K02328+K01081+K03008+K02685+K03020+K02325+K03784+K00560+K00757+K02999+K03002+K02335+K02327+K03012+K13800+K03027+K00940+K03016+K00940+K01465+K03013+K00857+K03019+K10807+K03783+K14721+K03025+K03000+K00207+K00266+K00940+K01081+K16904+K00761+K02335+K03018+K18533+K10808+K00943+K01240+…
Cellular Processes	Transport and catabolism	Endocytosis	73	ko04144	PN00003.t;PN06440.t;PN07151.t;PN01550.t;PN07622.t;PN07748.t;PN01649.t;PN16183.t;PN07873.t;PN08212.t;PN09008.t;PN09181.t;PN09355.t;PN09388.t;PN09840.t;PN10075.t;PN10165.t;PN10488.t;PN02539.t;PN10929.t;PN11237.t;PN02696.t;PN02732.t;PN11391.t;PN11452.t;PN11649.t;PN00359.t;PN11662.t;PN11694.t;PN11732.t;PN11908.t;PN03087.t;PN03295.t;PN12987.t;PN13042.t;PN00609.t;PN00610.t;PN03520.t;PN13453.t;PN13487.t…	K07901+K10364+K18462+K00889+K18443+K12196+K11866+K05754+K04646+K12478+K10365+K18466+K18442+K12183+K12483+K12194+K12486+K12198+K12479+K05755+K12492+K19367+K12481+K12184+K05757+K18465+K12182+K10396+K10396+K12188+K05758+K07904+K12481+K12197+K00889+K07937+K07937+K12191+K17917+K12195+K18461+K12471+K12200+K18467+K00889+K01115+K05756+K07888+K12489+K03283+K04679+K12185+K19476+K18442+K07897+K11824+K12189+…
Human Diseases	Infectious diseases	Epstein-Barr virus infection	73	ko05169	PN06480.t;PN06570.t;PN06728.t;PN07293.t;PN07605.t;PN08111.t;PN08271.t;PN08922.t;PN09314.t;PN09522.t;PN09545.t;PN00314.t;PN02085.t;PN02112.t;PN02146.t;PN09610.t;PN09673.t;PN09851.t;PN09912.t;PN02226.t;PN10123.t;PN02304.t;PN02349.t;PN10537.t;PN02527.t;PN02532.t;PN02536.t;PN10755.t;PN10788.t;PN11007.t;PN11031.t;PN11123.t;PN11245.t;PN02762.t;PN11442.t;PN11524.t;PN00447.t;PN11696.t;PN11821.t;PN11856.t…	K03137+K03136+K03063+K03115+K03021+K14290+K03124+K03061+K03097+K03007+K03083+K03026+K03009+K03039+K11838+K03065+K03014+K03010+K04456+K02087+K06067+K03011+K02087+K16194+K07936+K03008+K03032+K06627+K03020+K04456+K03120+K00922+K06065+K04345+K16196+K08860+K14317+K03029+K06630+K03012+K03038+K03033+K03027+K03016+K03115+K03013+K03030+K03019+K03035+K14721+K03025+K03064+K03062+K15979+K03031+K03037+K03066+…
Metabolism	Carbohydrate metabolism	Glycolysis / Gluconeogenesis	64	ko00010	PN06477.t;PN06514.t;PN06515.t;PN06516.t;PN06846.t;PN01520.t;PN01632.t;PN01633.t;PN16264.t;PN16348.t;PN08941.t;PN09159.t;PN09559.t;PN09560.t;PN09562.t;PN00253.t;PN02277.t;PN10433.t;PN10434.t;PN10435.t;PN10439.t;PN11097.t;PN11202.t;PN11234.t;PN11236.t;PN00452.t;PN11999.t;PN12000.t;PN02956.t;PN02991.t;PN03120.t;PN03121.t;PN03123.t;PN03155.t;PN03271.t;PN12729.t;PN13026.t;PN03448.t;PN03450.t;PN13403.t…	K00002+K00128+K00128+K00128+K00627+K00128+K01784+K01784+K01689+K01624+K03841+K00161+K13953+K13953+K13953+K00134+K01610+K00873+K00873+K00873+K00927+K00129+K01834+K00121+K00162+K00128+K01895+K01895+K00128+K01610+K01624+K01624+K03103+K00873+K08074+K01803+K01792+K00873+K01834+K00121+K00149+K00845+K01689+K00382+K13954+K01785+K01835+K00845+K00845+K00845+K01834+K00927+K14085+K00134+K00134+K00134+K01810+…
Cellular Processes	Cell growth and death	Cell cycle - yeast	64	ko04111	PN06394.t;PN06782.t;PN06820.t;PN06860.t;PN06881.t;PN06892.t;PN07109.t;PN01564.t;PN07479.t;PN07562.t;PN07684.t;PN07699.t;PN07730.t;PN07735.t;PN07740.t;PN07793.t;PN07993.t;PN08316.t;PN08528.t;PN09173.t;PN09346.t;PN00173.t;PN09681.t;PN02243.t;PN02319.t;PN10564.t;PN10859.t;PN10877.t;PN11062.t;PN02623.t;PN11155.t;PN11486.t;PN00446.t;PN00465.t;PN12262.t;PN12335.t;PN12404.t;PN12554.t;PN03296.t;PN12794.t…	K02365+K02179+K03360+K02210+K02831+K03352+K06665+K06685+K06653+K02606+K03353+K03364+K06677+K03868+K04354+K06675+K02542+K03351+K04371+K02540+K03347+K02537+K02219+K06628+K06674+K06670+K02178+K02541+K02516+K04382+K04371+K06671+K03094+K06676+K06662+K06669+K18669+K04371+K06666+K02212+K02830+K02209+K04371+K02607+K03350+K08866+K02180+K06639+K02213+K04382+K03363+K02604+K03357+K03456+K02603+K03349+K06672+…
Genetic Information Processing	Translation	Ribosome biogenesis in eukaryotes	62	ko03008	PN06610.t;PN06759.t;PN01394.t;PN07293.t;PN07306.t;PN01625.t;PN08111.t;PN08329.t;PN01865.t;PN08916.t;PN02017.t;PN09314.t;PN02084.t;PN02086.t;PN02089.t;PN09689.t;PN09707.t;PN10132.t;PN10308.t;PN10419.t;PN10468.t;PN02431.t;PN02527.t;PN10768.t;PN10952.t;PN11040.t;PN11567.t;PN11614.t;PN11851.t;PN02982.t;PN12017.t;PN12208.t;PN03165.t;PN12623.t;PN13015.t;PN00628.t;PN13295.t;PN13331.t;PN13332.t;PN13346.t…	K14570+K12845+K14574+K03115+K14548+K14561+K14290+K03685+K14544+K01164+K03539+K03097+K14557+K07562+K14570+K14552+K14567+K11883+K11129+K14556+K14569+K14570+K07936+K14538+K11128+K18532+K06943+K14536+K03264+K06943+K14565+K14527+K03115+K14573+K14558+K14566+K07178+K14560+K11131+K14572+K14554+K14550+K14546+K14568+K14545+K14539+K14521+K14559+K14553+K14575+K12619+K14555+K11108+K03685+K14537+K07178+K14564+…
Cellular Processes	Cell growth and death	Cell cycle	61	ko04110	PN01240.t;PN06394.t;PN06481.t;PN06860.t;PN06892.t;PN07562.t;PN07684.t;PN07699.t;PN07735.t;PN01607.t;PN07993.t;PN08221.t;PN08316.t;PN08515.t;PN08891.t;PN09173.t;PN09346.t;PN09545.t;PN00173.t;PN00175.t;PN02226.t;PN02243.t;PN10123.t;PN02349.t;PN10564.t;PN10755.t;PN10859.t;PN10877.t;PN11486.t;PN00446.t;PN11821.t;PN12201.t;PN12335.t;PN12794.t;PN13073.t;PN03452.t;PN13318.t;PN03717.t;PN03762.t;PN13765.t…	K04728+K02365+K13728+K02210+K03352+K02606+K03353+K03364+K03868+K06619+K02542+K03354+K03351+K06634+K04802+K02540+K03347+K03083+K02537+K06620+K02087+K06628+K06067+K02087+K06670+K06627+K02178+K02541+K06671+K03094+K06630+K05868+K06669+K02212+K06631+K02209+K02607+K03350+K08866+K02180+K06632+K06618+K06640+K06639+K06067+K02213+K06638+K06642+K03363+K02604+K03357+K06067+K02603+K02202+K03349+K04498+K03348+…
Cellular Processes	Transport and catabolism	Lysosome	59	ko04142	PN00079.t;PN06448.t;PN06494.t;PN06652.t;PN01402.t;PN07691.t;PN07873.t;PN08010.t;PN08015.t;PN08299.t;PN08554.t;PN08932.t;PN08933.t;PN02010.t;PN02025.t;PN02026.t;PN09426.t;PN00181.t;PN02199.t;PN09883.t;PN10429.t;PN02377.t;PN10622.t;PN10898.t;PN02768.t;PN11343.t;PN02830.t;PN00429.t;PN00436.t;PN11727.t;PN11834.t;PN11846.t;PN11951.t;PN12005.t;PN12049.t;PN12189.t;PN12647.t;PN12730.t;PN03732.t;PN03748.t…	K12307+K02154+K12398+K10532+K01363+K01369+K04646+K12385+K12385+K12396+K04992+K02155+K02155+K12403+K13289+K13289+K01279+K01074+K01201+K12392+K01379+K12382+K12386+K12307+K08568+K01201+K12393+K01052+K01052+K13289+K12399+K01279+K12402+K08239+K01366+K02144+K01201+K01366+K03661+K12400+K01205+K01205+K12350+K12397+K01074+K01444+K01201+K01201+K01201+K01201+K01201+K12350+K01365+K01192+K12394+K02146+K14379+…
Metabolism	Energy metabolism	Oxidative phosphorylation	58	ko00190	PN00097.t;PN01238.t;PN06448.t;PN06468.t;PN15956.t;PN07193.t;PN07415.t;PN01527.t;PN07588.t;PN07778.t;PN07779.t;PN01634.t;PN16195.t;PN08252.t;PN08676.t;PN08932.t;PN08933.t;PN00265.t;PN09976.t;PN10029.t;PN02264.t;PN10131.t;PN10797.t;PN02637.t;PN02867.t;PN11679.t;PN12024.t;PN12032.t;PN12189.t;PN12199.t;PN12209.t;PN12689.t;PN03390.t;PN13041.t;PN13065.t;PN00510.t;PN00592.t;PN00611.t;PN00632.t;PN03581.t…	K02260+K00235+K02154+K01539+K01535+K03943+K03953+K00240+K03946+K01535+K01535+K01507+K03940+K00338+K02111+K02155+K02155+K01539+K02137+K03965+K02150+K02145+K00411+K01507+K03950+K02258+K03949+K03955+K02144+K11353+K00413+K02115+K03942+K01507+K01507+K02148+K02257+K02151+K03963+K11352+K03938+K03885+K02147+K03661+K00234+K02134+K03937+K02267+K02146+K01535+K02259+K03940+K00331+K00331+K03940+K00331+K02149+…
Metabolism	Carbohydrate metabolism	Starch and sucrose metabolism	57	ko00500	PN00134.t;PN00136.t;PN07035.t;PN01517.t;PN16187.t;PN08156.t;PN08332.t;PN08504.t;PN00201.t;PN00206.t;PN09696.t;PN09697.t;PN09698.t;PN10203.t;PN10225.t;PN10432.t;PN11394.t;PN11487.t;PN12323.t;PN12457.t;PN12459.t;PN12460.t;PN03322.t;PN03384.t;PN03394.t;PN13459.t;PN03723.t;PN03752.t;PN13715.t;PN13716.t;PN03982.t;PN03983.t;PN14249.t;PN00712.t;PN00713.t;PN04290.t;PN04375.t;PN04378.t;PN04379.t;PN04437.t…	K01187+K01187+K01210+K08678+K01051+K05350+K01087+K00963+K01051+K01210+K01051+K01051+K01051+K00694+K05349+K16055+K15922+K15920+K15922+K01179+K01179+K01179+K05349+K01194+K01194+K05349+K00706+K00845+K01193+K01193+K05350+K01188+K01051+K01051+K01051+K01835+K00845+K00845+K00845+K01087+K16055+K01176+K01051+K00012+K00847+K01051+K01210+K01193+K16055+K01810+K01210+K01835+K01051+K01188+K01179+K08679+K08679
Metabolism	Global and Overview	Fatty acid metabolism	57	ko01212	PN06682.t;PN06799.t;PN06984.t;PN07094.t;PN07100.t;PN07302.t;PN01498.t;PN01508.t;PN07634.t;PN07941.t;PN07999.t;PN16235.t;PN08196.t;PN08199.t;PN01791.t;PN08557.t;PN09030.t;PN09198.t;PN02009.t;PN09382.t;PN09573.t;PN09577.t;PN00181.t;PN09823.t;PN02251.t;PN02488.t;PN02638.t;PN02658.t;PN11546.t;PN00406.t;PN00502.t;PN12419.t;PN12547.t;PN12621.t;PN12808.t;PN03348.t;PN03349.t;PN13622.t;PN03869.t;PN03966.t…	K07513+K00208+K09478+K01897+K01897+K00626+K11533+K00667+K07753+K00626+K07512+K10258+K07753+K06445+K00507+K10205+K07511+K10703+K07508+K15013+K00232+K00232+K01074+K00645+K00507+K11262+K09478+K00232+K00249+K01897+K07509+K11533+K00232+K10256+K09458+K00249+K00248+K15013+K10255+K10203+K07515+K00059+K01897+K01897+K01074+K01897+K10251+K00232+K00232+K08765+K08766+K10258+K10205+K00232+K00232+K00507+K01897
Human Diseases	Cancers	Viral carcinogenesis	56	ko05203	PN06480.t;PN06570.t;PN16154.t;PN07713.t;PN01587.t;PN08271.t;PN08528.t;PN09387.t;PN09488.t;PN00241.t;PN02146.t;PN02226.t;PN10123.t;PN10277.t;PN02349.t;PN10433.t;PN10434.t;PN10435.t;PN10755.t;PN11031.t;PN11123.t;PN11155.t;PN11287.t;PN02762.t;PN11599.t;PN11821.t;PN11879.t;PN03155.t;PN12554.t;PN12584.t;PN03448.t;PN13252.t;PN00550.t;PN00551.t;PN13339.t;PN13891.t;PN13917.t;PN13984.t;PN14079.t;PN04122.t…	K03137+K03136+K15306+K11594+K11254+K03124+K04371+K16175+K10587+K03142+K11838+K02087+K06067+K05760+K02087+K00873+K00873+K00873+K06627+K03120+K00922+K04371+K15305+K04345+K05699+K06630+K05768+K00873+K04371+K10610+K00873+K03143+K03062+K04371+K15979+K11407+K06618+K06063+K04392+K15306+K06067+K03144+K06638+K02146+K03363+K06067+K11252+K11254+K11252+K03141+K04498+K15041+K06062+K07827+K03120+K04498
Metabolism	Lipid metabolism	Glycerophospholipid metabolism	56	ko00564	PN01217.t;PN06380.t;PN06508.t;PN06749.t;PN01379.t;PN07697.t;PN07770.t;PN01683.t;PN01685.t;PN08276.t;PN08278.t;PN08488.t;PN08796.t;PN01986.t;PN09281.t;PN10206.t;PN10244.t;PN02487.t;PN02560.t;PN11044.t;PN11101.t;PN11124.t;PN02622.t;PN02629.t;PN11497.t;PN11566.t;PN00367.t;PN00368.t;PN11722.t;PN03045.t;PN03046.t;PN03047.t;PN12693.t;PN12838.t;PN00574.t;PN00575.t;PN00576.t;PN00579.t;PN03807.t;PN03836.t…	K00967+K16860+K00993+K01126+K14676+K00993+K00057+K06124+K06124+K00968+K00968+K00981+K13513+K06131+K05929+K14156+K13523+K13507+K01048+K00631+K01613+K08730+K13511+K00111+K00894+K00994+K13519+K13519+K01094+K00981+K00981+K00981+K00995+K08744+K01080+K18693+K18693+K18693+K00981+K00981+K01049+K01049+K00999+K01115+K15728+K00006+K01048+K00901+K00655+K13513+K01115+K01517+K14674+K01078+K18695+K06130
Human Diseases	Infectious diseases	HTLV-I infection	55	ko05166	PN01240.t;PN06785.t;PN06892.t;PN07348.t;PN16154.t;PN07684.t;PN07883.t;PN08111.t;PN01690.t;PN08221.t;PN08316.t;PN08474.t;PN08891.t;PN02063.t;PN09545.t;PN09553.t;PN00173.t;PN00175.t;PN02129.t;PN09912.t;PN10104.t;PN02416.t;PN10648.t;PN02527.t;PN10863.t;PN11007.t;PN11031.t;PN11123.t;PN11287.t;PN11298.t;PN02762.t;PN02892.t;PN11678.t;PN11775.t;PN12201.t;PN03717.t;PN13765.t;PN13917.t;PN00752.t;PN04088.t…	K04728+K04348+K03352+K02324+K15306+K03353+K06268+K14290+K04421+K03354+K03351+K04348+K04802+K11126+K03083+K00787+K02537+K06620+K07299+K04456+K15308+K05863+K02328+K07936+K02325+K04456+K03120+K00922+K15305+K08054+K04345+K05856+K08065+K02327+K05868+K03350+K02180+K06618+K06640+K08057+K15306+K03363+K03357+K08874+K03349+K04498+K15040+K15041+K03348+K06062+K03355+K07827+K06268+K03120+K04498
Metabolism	Carbohydrate metabolism	Pyruvate metabolism	55	ko00620	PN06514.t;PN06515.t;PN06516.t;PN15979.t;PN06846.t;PN07302.t;PN01520.t;PN07941.t;PN08821.t;PN09159.t;PN00277.t;PN00284.t;PN00294.t;PN02277.t;PN10433.t;PN10434.t;PN10435.t;PN02488.t;PN02550.t;PN11150.t;PN11153.t;PN11236.t;PN00452.t;PN11878.t;PN11999.t;PN12000.t;PN02956.t;PN02991.t;PN03155.t;PN03215.t;PN03216.t;PN03448.t;PN03568.t;PN13668.t;PN13885.t;PN03959.t;PN03960.t;PN03961.t;PN03963.t;PN04087.t…	K00128+K00128+K00128+K01006+K00627+K00626+K00128+K00626+K00026+K00161+K12972+K12972+K12972+K01610+K00873+K00873+K00873+K11262+K00025+K00029+K00029+K00162+K00128+K00027+K01895+K01895+K00128+K01610+K00873+K13788+K13788+K00873+K00149+K01958+K01069+K03778+K03778+K03778+K03778+K00382+K00049+K00049+K14085+K01638+K01638+K01006+K01006+K01649+K00925+K01069+K00102+K00102+K00102+K01895+K01679
Human Diseases	Cancers	Pathways in cancer	54	ko05200	PN07692.t;PN07735.t;PN07736.t;PN01607.t;PN08528.t;PN09283.t;PN09545.t;PN00175.t;PN02123.t;PN02129.t;PN09681.t;PN09907.t;PN09912.t;PN10088.t;PN02285.t;PN10123.t;PN10755.t;PN02585.t;PN11007.t;PN11117.t;PN11118.t;PN11119.t;PN11123.t;PN11132.t;PN11155.t;PN02762.t;PN00498.t;PN12554.t;PN13173.t;PN00551.t;PN00570.t;PN03578.t;PN03739.t;PN13706.t;PN13888.t;PN13917.t;PN14079.t;PN14412.t;PN14674.t;PN14717.t…	K01110+K03868+K04368+K06619+K04371+K04482+K03083+K06620+K08736+K07299+K02219+K01110+K04456+K08738+K08775+K06067+K06627+K07203+K04456+K00799+K00799+K00799+K00922+K09592+K04371+K04345+K08734+K04371+K03872+K04371+K07203+K00799+K08737+K08735+K00799+K06618+K04392+K01115+K04079+K09291+K06067+K04368+K09487+K06228+K04536+K06067+K01115+K00799+K00799+K00799+K04498+K07827+K04498+K01679
Metabolism	Amino acid metabolism	Glycine, serine and threonine metabolism	52	ko00260	PN00080.t;PN06609.t;PN01556.t;PN07496.t;PN07572.t;PN07711.t;PN07714.t;PN07715.t;PN07732.t;PN08633.t;PN08636.t;PN08711.t;PN09340.t;PN09343.t;PN09434.t;PN09493.t;PN00277.t;PN00284.t;PN00294.t;PN09967.t;PN02379.t;PN11024.t;PN11202.t;PN11296.t;PN02847.t;PN11925.t;PN12252.t;PN03252.t;PN03450.t;PN13154.t;PN13220.t;PN13251.t;PN03896.t;PN04087.t;PN14406.t;PN04216.t;PN04217.t;PN04231.t;PN14632.t;PN04454.t…	K00928+K01758+K00600+K00643+K12235+K00133+K01620+K01620+K01733+K01697+K00600+K00003+K01079+K01754+K00928+K00306+K12972+K12972+K12972+K01697+K00542+K00830+K01834+K00108+K00276+K00058+K15918+K00830+K01834+K00108+K15789+K01695+K00605+K00382+K00273+K00049+K00049+K16066+K01739+K01834+K00058+K14085+K00872+K01754+K12524+K00613+K00281+K02437+K00130+K00276+K01696+K00639
Human Diseases	Neurodegenerative diseases	Alzheimer's disease	52	ko05010	PN01238.t;PN06492.t;PN06785.t;PN07142.t;PN07193.t;PN07415.t;PN07588.t;PN07883.t;PN16195.t;PN07946.t;PN01838.t;PN08474.t;PN08528.t;PN09203.t;PN09331.t;PN09545.t;PN00253.t;PN09976.t;PN10029.t;PN10088.t;PN10797.t;PN11155.t;PN11344.t;PN11524.t;PN02867.t;PN12024.t;PN12032.t;PN12199.t;PN12209.t;PN12307.t;PN12554.t;PN12678.t;PN03390.t;PN00551.t;PN00632.t;PN03510.t;PN03581.t;PN13435.t;PN14642.t;PN14713.t…	K00235+K02090+K04348+K04960+K03943+K03953+K03946+K06268+K03940+K04522+K04532+K04348+K04371+K06171+K04505+K03083+K00134+K02137+K03965+K08738+K00411+K04371+K04521+K08860+K03950+K03949+K03955+K11353+K00413+K02183+K04371+K01408+K03942+K04371+K03963+K04505+K11352+K03938+K00234+K02134+K03937+K02267+K00134+K00134+K00134+K03940+K03940+K01408+K08683+K08860+K06268+K04851
Genetic Information Processing	Folding, sorting and degradation	RNA degradation	51	ko03018	PN00068.t;PN01269.t;PN06744.t;PN06989.t;PN01426.t;PN01541.t;PN07571.t;PN07925.t;PN16264.t;PN08296.t;PN01887.t;PN00332.t;PN00343.t;PN09978.t;PN10179.t;PN02310.t;PN11003.t;PN00458.t;PN11680.t;PN11888.t;PN12023.t;PN03018.t;PN03099.t;PN03175.t;PN12633.t;PN12812.t;PN12983.t;PN13048.t;PN03512.t;PN03616.t;PN13564.t;PN13584.t;PN13762.t;PN03987.t;PN14217.t;PN00695.t;PN04228.t;PN04243.t;PN14678.t;PN14817.t…	K12625+K12614+K12604+K11600+K12627+K12607+K12580+K12581+K01689+K12626+K12608+K12589+K12592+K03678+K01148+K03514+K10643+K13126+K12603+K12611+K12620+K12623+K03679+K12606+K12624+K12602+K07573+K12585+K12605+K12586+K12603+K12587+K12622+K04043+K01689+K12591+K12571+K12619+K12616+K04077+K12621+K12613+K00850+K01689+K01689+K00962+K12599+K12598+K12600+K12584+K12590
Metabolism	Lipid metabolism	Fatty acid degradation	51	ko00071	PN06514.t;PN06515.t;PN06516.t;PN06682.t;PN06984.t;PN07094.t;PN07100.t;PN07302.t;PN01520.t;PN07710.t;PN07941.t;PN08199.t;PN09030.t;PN02009.t;PN09382.t;PN09559.t;PN09560.t;PN09562.t;PN09573.t;PN09577.t;PN02638.t;PN02658.t;PN11234.t;PN11546.t;PN00406.t;PN00452.t;PN00502.t;PN02956.t;PN12247.t;PN12547.t;PN03348.t;PN03349.t;PN13403.t;PN03568.t;PN13622.t;PN14081.t;PN14385.t;PN14386.t;PN14468.t;PN14681.t…	K00128+K00128+K00128+K07513+K09478+K01897+K01897+K00626+K00128+K13238+K00626+K06445+K07511+K07508+K15013+K13953+K13953+K13953+K00232+K00232+K09478+K00232+K00121+K00249+K01897+K00128+K07509+K00128+K00252+K00232+K00249+K00248+K00121+K00149+K15013+K07515+K01897+K01897+K13954+K01897+K00232+K00232+K14085+K08765+K08766+K00232+K00232+K13239+K00001+K13239+K01897
Genetic Information Processing	Translation	mRNA surveillance pathway	50	ko03015	PN06601.t;PN06895.t;PN07740.t;PN07943.t;PN08980.t;PN01940.t;PN01968.t;PN09031.t;PN02074.t;PN09478.t;PN09491.t;PN00195.t;PN09843.t;PN09911.t;PN10297.t;PN02365.t;PN10600.t;PN02623.t;PN11227.t;PN11316.t;PN11400.t;PN00458.t;PN02987.t;PN12131.t;PN12245.t;PN12279.t;PN12472.t;PN12732.t;PN12801.t;PN12980.t;PN03481.t;PN13499.t;PN13636.t;PN03747.t;PN13838.t;PN03990.t;PN14144.t;PN14461.t;PN04347.t;PN04554.t…	K13171+K08873+K04354+K14411+K14326+K12882+K14405+K14376+K14403+K03267+K11583+K06100+K14407+K06269+K14327+K06965+K14408+K04382+K14411+K14328+K14416+K13126+K12875+K14404+K11583+K14400+K12876+K12883+K13917+K14324+K12881+K14401+K13917+K14962+K14402+K14396+K14399+K11124+K13025+K04382+K03456+K12812+K00565+K03265+K14376+K12877+K15544+K15542+K11584+K11584
Genetic Information Processing	Folding, sorting and degradation	Ubiquitin mediated proteolysis	50	ko04120	PN06638.t;PN06820.t;PN06892.t;PN07512.t;PN07684.t;PN07699.t;PN07735.t;PN07799.t;PN01572.t;PN08221.t;PN08273.t;PN08316.t;PN01873.t;PN01874.t;PN08913.t;PN09346.t;PN09488.t;PN00349.t;PN10190.t;PN10976.t;PN11033.t;PN11209.t;PN11489.t;PN00446.t;PN11665.t;PN03081.t;PN12584.t;PN03265.t;PN12897.t;PN03402.t;PN13173.t;PN03534.t;PN13413.t;PN03556.t;PN03717.t;PN13678.t;PN13989.t;PN04453.t;PN00804.t;PN04690.t…	K06689+K03360+K03352+K10601+K03353+K03364+K03868+K10686+K03178+K03354+K10573+K03351+K04554+K04554+K10599+K03347+K10587+K10598+K10578+K10590+K10609+K10594+K10592+K03094+K10604+K10577+K10610+K10589+K10597+K10583+K03872+K10684+K10570+K10606+K03350+K10588+K04649+K10575+K10685+K10590+K03363+K03357+K03349+K03348+K10576+K03355+K03869+K09561+K03347+K10580
Cellular Processes	Cell growth and death	Oocyte meiosis	49	ko04114	PN06394.t;PN06481.t;PN06785.t;PN06892.t;PN01424.t;PN07142.t;PN07502.t;PN07684.t;PN07735.t;PN07736.t;PN07883.t;PN08221.t;PN08316.t;PN08474.t;PN08528.t;PN09346.t;PN00173.t;PN09755.t;PN09911.t;PN02226.t;PN02349.t;PN10859.t;PN02623.t;PN02676.t;PN11155.t;PN02762.t;PN00446.t;PN11821.t;PN12201.t;PN12307.t;PN12335.t;PN12554.t;PN13073.t;PN00551.t;PN03717.t;PN04554.t;PN04598.t;PN00767.t;PN04697.t;PN04979.t…	K02365+K13728+K04348+K03352+K11481+K04960+K04515+K03353+K03868+K04368+K06268+K03354+K03351+K04348+K04371+K03347+K02537+K04373+K06269+K02087+K02087+K02178+K04382+K04373+K04371+K04345+K03094+K06630+K05868+K02183+K06669+K04371+K06631+K04371+K03350+K04382+K04368+K04373+K03363+K03357+K03456+K03349+K03348+K03355+K06636+K06268+K03347+K11584+K11584
Cellular Processes	Cell growth and death	Meiosis - yeast	47	ko04113	PN06394.t;PN06860.t;PN06881.t;PN06892.t;PN07049.t;PN07052.t;PN07562.t;PN07684.t;PN07993.t;PN08316.t;PN09173.t;PN09332.t;PN00173.t;PN09911.t;PN02243.t;PN10530.t;PN10859.t;PN10877.t;PN02585.t;PN02623.t;PN02762.t;PN11486.t;PN12262.t;PN12335.t;PN12794.t;PN13121.t;PN03452.t;PN00570.t;PN13318.t;PN13500.t;PN03717.t;PN04310.t;PN14845.t;PN04554.t;PN15032.t;PN04697.t;PN04759.t;PN04979.t;PN00882.t;PN00975.t…	K02365+K02210+K02831+K03352+K01768+K01768+K02606+K03353+K02542+K03351+K02540+K10878+K02537+K06269+K06628+K08139+K02178+K02541+K07203+K04382+K04345+K06671+K06662+K06669+K02212+K02830+K02209+K07203+K02607+K08139+K03350+K06639+K02213+K04382+K01768+K03363+K02604+K03357+K03456+K02603+K03349+K03348+K03355+K06636+K07827+K11584+K11584
Environmental Information Processing	Signal transduction	PI3K-Akt signaling pathway	47	ko04151	PN01358.t;PN06778.t;PN07121.t;PN16112.t;PN07692.t;PN07736.t;PN07740.t;PN08528.t;PN09342.t;PN09491.t;PN09545.t;PN00166.t;PN09907.t;PN09912.t;PN10787.t;PN02585.t;PN10983.t;PN11007.t;PN11123.t;PN02623.t;PN11155.t;PN11821.t;PN11853.t;PN12245.t;PN12378.t;PN12554.t;PN12557.t;PN13008.t;PN00551.t;PN00570.t;PN14079.t;PN14148.t;PN04029.t;PN14359.t;PN14674.t;PN04554.t;PN04598.t;PN00771.t;PN00789.t;PN15161.t…	K02991+K13304+K06276+K07208+K01110+K04368+K04354+K04371+K03258+K11583+K03083+K06252+K01110+K04456+K13304+K07203+K04688+K04456+K00922+K04382+K04371+K06630+K03259+K11583+K07198+K04371+K04688+K06252+K04371+K07203+K04392+K04688+K06252+K08266+K04079+K04382+K04368+K07204+K09487+K04536+K03456+K07207+K03259+K07827+K04447+K11584+K11584
Environmental Information Processing	Signal transduction	Sphingolipid signaling pathway	46	ko04071	PN00065.t;PN01419.t;PN07085.t;PN07121.t;PN07441.t;PN07692.t;PN07736.t;PN07740.t;PN08528.t;PN08990.t;PN09491.t;PN00193.t;PN00194.t;PN00323.t;PN09852.t;PN09907.t;PN09912.t;PN10429.t;PN11007.t;PN11123.t;PN02623.t;PN11155.t;PN11307.t;PN11765.t;PN11767.t;PN12152.t;PN12245.t;PN12554.t;PN00551.t;PN03743.t;PN03839.t;PN13880.t;PN14079.t;PN14171.t;PN14261.t;PN14412.t;PN04213.t;PN04214.t;PN14803.t;PN04554.t…	K18953+K01634+K12351+K06276+K04718+K01110+K04368+K04354+K04371+K05665+K11583+K00654+K00654+K04710+K04712+K01110+K04456+K01379+K04456+K00922+K04382+K04371+K04714+K12349+K12349+K12349+K11583+K04371+K04371+K04710+K00654+K12350+K04392+K04718+K12349+K01115+K04710+K04710+K12350+K04382+K04368+K03456+K01115+K07827+K11584+K11584
Metabolism	Amino acid metabolism	Valine, leucine and isoleucine degradation	45	ko00280	PN06499.t;PN06500.t;PN06514.t;PN06515.t;PN06516.t;PN06682.t;PN01348.t;PN01350.t;PN06984.t;PN07302.t;PN07357.t;PN01520.t;PN07654.t;PN07941.t;PN01682.t;PN01992.t;PN01993.t;PN09030.t;PN02009.t;PN00215.t;PN09604.t;PN02572.t;PN02638.t;PN11546.t;PN00452.t;PN00502.t;PN02956.t;PN03008.t;PN03348.t;PN03349.t;PN13284.t;PN03568.t;PN13469.t;PN13472.t;PN13488.t;PN14081.t;PN14240.t;PN00682.t;PN04087.t;PN14551.t…	K00020+K00020+K00128+K00128+K00128+K07513+K09699+K00167+K09478+K00626+K18660+K00128+K00253+K00626+K01907+K00020+K00020+K07511+K07508+K00140+K01847+K00826+K09478+K00249+K00128+K07509+K00128+K00166+K00249+K00248+K13524+K00149+K05605+K01966+K01640+K07515+K01965+K05607+K00382+K01968+K14085+K01027+K01969+K01641+K08683
Environmental Information Processing	Signal transduction	AMPK signaling pathway	45	ko04152	PN00003.t;PN07121.t;PN07219.t;PN07321.t;PN16112.t;PN01521.t;PN07740.t;PN07742.t;PN08281.t;PN01791.t;PN08917.t;PN08941.t;PN09018.t;PN09233.t;PN09491.t;PN09912.t;PN02251.t;PN02488.t;PN10755.t;PN02585.t;PN10983.t;PN11007.t;PN11123.t;PN02623.t;PN11521.t;PN02976.t;PN12245.t;PN12378.t;PN12557.t;PN12810.t;PN00570.t;PN03498.t;PN14148.t;PN04554.t;PN14915.t;PN00771.t;PN04785.t;PN00882.t;PN00888.t;PN00934.t…	K07901+K06276+K08269+K07297+K07208+K03234+K04354+K01578+K07199+K00507+K11411+K03841+K07200+K08292+K11583+K04456+K00507+K11262+K06627+K07203+K04688+K04456+K00922+K04382+K07188+K07877+K11583+K07198+K04688+K08292+K07203+K07359+K04688+K04382+K08272+K07204+K08765+K03456+K07903+K00850+K07207+K19029+K00507+K11584+K11584
Metabolism	Lipid metabolism	Glycerolipid metabolism	45	ko00561	PN06452.t;PN06477.t;PN06514.t;PN06515.t;PN06516.t;PN06710.t;PN06715.t;PN06716.t;PN06897.t;PN01520.t;PN08796.t;PN09050.t;PN09581.t;PN10244.t;PN02487.t;PN02603.t;PN11044.t;PN00367.t;PN00368.t;PN00437.t;PN00438.t;PN00452.t;PN02956.t;PN12252.t;PN12258.t;PN12259.t;PN00574.t;PN00575.t;PN00576.t;PN00579.t;PN03529.t;PN13329.t;PN03568.t;PN13651.t;PN14429.t;PN04445.t;PN14818.t;PN04551.t;PN14897.t;PN00817.t…	K18097+K00002+K00128+K00128+K00128+K14457+K14458+K14456+K00635+K00128+K13513+K00864+K16816+K13523+K13507+K01054+K00631+K13519+K13519+K14452+K14452+K00128+K00128+K15918+K11160+K14456+K01080+K18693+K18693+K18693+K01054+K00863+K00149+K14452+K15728+K00901+K00679+K14452+K00655+K14085+K13513+K00001+K14674+K06119+K14457
Genetic Information Processing	Translation	Aminoacyl-tRNA biosynthesis	44	ko00970	PN00013.t;PN06430.t;PN06533.t;PN07113.t;PN07270.t;PN07576.t;PN01608.t;PN01609.t;PN07957.t;PN08476.t;PN02053.t;PN09405.t;PN09463.t;PN09683.t;PN09738.t;PN02269.t;PN10191.t;PN10481.t;PN10849.t;PN11016.t;PN02684.t;PN11163.t;PN11303.t;PN02832.t;PN11544.t;PN11631.t;PN11717.t;PN11907.t;PN12806.t;PN13107.t;PN03604.t;PN13520.t;PN03712.t;PN03778.t;PN13892.t;PN14089.t;PN04061.t;PN00860.t;PN15075.t;PN04812.t…	K01868+K01875+K01867+K01889+K01876+K01870+K10837+K01885+K01880+K01866+K01874+K04567+K01887+K01893+K01886+K01875+K02434+K03341+K01893+K04567+K01889+K01892+K01866+K01885+K01881+K01870+K01892+K01890+K01890+K01873+K01880+K00604+K01881+K01883+K01872+K01874+K01867+K01887+K01869+K01869+K01872+K02433+K01868+K01883
Cellular Processes	Transport and catabolism	Phagosome	42	ko04145	PN00072.t;PN06448.t;PN06689.t;PN06690.t;PN01612.t;PN01728.t;PN08168.t;PN08178.t;PN08212.t;PN08932.t;PN08933.t;PN02264.t;PN10131.t;PN02321.t;PN10464.t;PN10815.t;PN11298.t;PN00359.t;PN12038.t;PN12155.t;PN12189.t;PN00510.t;PN00611.t;PN13598.t;PN03732.t;PN13725.t;PN14079.t;PN00731.t;PN04088.t;PN04169.t;PN14683.t;PN14790.t;PN04476.t;PN15074.t;PN04915.t;PN05146.t;PN05165.t;PN05168.t;PN05435.t;PN05601.t…	K10414+K02154+K07374+K07374+K00921+K00921+K05692+K05692+K12478+K02155+K02155+K02150+K02145+K10956+K05692+K10415+K08054+K12182+K09481+K00921+K02144+K02148+K02151+K02147+K03661+K07375+K04392+K10413+K08057+K07888+K10416+K00914+K01365+K02146+K07897+K08517+K07374+K07374+K12182+K07889+K07342+K02149
Environmental Information Processing	Signal transduction	cAMP signaling pathway	41	ko04024	PN06468.t;PN07304.t;PN07502.t;PN07736.t;PN08528.t;PN09565.t;PN09573.t;PN09577.t;PN00265.t;PN09611.t;PN09911.t;PN09912.t;PN11007.t;PN11123.t;PN02639.t;PN02640.t;PN02642.t;PN02658.t;PN11155.t;PN02762.t;PN11521.t;PN12307.t;PN12547.t;PN12554.t;PN00551.t;PN13411.t;PN03637.t;PN13889.t;PN14079.t;PN14412.t;PN04598.t;PN00798.t;PN00799.t;PN04844.t;PN00884.t;PN05355.t;PN05392.t;PN05395.t;PN06166.t;PN06229.t…	K01539+K05850+K04515+K04368+K04371+K11265+K00232+K00232+K01539+K04955+K06269+K04456+K04456+K00922+K04615+K04615+K04950+K00232+K04371+K04345+K07188+K02183+K00232+K04371+K04371+K05850+K04962+K13293+K04392+K01115+K04368+K00232+K00232+K05850+K01115+K04498+K00232+K00232+K04851+K04498+K04955
Metabolism	Amino acid metabolism	Cysteine and methionine metabolism	41	ko00270	PN00080.t;PN06600.t;PN06609.t;PN06803.t;PN07137.t;PN07618.t;PN07651.t;PN07711.t;PN01611.t;PN08633.t;PN08711.t;PN08821.t;PN09434.t;PN09495.t;PN09524.t;PN09525.t;PN09571.t;PN00300.t;PN00311.t;PN09605.t;PN09853.t;PN09967.t;PN02254.t;PN10380.t;PN10933.t;PN02550.t;PN02572.t;PN11682.t;PN13400.t;PN13653.t;PN13656.t;PN04115.t;PN14632.t;PN14721.t;PN04423.t;PN14941.t;PN04657.t;PN00927.t;PN05173.t;PN05330.t…	K00928+K08968+K01758+K00772+K01611+K12960+K14455+K00133+K01738+K01697+K00003+K00026+K00928+K01011+K01738+K01738+K00641+K00547+K16054+K00548+K01760+K01697+K01251+K08963+K00797+K00025+K00826+K00797+K00297+K00812+K00812+K00549+K01739+K00812+K00789+K05396+K00815+K12960+K11204+K12524+K05396
Metabolism	Carbohydrate metabolism	Amino sugar and nucleotide sugar metabolism	39	ko00520	PN06675.t;PN01517.t;PN01632.t;PN01633.t;PN08504.t;PN08928.t;PN09584.t;PN09721.t;PN10391.t;PN10690.t;PN10816.t;PN11487.t;PN00443.t;PN02873.t;PN11993.t;PN12392.t;PN12457.t;PN12459.t;PN12460.t;PN12673.t;PN00572.t;PN13437.t;PN13608.t;PN03752.t;PN04271.t;PN04290.t;PN04375.t;PN04378.t;PN04379.t;PN14878.t;PN14963.t;PN04773.t;PN04800.t;PN15209.t;PN05007.t;PN15696.t;PN05798.t;PN01136.t;PN01137.t	K00820+K08678+K01784+K01784+K00963+K00698+K12447+K00326+K00966+K00326+K04042+K15920+K07806+K00972+K01836+K02377+K01179+K01179+K01179+K00849+K00326+K01809+K17497+K00845+K01711+K01835+K00845+K00845+K00845+K00326+K00849+K00012+K00966+K00847+K01810+K01835+K01179+K08679+K08679
Human Diseases	Infectious diseases	Tuberculosis	38	ko05152	PN06448.t;PN06785.t;PN07441.t;PN07502.t;PN07883.t;PN08212.t;PN08474.t;PN08528.t;PN08932.t;PN08933.t;PN01991.t;PN09557.t;PN09912.t;PN10088.t;PN10429.t;PN11007.t;PN11155.t;PN11678.t;PN12189.t;PN12307.t;PN12554.t;PN00551.t;PN03732.t;PN03987.t;PN14171.t;PN04169.t;PN14790.t;PN14817.t;PN15074.t;PN04915.t;PN05355.t;PN05601.t;PN05609.t;PN06030.t;PN06054.t;PN06209.t;PN06229.t;PN06259.t	K02154+K04348+K04718+K04515+K06268+K12478+K04348+K04371+K02155+K02155+K08066+K08066+K04456+K08738+K01379+K04456+K04371+K08065+K02144+K02183+K04371+K04371+K03661+K04043+K04718+K07888+K00914+K04077+K02146+K07897+K04498+K07889+K08064+K06268+K01078+K04447+K04498+K08064
Genetic Information Processing	Replication and repair	Nucleotide excision repair	38	ko03420	PN07034.t;PN07348.t;PN07735.t;PN01584.t;PN08515.t;PN08891.t;PN09477.t;PN09518.t;PN00241.t;PN09600.t;PN10648.t;PN02490.t;PN10863.t;PN10920.t;PN11033.t;PN11265.t;PN11511.t;PN02845.t;PN11708.t;PN11775.t;PN12510.t;PN12584.t;PN12939.t;PN13128.t;PN13252.t;PN00573.t;PN13413.t;PN13603.t;PN13629.t;PN13742.t;PN04431.t;PN14864.t;PN04852.t;PN01003.t;PN15467.t;PN05169.t;PN05538.t;PN05674.t	K10747+K02324+K03868+K07466+K06634+K04802+K10756+K07466+K03142+K10847+K02328+K10754+K02325+K10843+K10609+K10747+K10841+K02335+K10755+K02327+K10844+K10610+K10838+K10747+K03143+K10848+K10570+K02335+K10846+K10839+K10849+K03144+K10739+K03141+K10756+K02202+K10842+K10755
Human Diseases	Infectious diseases	Influenza A	37	ko05164	PN06913.t;PN07736.t;PN08052.t;PN08111.t;PN08168.t;PN08178.t;PN08528.t;PN09437.t;PN09545.t;PN09553.t;PN09874.t;PN09912.t;PN10088.t;PN10464.t;PN02416.t;PN10532.t;PN10533.t;PN10537.t;PN11007.t;PN11123.t;PN11155.t;PN11442.t;PN11524.t;PN00353.t;PN12131.t;PN12554.t;PN00551.t;PN03563.t;PN03990.t;PN14925.t;PN04598.t;PN00960.t;PN15545.t;PN05355.t;PN05931.t;PN06209.t;PN06229.t	K09523+K04368+K15044+K14290+K05692+K05692+K04371+K14298+K03083+K00787+K01312+K04456+K08738+K05692+K05863+K14297+K14297+K16194+K04456+K00922+K04371+K16196+K08860+K09523+K14404+K04371+K04371+K03237+K14396+K03283+K04368+K12812+K03283+K04498+K08860+K04447+K04498
Environmental Information Processing	Signal transduction	HIF-1 signaling pathway	37	ko04066	PN01358.t;PN07502.t;PN07735.t;PN07736.t;PN16264.t;PN08528.t;PN09159.t;PN00253.t;PN02129.t;PN09912.t;PN10439.t;PN02585.t;PN10983.t;PN11007.t;PN11123.t;PN11132.t;PN11155.t;PN11236.t;PN11853.t;PN12554.t;PN12557.t;PN13173.t;PN00551.t;PN00570.t;PN14148.t;PN14217.t;PN04598.t;PN04604.t;PN04634.t;PN04635.t;PN04636.t;PN00934.t;PN05355.t;PN01024.t;PN01025.t;PN01107.t;PN06229.t	K02991+K04515+K03868+K04368+K01689+K04371+K00161+K00134+K07299+K04456+K00927+K07203+K04688+K04456+K00922+K09592+K04371+K00162+K03259+K04371+K04688+K03872+K04371+K07203+K04688+K01689+K04368+K00927+K00134+K00134+K00134+K00850+K04498+K01689+K01689+K03259+K04498
Metabolism	Amino acid metabolism	Alanine, aspartate and glutamate metabolism	37	ko00250	PN06398.t;PN06487.t;PN06675.t;PN06848.t;PN07493.t;PN07651.t;PN16290.t;PN08762.t;PN00155.t;PN00285.t;PN02087.t;PN09855.t;PN02512.t;PN11024.t;PN11629.t;PN11934.t;PN12664.t;PN12665.t;PN03252.t;PN03346.t;PN03462.t;PN13284.t;PN03648.t;PN13653.t;PN13656.t;PN00669.t;PN04237.t;PN14721.t;PN04477.t;PN14828.t;PN04819.t;PN00933.t;PN00938.t;PN05870.t;PN01116.t;PN06087.t;PN15857.t	K00764+K01756+K00820+K15371+K01755+K14455+K01915+K15371+K00135+K01953+K00294+K01953+K00262+K00830+K01939+K01424+K01915+K01915+K00830+K00278+K00266+K13524+K00823+K00812+K00812+K01580+K00609+K00812+K00264+K00135+K15371+K00814+K00814+K13566+K18309+K01948+K11540
Metabolism	Amino acid metabolism	Arginine and proline metabolism	36	ko00330	PN06514.t;PN06515.t;PN06516.t;PN07137.t;PN07358.t;PN07428.t;PN01520.t;PN07651.t;PN07864.t;PN07958.t;PN01702.t;PN08220.t;PN08318.t;PN02087.t;PN02379.t;PN02388.t;PN02401.t;PN10933.t;PN11274.t;PN11474.t;PN00452.t;PN11682.t;PN11916.t;PN02956.t;PN12920.t;PN12933.t;PN13147.t;PN00529.t;PN03568.t;PN13653.t;PN13656.t;PN14406.t;PN14721.t;PN00817.t;PN15132.t;PN05451.t	K00128+K00128+K00128+K01611+K03365+K00933+K00128+K14455+K12251+K00318+K01259+K01581+K17839+K00294+K00542+K01255+K01476+K00797+K00472+K00931+K00128+K00797+K00819+K00128+K00472+K00286+K00931+K12657+K00149+K00812+K00812+K00273+K00812+K14085+K00933+K00613
Metabolism	Carbohydrate metabolism	Glyoxylate and dicarboxylate metabolism	36	ko00630	PN07302.t;PN01556.t;PN07941.t;PN16290.t;PN08636.t;PN08821.t;PN08929.t;PN00277.t;PN00284.t;PN00294.t;PN09604.t;PN02550.t;PN11024.t;PN11450.t;PN12252.t;PN12334.t;PN03205.t;PN12664.t;PN12665.t;PN03252.t;PN13472.t;PN03877.t;PN03896.t;PN14240.t;PN04087.t;PN04216.t;PN04217.t;PN04275.t;PN14715.t;PN14716.t;PN04669.t;PN04670.t;PN15540.t;PN05481.t;PN15653.t;PN06017.t	K00626+K00600+K00626+K01915+K00600+K00026+K01647+K12972+K12972+K12972+K01847+K00025+K00830+K19269+K15918+K01681+K03781+K01915+K01915+K00830+K01966+K03781+K00605+K01965+K00382+K00049+K00049+K01637+K11517+K11517+K01638+K01638+K00122+K00281+K02437+K03781
Organismal Systems	Endocrine system	Insulin signaling pathway	36	ko04910	PN01358.t;PN07121.t;PN16112.t;PN07736.t;PN08281.t;PN08528.t;PN08941.t;PN09018.t;PN09545.t;PN09911.t;PN09912.t;PN02488.t;PN02585.t;PN10983.t;PN11007.t;PN11123.t;PN11155.t;PN02762.t;PN11521.t;PN11853.t;PN03043.t;PN12307.t;PN12378.t;PN12554.t;PN12557.t;PN00551.t;PN00570.t;PN13872.t;PN14132.t;PN14148.t;PN04598.t;PN00771.t;PN04790.t;PN01045.t;PN01107.t;PN01163.t	K02991+K06276+K07208+K04368+K07199+K04371+K03841+K07200+K03083+K06269+K04456+K11262+K07203+K04688+K04456+K00922+K04371+K04345+K07188+K03259+K05695+K02183+K07198+K04371+K04688+K04371+K07203+K04739+K07195+K04688+K04368+K07204+K04739+K07207+K03259+K07827
Organismal Systems	Endocrine system	Glucagon signaling pathway	35	ko04922	PN06764.t;PN06785.t;PN07142.t;PN07502.t;PN07883.t;PN08281.t;PN08474.t;PN08917.t;PN08936.t;PN08941.t;PN09018.t;PN09159.t;PN02129.t;PN09912.t;PN10433.t;PN10434.t;PN10435.t;PN02488.t;PN11007.t;PN11202.t;PN11236.t;PN02762.t;PN12307.t;PN12378.t;PN03155.t;PN03448.t;PN03450.t;PN04454.t;PN04785.t;PN00934.t;PN00953.t;PN05355.t;PN06030.t;PN06229.t;PN06270.t	K11434+K04348+K04960+K04515+K06268+K07199+K04348+K11411+K17491+K03841+K07200+K00161+K07299+K04456+K00873+K00873+K00873+K11262+K04456+K01834+K00162+K04345+K02183+K07198+K00873+K00873+K01834+K01834+K08765+K00850+K15423+K04498+K06268+K04498+K11434
Environmental Information Processing	Signal transduction	FoxO signaling pathway	35	ko04068	PN01240.t;PN06764.t;PN06778.t;PN07121.t;PN07692.t;PN07736.t;PN08281.t;PN08528.t;PN08917.t;PN09018.t;PN02057.t;PN02146.t;PN09907.t;PN09912.t;PN10787.t;PN11007.t;PN11123.t;PN11155.t;PN11712.t;PN12201.t;PN12352.t;PN12378.t;PN03205.t;PN12554.t;PN13073.t;PN13279.t;PN00551.t;PN03877.t;PN04598.t;PN05355.t;PN15713.t;PN01163.t;PN06017.t;PN06229.t;PN06270.t	K04728+K11434+K13304+K06276+K01110+K04368+K07199+K04371+K11411+K07200+K04564+K11838+K01110+K04456+K13304+K04456+K00922+K04371+K08341+K05868+K04564+K07198+K03781+K04371+K06631+K08960+K04371+K03781+K04368+K04498+K08336+K07827+K03781+K04498+K11434
Organismal Systems	Endocrine system	Thyroid hormone signaling pathway	35	ko04919	PN06468.t;PN07121.t;PN16112.t;PN01546.t;PN07736.t;PN08168.t;PN08178.t;PN08528.t;PN09545.t;PN00265.t;PN02129.t;PN09912.t;PN10123.t;PN10464.t;PN02585.t;PN11007.t;PN11123.t;PN02656.t;PN11155.t;PN02762.t;PN12554.t;PN00551.t;PN00570.t;PN04343.t;PN14830.t;PN04598.t;PN04987.t;PN00934.t;PN05355.t;PN01045.t;PN05597.t;PN05838.t;PN01163.t;PN06229.t;PN06275.t	K01539+K06276+K07208+K15156+K04368+K05692+K05692+K04371+K03083+K01539+K07299+K04456+K06067+K05692+K07203+K04456+K00922+K11644+K04371+K04345+K04371+K04371+K07203+K15170+K06067+K04368+K06067+K00850+K04498+K07207+K06062+K19029+K07827+K04498+K15162
Organismal Systems	Endocrine system	Progesterone-mediated oocyte maturation	35	ko04914	PN06481.t;PN06892.t;PN01424.t;PN07684.t;PN07699.t;PN07736.t;PN08221.t;PN08316.t;PN08528.t;PN00173.t;PN09755.t;PN09912.t;PN02226.t;PN02349.t;PN10755.t;PN10859.t;PN11007.t;PN11123.t;PN02676.t;PN11155.t;PN02762.t;PN12201.t;PN12554.t;PN13073.t;PN00551.t;PN03717.t;PN14674.t;PN04598.t;PN00767.t;PN00818.t;PN04979.t;PN15486.t;PN01096.t;PN05732.t;PN01163.t	K13728+K03352+K11481+K03353+K03364+K04368+K03354+K03351+K04371+K02537+K04373+K04456+K02087+K02087+K06627+K02178+K04456+K00922+K04373+K04371+K04345+K05868+K04371+K06631+K04371+K03350+K04079+K04368+K04373+K06638+K03357+K03349+K03348+K03355+K07827
Human Diseases	Endocrine and metabolic diseases	Non-alcoholic fatty liver disease (NAFLD)	34	ko04932	PN01238.t;PN07193.t;PN07321.t;PN07415.t;PN07588.t;PN16195.t;PN08281.t;PN09018.t;PN09545.t;PN09912.t;PN10029.t;PN10088.t;PN10797.t;PN11007.t;PN11123.t;PN11524.t;PN02867.t;PN12024.t;PN12032.t;PN12199.t;PN12209.t;PN12378.t;PN03390.t;PN00632.t;PN03563.t;PN03581.t;PN13435.t;PN14079.t;PN14642.t;PN04438.t;PN04489.t;PN05779.t;PN05782.t;PN05931.t	K00235+K03943+K07297+K03953+K03946+K03940+K07199+K07200+K03083+K04456+K03965+K08738+K00411+K04456+K00922+K08860+K03950+K03949+K03955+K11353+K00413+K07198+K03942+K03963+K03237+K11352+K03938+K04392+K00234+K03937+K02267+K03940+K03940+K08860
Environmental Information Processing	Signal transduction	Two-component system	34	ko02020	PN07302.t;PN01645.t;PN07815.t;PN16187.t;PN07941.t;PN16290.t;PN00201.t;PN09696.t;PN09697.t;PN09698.t;PN10088.t;PN02336.t;PN02337.t;PN10797.t;PN02736.t;PN00443.t;PN11878.t;PN12209.t;PN12457.t;PN12459.t;PN12460.t;PN12664.t;PN12665.t;PN03869.t;PN04056.t;PN14249.t;PN00712.t;PN00713.t;PN15099.t;PN15290.t;PN00947.t;PN05267.t;PN15717.t;PN05798.t	K00626+K01113+K11103+K01051+K00626+K01915+K01051+K01051+K01051+K01051+K08738+K01077+K01077+K00411+K01104+K07806+K00027+K00413+K01179+K01179+K01179+K01915+K01915+K10255+K07648+K01051+K01051+K01051+K01051+K01051+K04771+K02259+K01051+K01179
Genetic Information Processing	Folding, sorting and degradation	Proteasome	34	ko03050	PN06728.t;PN01510.t;PN08023.t;PN08922.t;PN09268.t;PN09334.t;PN00346.t;PN02112.t;PN09610.t;PN10590.t;PN02536.t;PN11299.t;PN11440.t;PN11696.t;PN11876.t;PN12198.t;PN03082.t;PN12269.t;PN12630.t;PN12913.t;PN13242.t;PN00550.t;PN03537.t;PN03558.t;PN13514.t;PN03639.t;PN03659.t;PN03940.t;PN04137.t;PN15185.t;PN04918.t;PN05148.t;PN05579.t;PN06103.t	K03063+K02725+K06691+K03061+K02726+K02728+K06699+K03039+K03065+K02729+K03032+K02736+K02739+K03029+K03038+K03033+K02732+K11599+K03030+K03035+K03064+K03062+K03031+K03037+K02735+K02731+K03066+K02737+K03036+K02738+K02727+K02734+K02730+K03028
Genetic Information Processing	Replication and repair	DNA replication	34	ko03030	PN06860.t;PN07034.t;PN07348.t;PN01584.t;PN01666.t;PN07993.t;PN01875.t;PN08891.t;PN08924.t;PN09173.t;PN09238.t;PN09477.t;PN09518.t;PN10159.t;PN10648.t;PN02490.t;PN10745.t;PN10863.t;PN10877.t;PN11265.t;PN02845.t;PN11708.t;PN11775.t;PN12794.t;PN13128.t;PN03452.t;PN00519.t;PN13603.t;PN04042.t;PN04852.t;PN00905.t;PN05136.t;PN15467.t;PN05674.t	K02210+K10747+K02324+K07466+K02321+K02542+K02320+K04802+K02684+K02540+K03469+K10756+K07466+K10742+K02328+K10754+K02685+K02325+K02541+K10747+K02335+K10755+K02327+K02212+K10747+K02209+K03470+K02335+K10743+K10739+K04799+K03469+K10756+K10755
Metabolism	Metabolism of other amino acids	Glutathione metabolism	34	ko00480	PN07281.t;PN07285.t;PN07287.t;PN16137.t;PN07927.t;PN08220.t;PN09432.t;PN10184.t;PN02388.t;PN02401.t;PN10933.t;PN10977.t;PN11117.t;PN11118.t;PN11119.t;PN11682.t;PN12196.t;PN12393.t;PN12954.t;PN13125.t;PN13316.t;PN03578.t;PN13567.t;PN03735.t;PN13734.t;PN03844.t;PN13888.t;PN04306.t;PN05084.t;PN05085.t;PN05101.t;PN05173.t;PN05904.t;PN05905.t	K00432+K00432+K00432+K01256+K01469+K01581+K00383+K00031+K01255+K01476+K00797+K00031+K00799+K00799+K00799+K00797+K00681+K00432+K10807+K01256+K00383+K00799+K01256+K10808+K00036+K00033+K00799+K00432+K00799+K00799+K00799+K11204+K04097+K04097
Organismal Systems	Endocrine system	PPAR signaling pathway	34	ko03320	PN06682.t;PN01316.t;PN16041.t;PN07094.t;PN07100.t;PN07121.t;PN01791.t;PN08463.t;PN09050.t;PN09382.t;PN09573.t;PN09577.t;PN02251.t;PN02658.t;PN11150.t;PN11153.t;PN11546.t;PN00406.t;PN12547.t;PN12663.t;PN03348.t;PN13622.t;PN14385.t;PN14386.t;PN14681.t;PN00798.t;PN00799.t;PN04785.t;PN15246.t;PN05342.t;PN05392.t;PN05395.t;PN05966.t;PN06311.t	K07513+K08762+K08764+K01897+K01897+K06276+K00507+K08770+K00864+K15013+K00232+K00232+K00507+K00232+K00029+K00029+K00249+K01897+K00232+K08745+K00249+K15013+K01897+K01897+K01897+K00232+K00232+K08765+K08766+K01641+K00232+K00232+K00507+K01897
Cellular Processes	Cell motility	Regulation of actin cytoskeleton	34	ko04810	PN01550.t;PN07566.t;PN07736.t;PN01612.t;PN16183.t;PN01728.t;PN08168.t;PN08178.t;PN08528.t;PN01872.t;PN09911.t;PN10277.t;PN10464.t;PN10929.t;PN11052.t;PN11123.t;PN02675.t;PN11155.t;PN11452.t;PN11599.t;PN11879.t;PN11908.t;PN11911.t;PN12155.t;PN12554.t;PN12950.t;PN13042.t;PN00551.t;PN03502.t;PN14079.t;PN00686.t;PN14433.t;PN04598.t;PN01163.t	K00889+K05765+K04368+K00921+K05754+K00921+K05692+K05692+K04371+K05749+K06269+K05760+K05692+K05755+K05766+K00922+K05766+K04371+K05757+K05699+K05768+K05758+K05766+K00921+K04371+K05751+K00889+K04371+K10352+K04392+K00889+K05756+K04368+K07827
Organismal Systems	Endocrine system	Oxytocin signaling pathway	34	ko04921	PN06785.t;PN07142.t;PN01521.t;PN07502.t;PN07736.t;PN07883.t;PN08168.t;PN08178.t;PN08281.t;PN08474.t;PN08528.t;PN09018.t;PN09034.t;PN09233.t;PN09270.t;PN09425.t;PN09911.t;PN10464.t;PN11123.t;PN11155.t;PN02762.t;PN12307.t;PN12378.t;PN12554.t;PN12810.t;PN00551.t;PN03498.t;PN03637.t;PN04420.t;PN04598.t;PN00920.t;PN01163.t;PN06030.t;PN06166.t	K04348+K04960+K03234+K04515+K04368+K06268+K05692+K05692+K07199+K04348+K04371+K07200+K08794+K08292+K08794+K04463+K06269+K05692+K00922+K04371+K04345+K02183+K07198+K04371+K08292+K04371+K07359+K04962+K08794+K04368+K04534+K07827+K06268+K04851
Human Diseases	Cancers	Proteoglycans in cancer	34	ko05205	PN01358.t;PN07121.t;PN07142.t;PN07502.t;PN07736.t;PN08168.t;PN08178.t;PN08329.t;PN08528.t;PN09342.t;PN09911.t;PN09912.t;PN10277.t;PN10464.t;PN02585.t;PN10983.t;PN11007.t;PN11123.t;PN11155.t;PN02762.t;PN11965.t;PN12554.t;PN12557.t;PN00551.t;PN00570.t;PN14079.t;PN14148.t;PN04203.t;PN04476.t;PN04598.t;PN15166.t;PN05041.t;PN01163.t;PN15900.t	K02991+K06276+K04960+K04515+K04368+K05692+K05692+K03685+K04371+K03258+K06269+K04456+K05760+K05692+K07203+K04688+K04456+K00922+K04371+K04345+K12823+K04371+K04688+K04371+K07203+K04392+K04688+K10380+K01365+K04368+K03685+K10380+K07827+K10380
Human Diseases	Neurodegenerative diseases	Parkinson's disease	34	ko05012	PN01238.t;PN07193.t;PN07415.t;PN07588.t;PN01572.t;PN16195.t;PN01873.t;PN01874.t;PN09976.t;PN10029.t;PN10088.t;PN10190.t;PN02416.t;PN10797.t;PN02762.t;PN11467.t;PN02867.t;PN12024.t;PN12032.t;PN12199.t;PN12209.t;PN03390.t;PN00632.t;PN03581.t;PN13435.t;PN14642.t;PN14713.t;PN04438.t;PN04453.t;PN04489.t;PN15657.t;PN15658.t;PN05779.t;PN05782.t	K00235+K03943+K03953+K03946+K03178+K03940+K04554+K04554+K02137+K03965+K08738+K10578+K05863+K00411+K04345+K05687+K03950+K03949+K03955+K11353+K00413+K03942+K03963+K11352+K03938+K00234+K02134+K03937+K10575+K02267+K15040+K15041+K03940+K03940
Metabolism	Carbohydrate metabolism	Inositol phosphate metabolism	33	ko00562	PN01550.t;PN07692.t;PN01612.t;PN01728.t;PN01741.t;PN08358.t;PN09265.t;PN00215.t;PN09907.t;PN10439.t;PN02375.t;PN11123.t;PN11208.t;PN11382.t;PN11444.t;PN12155.t;PN03123.t;PN12627.t;PN12629.t;PN12729.t;PN12809.t;PN03356.t;PN13042.t;PN13454.t;PN00686.t;PN04142.t;PN14790.t;PN04604.t;PN04788.t;PN04789.t;PN05698.t;PN06054.t;PN06105.t	K00889+K01110+K00921+K00921+K18081+K01092+K18083+K00140+K01110+K00927+K00915+K00922+K01109+K00913+K16044+K00921+K03103+K00010+K00010+K01803+K18081+K10572+K00889+K01099+K00889+K00999+K00914+K00927+K00469+K00469+K01858+K01078+K01803
Human Diseases	Cancers	MicroRNAs in cancer	33	ko05206	PN01240.t;PN01558.t;PN07692.t;PN07736.t;PN01607.t;PN07805.t;PN08528.t;PN08917.t;PN08990.t;PN09278.t;PN00166.t;PN00175.t;PN09907.t;PN10123.t;PN10257.t;PN02585.t;PN11123.t;PN11155.t;PN12083.t;PN03081.t;PN12554.t;PN13008.t;PN00551.t;PN00570.t;PN14084.t;PN04029.t;PN14830.t;PN04598.t;PN00771.t;PN04987.t;PN05355.t;PN01163.t;PN06229.t	K04728+K05658+K01110+K04368+K06619+K11592+K04371+K11411+K05665+K05658+K06252+K06620+K01110+K06067+K11430+K07203+K00922+K04371+K11430+K10577+K04371+K06252+K04371+K07203+K05658+K06252+K06067+K04368+K07204+K06067+K04498+K07827+K04498
Human Diseases	Cancers	Choline metabolism in cancer	33	ko05231	PN07121.t;PN16112.t;PN01550.t;PN07736.t;PN08276.t;PN08278.t;PN08528.t;PN09912.t;PN10206.t;PN02585.t;PN10983.t;PN11007.t;PN11123.t;PN11155.t;PN11530.t;PN11566.t;PN12554.t;PN12557.t;PN13042.t;PN00551.t;PN00570.t;PN00574.t;PN14079.t;PN14148.t;PN14252.t;PN00686.t;PN14412.t;PN04445.t;PN04598.t;PN00884.t;PN01045.t;PN01163.t;PN15844.t	K06276+K07208+K00889+K04368+K00968+K00968+K04371+K04456+K14156+K07203+K04688+K04456+K00922+K04371+K15377+K00994+K04371+K04688+K00889+K04371+K07203+K01080+K04392+K04688+K15377+K00889+K01115+K00901+K04368+K01115+K07207+K07827+K18695
Environmental Information Processing	Signal transduction	mTOR signaling pathway	32	ko04150	PN01358.t;PN07121.t;PN07219.t;PN16112.t;PN07692.t;PN07703.t;PN07744.t;PN08528.t;PN09342.t;PN09755.t;PN09907.t;PN09912.t;PN02585.t;PN10983.t;PN11007.t;PN11123.t;PN02676.t;PN11155.t;PN11853.t;PN12378.t;PN12554.t;PN12557.t;PN00551.t;PN00570.t;PN14148.t;PN14359.t;PN14915.t;PN00767.t;PN00771.t;PN01045.t;PN01086.t;PN01107.t	K02991+K06276+K08269+K07208+K01110+K16186+K16185+K04371+K03258+K04373+K01110+K04456+K07203+K04688+K04456+K00922+K04373+K04371+K03259+K07198+K04371+K04688+K04371+K07203+K04688+K08266+K08272+K04373+K07204+K07207+K08267+K03259
Metabolism	Lipid metabolism	Sphingolipid metabolism	32	ko00600	PN01419.t;PN07085.t;PN07441.t;PN01689.t;PN00193.t;PN00194.t;PN00323.t;PN02199.t;PN09852.t;PN11008.t;PN11307.t;PN02701.t;PN11343.t;PN11765.t;PN11767.t;PN12152.t;PN12647.t;PN00574.t;PN03743.t;PN03839.t;PN13880.t;PN14171.t;PN14261.t;PN04213.t;PN04214.t;PN04409.t;PN04410.t;PN04411.t;PN04414.t;PN04415.t;PN14803.t;PN15363.t	K01634+K12351+K04718+K04628+K00654+K00654+K04710+K01201+K04712+K04715+K04714+K04708+K01201+K12349+K12349+K12349+K01201+K01080+K04710+K00654+K12350+K04718+K12349+K04710+K04710+K01201+K01201+K01201+K01201+K01201+K12350+K04711
Metabolism	Carbohydrate metabolism	Pentose and glucuronate interconversions	32	ko00040	PN06443.t;PN06445.t;PN06446.t;PN06477.t;PN06514.t;PN06515.t;PN06516.t;PN01349.t;PN07051.t;PN01520.t;PN16153.t;PN16187.t;PN08504.t;PN09465.t;PN09466.t;PN09467.t;PN09584.t;PN00201.t;PN09696.t;PN09697.t;PN09698.t;PN00452.t;PN02956.t;PN14249.t;PN00712.t;PN00713.t;PN15099.t;PN04773.t;PN15290.t;PN15717.t;PN05794.t;PN01113.t	K00078+K00078+K00078+K00002+K00128+K00128+K00128+K00854+K00008+K00128+K01805+K01051+K00963+K00008+K00008+K00008+K12447+K01051+K01051+K01051+K01051+K00128+K00128+K01051+K01051+K01051+K01051+K00012+K01051+K01051+K00001+K01783
Environmental Information Processing	Signal transduction	MAPK signaling pathway	32	ko04010	PN06785.t;PN07229.t;PN01518.t;PN07736.t;PN07883.t;PN01690.t;PN01751.t;PN08474.t;PN08528.t;PN09081.t;PN09425.t;PN09755.t;PN09912.t;PN11007.t;PN02676.t;PN11155.t;PN02762.t;PN11482.t;PN11910.t;PN12554.t;PN00551.t;PN03722.t;PN14079.t;PN14925.t;PN04598.t;PN00767.t;PN00924.t;PN05108.t;PN15545.t;PN01163.t;PN06030.t;PN06166.t	K04348+K04424+K04461+K04368+K06268+K04421+K08018+K04348+K04371+K04412+K04463+K04373+K04456+K04456+K04373+K04371+K04345+K04424+K04459+K04371+K04371+K04352+K04392+K03283+K04368+K04373+K04460+K12326+K03283+K07827+K06268+K04851
Human Diseases	Infectious diseases	Herpes simplex infection	32	ko05168	PN07293.t;PN08624.t;PN09314.t;PN09346.t;PN00230.t;PN02146.t;PN09911.t;PN10088.t;PN02226.t;PN02349.t;PN02407.t;PN10537.t;PN11031.t;PN11442.t;PN11524.t;PN00446.t;PN02872.t;PN03165.t;PN12835.t;PN03481.t;PN03563.t;PN14083.t;PN14341.t;PN14647.t;PN05355.t;PN05931.t;PN01126.t;PN06108.t;PN06209.t;PN06216.t;PN06229.t;PN06273.t	K03115+K03134+K03097+K03347+K03130+K11838+K06269+K08738+K02087+K02087+K03133+K16194+K03120+K16196+K08860+K03094+K12890+K03115+K12891+K12881+K03237+K12893+K03006+K14650+K04498+K08860+K03131+K03347+K04447+K03120+K04498+K03127
Environmental Information Processing	Signal transduction	cGMP - PKG signaling pathway	32	ko04022	PN06468.t;PN06785.t;PN07142.t;PN07304.t;PN07736.t;PN07883.t;PN08474.t;PN08528.t;PN09323.t;PN00252.t;PN00265.t;PN09911.t;PN09912.t;PN10145.t;PN10188.t;PN02416.t;PN11007.t;PN11017.t;PN11123.t;PN11155.t;PN12307.t;PN12554.t;PN00551.t;PN00615.t;PN13411.t;PN04598.t;PN04844.t;PN15657.t;PN15658.t;PN06030.t;PN06166.t;PN06207.t	K01539+K04348+K04960+K05850+K04368+K06268+K04348+K04371+K04936+K05001+K01539+K06269+K04456+K07376+K09260+K05863+K04456+K04936+K00922+K04371+K02183+K04371+K04371+K07376+K05850+K04368+K05850+K15040+K15041+K06268+K04851+K05274
Environmental Information Processing	Signal transduction	Phosphatidylinositol signaling system	32	ko04070	PN06753.t;PN07142.t;PN01550.t;PN07692.t;PN01612.t;PN01728.t;PN01741.t;PN08358.t;PN08488.t;PN09265.t;PN09907.t;PN02375.t;PN11123.t;PN11208.t;PN11382.t;PN12155.t;PN03045.t;PN03046.t;PN03047.t;PN12307.t;PN12809.t;PN03356.t;PN13042.t;PN13454.t;PN03807.t;PN03836.t;PN00686.t;PN04142.t;PN04331.t;PN04445.t;PN14790.t;PN00941.t	K07756+K04960+K00889+K01110+K00921+K00921+K18081+K01092+K00981+K18083+K01110+K00915+K00922+K01109+K00913+K00921+K00981+K00981+K00981+K02183+K18081+K10572+K00889+K01099+K00981+K00981+K00889+K00999+K13024+K00901+K00914+K13024
Metabolism	Global and Overview	2-Oxocarboxylic acid metabolism	32	ko01210	PN00080.t;PN07651.t;PN07709.t;PN07711.t;PN08689.t;PN08929.t;PN09434.t;PN00165.t;PN02092.t;PN02096.t;PN10184.t;PN10777.t;PN10778.t;PN10785.t;PN02572.t;PN10977.t;PN11899.t;PN11900.t;PN12334.t;PN03168.t;PN13109.t;PN13142.t;PN13653.t;PN13656.t;PN14721.t;PN04493.t;PN04643.t;PN00933.t;PN00938.t;PN15528.t;PN01052.t;PN06086.t	K00928+K14455+K14677+K00133+K00052+K01647+K00928+K14682+K14677+K14677+K00031+K01438+K01438+K01438+K00826+K00031+K01687+K01687+K01681+K01652+K00053+K00620+K00812+K00812+K00812+K00821+K01653+K00814+K00814+K01703+K01649+K00145
Human Diseases	Cancers	Central carbon metabolism in cancer	32	ko05230	PN07194.t;PN07692.t;PN07736.t;PN08528.t;PN09159.t;PN02129.t;PN09907.t;PN09912.t;PN10184.t;PN10433.t;PN10434.t;PN10435.t;PN02585.t;PN10977.t;PN11007.t;PN11123.t;PN11155.t;PN11202.t;PN11236.t;PN11998.t;PN12035.t;PN03155.t;PN12554.t;PN03448.t;PN03450.t;PN00551.t;PN00570.t;PN13734.t;PN04454.t;PN04598.t;PN00934.t;PN01163.t	K07152+K01110+K04368+K04371+K00161+K07299+K01110+K04456+K00031+K00873+K00873+K00873+K07203+K00031+K04456+K00922+K04371+K01834+K00162+K11416+K07152+K00873+K04371+K00873+K01834+K04371+K07203+K00036+K01834+K04368+K00850+K07827
Metabolism	Amino acid metabolism	Tyrosine metabolism	31	ko00350	PN07339.t;PN07651.t;PN07746.t;PN16331.t;PN09559.t;PN09560.t;PN09562.t;PN00155.t;PN10851.t;PN11097.t;PN11234.t;PN02847.t;PN12940.t;PN13050.t;PN13315.t;PN13397.t;PN13403.t;PN13653.t;PN13656.t;PN14468.t;PN14721.t;PN14828.t;PN04657.t;PN15150.t;PN05016.t;PN00909.t;PN01044.t;PN05553.t;PN05794.t;PN06138.t;PN06262.t	K00545+K14455+K01557+K00457+K13953+K13953+K13953+K00135+K01800+K00129+K00121+K00276+K01593+K00545+K00545+K01800+K00121+K00812+K00812+K13954+K00812+K00135+K00815+K01555+K00451+K00817+K00276+K00545+K00001+K07253+K00151
Metabolism	Energy metabolism	Methane metabolism	31	ko00680	PN01556.t;PN01697.t;PN16264.t;PN08636.t;PN16348.t;PN08941.t;PN09340.t;PN11024.t;PN11202.t;PN11234.t;PN11925.t;PN11999.t;PN12000.t;PN03120.t;PN03121.t;PN12473.t;PN03215.t;PN03216.t;PN03252.t;PN03450.t;PN13329.t;PN13403.t;PN14217.t;PN04454.t;PN04605.t;PN00934.t;PN15540.t;PN01024.t;PN01025.t;PN05660.t;PN06055.t	K00600+K01070+K01689+K00600+K01624+K03841+K01079+K00830+K01834+K00121+K00058+K01895+K01895+K01624+K01624+K08093+K13788+K13788+K00830+K01834+K00863+K00121+K01689+K01834+K00058+K00850+K00122+K01689+K01689+K00925+K01895
Human Diseases	Cancers	Prostate cancer	30	ko05215	PN07121.t;PN07692.t;PN07736.t;PN08528.t;PN09545.t;PN00175.t;PN09907.t;PN09912.t;PN02585.t;PN11007.t;PN11117.t;PN11118.t;PN11119.t;PN11123.t;PN11155.t;PN12554.t;PN00551.t;PN00570.t;PN03578.t;PN13888.t;PN13917.t;PN14674.t;PN04598.t;PN00789.t;PN05084.t;PN05085.t;PN05101.t;PN05355.t;PN01163.t;PN06229.t	K06276+K01110+K04368+K04371+K03083+K06620+K01110+K04456+K07203+K04456+K00799+K00799+K00799+K00922+K04371+K04371+K04371+K07203+K00799+K00799+K06618+K04079+K04368+K09487+K00799+K00799+K00799+K04498+K07827+K04498
Human Diseases	Substance dependence	Alcoholism	30	ko05034	PN07736.t;PN01587.t;PN01588.t;PN01760.t;PN08528.t;PN08945.t;PN09911.t;PN10123.t;PN10698.t;PN11155.t;PN02762.t;PN12307.t;PN12554.t;PN12940.t;PN00551.t;PN03498.t;PN13781.t;PN13782.t;PN13891.t;PN00732.t;PN14830.t;PN04598.t;PN15161.t;PN04987.t;PN00920.t;PN00921.t;PN00976.t;PN00977.t;PN00978.t;PN01163.t	K04368+K11254+K11253+K11253+K04371+K15014+K06269+K06067+K15014+K04371+K04345+K02183+K04371+K01593+K04371+K07359+K11251+K11251+K11407+K11251+K06067+K04368+K04536+K06067+K04534+K11252+K11254+K11253+K11252+K07827
Metabolism	Carbohydrate metabolism	Propanoate metabolism	30	ko00640	PN01348.t;PN01350.t;PN07302.t;PN07456.t;PN07742.t;PN07941.t;PN08955.t;PN09030.t;PN00215.t;PN09604.t;PN10012.t;PN02488.t;PN11546.t;PN11790.t;PN11999.t;PN12000.t;PN03008.t;PN03215.t;PN03216.t;PN03348.t;PN13284.t;PN13469.t;PN13472.t;PN03648.t;PN14081.t;PN14240.t;PN14251.t;PN04087.t;PN05660.t;PN06055.t	K09699+K00167+K00626+K03417+K01578+K00626+K01902+K07511+K00140+K01847+K18426+K11262+K00249+K01908+K01895+K01895+K00166+K13788+K13788+K00249+K13524+K05605+K01966+K00823+K07515+K01965+K01900+K00382+K00925+K01895
Metabolism	Carbohydrate metabolism	Fructose and mannose metabolism	30	ko00051	PN16038.t;PN07051.t;PN07552.t;PN16153.t;PN16348.t;PN08941.t;PN09465.t;PN09466.t;PN09467.t;PN10391.t;PN10439.t;PN03120.t;PN03121.t;PN12392.t;PN12729.t;PN13437.t;PN13608.t;PN13711.t;PN13712.t;PN13713.t;PN00747.t;PN04271.t;PN04604.t;PN04800.t;PN15209.t;PN00934.t;PN05794.t;PN05838.t;PN06105.t;PN06197.t	K19355+K00008+K19355+K01805+K01624+K03841+K00008+K00008+K00008+K00966+K00927+K01624+K01624+K02377+K01803+K01809+K17497+K03332+K03332+K03332+K00846+K01711+K00927+K00966+K00847+K00850+K00001+K19029+K01803+K00900
Metabolism	Energy metabolism	Carbon fixation in photosynthetic organisms	29	ko00710	PN15979.t;PN06748.t;PN07651.t;PN07971.t;PN08821.t;PN16348.t;PN08941.t;PN00253.t;PN09896.t;PN10092.t;PN02277.t;PN10439.t;PN02550.t;PN11150.t;PN11153.t;PN02991.t;PN03120.t;PN03121.t;PN12729.t;PN04604.t;PN04634.t;PN04635.t;PN04636.t;PN00933.t;PN00938.t;PN01039.t;PN01040.t;PN01113.t;PN06105.t	K01006+K00851+K14455+K00615+K00026+K01624+K03841+K00134+K01807+K11214+K01610+K00927+K00025+K00029+K00029+K01610+K01624+K01624+K01803+K00927+K00134+K00134+K00134+K00814+K00814+K01006+K01006+K01783+K01803
Organismal Systems	Immune system	Fc gamma R-mediated phagocytosis	28	ko04666	PN07441.t;PN01550.t;PN07566.t;PN07736.t;PN16183.t;PN08528.t;PN09912.t;PN10929.t;PN10983.t;PN11007.t;PN11123.t;PN11155.t;PN11452.t;PN11879.t;PN11908.t;PN12554.t;PN12557.t;PN13042.t;PN00551.t;PN00574.t;PN14079.t;PN14148.t;PN14171.t;PN00686.t;PN14412.t;PN14433.t;PN04598.t;PN00884.t	K04718+K00889+K05765+K04368+K05754+K04371+K04456+K05755+K04688+K04456+K00922+K04371+K05757+K05768+K05758+K04371+K04688+K00889+K04371+K01080+K04392+K04688+K04718+K00889+K01115+K05756+K04368+K01115
Organismal Systems	Nervous system	Dopaminergic synapse	28	ko04728	PN06785.t;PN07142.t;PN07339.t;PN07502.t;PN07740.t;PN08474.t;PN09491.t;PN09545.t;PN09911.t;PN09912.t;PN11007.t;PN02623.t;PN02762.t;PN11662.t;PN11694.t;PN12245.t;PN12307.t;PN12940.t;PN13050.t;PN13315.t;PN04554.t;PN15161.t;PN00882.t;PN00920.t;PN05553.t;PN06166.t;PN06342.t;PN06345.t	K04348+K04960+K00545+K04515+K04354+K04348+K11583+K03083+K06269+K04456+K04456+K04382+K04345+K10396+K10396+K11583+K02183+K01593+K00545+K00545+K04382+K04536+K03456+K04534+K00545+K04851+K11584+K11584
Metabolism	Amino acid metabolism	Lysine degradation	28	ko00310	PN06514.t;PN06515.t;PN06516.t;PN01327.t;PN07036.t;PN01438.t;PN07302.t;PN01520.t;PN01570.t;PN07941.t;PN08333.t;PN09030.t;PN09493.t;PN00155.t;PN02176.t;PN10680.t;PN00452.t;PN11695.t;PN02956.t;PN12247.t;PN03568.t;PN13735.t;PN14081.t;PN14700.t;PN14828.t;PN00817.t;PN00998.t;PN05899.t	K00128+K00128+K00128+K11423+K00471+K00164+K00626+K00128+K15588+K00626+K00471+K07511+K00306+K00135+K11422+K11423+K00128+K18826+K00128+K00252+K00149+K11427+K07515+K00658+K00135+K14085+K14157+K06101
Genetic Information Processing	Transcription	Basal transcription factors	28	ko03022	PN06480.t;PN06570.t;PN08234.t;PN08235.t;PN08271.t;PN08515.t;PN08624.t;PN09308.t;PN00230.t;PN00241.t;PN02407.t;PN10920.t;PN11028.t;PN11031.t;PN02893.t;PN12091.t;PN12510.t;PN13252.t;PN00710.t;PN14647.t;PN14864.t;PN01003.t;PN05169.t;PN05273.t;PN05538.t;PN01126.t;PN06216.t;PN06273.t	K03137+K03136+K03138+K03138+K03124+K06634+K03134+K03128+K03130+K03142+K03133+K10843+K03132+K03120+K03135+K03139+K10844+K03143+K03125+K14650+K03144+K03141+K02202+K03126+K10842+K03131+K03120+K03127
Metabolism	Amino acid metabolism	Arginine biosynthesis	28	ko00220	PN06848.t;PN07493.t;PN07651.t;PN07709.t;PN16290.t;PN08762.t;PN00165.t;PN02092.t;PN02096.t;PN02401.t;PN02512.t;PN10777.t;PN10778.t;PN10785.t;PN12664.t;PN12665.t;PN13142.t;PN03636.t;PN13653.t;PN13656.t;PN14721.t;PN04493.t;PN04819.t;PN00933.t;PN00938.t;PN05965.t;PN06086.t;PN06087.t	K15371+K01755+K14455+K14677+K01915+K15371+K14682+K14677+K14677+K01476+K00262+K01438+K01438+K01438+K01915+K01915+K00620+K01427+K00812+K00812+K00812+K00821+K15371+K00814+K00814+K00611+K00145+K01948
Metabolism	Glycan biosynthesis and metabolism	N-Glycan biosynthesis	27	ko00510	PN07032.t;PN01485.t;PN01486.t;PN07863.t;PN01687.t;PN08270.t;PN08506.t;PN09669.t;PN09942.t;PN10280.t;PN10281.t;PN11112.t;PN02757.t;PN11531.t;PN12113.t;PN12339.t;PN03347.t;PN03469.t;PN03640.t;PN13652.t;PN14426.t;PN05013.t;PN05846.t;PN05872.t;PN06119.t;PN06164.t;PN06302.t	K07151+K01228+K12669+K07441+K00729+K09659+K12667+K12668+K03849+K07252+K07252+K12670+K03845+K03847+K01001+K12666+K03846+K01230+K07151+K00902+K05546+K01230+K00721+K03848+K03850+K07432+K03842
Environmental Information Processing	Signal transduction	Phospholipase D signaling pathway	27	ko04072	PN16112.t;PN07441.t;PN01550.t;PN07736.t;PN08528.t;PN09912.t;PN10244.t;PN02585.t;PN11007.t;PN11123.t;PN02683.t;PN11155.t;PN12554.t;PN13042.t;PN00551.t;PN00570.t;PN00574.t;PN00609.t;PN00610.t;PN14171.t;PN00686.t;PN14412.t;PN04445.t;PN04598.t;PN00884.t;PN01045.t;PN01163.t	K07208+K04718+K00889+K04368+K04371+K04456+K13523+K07203+K04456+K00922+K04605+K04371+K04371+K00889+K04371+K07203+K01080+K07937+K07937+K04718+K00889+K01115+K00901+K04368+K01115+K07207+K07827
Metabolism	Carbohydrate metabolism	Pentose phosphate pathway	27	ko00030	PN06748.t;PN07026.t;PN01619.t;PN07921.t;PN07971.t;PN08228.t;PN16348.t;PN08941.t;PN00227.t;PN00228.t;PN09896.t;PN11272.t;PN03120.t;PN03121.t;PN12473.t;PN13306.t;PN13734.t;PN03844.t;PN14614.t;PN04290.t;PN14829.t;PN05007.t;PN00934.t;PN15696.t;PN01113.t;PN01178.t;PN01179.t	K00851+K01053+K00616+K07404+K00615+K07404+K01624+K03841+K01619+K01619+K01807+K01057+K01624+K01624+K08093+K01053+K00036+K00033+K00948+K01835+K00115+K01810+K00850+K01835+K01783+K00852+K00852
Genetic Information Processing	Replication and repair	Fanconi anemia pathway	27	ko03460	PN06534.t;PN01423.t;PN01584.t;PN07821.t;PN08011.t;PN08902.t;PN09283.t;PN09518.t;PN02081.t;PN02285.t;PN10378.t;PN10562.t;PN00498.t;PN02856.t;PN03159.t;PN03315.t;PN12930.t;PN00573.t;PN03556.t;PN13833.t;PN14186.t;PN00752.t;PN04390.t;PN04421.t;PN04431.t;PN04852.t;PN01034.t	K10901+K08991+K07466+K10870+K03509+K15078+K04482+K07466+K11137+K08775+K15363+K03515+K08734+K13960+K02350+K10901+K10896+K10848+K10606+K03165+K15362+K06640+K10858+K10990+K10849+K10739+K03511
Metabolism	Metabolism of other amino acids	beta-Alanine metabolism	27	ko00410	PN06514.t;PN06515.t;PN06516.t;PN06535.t;PN01520.t;PN07742.t;PN08318.t;PN09030.t;PN00215.t;PN10933.t;PN11097.t;PN11546.t;PN00452.t;PN02847.t;PN11682.t;PN02956.t;PN03348.t;PN03461.t;PN03462.t;PN13284.t;PN03568.t;PN13469.t;PN03648.t;PN14081.t;PN00669.t;PN00817.t;PN01044.t	K00128+K00128+K00128+K01918+K00128+K01578+K17839+K07511+K00140+K00797+K00129+K00249+K00128+K00276+K00797+K00128+K00249+K00207+K00266+K13524+K00149+K05605+K00823+K07515+K01580+K14085+K00276
Human Diseases	Endocrine and metabolic diseases	Insulin resistance	27	ko04931	PN06675.t;PN07121.t;PN01498.t;PN07692.t;PN07785.t;PN08281.t;PN09018.t;PN09545.t;PN02129.t;PN09755.t;PN09907.t;PN09911.t;PN09912.t;PN02585.t;PN10983.t;PN11007.t;PN11123.t;PN02676.t;PN03043.t;PN12378.t;PN12419.t;PN12557.t;PN12663.t;PN00570.t;PN14148.t;PN00767.t;PN04785.t	K00820+K06276+K11533+K01110+K09667+K07199+K07200+K03083+K07299+K04373+K01110+K06269+K04456+K07203+K04688+K04456+K00922+K04373+K05695+K07198+K11533+K04688+K08745+K07203+K04688+K04373+K08765
Organismal Systems	Nervous system	Neurotrophin signaling pathway	26	ko04722	PN01386.t;PN07121.t;PN07502.t;PN07736.t;PN01607.t;PN07946.t;PN01690.t;PN08528.t;PN09331.t;PN09425.t;PN09545.t;PN09755.t;PN09912.t;PN11007.t;PN11123.t;PN02676.t;PN11155.t;PN11821.t;PN12307.t;PN12554.t;PN00551.t;PN03510.t;PN14079.t;PN04598.t;PN00767.t;PN01163.t	K12462+K06276+K04515+K04368+K06619+K04522+K04421+K04371+K04505+K04463+K03083+K04373+K04456+K04456+K00922+K04373+K04371+K06630+K02183+K04371+K04371+K04505+K04392+K04368+K04373+K07827
Cellular Processes	Cellular commiunity	Focal adhesion	26	ko04510	PN07121.t;PN01550.t;PN07692.t;PN07736.t;PN08168.t;PN08178.t;PN08528.t;PN09545.t;PN00166.t;PN09907.t;PN09911.t;PN09912.t;PN10277.t;PN10464.t;PN11007.t;PN11123.t;PN11155.t;PN11599.t;PN12554.t;PN13008.t;PN13042.t;PN00551.t;PN14079.t;PN04029.t;PN00686.t;PN04598.t	K06276+K00889+K01110+K04368+K05692+K05692+K04371+K03083+K06252+K01110+K06269+K04456+K05760+K05692+K04456+K00922+K04371+K05699+K04371+K06252+K00889+K04371+K04392+K06252+K00889+K04368
Organismal Systems	Circulatory system	Adrenergic signaling in cardiomyocytes	26	ko04261	PN06468.t;PN07304.t;PN07502.t;PN07740.t;PN08528.t;PN09491.t;PN00265.t;PN09911.t;PN09912.t;PN11007.t;PN11123.t;PN02623.t;PN11155.t;PN02762.t;PN12245.t;PN12307.t;PN12554.t;PN00551.t;PN13411.t;PN03637.t;PN04554.t;PN04844.t;PN00882.t;PN06166.t;PN06342.t;PN06345.t	K01539+K05850+K04515+K04354+K04371+K11583+K01539+K06269+K04456+K04456+K00922+K04382+K04371+K04345+K11583+K02183+K04371+K04371+K05850+K04962+K04382+K05850+K03456+K04851+K11584+K11584
Genetic Information Processing	Transcription	RNA polymerase	25	ko03020	PN07605.t;PN08251.t;PN09007.t;PN09522.t;PN00314.t;PN02085.t;PN09673.t;PN09851.t;PN02304.t;PN02532.t;PN10788.t;PN11212.t;PN02770.t;PN11856.t;PN12210.t;PN03086.t;PN12552.t;PN03316.t;PN13000.t;PN13014.t;PN13093.t;PN13641.t;PN14290.t;PN14341.t;PN15564.t	K03021+K03004+K03005+K03007+K03026+K03009+K03014+K03010+K03011+K03008+K03020+K02999+K03002+K03012+K03027+K03016+K03013+K03019+K14721+K03025+K03000+K03018+K03015+K03006+K03022
Metabolism	Lipid metabolism	Biosynthesis of unsaturated fatty acids	25	ko01040	PN06682.t;PN07634.t;PN16235.t;PN08196.t;PN01791.t;PN08557.t;PN09198.t;PN09573.t;PN09577.t;PN02251.t;PN02658.t;PN12547.t;PN12621.t;PN03869.t;PN03966.t;PN14081.t;PN14328.t;PN04600.t;PN00798.t;PN00799.t;PN15288.t;PN04986.t;PN05392.t;PN05395.t;PN05966.t	K07513+K07753+K10258+K07753+K00507+K10205+K10703+K00232+K00232+K00507+K00232+K00232+K10256+K10255+K10203+K07515+K00059+K10251+K00232+K00232+K10258+K10205+K00232+K00232+K00507
Metabolism	Energy metabolism	Nitrogen metabolism	25	ko00910	PN06848.t;PN07254.t;PN07257.t;PN07511.t;PN07521.t;PN16290.t;PN08743.t;PN08762.t;PN08873.t;PN08874.t;PN08967.t;PN02512.t;PN12664.t;PN12665.t;PN03462.t;PN04477.t;PN04819.t;PN05072.t;PN05073.t;PN05075.t;PN05076.t;PN05274.t;PN05280.t;PN05281.t;PN06087.t	K15371+K01674+K01672+K18245+K18245+K01915+K00459+K15371+K01674+K01674+K01674+K00262+K01915+K01915+K00266+K00264+K15371+K00362+K10534+K02575+K02575+K01673+K01673+K01673+K01948
Cellular Processes	Cellular commiunity	Tight junction	24	ko04530	PN07229.t;PN07293.t;PN07692.t;PN07740.t;PN08066.t;PN08168.t;PN08178.t;PN09314.t;PN00195.t;PN09907.t;PN09912.t;PN10464.t;PN11007.t;PN02623.t;PN11482.t;PN11599.t;PN12129.t;PN03165.t;PN03502.t;PN00644.t;PN04554.t;PN00882.t;PN05899.t;PN01163.t	K04424+K03115+K01110+K04354+K06111+K05692+K05692+K03097+K06100+K01110+K04456+K05692+K04456+K04382+K04424+K05699+K06110+K03115+K10352+K06096+K04382+K03456+K06101+K07827
Metabolism	Energy metabolism	Carbon fixation pathways in prokaryotes	24	ko00720	PN15979.t;PN07302.t;PN01527.t;PN07941.t;PN08955.t;PN09604.t;PN09913.t;PN10184.t;PN10977.t;PN11999.t;PN12000.t;PN12165.t;PN12334.t;PN03215.t;PN03216.t;PN13130.t;PN13400.t;PN13668.t;PN01039.t;PN01040.t;PN05660.t;PN06055.t;PN06178.t;PN06335.t	K01006+K00626+K00240+K00626+K01902+K01847+K01491+K00031+K00031+K01895+K01895+K01938+K01681+K13788+K13788+K01491+K00297+K01958+K01006+K01006+K00925+K01895+K01491+K01679
Environmental Information Processing	Signal transduction	Wnt signaling pathway	24	ko04310	PN01216.t;PN06785.t;PN07293.t;PN07502.t;PN07735.t;PN07883.t;PN08474.t;PN09314.t;PN09331.t;PN09346.t;PN09545.t;PN02762.t;PN00446.t;PN03165.t;PN13135.t;PN13279.t;PN03510.t;PN14079.t;PN04675.t;PN05355.t;PN06030.t;PN15839.t;PN06108.t;PN06229.t	K04508+K04348+K03115+K04515+K03868+K06268+K04348+K03097+K04505+K03347+K03083+K04345+K03094+K03115+K04507+K08960+K04505+K04392+K04499+K04498+K06268+K04512+K03347+K04498
Human Diseases	Infectious diseases	Vibrio cholerae infection	23	ko05110	PN06424.t;PN06448.t;PN06754.t;PN08168.t;PN08178.t;PN08932.t;PN08933.t;PN02264.t;PN10131.t;PN02321.t;PN10464.t;PN02762.t;PN12038.t;PN12189.t;PN00510.t;PN00609.t;PN00610.t;PN00611.t;PN13598.t;PN03732.t;PN15074.t;PN01192.t;PN06323.t	K10950+K02154+K10949+K05692+K05692+K02155+K02155+K02150+K02145+K10956+K05692+K04345+K09481+K02144+K02148+K07937+K07937+K02151+K02147+K03661+K02146+K07342+K02149
Metabolism	Amino acid metabolism	Tryptophan metabolism	23	ko00380	PN06514.t;PN06515.t;PN06516.t;PN01438.t;PN07302.t;PN01520.t;PN07941.t;PN09030.t;PN02024.t;PN02045.t;PN00452.t;PN02956.t;PN12247.t;PN03205.t;PN12929.t;PN12940.t;PN03568.t;PN03877.t;PN14081.t;PN00817.t;PN05906.t;PN06017.t;PN06182.t	K00128+K00128+K00128+K00164+K00626+K00128+K00626+K07511+K03392+K03782+K00128+K00128+K00252+K03781+K00816+K01593+K00149+K03781+K07515+K14085+K03782+K03781+K00816
Metabolism	Xenobiotics biodegradation and metabolism	Metabolism of xenobiotics by cytochrome P450	23	ko00980	PN06443.t;PN06445.t;PN06446.t;PN07083.t;PN09559.t;PN09560.t;PN09562.t;PN11097.t;PN11117.t;PN11118.t;PN11119.t;PN11234.t;PN11552.t;PN13403.t;PN03578.t;PN13888.t;PN05084.t;PN05085.t;PN05101.t;PN05522.t;PN05794.t;PN05904.t;PN05905.t	K00078+K00078+K00078+K17689+K13953+K13953+K13953+K00129+K00799+K00799+K00799+K00121+K17690+K00121+K00799+K00799+K00799+K00799+K00799+K17689+K00001+K04097+K04097
Environmental Information Processing	Signal transduction	Ras signaling pathway	23	ko04014	PN07736.t;PN01607.t;PN08528.t;PN09338.t;PN09912.t;PN11007.t;PN11123.t;PN11155.t;PN02762.t;PN12307.t;PN12554.t;PN00551.t;PN03722.t;PN14079.t;PN14412.t;PN04169.t;PN04598.t;PN15161.t;PN00884.t;PN05108.t;PN05601.t;PN01163.t;PN06083.t	K04368+K06619+K04371+K17637+K04456+K04456+K00922+K04371+K04345+K02183+K04371+K04371+K04352+K04392+K01115+K07888+K04368+K04536+K01115+K12326+K07889+K07827+K10632
Metabolism	Amino acid metabolism	Histidine metabolism	23	ko00340	PN06514.t;PN06515.t;PN06516.t;PN16015.t;PN01520.t;PN08191.t;PN09130.t;PN11097.t;PN11130.t;PN00452.t;PN02956.t;PN03074.t;PN12400.t;PN12632.t;PN12940.t;PN13271.t;PN03568.t;PN13862.t;PN03879.t;PN14286.t;PN00817.t;PN00909.t;PN05993.t	K00128+K00128+K00128+K01693+K00128+K01745+K00765+K00129+K01468+K00128+K00128+K14152+K01814+K19787+K01593+K01663+K00149+K18912+K00013+K01712+K14085+K00817+K18912
Metabolism	Amino acid metabolism	Phenylalanine metabolism	22	ko00360	PN00119.t;PN00120.t;PN00121.t;PN00122.t;PN01405.t;PN07651.t;PN16331.t;PN02045.t;PN10721.t;PN11065.t;PN11097.t;PN02847.t;PN12940.t;PN13653.t;PN13656.t;PN13743.t;PN14721.t;PN04657.t;PN00909.t;PN01044.t;PN05906.t;PN06138.t	K01904+K01904+K01904+K01904+K05714+K14455+K00457+K03782+K00074+K00285+K00129+K00276+K01593+K00812+K00812+K00500+K00812+K00815+K00817+K00276+K03782+K07253
Human Diseases	Infectious diseases	Hepatitis B	22	ko05161	PN07692.t;PN07713.t;PN07736.t;PN08528.t;PN08891.t;PN00175.t;PN09907.t;PN09912.t;PN10088.t;PN10755.t;PN11007.t;PN11123.t;PN11155.t;PN12554.t;PN12584.t;PN00551.t;PN13917.t;PN04598.t;PN05355.t;PN15658.t;PN01163.t;PN06229.t	K01110+K11594+K04368+K04371+K04802+K06620+K01110+K04456+K08738+K06627+K04456+K00922+K04371+K04371+K10610+K04371+K06618+K04368+K04498+K15041+K07827+K04498
Metabolism	Carbohydrate metabolism	Citrate cycle (TCA cycle)	22	ko00020	PN01238.t;PN06846.t;PN01438.t;PN01527.t;PN08821.t;PN08929.t;PN08955.t;PN09159.t;PN02277.t;PN10184.t;PN02528.t;PN02550.t;PN10977.t;PN11236.t;PN02991.t;PN12334.t;PN13668.t;PN14251.t;PN04087.t;PN14642.t;PN14700.t;PN06335.t	K00235+K00627+K00164+K00240+K00026+K01647+K01902+K00161+K01610+K00031+K01648+K00025+K00031+K00162+K01610+K01681+K01958+K01900+K00382+K00234+K00658+K01679
Genetic Information Processing	Replication and repair	Mismatch repair	22	ko03430	PN07034.t;PN01584.t;PN08891.t;PN09477.t;PN09518.t;PN02123.t;PN10648.t;PN02490.t;PN11265.t;PN00498.t;PN11708.t;PN11775.t;PN13128.t;PN00561.t;PN03739.t;PN13706.t;PN03886.t;PN04390.t;PN04710.t;PN04852.t;PN15467.t;PN05674.t	K10747+K07466+K04802+K10756+K07466+K08736+K02328+K10754+K10747+K08734+K10755+K02327+K10747+K10746+K08737+K08735+K03555+K10858+K08739+K10739+K10756+K10755
Organismal Systems	Nervous system	Synaptic vesicle cycle	22	ko04721	PN06448.t;PN07873.t;PN08932.t;PN08933.t;PN09019.t;PN10070.t;PN02264.t;PN10131.t;PN02387.t;PN10744.t;PN11042.t;PN12189.t;PN00510.t;PN00611.t;PN13598.t;PN03732.t;PN14567.t;PN15074.t;PN15286.t;PN15730.t;PN05769.t;PN06323.t	K02154+K04646+K02155+K02155+K08486+K15296+K02150+K02145+K15290+K15292+K15015+K02144+K02148+K02151+K02147+K03661+K15290+K02146+K11824+K11826+K11827+K02149
Organismal Systems	Environmental adaptation	Plant-pathogen interaction	21	ko04626	PN06884.t;PN07228.t;PN07736.t;PN08528.t;PN08757.t;PN01935.t;PN09050.t;PN00312.t;PN10245.t;PN11155.t;PN12307.t;PN12554.t;PN12859.t;PN12861.t;PN00551.t;PN00599.t;PN03488.t;PN14674.t;PN04598.t;PN00789.t;PN06274.t	K09422+K02358+K04368+K04371+K09422+K09422+K00864+K09422+K13448+K04371+K02183+K04371+K13447+K13447+K04371+K13412+K05391+K04079+K04368+K09487+K13448
Organismal Systems	Endocrine system	Adipocytokine signaling pathway	21	ko04920	PN07094.t;PN07100.t;PN07321.t;PN08281.t;PN09018.t;PN09382.t;PN02129.t;PN09912.t;PN02585.t;PN11007.t;PN00406.t;PN12378.t;PN00570.t;PN03498.t;PN13622.t;PN14385.t;PN14386.t;PN14681.t;PN04785.t;PN06209.t;PN06311.t	K01897+K01897+K07297+K07199+K07200+K15013+K07299+K04456+K07203+K04456+K01897+K07198+K07203+K07359+K15013+K01897+K01897+K01897+K08765+K04447+K01897
Metabolism	Carbohydrate metabolism	Galactose metabolism	21	ko00052	PN00134.t;PN00136.t;PN01632.t;PN01633.t;PN08504.t;PN09584.t;PN11394.t;PN12323.t;PN12673.t;PN03752.t;PN13715.t;PN13716.t;PN14566.t;PN04290.t;PN04375.t;PN04378.t;PN04379.t;PN14963.t;PN15341.t;PN00934.t;PN15696.t	K01187+K01187+K01784+K01784+K00963+K12447+K15922+K15922+K00849+K00845+K01193+K01193+K01785+K01835+K00845+K00845+K00845+K00849+K01193+K00850+K01835
Genetic Information Processing	Replication and repair	Base excision repair	21	ko03410	PN07034.t;PN01493.t;PN07348.t;PN01665.t;PN08891.t;PN00315.t;PN10648.t;PN10863.t;PN11128.t;PN11265.t;PN11478.t;PN02845.t;PN11775.t;PN02928.t;PN11887.t;PN13099.t;PN13128.t;PN13603.t;PN00905.t;PN01009.t;PN05971.t	K10747+K10798+K02324+K10772+K04802+K10802+K02328+K02325+K10773+K10747+K03575+K02335+K02327+K01142+K10773+K03660+K10747+K02335+K04799+K03512+K03648
Metabolism	Glycan biosynthesis and metabolism	Various types of N-glycan biosynthesis	21	ko00513	PN07032.t;PN01486.t;PN07863.t;PN08218.t;PN08506.t;PN09669.t;PN11112.t;PN02613.t;PN02757.t;PN11531.t;PN12339.t;PN12493.t;PN03347.t;PN03469.t;PN03640.t;PN15127.t;PN05013.t;PN05637.t;PN05643.t;PN06164.t;PN06302.t	K07151+K12669+K07441+K05535+K12667+K12668+K12670+K05529+K03845+K03847+K12666+K05538+K03846+K01230+K07151+K05535+K01230+K05535+K05536+K07432+K03842
Genetic Information Processing	Replication and repair	Homologous recombination	21	ko03440	PN06534.t;PN01423.t;PN07122.t;PN01584.t;PN07821.t;PN08575.t;PN09283.t;PN09518.t;PN02285.t;PN10648.t;PN11537.t;PN02845.t;PN11775.t;PN03315.t;PN13603.t;PN13833.t;PN04852.t;PN00965.t;PN15537.t;PN01193.t;PN06233.t	K10901+K08991+K10866+K07466+K10870+K10865+K04482+K07466+K08775+K02328+K03553+K02335+K02327+K10901+K02335+K03165+K10739+K10867+K10880+K10873+K10869
Organismal Systems	Nervous system	Long-term potentiation	21	ko04720	PN06785.t;PN07142.t;PN07502.t;PN07736.t;PN07883.t;PN08474.t;PN08528.t;PN09755.t;PN09911.t;PN02676.t;PN11155.t;PN02762.t;PN12307.t;PN12554.t;PN00551.t;PN04598.t;PN00767.t;PN05355.t;PN01163.t;PN06030.t;PN06229.t	K04348+K04960+K04515+K04368+K06268+K04348+K04371+K04373+K06269+K04373+K04371+K04345+K02183+K04371+K04371+K04368+K04373+K04498+K07827+K06268+K04498
Organismal Systems	Nervous system	Glutamatergic synapse	21	ko04724	PN06785.t;PN07142.t;PN07883.t;PN16290.t;PN08474.t;PN08528.t;PN00322.t;PN02683.t;PN11155.t;PN02762.t;PN12554.t;PN12664.t;PN12665.t;PN00551.t;PN14412.t;PN15161.t;PN00884.t;PN00920.t;PN05572.t;PN06030.t;PN06166.t	K04348+K04960+K06268+K01915+K04348+K04371+K05613+K04605+K04371+K04345+K04371+K01915+K01915+K04371+K01115+K04536+K01115+K04534+K05613+K06268+K04851
Environmental Information Processing	Membrane transport	ABC transporters	21	ko02010	PN01290.t;PN07074.t;PN01558.t;PN08560.t;PN08829.t;PN08896.t;PN08990.t;PN09278.t;PN00199.t;PN10497.t;PN12556.t;PN00639.t;PN03567.t;PN13697.t;PN14084.t;PN14975.t;PN15280.t;PN05121.t;PN05124.t;PN05127.t;PN05230.t	K06861+K05657+K05658+K05643+K05646+K05677+K05665+K05658+K15495+K05681+K05643+K05662+K05776+K05643+K05658+K05674+K05681+K05643+K05643+K05643+K05663
Metabolism	Xenobiotics biodegradation and metabolism	Drug metabolism - cytochrome P450	20	ko00982	PN07083.t;PN09559.t;PN09560.t;PN09562.t;PN11097.t;PN11117.t;PN11118.t;PN11119.t;PN11234.t;PN11552.t;PN13403.t;PN03578.t;PN13888.t;PN05084.t;PN05085.t;PN05101.t;PN05522.t;PN05794.t;PN05904.t;PN05905.t	K17689+K13953+K13953+K13953+K00129+K00799+K00799+K00799+K00121+K17690+K00121+K00799+K00799+K00799+K00799+K00799+K17689+K00001+K04097+K04097
Human Diseases	Infectious diseases	Hepatitis C	20	ko05160	PN07121.t;PN07740.t;PN08528.t;PN09545.t;PN09748.t;PN09912.t;PN10537.t;PN11007.t;PN11123.t;PN02623.t;PN11155.t;PN11442.t;PN11524.t;PN12554.t;PN00551.t;PN03563.t;PN04554.t;PN00882.t;PN05931.t;PN01163.t	K06276+K04354+K04371+K03083+K03250+K04456+K16194+K04456+K00922+K04382+K04371+K16196+K08860+K04371+K04371+K03237+K04382+K03456+K08860+K07827
Organismal Systems	Endocrine system	Estrogen signaling pathway	20	ko04915	PN07142.t;PN07736.t;PN08528.t;PN09912.t;PN11007.t;PN11123.t;PN02639.t;PN02640.t;PN11155.t;PN02762.t;PN12307.t;PN12554.t;PN00551.t;PN14674.t;PN14925.t;PN04598.t;PN00789.t;PN00920.t;PN15545.t;PN01163.t	K04960+K04368+K04371+K04456+K04456+K00922+K04615+K04615+K04371+K04345+K02183+K04371+K04371+K04079+K03283+K04368+K09487+K04534+K03283+K07827
Human Diseases	Cancers	Chemical carcinogenesis	20	ko05204	PN07083.t;PN11097.t;PN11117.t;PN11118.t;PN11119.t;PN11234.t;PN11552.t;PN02844.t;PN12174.t;PN12929.t;PN13403.t;PN03578.t;PN13888.t;PN05084.t;PN05085.t;PN05101.t;PN05522.t;PN05904.t;PN05905.t;PN06182.t	K17689+K00129+K00799+K00799+K00799+K00121+K17690+K17691+K17691+K00816+K00121+K00799+K00799+K00799+K00799+K00799+K17689+K04097+K04097+K00816
Metabolism	Metabolism of cofactors and vitamins	Nicotinate and nicotinamide metabolism	20	ko00760	PN00062.t;PN15992.t;PN07944.t;PN08440.t;PN09498.t;PN10674.t;PN10924.t;PN03162.t;PN03346.t;PN12986.t;PN03536.t;PN13854.t;PN14135.t;PN14287.t;PN14593.t;PN14677.t;PN04572.t;PN00768.t;PN05985.t;PN06140.t	K00763+K03517+K00322+K01081+K00767+K01081+K03784+K00858+K00278+K03783+K01081+K00322+K01240+K01081+K18550+K03742+K06210+K01950+K00322+K03783
Metabolism	Glycan biosynthesis and metabolism	Glycosylphosphatidylinositol(GPI)-anchor biosynthesis	20	ko00563	PN07878.t;PN08334.t;PN08563.t;PN01860.t;PN09206.t;PN10079.t;PN02306.t;PN11831.t;PN03223.t;PN12771.t;PN13163.t;PN00545.t;PN04523.t;PN15085.t;PN04693.t;PN01004.t;PN15577.t;PN05586.t;PN05976.t;PN06248.t	K05287+K05310+K07542+K05293+K03434+K05291+K05286+K05283+K05289+K05285+K03861+K05292+K05288+K03857+K05294+K05290+K08098+K03859+K03860+K05284
Metabolism	Metabolism of terpenoids and polyketides	Terpenoid backbone biosynthesis	20	ko00900	PN07250.t;PN07302.t;PN07411.t;PN07941.t;PN09154.t;PN09553.t;PN00275.t;PN10829.t;PN02793.t;PN12062.t;PN12204.t;PN13860.t;PN04000.t;PN04847.t;PN05327.t;PN05342.t;PN05565.t;PN05567.t;PN01105.t;PN05991.t	K15889+K00626+K00869+K00626+K00938+K00787+K05954+K00054+K00587+K00804+K01823+K05356+K01597+K05955+K06013+K01641+K00806+K00806+K08658+K05356
Human Diseases	Infectious diseases	Salmonella infection	20	ko05132	PN00072.t;PN16183.t;PN08168.t;PN08178.t;PN08528.t;PN10464.t;PN10815.t;PN10929.t;PN11155.t;PN11452.t;PN11908.t;PN12554.t;PN00551.t;PN03502.t;PN03673.t;PN14079.t;PN00731.t;PN14433.t;PN14683.t;PN04915.t	K10414+K05754+K05692+K05692+K04371+K05692+K10415+K05755+K04371+K05757+K05758+K04371+K04371+K10352+K05916+K04392+K10413+K05756+K10416+K07897
Metabolism	Metabolism of cofactors and vitamins	Ubiquinone and other terpenoid-quinone biosynthesis	19	ko00130	PN00119.t;PN00120.t;PN00121.t;PN00122.t;PN07704.t;PN16331.t;PN09088.t;PN09089.t;PN09280.t;PN09741.t;PN02462.t;PN02796.t;PN02810.t;PN03126.t;PN13162.t;PN04446.t;PN04468.t;PN04657.t;PN05614.t	K01904+K01904+K01904+K01904+K06125+K00457+K03809+K03809+K18534+K03181+K06127+K19267+K19267+K05357+K06126+K03809+K03809+K00815+K00591
Metabolism	Metabolism of cofactors and vitamins	Porphyrin and chlorophyll metabolism	19	ko00860	PN06377.t;PN01359.t;PN07267.t;PN07268.t;PN07496.t;PN07756.t;PN01609.t;PN09208.t;PN11120.t;PN11168.t;PN02832.t;PN00419.t;PN12090.t;PN00592.t;PN13405.t;PN04062.t;PN04582.t;PN15522.t;PN05267.t	K00589+K01764+K00228+K00228+K00643+K00231+K01885+K01772+K01599+K00798+K01885+K19054+K01719+K02257+K01749+K01698+K01764+K02303+K02259
Environmental Information Processing	Signal transduction	Calcium signaling pathway	19	ko04020	PN06785.t;PN07142.t;PN07304.t;PN07441.t;PN07502.t;PN07883.t;PN08343.t;PN08474.t;PN02416.t;PN02762.t;PN12307.t;PN13411.t;PN03637.t;PN14171.t;PN04844.t;PN15657.t;PN15658.t;PN06030.t;PN06166.t	K04348+K04960+K05850+K04718+K04515+K06268+K13755+K04348+K05863+K04345+K02183+K05850+K04962+K04718+K05850+K15040+K15041+K06268+K04851
Human Diseases	Infectious diseases	Shigellosis	19	ko05131	PN06481.t;PN06638.t;PN01574.t;PN01607.t;PN16183.t;PN08168.t;PN08178.t;PN08528.t;PN10464.t;PN10615.t;PN10929.t;PN11155.t;PN11452.t;PN11908.t;PN12554.t;PN12606.t;PN00551.t;PN14079.t;PN14433.t	K13728+K06689+K12836+K06619+K05754+K05692+K05692+K04371+K05692+K08727+K05755+K04371+K05757+K05758+K04371+K08339+K04371+K04392+K05756
Metabolism	Amino acid metabolism	Phenylalanine, tyrosine and tryptophan biosynthesis	19	ko00400	PN06842.t;PN07651.t;PN07782.t;PN07953.t;PN00461.t;PN12304.t;PN12400.t;PN12848.t;PN13251.t;PN13653.t;PN13656.t;PN13743.t;PN14612.t;PN14721.t;PN04657.t;PN00909.t;PN05569.t;PN15731.t;PN05706.t	K01626+K14455+K13830+K01736+K01850+K01626+K01814+K00766+K01695+K00812+K00812+K00500+K01658+K00812+K00815+K00817+K01609+K01696+K01657
Cellular Processes	Cellular commiunity	Gap junction	19	ko04540	PN06689.t;PN06690.t;PN07142.t;PN07736.t;PN08528.t;PN09425.t;PN02226.t;PN10145.t;PN02349.t;PN11155.t;PN02762.t;PN12554.t;PN00551.t;PN00615.t;PN13725.t;PN04598.t;PN05165.t;PN05168.t;PN01163.t	K07374+K07374+K04960+K04368+K04371+K04463+K02087+K07376+K02087+K04371+K04345+K04371+K04371+K07376+K07375+K04368+K07374+K07374+K07827
Organismal Systems	Nervous system	Cholinergic synapse	19	ko04725	PN07142.t;PN07502.t;PN07736.t;PN08528.t;PN09912.t;PN11007.t;PN11123.t;PN11155.t;PN02762.t;PN12554.t;PN00551.t;PN14230.t;PN14231.t;PN04598.t;PN15161.t;PN00920.t;PN01163.t;PN06166.t;PN06209.t	K04960+K04515+K04368+K04371+K04456+K04456+K00922+K04371+K04345+K04371+K04371+K01049+K01049+K04368+K04536+K04534+K07827+K04851+K04447
Human Diseases	Cancers	Renal cell carcinoma	18	ko05211	PN07735.t;PN07736.t;PN08528.t;PN02129.t;PN09912.t;PN11007.t;PN11123.t;PN11132.t;PN11155.t;PN12554.t;PN13173.t;PN00551.t;PN14079.t;PN04598.t;PN05355.t;PN01163.t;PN06229.t;PN06335.t	K03868+K04368+K04371+K07299+K04456+K04456+K00922+K09592+K04371+K04371+K03872+K04371+K04392+K04368+K04498+K07827+K04498+K01679
Human Diseases	Infectious diseases	Legionellosis	18	ko05134	PN07012.t;PN07450.t;PN01547.t;PN01549.t;PN16319.t;PN10088.t;PN02632.t;PN11400.t;PN11577.t;PN11711.t;PN11731.t;PN13138.t;PN00609.t;PN00610.t;PN14817.t;PN14925.t;PN05146.t;PN15545.t	K03231+K13525+K03233+K03233+K03231+K08738+K03231+K14416+K03596+K07874+K07953+K09414+K07937+K07937+K04077+K03283+K08517+K03283
Environmental Information Processing	Signal transduction	ErbB signaling pathway	18	ko04012	PN07502.t;PN07736.t;PN01607.t;PN08528.t;PN09545.t;PN09912.t;PN02585.t;PN10983.t;PN11007.t;PN11123.t;PN11155.t;PN12554.t;PN12557.t;PN00551.t;PN00570.t;PN14148.t;PN04598.t;PN01163.t	K04515+K04368+K06619+K04371+K03083+K04456+K07203+K04688+K04456+K00922+K04371+K04371+K04688+K04371+K07203+K04688+K04368+K07827
Human Diseases	Neurodegenerative diseases	Amyotrophic lateral sclerosis (ALS)	18	ko05014	PN06785.t;PN07281.t;PN07285.t;PN07287.t;PN07883.t;PN08474.t;PN00322.t;PN10088.t;PN11593.t;PN12393.t;PN03205.t;PN13907.t;PN03877.t;PN14079.t;PN04306.t;PN05572.t;PN06017.t;PN06030.t	K04348+K00432+K00432+K00432+K06268+K04348+K05613+K08738+K11518+K00432+K03781+K04565+K03781+K04392+K00432+K05613+K03781+K06268
Environmental Information Processing	Signal transduction	VEGF signaling pathway	18	ko04370	PN06785.t;PN07441.t;PN07736.t;PN07883.t;PN08474.t;PN08528.t;PN09912.t;PN10277.t;PN11007.t;PN11123.t;PN11155.t;PN12554.t;PN00551.t;PN14079.t;PN14171.t;PN04598.t;PN01163.t;PN06030.t	K04348+K04718+K04368+K06268+K04348+K04371+K04456+K05760+K04456+K00922+K04371+K04371+K04371+K04392+K04718+K04368+K07827+K06268
Human Diseases	Cancers	Glioma	18	ko05214	PN07502.t;PN07692.t;PN07736.t;PN08528.t;PN00175.t;PN09907.t;PN09912.t;PN02585.t;PN11007.t;PN11123.t;PN11155.t;PN12307.t;PN12554.t;PN00551.t;PN00570.t;PN13917.t;PN04598.t;PN01163.t	K04515+K01110+K04368+K04371+K06620+K01110+K04456+K07203+K04456+K00922+K04371+K02183+K04371+K04371+K07203+K06618+K04368+K07827
Metabolism	Carbohydrate metabolism	Butanoate metabolism	18	ko00650	PN07302.t;PN01527.t;PN07941.t;PN01682.t;PN09030.t;PN00155.t;PN10721.t;PN03168.t;PN03349.t;PN13284.t;PN13488.t;PN03648.t;PN14081.t;PN00669.t;PN14828.t;PN04643.t;PN15109.t;PN05342.t	K00626+K00240+K00626+K01907+K07511+K00135+K00074+K01652+K00248+K13524+K01640+K00823+K07515+K01580+K00135+K01653+K01027+K01641
Organismal Systems	Immune system	T cell receptor signaling pathway	18	ko04660	PN06785.t;PN07121.t;PN07736.t;PN07883.t;PN08474.t;PN08528.t;PN09545.t;PN09912.t;PN02247.t;PN11007.t;PN11123.t;PN11155.t;PN02892.t;PN12554.t;PN00551.t;PN04598.t;PN01163.t;PN06030.t	K04348+K06276+K04368+K06268+K04348+K04371+K03083+K04456+K07363+K04456+K00922+K04371+K05856+K04371+K04371+K04368+K07827+K06268
Organismal Systems	Digestive system	Pancreatic secretion	18	ko04972	PN00003.t;PN06468.t;PN07142.t;PN07304.t;PN07511.t;PN07521.t;PN08245.t;PN09323.t;PN00265.t;PN09874.t;PN11017.t;PN12195.t;PN03087.t;PN13411.t;PN03637.t;PN14079.t;PN00762.t;PN04844.t	K07901+K01539+K04960+K05850+K18245+K18245+K01310+K04936+K01539+K01312+K04936+K01300+K07904+K05850+K04962+K04392+K01176+K05850
Environmental Information Processing	Signal transduction	Rap1 signaling pathway	18	ko04015	PN07736.t;PN01751.t;PN08168.t;PN08178.t;PN08528.t;PN09912.t;PN10464.t;PN11007.t;PN11123.t;PN11155.t;PN12307.t;PN12554.t;PN00551.t;PN14079.t;PN04598.t;PN00920.t;PN01163.t;PN01190.t	K04368+K08018+K05692+K05692+K04371+K04456+K05692+K04456+K00922+K04371+K02183+K04371+K04371+K04392+K04368+K04534+K07827+K17705
Metabolism	Metabolism of cofactors and vitamins	Pantothenate and CoA biosynthesis	18	ko00770	PN06392.t;PN06535.t;PN07127.t;PN08759.t;PN02263.t;PN02363.t;PN02572.t;PN00472.t;PN11899.t;PN11900.t;PN03168.t;PN12639.t;PN12640.t;PN13109.t;PN03461.t;PN14085.t;PN04564.t;PN04643.t	K01598+K01918+K02201+K00077+K06133+K09680+K00826+K00859+K01687+K01687+K01652+K00606+K00606+K00053+K00207+K09680+K01922+K01653
Metabolism	Metabolism of cofactors and vitamins	Folate biosynthesis	17	ko00790	PN07140.t;PN01645.t;PN08836.t;PN10173.t;PN02336.t;PN02337.t;PN10563.t;PN11966.t;PN03005.t;PN12278.t;PN12372.t;PN03282.t;PN12858.t;PN12938.t;PN14410.t;PN14697.t;PN14799.t	K11754+K01113+K00287+K13950+K01077+K01077+K01495+K01737+K03635+K03637+K01307+K00072+K00357+K03639+K00796+K00072+K01930
Human Diseases	Cancers	Pancreatic cancer	17	ko05212	PN07736.t;PN08528.t;PN09283.t;PN00175.t;PN09912.t;PN02285.t;PN11007.t;PN11123.t;PN11155.t;PN12554.t;PN00551.t;PN13917.t;PN14079.t;PN14412.t;PN04598.t;PN00884.t;PN01163.t	K04368+K04371+K04482+K06620+K04456+K08775+K04456+K00922+K04371+K04371+K04371+K06618+K04392+K01115+K04368+K01115+K07827
Environmental Information Processing	Signal transduction	TGF-beta signaling pathway	17	ko04350	PN07735.t;PN08528.t;PN09346.t;PN10983.t;PN02623.t;PN11155.t;PN00446.t;PN12554.t;PN12557.t;PN00551.t;PN14148.t;PN04554.t;PN04633.t;PN00882.t;PN05355.t;PN06108.t;PN06229.t	K03868+K04371+K03347+K04688+K04382+K04371+K03094+K04371+K04688+K04371+K04688+K04382+K04679+K03456+K04498+K03347+K04498
Organismal Systems	Circulatory system	Vascular smooth muscle contraction	17	ko04270	PN07142.t;PN07736.t;PN08528.t;PN09323.t;PN09911.t;PN10145.t;PN11017.t;PN11155.t;PN02762.t;PN12307.t;PN12554.t;PN00551.t;PN00615.t;PN03502.t;PN04598.t;PN06166.t;PN06207.t	K04960+K04368+K04371+K04936+K06269+K07376+K04936+K04371+K04345+K02183+K04371+K04371+K07376+K10352+K04368+K04851+K05274
Human Diseases	Cancers	Transcriptional misregulation in cancers	17	ko05202	PN01240.t;PN01571.t;PN01588.t;PN01760.t;PN16279.t;PN10091.t;PN10123.t;PN10755.t;PN02656.t;PN11910.t;PN11965.t;PN13735.t;PN04033.t;PN14474.t;PN14830.t;PN04987.t;PN00977.t	K04728+K15627+K11253+K11253+K01353+K15188+K06067+K06627+K11644+K04459+K12823+K11427+K13098+K09355+K06067+K06067+K11253
Organismal Systems	Digestive system	Mineral absorption	17	ko04978	PN01226.t;PN01241.t;PN06468.t;PN06885.t;PN07304.t;PN07311.t;PN00265.t;PN12784.t;PN13100.t;PN13411.t;PN13858.t;PN04844.t;PN04845.t;PN05868.t;PN05989.t;PN06245.t;PN06247.t	K05011+K14683+K01539+K17686+K05850+K05011+K01539+K14685+K14685+K05850+K04975+K05850+K14683+K17686+K04975+K17686+K17686
Organismal Systems	Immune system	Chemokine signaling pathway	17	ko04062	PN07736.t;PN08528.t;PN09545.t;PN09912.t;PN02247.t;PN10277.t;PN11007.t;PN11123.t;PN11155.t;PN02762.t;PN12554.t;PN00551.t;PN14079.t;PN04598.t;PN15161.t;PN01163.t;PN06209.t	K04368+K04371+K03083+K04456+K07363+K05760+K04456+K00922+K04371+K04345+K04371+K04371+K04392+K04368+K04536+K07827+K04447
Human Diseases	Cancers	Colorectal cancer	17	ko05210	PN07736.t;PN08528.t;PN09545.t;PN02123.t;PN09912.t;PN10088.t;PN11007.t;PN11123.t;PN11155.t;PN00498.t;PN12554.t;PN00551.t;PN03739.t;PN13706.t;PN14079.t;PN04598.t;PN01163.t	K04368+K04371+K03083+K08736+K04456+K08738+K04456+K00922+K04371+K08734+K04371+K04371+K08737+K08735+K04392+K04368+K07827
Genetic Information Processing	Folding, sorting and degradation	Protein export	17	ko03060	PN06619.t;PN07786.t;PN07924.t;PN08314.t;PN09549.t;PN02321.t;PN02719.t;PN12038.t;PN12600.t;PN13442.t;PN13518.t;PN13583.t;PN00786.t;PN04627.t;PN15261.t;PN00918.t;PN01192.t	K09490+K13280+K12272+K03106+K09648+K10956+K09540+K09481+K03217+K09647+K12948+K03107+K12275+K03105+K03108+K13431+K07342
Metabolism	Carbohydrate metabolism	Ascorbate and aldarate metabolism	17	ko00053	PN06514.t;PN06515.t;PN06516.t;PN07026.t;PN01520.t;PN08843.t;PN09584.t;PN10269.t;PN00452.t;PN02956.t;PN13306.t;PN03568.t;PN00814.t;PN00817.t;PN04773.t;PN04788.t;PN04789.t	K00128+K00128+K00128+K01053+K00128+K00423+K12447+K14190+K00128+K00128+K01053+K00149+K00225+K14085+K00012+K00469+K00469
Metabolism	Lipid metabolism	Fatty acid biosynthesis	17	ko00061	PN06799.t;PN07094.t;PN07100.t;PN01498.t;PN01508.t;PN09382.t;PN09823.t;PN02488.t;PN00406.t;PN12419.t;PN12808.t;PN13622.t;PN14328.t;PN14385.t;PN14386.t;PN14681.t;PN06311.t	K00208+K01897+K01897+K11533+K00667+K15013+K00645+K11262+K01897+K11533+K09458+K15013+K00059+K01897+K01897+K01897+K01897
Human Diseases	Infectious diseases	Measles	17	ko05162	PN07293.t;PN09099.t;PN09314.t;PN09545.t;PN09912.t;PN10537.t;PN11007.t;PN11123.t;PN11442.t;PN11524.t;PN03165.t;PN03563.t;PN14925.t;PN15545.t;PN05931.t;PN01111.t;PN06209.t	K03115+K14753+K03097+K03083+K04456+K16194+K04456+K00922+K16196+K08860+K03115+K03237+K03283+K03283+K08860+K03247+K04447
Metabolism	Lipid metabolism	Arachidonic acid metabolism	17	ko00590	PN06470.t;PN06851.t;PN06852.t;PN07281.t;PN07285.t;PN07287.t;PN08377.t;PN08378.t;PN02583.t;PN02606.t;PN12393.t;PN03273.t;PN13898.t;PN04306.t;PN05857.t;PN05904.t;PN05905.t	K17728+K08726+K08726+K00432+K00432+K00432+K08726+K08726+K01254+K01254+K00432+K05309+K00461+K00432+K14674+K04097+K04097
Human Diseases	Cancers	Chronic myeloid leukemia	16	ko05220	PN07736.t;PN01607.t;PN08528.t;PN00175.t;PN09912.t;PN10123.t;PN11007.t;PN11123.t;PN11155.t;PN12554.t;PN00551.t;PN13917.t;PN14830.t;PN04598.t;PN04987.t;PN01163.t	K04368+K06619+K04371+K06620+K04456+K06067+K04456+K00922+K04371+K04371+K04371+K06618+K06067+K04368+K06067+K07827
Organismal Systems	Excretory system	Vasopressin-regulated water reabsorption	16	ko04962	PN00072.t;PN06376.t;PN01386.t;PN08722.t;PN10815.t;PN02762.t;PN00424.t;PN03087.t;PN00731.t;PN04169.t;PN14683.t;PN00819.t;PN05147.t;PN05254.t;PN05601.t;PN06177.t	K10414+K10424+K12462+K10418+K10415+K04345+K04648+K07904+K10413+K07888+K10416+K10426+K10417+K10427+K07889+K10428
Human Diseases	Cancers	Acute myeloid leukemia	16	ko05221	PN07736.t;PN08528.t;PN09912.t;PN10755.t;PN02585.t;PN10983.t;PN11007.t;PN11123.t;PN11155.t;PN12554.t;PN12557.t;PN00551.t;PN00570.t;PN14148.t;PN04598.t;PN01163.t	K04368+K04371+K04456+K06627+K07203+K04688+K04456+K00922+K04371+K04371+K04688+K04371+K07203+K04688+K04368+K07827
Cellular Processes	Transport and catabolism	Regulation of autophagy	16	ko04140	PN06821.t;PN07219.t;PN07448.t;PN07499.t;PN07675.t;PN08776.t;PN11605.t;PN11712.t;PN12158.t;PN12378.t;PN12606.t;PN04064.t;PN14790.t;PN05308.t;PN15713.t;PN05959.t	K17888+K08269+K08333+K17890+K08334+K08342+K08334+K08341+K08330+K07198+K08339+K08332+K00914+K08337+K08336+K08343
Organismal Systems	Immune system	B cell receptor signaling pathway	16	ko04662	PN06785.t;PN07736.t;PN07883.t;PN08474.t;PN08528.t;PN09545.t;PN09912.t;PN11007.t;PN11123.t;PN11155.t;PN12554.t;PN00551.t;PN14079.t;PN04598.t;PN01163.t;PN06030.t	K04348+K04368+K06268+K04348+K04371+K03083+K04456+K04456+K00922+K04371+K04371+K04371+K04392+K04368+K07827+K06268
Organismal Systems	Immune system	Antigen processing and presentation	16	ko04612	PN06619.t;PN01402.t;PN07691.t;PN01991.t;PN09557.t;PN02668.t;PN11159.t;PN11298.t;PN11678.t;PN04088.t;PN14674.t;PN04476.t;PN14925.t;PN15545.t;PN05609.t;PN06259.t	K09490+K01363+K01369+K08066+K08066+K08059+K09489+K08054+K08065+K08057+K04079+K01365+K03283+K03283+K08064+K08064
Organismal Systems	Development	Osteoclast differentiation	16	ko04380	PN06785.t;PN07736.t;PN07883.t;PN08474.t;PN08528.t;PN09912.t;PN11007.t;PN11123.t;PN11155.t;PN02892.t;PN12554.t;PN00551.t;PN14079.t;PN04598.t;PN04699.t;PN06030.t	K04348+K04368+K06268+K04348+K04371+K04456+K04456+K00922+K04371+K05856+K04371+K04371+K04392+K04368+K14379+K06268
Organismal Systems	Development	Axon guidance	16	ko04360	PN06492.t;PN06785.t;PN07566.t;PN01607.t;PN07883.t;PN08474.t;PN08528.t;PN09545.t;PN11155.t;PN12554.t;PN00551.t;PN03722.t;PN14079.t;PN00723.t;PN01163.t;PN06030.t	K02090+K04348+K05765+K06619+K06268+K04348+K04371+K03083+K04371+K04371+K04371+K04352+K04392+K05109+K07827+K06268
Organismal Systems	Digestive system	Salivary secretion	15	ko04970	PN06468.t;PN07142.t;PN07304.t;PN09323.t;PN00265.t;PN10145.t;PN11017.t;PN02762.t;PN12307.t;PN00615.t;PN13411.t;PN13858.t;PN00762.t;PN04844.t;PN05989.t	K01539+K04960+K05850+K04936+K01539+K07376+K04936+K04345+K02183+K07376+K05850+K04975+K01176+K05850+K04975
Human Diseases	Infectious diseases	Pathogenic Escherichia coli infection	15	ko05130	PN06689.t;PN06690.t;PN01607.t;PN16183.t;PN08168.t;PN08178.t;PN10464.t;PN10929.t;PN11452.t;PN11908.t;PN13725.t;PN00643.t;PN14433.t;PN05165.t;PN05168.t	K07374+K07374+K06619+K05754+K05692+K05692+K05692+K05755+K05757+K05758+K07375+K11294+K05756+K07374+K07374
Cellular Processes	Cellular commiunity	Adherens junction	15	ko04520	PN07293.t;PN08168.t;PN08178.t;PN08528.t;PN09314.t;PN10464.t;PN11155.t;PN11599.t;PN03043.t;PN03165.t;PN12554.t;PN00551.t;PN14079.t;PN05355.t;PN06229.t	K03115+K05692+K05692+K04371+K03097+K05692+K04371+K05699+K05695+K03115+K04371+K04371+K04392+K04498+K04498
Metabolism	Lipid metabolism	Ether lipid metabolism	15	ko00565	PN06380.t;PN06508.t;PN07697.t;PN08009.t;PN01689.t;PN11566.t;PN00367.t;PN00368.t;PN00574.t;PN14412.t;PN04187.t;PN14608.t;PN00884.t;PN05857.t;PN06054.t	K16860+K00993+K00993+K01062+K04628+K00994+K13519+K13519+K01080+K01115+K00803+K16794+K01115+K14674+K01078
Cellular Processes	Cellular commiunity	Signaling pathways regulating pluripotency of stem cells	15	ko04550	PN07736.t;PN08528.t;PN09545.t;PN09912.t;PN11007.t;PN11123.t;PN11155.t;PN02704.t;PN12554.t;PN00551.t;PN04040.t;PN04598.t;PN15543.t;PN01163.t;PN06209.t	K04368+K04371+K03083+K04456+K04456+K00922+K04371+K18487+K04371+K04371+K14439+K04368+K11488+K07827+K04447
Organismal Systems	Nervous system	GABAergic synapse	15	ko04727	PN01724.t;PN16290.t;PN11042.t;PN02639.t;PN02640.t;PN02762.t;PN11712.t;PN12664.t;PN12665.t;PN13284.t;PN00669.t;PN15161.t;PN00920.t;PN05307.t;PN06166.t	K14992+K01915+K15015+K04615+K04615+K04345+K08341+K01915+K01915+K13524+K01580+K04536+K04534+K15376+K04851
Metabolism	Amino acid metabolism	Lysine biosynthesis	15	ko00300	PN00080.t;PN07711.t;PN08220.t;PN08559.t;PN08711.t;PN09434.t;PN10777.t;PN10778.t;PN10785.t;PN10858.t;PN02809.t;PN03816.t;PN04493.t;PN00817.t;PN05330.t	K00928+K00133+K01581+K01586+K00003+K00928+K01438+K01438+K01438+K01714+K01714+K01586+K00821+K14085+K12524
Organismal Systems	Environmental adaptation	Circadian entrainment	15	ko04713	PN07142.t;PN07502.t;PN08528.t;PN09565.t;PN10145.t;PN11155.t;PN02762.t;PN12307.t;PN12554.t;PN00551.t;PN00615.t;PN03637.t;PN15161.t;PN00920.t;PN06166.t	K04960+K04515+K04371+K11265+K07376+K04371+K04345+K02183+K04371+K04371+K07376+K04962+K04536+K04534+K04851
Organismal Systems	Endocrine system	GnRH signaling pathway	15	ko04912	PN07142.t;PN07502.t;PN07736.t;PN01690.t;PN08528.t;PN11155.t;PN02762.t;PN12307.t;PN12554.t;PN00551.t;PN14412.t;PN04598.t;PN00884.t;PN01163.t;PN06166.t	K04960+K04515+K04368+K04421+K04371+K04371+K04345+K02183+K04371+K04371+K01115+K04368+K01115+K07827+K04851
Metabolism	Energy metabolism	Sulfur metabolism	15	ko00920	PN06372.t;PN06378.t;PN01611.t;PN08633.t;PN09495.t;PN09524.t;PN09525.t;PN09967.t;PN10088.t;PN02430.t;PN10874.t;PN13301.t;PN14632.t;PN04383.t;PN06013.t	K00380+K00381+K01738+K01697+K01011+K01738+K01738+K01697+K08738+K00988+K00387+K00390+K01739+K01082+K13811
Organismal Systems	Immune system	Platelet activation	15	ko04611	PN07142.t;PN08168.t;PN08178.t;PN08528.t;PN09911.t;PN09912.t;PN10145.t;PN10464.t;PN11007.t;PN11123.t;PN11155.t;PN02762.t;PN12554.t;PN00551.t;PN00615.t	K04960+K05692+K05692+K04371+K06269+K04456+K07376+K05692+K04456+K00922+K04371+K04345+K04371+K04371+K07376
Metabolism	Metabolism of cofactors and vitamins	One carbon pool by folate	15	ko00670	PN06436.t;PN01556.t;PN08636.t;PN08836.t;PN09605.t;PN09913.t;PN11125.t;PN02654.t;PN12165.t;PN13130.t;PN13400.t;PN13520.t;PN03896.t;PN05503.t;PN06178.t	K00295+K00600+K00600+K00287+K00548+K01491+K00602+K00560+K01938+K01491+K00297+K00604+K00605+K01934+K01491
Organismal Systems	Immune system	Natural killer cell mediated cytotoxicity	15	ko04650	PN06785.t;PN07736.t;PN07883.t;PN16279.t;PN08474.t;PN08528.t;PN11123.t;PN11155.t;PN02892.t;PN12554.t;PN00551.t;PN14079.t;PN04598.t;PN01163.t;PN06030.t	K04348+K04368+K06268+K01353+K04348+K04371+K00922+K04371+K05856+K04371+K04371+K04392+K04368+K07827+K06268
Human Diseases	Immune diseases	Systemic lupus erythematosus	15	ko05322	PN01587.t;PN01588.t;PN01760.t;PN00341.t;PN10043.t;PN11599.t;PN13781.t;PN13782.t;PN00732.t;PN00775.t;PN00921.t;PN00976.t;PN00977.t;PN00978.t;PN15655.t	K11254+K11253+K11253+K11086+K11088+K05699+K11251+K11251+K11251+K11090+K11252+K11254+K11253+K11252+K11087
Metabolism	Biosynthesis of other secondary metabolites	Phenylpropanoid biosynthesis	15	ko00940	PN00119.t;PN00120.t;PN00121.t;PN00122.t;PN08156.t;PN09574.t;PN02124.t;PN02126.t;PN10225.t;PN03322.t;PN13423.t;PN13459.t;PN03982.t;PN03983.t;PN05672.t	K01904+K01904+K01904+K01904+K05350+K13065+K00083+K00083+K05349+K05349+K11188+K05349+K05350+K01188+K01188
Organismal Systems	Nervous system	Serotonergic synapse	15	ko04726	PN07142.t;PN07736.t;PN08528.t;PN11155.t;PN02762.t;PN11910.t;PN12554.t;PN12940.t;PN00551.t;PN13898.t;PN04598.t;PN15161.t;PN00920.t;PN01163.t;PN06166.t	K04960+K04368+K04371+K04371+K04345+K04459+K04371+K01593+K04371+K00461+K04368+K04536+K04534+K07827+K04851
Organismal Systems	Endocrine system	Thyroid hormone synthesis	15	ko04918	PN06468.t;PN06619.t;PN07142.t;PN07281.t;PN07285.t;PN07287.t;PN08542.t;PN09432.t;PN00265.t;PN11298.t;PN02762.t;PN12393.t;PN13316.t;PN04306.t;PN00789.t	K01539+K09490+K04960+K00432+K00432+K00432+K15173+K00383+K01539+K08054+K04345+K00432+K00383+K00432+K09487
Human Diseases	Cancers	Endometrial cancer	15	ko05213	PN07121.t;PN07692.t;PN07736.t;PN08528.t;PN09545.t;PN09907.t;PN09912.t;PN11007.t;PN11123.t;PN11155.t;PN00498.t;PN12554.t;PN00551.t;PN04598.t;PN01163.t	K06276+K01110+K04368+K04371+K03083+K01110+K04456+K04456+K00922+K04371+K08734+K04371+K04371+K04368+K07827
Metabolism	Lipid metabolism	Fatty acid elongation	15	ko00062	PN07999.t;PN16235.t;PN08557.t;PN09030.t;PN09198.t;PN02009.t;PN00181.t;PN00502.t;PN03966.t;PN14081.t;PN04276.t;PN04600.t;PN15288.t;PN04985.t;PN04986.t	K07512+K10258+K10205+K07511+K10703+K07508+K01074+K07509+K10203+K07515+K01074+K10251+K10258+K10249+K10205
Human Diseases	Infectious diseases	Toxoplasmosis	15	ko05145	PN07121.t;PN08528.t;PN09912.t;PN10088.t;PN11007.t;PN11123.t;PN11155.t;PN12554.t;PN00551.t;PN00599.t;PN13898.t;PN14925.t;PN00920.t;PN15545.t;PN06209.t	K06276+K04371+K04456+K08738+K04456+K00922+K04371+K04371+K04371+K13412+K00461+K03283+K04534+K03283+K04447
Organismal Systems	Nervous system	Retrograde endocannabinoid signaling	14	ko04723	PN01404.t;PN07142.t;PN08528.t;PN02603.t;PN11042.t;PN11155.t;PN02762.t;PN12554.t;PN13096.t;PN00551.t;PN03529.t;PN15161.t;PN00920.t;PN06166.t	K13700+K04960+K04371+K01054+K15015+K04371+K04345+K04371+K13806+K04371+K01054+K04536+K04534+K04851
Organismal Systems	Endocrine system	Melanogenesis	14	ko04916	PN07502.t;PN07736.t;PN08528.t;PN09545.t;PN11155.t;PN02762.t;PN12307.t;PN12554.t;PN00551.t;PN04598.t;PN00920.t;PN05355.t;PN01163.t;PN06229.t	K04515+K04368+K04371+K03083+K04371+K04345+K02183+K04371+K04371+K04368+K04534+K04498+K07827+K04498
Human Diseases	Cancers	Melanoma	14	ko05218	PN07692.t;PN07736.t;PN08528.t;PN00175.t;PN09907.t;PN09912.t;PN11007.t;PN11123.t;PN11155.t;PN12554.t;PN00551.t;PN13917.t;PN04598.t;PN01163.t	K01110+K04368+K04371+K06620+K01110+K04456+K04456+K00922+K04371+K04371+K04371+K06618+K04368+K07827
Human Diseases	Infectious diseases	Chagas disease (American trypanosomiasis)	14	ko05142	PN07740.t;PN08528.t;PN09912.t;PN11007.t;PN11123.t;PN02623.t;PN11155.t;PN11559.t;PN12554.t;PN00551.t;PN04088.t;PN04554.t;PN00882.t;PN00920.t	K04354+K04371+K04456+K04456+K00922+K04382+K04371+K01354+K04371+K04371+K08057+K04382+K03456+K04534
Environmental Information Processing	Signal transduction	Hippo signaling pathway	14	ko04390	PN01564.t;PN07740.t;PN08168.t;PN08178.t;PN09081.t;PN09387.t;PN09545.t;PN09911.t;PN10464.t;PN02623.t;PN11821.t;PN13279.t;PN04554.t;PN00882.t	K06685+K04354+K05692+K05692+K04412+K16175+K03083+K06269+K05692+K04382+K06630+K08960+K04382+K03456
Organismal Systems	Digestive system	Fat digestion and absorption	14	ko04975	PN06710.t;PN06716.t;PN07302.t;PN07651.t;PN07941.t;PN00437.t;PN00438.t;PN12258.t;PN12259.t;PN12663.t;PN00574.t;PN13651.t;PN04551.t;PN06109.t	K14457+K14456+K00626+K14455+K00626+K14452+K14452+K11160+K14456+K08745+K01080+K14452+K14452+K14457
Metabolism	Metabolism of other amino acids	Selenocompound metabolism	14	ko00450	PN06609.t;PN01608.t;PN02053.t;PN09605.t;PN09853.t;PN10481.t;PN11606.t;PN12929.t;PN14089.t;PN04115.t;PN14469.t;PN14632.t;PN06013.t;PN06182.t	K01758+K10837+K01874+K00548+K01760+K03341+K01763+K00816+K01874+K00549+K01008+K01739+K13811+K00816
Organismal Systems	Immune system	Cytosolic DNA-sensing pathway	14	ko04623	PN07605.t;PN09522.t;PN00314.t;PN02085.t;PN09673.t;PN10788.t;PN12210.t;PN03086.t;PN12552.t;PN03316.t;PN13000.t;PN13014.t;PN13641.t;PN15564.t	K03021+K03007+K03026+K03009+K03014+K03020+K03027+K03016+K03013+K03019+K14721+K03025+K03018+K03022
Cellular Processes	Cell growth and death	Apoptosis	14	ko04210	PN01240.t;PN06785.t;PN07883.t;PN08474.t;PN09912.t;PN10088.t;PN10989.t;PN11007.t;PN11123.t;PN02762.t;PN13872.t;PN04790.t;PN06030.t;PN06100.t	K04728+K04348+K06268+K04348+K04456+K08738+K04727+K04456+K00922+K04345+K04739+K04739+K06268+K01173
Human Diseases	Infectious diseases	Epithelial cell signaling in Helicobacter pylori infection	14	ko05120	PN06448.t;PN08932.t;PN08933.t;PN02264.t;PN10131.t;PN10615.t;PN12189.t;PN00510.t;PN00611.t;PN13598.t;PN03732.t;PN14079.t;PN15074.t;PN06323.t	K02154+K02155+K02155+K02150+K02145+K08727+K02144+K02148+K02151+K02147+K03661+K04392+K02146+K02149
Human Diseases	Immune diseases	Rheumatoid arthritis	14	ko05323	PN06448.t;PN08932.t;PN08933.t;PN02264.t;PN10131.t;PN12189.t;PN00510.t;PN00611.t;PN13598.t;PN03732.t;PN04476.t;PN15074.t;PN04699.t;PN06323.t	K02154+K02155+K02155+K02150+K02145+K02144+K02148+K02151+K02147+K03661+K01365+K02146+K14379+K02149
Organismal Systems	Nervous system	Long-term depression	14	ko04730	PN07142.t;PN07736.t;PN08528.t;PN10145.t;PN02623.t;PN11155.t;PN12554.t;PN00551.t;PN00615.t;PN04554.t;PN04598.t;PN00882.t;PN00920.t;PN01163.t	K04960+K04368+K04371+K07376+K04382+K04371+K04371+K04371+K07376+K04382+K04368+K03456+K04534+K07827
Human Diseases	Substance dependence	Amphetamine addiction	14	ko05031	PN06785.t;PN07502.t;PN07883.t;PN08474.t;PN08917.t;PN09911.t;PN10123.t;PN02762.t;PN12307.t;PN12940.t;PN14830.t;PN04987.t;PN06030.t;PN06166.t	K04348+K04515+K06268+K04348+K11411+K06269+K06067+K04345+K02183+K01593+K06067+K06067+K06268+K04851
Environmental Information Processing	Signal transduction	Hippo signaling pathway -fly	13	ko04391	PN01564.t;PN07740.t;PN08168.t;PN08178.t;PN09081.t;PN09387.t;PN10272.t;PN10464.t;PN02623.t;PN11821.t;PN13279.t;PN04554.t;PN00882.t	K06685+K04354+K05692+K05692+K04412+K16175+K16669+K05692+K04382+K06630+K08960+K04382+K03456
Organismal Systems	Digestive system	Bile secretion	13	ko04976	PN06468.t;PN07083.t;PN01558.t;PN07511.t;PN07521.t;PN09278.t;PN00265.t;PN02129.t;PN10497.t;PN02762.t;PN14084.t;PN15280.t;PN05522.t	K01539+K17689+K05658+K18245+K18245+K05658+K01539+K07299+K05681+K04345+K05658+K05681+K17689
Human Diseases	Endocrine and metabolic diseases	Type II diabetes mellitus	13	ko04930	PN08528.t;PN10433.t;PN10434.t;PN10435.t;PN02585.t;PN11123.t;PN11155.t;PN03155.t;PN12554.t;PN03448.t;PN00551.t;PN00570.t;PN06166.t	K04371+K00873+K00873+K00873+K07203+K00922+K04371+K00873+K04371+K00873+K04371+K07203+K04851
Metabolism	Metabolism of cofactors and vitamins	Retinol metabolism	13	ko00830	PN06714.t;PN07083.t;PN07509.t;PN09559.t;PN09560.t;PN09562.t;PN11234.t;PN11552.t;PN02844.t;PN12174.t;PN13403.t;PN05522.t;PN05794.t	K11156+K17689+K15734+K13953+K13953+K13953+K00121+K17690+K17691+K17691+K00121+K17689+K00001
Metabolism	Xenobiotics biodegradation and metabolism	Chloroalkane and chloroalkene degradation	13	ko00625	PN06514.t;PN06515.t;PN06516.t;PN01520.t;PN09559.t;PN09560.t;PN09562.t;PN11234.t;PN00452.t;PN02956.t;PN13403.t;PN14468.t;PN05794.t	K00128+K00128+K00128+K00128+K13953+K13953+K13953+K00121+K00128+K00128+K00121+K13954+K00001
Organismal Systems	Digestive system	Protein digestion and absorption	13	ko04974	PN06468.t;PN01512.t;PN08245.t;PN08505.t;PN08890.t;PN00265.t;PN09874.t;PN11263.t;PN12195.t;PN00588.t;PN03540.t;PN04457.t;PN06326.t	K01539+K01278+K01310+K01285+K14209+K01539+K01312+K14209+K01300+K01285+K14209+K08606+K14209
Human Diseases	Infectious diseases	Bacterial invasion of epithelial cells	13	ko05100	PN06481.t;PN16183.t;PN07873.t;PN08168.t;PN08178.t;PN10277.t;PN10464.t;PN10929.t;PN11123.t;PN11452.t;PN11908.t;PN14079.t;PN14433.t	K13728+K05754+K04646+K05692+K05692+K05760+K05692+K05755+K00922+K05757+K05758+K04392+K05756
Human Diseases	Cancers	Non-small cell lung cancer	13	ko05223	PN07121.t;PN07736.t;PN08528.t;PN00175.t;PN09912.t;PN11007.t;PN11123.t;PN11155.t;PN12554.t;PN00551.t;PN13917.t;PN04598.t;PN01163.t	K06276+K04368+K04371+K06620+K04456+K04456+K00922+K04371+K04371+K04371+K06618+K04368+K07827
Organismal Systems	Endocrine system	Prolactin signaling pathway	12	ko04917	PN07736.t;PN08528.t;PN09545.t;PN09912.t;PN11007.t;PN11123.t;PN11155.t;PN12554.t;PN00551.t;PN04598.t;PN01163.t;PN06209.t	K04368+K04371+K03083+K04456+K04456+K00922+K04371+K04371+K04371+K04368+K07827+K04447
Human Diseases	Neurodegenerative diseases	Prion diseases	12	ko05020	PN06619.t;PN07736.t;PN08528.t;PN11155.t;PN02762.t;PN12106.t;PN12554.t;PN00551.t;PN13907.t;PN14925.t;PN04598.t;PN15545.t	K09490+K04368+K04371+K04371+K04345+K09553+K04371+K04371+K04565+K03283+K04368+K03283
Organismal Systems	Immune system	Fc epsilon RI signaling pathway	12	ko04664	PN07121.t;PN07736.t;PN08528.t;PN09912.t;PN11007.t;PN11123.t;PN11155.t;PN12554.t;PN00551.t;PN14079.t;PN04598.t;PN01163.t	K06276+K04368+K04371+K04456+K04456+K00922+K04371+K04371+K04371+K04392+K04368+K07827
Environmental Information Processing	Signal transduction	Notch signaling pathway	12	ko04330	PN07946.t;PN09203.t;PN09331.t;PN10123.t;PN11245.t;PN03510.t;PN13984.t;PN14830.t;PN04987.t;PN05355.t;PN05597.t;PN06229.t	K04522+K06171+K04505+K06067+K06065+K04505+K06063+K06067+K06067+K04498+K06062+K04498
Genetic Information Processing	Folding, sorting and degradation	SNARE interactions in vesicular transport	12	ko04130	PN07185.t;PN01658.t;PN08437.t;PN09019.t;PN09105.t;PN11862.t;PN14235.t;PN04505.t;PN14923.t;PN05014.t;PN05146.t;PN05288.t	K08496+K08493+K08516+K08486+K08490+K08495+K08515+K08489+K08498+K08489+K08517+K08493
Metabolism	Lipid metabolism	Steroid hormone biosynthesis	12	ko00140	PN07083.t;PN07339.t;PN10031.t;PN11552.t;PN02844.t;PN12174.t;PN13050.t;PN03480.t;PN13315.t;PN04600.t;PN05522.t;PN05553.t	K17689+K00545+K12345+K17690+K17691+K17691+K00545+K12343+K00545+K10251+K17689+K00545
Environmental Information Processing	Signal transduction	MAPK signaling pathway - yeast	12	ko04011	PN08528.t;PN11155.t;PN03205.t;PN12554.t;PN13110.t;PN00551.t;PN03723.t;PN03877.t;PN14717.t;PN15161.t;PN01163.t;PN06017.t	K04371+K04371+K03781+K04371+K11230+K04371+K00706+K03781+K09291+K04536+K07827+K03781
Cellular Processes	Cell growth and death	p53 signaling pathway	12	ko04115	PN01240.t;PN07692.t;PN09907.t;PN10088.t;PN02226.t;PN02349.t;PN12201.t;PN13299.t;PN03735.t;PN00752.t;PN00970.t;PN01045.t	K04728+K01110+K01110+K08738+K02087+K02087+K05868+K10141+K10808+K06640+K10134+K07207
Metabolism	Global and Overview	Degradation of aromatic compounds	12	ko01220	PN06477.t;PN01405.t;PN07026.t;PN09559.t;PN09560.t;PN09562.t;PN11234.t;PN13306.t;PN13403.t;PN14468.t;PN05794.t;PN06262.t	K00002+K05714+K01053+K13953+K13953+K13953+K00121+K01053+K00121+K13954+K00001+K00151
Organismal Systems	Endocrine system	Renin secretion	12	ko04924	PN01402.t;PN06785.t;PN07142.t;PN07883.t;PN08343.t;PN08474.t;PN09323.t;PN11017.t;PN02762.t;PN12307.t;PN06030.t;PN06166.t	K01363+K04348+K04960+K06268+K13755+K04348+K04936+K04936+K04345+K02183+K06268+K04851
Organismal Systems	Endocrine system	Insulin secretion	12	ko04911	PN06468.t;PN07142.t;PN07502.t;PN09323.t;PN00265.t;PN02129.t;PN11017.t;PN02762.t;PN03637.t;PN04958.t;PN06166.t;PN06207.t	K01539+K04960+K04515+K04936+K01539+K07299+K04936+K04345+K04962+K04944+K04851+K05274
Organismal Systems	Excretory system	Collecting duct acid secretion	12	ko04966	PN06448.t;PN07511.t;PN07521.t;PN08932.t;PN08933.t;PN02264.t;PN10131.t;PN00510.t;PN00611.t;PN13598.t;PN15074.t;PN06323.t	K02154+K18245+K18245+K02155+K02155+K02150+K02145+K02148+K02151+K02147+K02146+K02149
Metabolism	Glycan biosynthesis and metabolism	Other glycan degradation	12	ko00511	PN01670.t;PN02199.t;PN11343.t;PN12647.t;PN03842.t;PN04284.t;PN04409.t;PN04410.t;PN04411.t;PN04414.t;PN04415.t;PN04504.t	K01227+K01201+K01201+K01201+K01191+K01444+K01201+K01201+K01201+K01201+K01201+K01192
Metabolism	Amino acid metabolism	Valine, leucine and isoleucine biosynthesis	11	ko00290	PN08689.t;PN09343.t;PN02572.t;PN11899.t;PN11900.t;PN03168.t;PN13109.t;PN04643.t;PN04732.t;PN15528.t;PN01052.t	K00052+K01754+K00826+K01687+K01687+K01652+K00053+K01653+K01754+K01703+K01649
Environmental Information Processing	Signal transduction	TNF signaling pathway	11	ko04668	PN07736.t;PN08528.t;PN09325.t;PN09912.t;PN11007.t;PN11123.t;PN11155.t;PN02766.t;PN12554.t;PN00551.t;PN04598.t	K04368+K04371+K17065+K04456+K04456+K00922+K04371+K15637+K04371+K04371+K04368
Metabolism	Metabolism of cofactors and vitamins	Riboflavin metabolism	11	ko00740	PN06804.t;PN08331.t;PN09128.t;PN00229.t;PN03416.t;PN00742.t;PN14708.t;PN14709.t;PN15116.t;PN15522.t;PN06241.t	K11752+K11752+K01497+K00793+K00861+K00953+K14652+K14652+K14655+K02303+K00794
Organismal Systems	Endocrine system	Regulation of lipolysis in adipocyte	11	ko04923	PN09581.t;PN09912.t;PN10145.t;PN02603.t;PN11007.t;PN11123.t;PN02762.t;PN11521.t;PN00615.t;PN03529.t;PN01001.t	K16816+K04456+K07376+K01054+K04456+K00922+K04345+K07188+K07376+K01054+K13699
Organismal Systems	Digestive system	Gastric acid secretion	11	ko04971	PN06468.t;PN07142.t;PN07502.t;PN07511.t;PN07521.t;PN08168.t;PN08178.t;PN00265.t;PN10464.t;PN02762.t;PN12307.t	K01539+K04960+K04515+K18245+K18245+K05692+K05692+K01539+K05692+K04345+K02183
Metabolism	Biosynthesis of other secondary metabolites	Streptomycin biosynthesis	11	ko00521	PN08358.t;PN12627.t;PN12629.t;PN03752.t;PN14284.t;PN04290.t;PN04375.t;PN04378.t;PN04379.t;PN15696.t;PN05698.t	K01092+K00010+K00010+K00845+K01710+K01835+K00845+K00845+K00845+K01835+K01858
Organismal Systems	Excretory system	Endocrine and other factor-regulated calcium reabsorption	11	ko04961	PN06468.t;PN07304.t;PN07873.t;PN00265.t;PN02762.t;PN03087.t;PN13411.t;PN04844.t;PN15286.t;PN15730.t;PN05769.t	K01539+K05850+K04646+K01539+K04345+K07904+K05850+K05850+K11824+K11826+K11827
Metabolism	Xenobiotics biodegradation and metabolism	Drug metabolism - other enzymes	11	ko00983	PN07083.t;PN07747.t;PN08203.t;PN10591.t;PN02686.t;PN02945.t;PN12593.t;PN03461.t;PN04272.t;PN00930.t;PN05522.t	K17689+K01951+K00106+K00876+K00757+K00760+K00857+K00207+K00088+K01519+K17689
Metabolism	Metabolism of other amino acids	Cyanoamino acid metabolism	11	ko00460	PN01556.t;PN08156.t;PN08636.t;PN10225.t;PN11934.t;PN12196.t;PN03322.t;PN13459.t;PN03982.t;PN03983.t;PN05672.t	K00600+K05350+K00600+K05349+K01424+K00681+K05349+K05349+K05350+K01188+K01188
Organismal Systems	Endocrine system	Aldosterone synthesis and secretion	11	ko04925	PN07142.t;PN07502.t;PN09034.t;PN09270.t;PN02762.t;PN11521.t;PN12307.t;PN13096.t;PN04420.t;PN00851.t;PN06166.t	K04960+K04515+K08794+K08794+K04345+K07188+K02183+K13806+K08794+K16931+K04851
Organismal Systems	Immune system	Toll-like receptor signaling pathway	10	ko04620	PN07736.t;PN08528.t;PN09912.t;PN11007.t;PN11123.t;PN11155.t;PN12554.t;PN00551.t;PN14079.t;PN04598.t	K04368+K04371+K04456+K04456+K00922+K04371+K04371+K04371+K04392+K04368
Human Diseases	Endocrine and metabolic diseases	AGE-RAGE signaling pathway in diabetic complications	10	ko04933	PN08528.t;PN09912.t;PN11007.t;PN11123.t;PN11155.t;PN12554.t;PN00551.t;PN14079.t;PN01163.t;PN06209.t	K04371+K04456+K04456+K00922+K04371+K04371+K04371+K04392+K07827+K04447
Metabolism	Lipid metabolism	alpha-Linolenic acid metabolism	10	ko00592	PN06682.t;PN09573.t;PN09577.t;PN02658.t;PN12547.t;PN00798.t;PN00799.t;PN05392.t;PN05395.t;PN05857.t	K07513+K00232+K00232+K00232+K00232+K00232+K00232+K00232+K00232+K14674
Organismal Systems	Excretory system	Aldosterone-regulated sodium reabsorption	9	ko04960	PN06468.t;PN07121.t;PN08528.t;PN00265.t;PN11123.t;PN11155.t;PN12554.t;PN00551.t;PN01163.t	K01539+K06276+K04371+K01539+K00922+K04371+K04371+K04371+K07827
Organismal Systems	Environmental adaptation	Circadian rhythm	9	ko04710	PN07735.t;PN08281.t;PN09018.t;PN09346.t;PN00446.t;PN12378.t;PN13279.t;PN05717.t;PN06108.t	K03868+K07199+K07200+K03347+K03094+K07198+K08960+K02295+K03347
Human Diseases	Cancers	Bladder cancer	9	ko05219	PN07736.t;PN08528.t;PN00175.t;PN11155.t;PN12554.t;PN00551.t;PN13917.t;PN04598.t;PN01163.t	K04368+K04371+K06620+K04371+K04371+K04371+K06618+K04368+K07827
Human Diseases	Cancers	Small cell lung cancer	9	ko05222	PN07692.t;PN00175.t;PN09681.t;PN09907.t;PN09912.t;PN10088.t;PN11007.t;PN11123.t;PN13917.t	K01110+K06620+K02219+K01110+K04456+K08738+K04456+K00922+K06618
Human Diseases	Substance dependence	Morphine addiction	9	ko05032	PN06484.t;PN08343.t;PN11042.t;PN02639.t;PN02640.t;PN02762.t;PN13889.t;PN15161.t;PN00920.t	K13298+K13755+K15015+K04615+K04615+K04345+K13293+K04536+K04534
Metabolism	Metabolism of other amino acids	Taurine and hypotaurine metabolism	9	ko00430	PN01289.t;PN06848.t;PN08762.t;PN12196.t;PN03215.t;PN03216.t;PN00669.t;PN04819.t;PN05660.t	K10712+K15371+K15371+K00681+K13788+K13788+K01580+K15371+K00925
Organismal Systems	Immune system	Leukocyte transendothelial migration	8	ko04670	PN08168.t;PN08178.t;PN02247.t;PN10277.t;PN10464.t;PN11123.t;PN11599.t;PN14079.t	K05692+K05692+K07363+K05760+K05692+K00922+K05699+K04392
Environmental Information Processing	Signal transduction	Jak-STAT signaling pathway	8	ko04630	PN09912.t;PN02585.t;PN11007.t;PN11123.t;PN00570.t;PN05355.t;PN06209.t;PN06229.t	K04456+K07203+K04456+K00922+K07203+K04498+K04447+K04498
Genetic Information Processing	Replication and repair	Non-homologous end-joining	8	ko03450	PN07122.t;PN08510.t;PN08575.t;PN11564.t;PN00845.t;PN00905.t;PN01009.t;PN01011.t	K10866+K10885+K10865+K10884+K06642+K04799+K03512+K10777
Human Diseases	Cardiovascular diseases	Hypertrophic cardiomyopathy (HCM)	8	ko05410	PN08168.t;PN08178.t;PN08281.t;PN09018.t;PN10464.t;PN12378.t;PN03637.t;PN06166.t	K05692+K05692+K07199+K07200+K05692+K07198+K04962+K04851
Organismal Systems	Sensory system	Olfactory transduction	8	ko04740	PN07502.t;PN08343.t;PN10145.t;PN02642.t;PN02762.t;PN12307.t;PN00615.t;PN15161.t	K04515+K13755+K07376+K04950+K04345+K02183+K07376+K04536
Metabolism	Glycan biosynthesis and metabolism	Lipopolysaccharide biosynthesis	8	ko00540	PN00034.t;PN09072.t;PN02070.t;PN03371.t;PN13798.t;PN04149.t;PN04700.t;PN06014.t	K01627+K02535+K00677+K06041+K02527+K02536+K00979+K00912
Human Diseases	Cardiovascular diseases	Viral myocarditis	8	ko05416	PN01607.t;PN08168.t;PN08178.t;PN08920.t;PN10088.t;PN10464.t;PN02604.t;PN14079.t	K06619+K05692+K05692+K03260+K08738+K05692+K03260+K04392
Metabolism	Biosynthesis of other secondary metabolites	Betalain biosynthesis	8	ko00965	PN07339.t;PN01651.t;PN01652.t;PN01653.t;PN12940.t;PN13050.t;PN13315.t;PN05553.t	K00545+K15777+K15777+K15777+K01593+K00545+K00545+K00545
Human Diseases	Cancers	Thyroid cancer	8	ko05216	PN07736.t;PN08528.t;PN11155.t;PN12554.t;PN00551.t;PN14717.t;PN04598.t;PN01163.t	K04368+K04371+K04371+K04371+K04371+K09291+K04368+K07827
Organismal Systems	Sensory system	Phototransduction - fly	7	ko04745	PN07502.t;PN08168.t;PN08178.t;PN10130.t;PN10464.t;PN12307.t;PN13096.t	K04515+K05692+K05692+K13807+K05692+K02183+K13806
Human Diseases	Infectious diseases	Pertussis	7	ko05133	PN07566.t;PN08528.t;PN10615.t;PN11155.t;PN12307.t;PN12554.t;PN00551.t	K05765+K04371+K08727+K04371+K02183+K04371+K04371
Organismal Systems	Endocrine system	Renin-angiotensin system	7	ko04614	PN08265.t;PN08505.t;PN02025.t;PN02026.t;PN11271.t;PN11727.t;PN00588.t	K01322+K01285+K13289+K13289+K01392+K13289+K01285
Organismal Systems	Digestive system	Carbohydrate digestion and absorption	7	ko04973	PN06468.t;PN00265.t;PN09912.t;PN11007.t;PN11123.t;PN00762.t;PN06166.t	K01539+K01539+K04456+K04456+K00922+K01176+K04851
Organismal Systems	Development	Dorso-ventral axis formation	7	ko04320	PN07736.t;PN08528.t;PN11155.t;PN12554.t;PN00551.t;PN04598.t;PN01163.t	K04368+K04371+K04371+K04371+K04371+K04368+K07827
Organismal Systems	Circulatory system	Cardiac muscle contraction	7	ko04260	PN06468.t;PN00265.t;PN10797.t;PN12209.t;PN03637.t;PN04489.t;PN06166.t	K01539+K01539+K00411+K00413+K04962+K02267+K04851
Metabolism	Xenobiotics biodegradation and metabolism	Naphthalene degradation	7	ko00626	PN09559.t;PN09560.t;PN09562.t;PN11234.t;PN13403.t;PN14468.t;PN05794.t	K13953+K13953+K13953+K00121+K00121+K13954+K00001
Environmental Information Processing	Signal transduction	MAPK signaling pathway - fly	7	ko04013	PN07736.t;PN08528.t;PN11155.t;PN12554.t;PN00551.t;PN04598.t;PN01163.t	K04368+K04371+K04371+K04371+K04371+K04368+K07827
Metabolism	Biosynthesis of other secondary metabolites	Monobactam biosynthesis	7	ko00261	PN00080.t;PN07711.t;PN09434.t;PN10858.t;PN02809.t;PN05330.t;PN06013.t	K00928+K00133+K00928+K01714+K01714+K12524+K13811
Human Diseases	Infectious diseases	Amoebiasis	7	ko05146	PN02401.t;PN11123.t;PN02762.t;PN11599.t;PN04169.t;PN04915.t;PN05601.t	K01476+K00922+K04345+K05699+K07888+K07897+K07889
Environmental Information Processing	Signal transduction	NF-kappa B signaling pathway	7	ko04064	PN01240.t;PN01493.t;PN07293.t;PN09314.t;PN02892.t;PN03081.t;PN03165.t	K04728+K10798+K03115+K03097+K05856+K10577+K03115
Genetic Information Processing	Folding, sorting and degradation	Sulfur relay system	7	ko04122	PN01369.t;PN07990.t;PN09495.t;PN03005.t;PN12278.t;PN12938.t;PN15517.t	K11996+K04487+K01011+K03635+K03637+K03639+K00566
Organismal Systems	Immune system	RIG-I-like receptor signaling pathway	7	ko04622	PN01511.t;PN07713.t;PN00379.t;PN12606.t;PN13329.t;PN04828.t;PN15713.t	K12655+K11594+K09578+K08339+K00863+K09578+K08336
Organismal Systems	Immune system	NOD-like receptor signaling pathway	7	ko04621	PN08528.t;PN10615.t;PN11155.t;PN12554.t;PN00551.t;PN14674.t;PN00789.t	K04371+K08727+K04371+K04371+K04371+K04079+K09487
Environmental Information Processing	Signal transduction	Hedgehog signaling pathway	6	ko04340	PN07726.t;PN09545.t;PN02762.t;PN12067.t;PN13279.t;PN04632.t	K02218+K03083+K04345+K06234+K08960+K06228
Metabolism	Lipid metabolism	Cutin, suberine and wax biosynthesis	6	ko00073	PN00039.t;PN00041.t;PN00043.t;PN00044.t;PN03845.t;PN04349.t	K15398+K15398+K15402+K15398+K13356+K15400
Human Diseases	Cardiovascular diseases	Dilated cardiomyopathy (DCM)	6	ko05414	PN08168.t;PN08178.t;PN10464.t;PN02762.t;PN03637.t;PN06166.t	K05692+K05692+K05692+K04345+K04962+K04851
Metabolism	Lipid metabolism	Steroid biosynthesis	6	ko00100	PN06880.t;PN00429.t;PN00436.t;PN02875.t;PN00602.t;PN05857.t	K00213+K01052+K01052+K00227+K00637+K14674
Human Diseases	Cardiovascular diseases	Arrhythmogenic right ventricular cardiomyopathy (ARVC)	6	ko05412	PN08168.t;PN08178.t;PN10464.t;PN11599.t;PN03637.t;PN06166.t	K05692+K05692+K05692+K05699+K04962+K04851
Metabolism	Metabolism of cofactors and vitamins	Biotin metabolism	6	ko00780	PN06799.t;PN08819.t;PN12448.t;PN12808.t;PN14328.t;PN14372.t	K00208+K01012+K00652+K09458+K00059+K19562
Organismal Systems	Sensory system	Inflammatory mediator regulation of TRP channels	6	ko04750	PN07142.t;PN07502.t;PN09911.t;PN11123.t;PN02762.t;PN12307.t	K04960+K04515+K06269+K00922+K04345+K02183
Organismal Systems	Excretory system	Proximal tubule bicarbonate reclamation	6	ko04964	PN06468.t;PN07511.t;PN07521.t;PN00265.t;PN09626.t;PN02550.t	K01539+K18245+K18245+K01539+K13577+K00025
Metabolism	Metabolism of terpenoids and polyketides	Limonene and pinene degradation	6	ko00903	PN06514.t;PN06515.t;PN06516.t;PN01520.t;PN00452.t;PN02956.t	K00128+K00128+K00128+K00128+K00128+K00128
Environmental Information Processing	Signaling molecules and interaction	ECM-receptor interaction	6	ko04512	PN00166.t;PN10175.t;PN13008.t;PN04029.t;PN05090.t;PN05239.t	K06252+K06254+K06252+K06252+K06258+K06258
Cellular Processes	Cell growth and death	Cell cycle - Caulobacter	5	ko04112	PN06648.t;PN08309.t;PN12852.t;PN00509.t;PN13439.t	K03544+K03531+K03531+K01338+K01358
Metabolism	Biosynthesis of other secondary metabolites	Tropane, piperidine and pyridine alkaloid biosynthesis	5	ko00960	PN07651.t;PN02847.t;PN04657.t;PN00909.t;PN01044.t	K14455+K00276+K00815+K00817+K00276
Organismal Systems	Environmental adaptation	Circadian rhythm - plant	5	ko04712	PN07293.t;PN09314.t;PN09517.t;PN03165.t;PN04398.t	K03115+K03097+K12133+K03115+K12133
Metabolism	Carbohydrate metabolism	C5-Branched dibasic acid metabolism	5	ko00660	PN08689.t;PN08955.t;PN03168.t;PN04643.t;PN15528.t	K00052+K01902+K01652+K01653+K01703
Organismal Systems	Sensory system	Taste transduction	5	ko04742	PN07142.t;PN08343.t;PN02639.t;PN02640.t;PN02762.t	K04960+K13755+K04615+K04615+K04345
Human Diseases	Infectious diseases	Leishmaniasis	5	ko05140	PN08528.t;PN11155.t;PN12554.t;PN00551.t;PN06209.t	K04371+K04371+K04371+K04371+K04447
Metabolism	Metabolism of cofactors and vitamins	Vitamin B6 metabolism	5	ko00750	PN06658.t;PN01330.t;PN16081.t;PN07732.t;PN03524.t	K08681+K06215+K13248+K01733+K00868
Metabolism	Biosynthesis of other secondary metabolites	Isoquinoline alkaloid biosynthesis	5	ko00950	PN07651.t;PN02847.t;PN12940.t;PN04657.t;PN01044.t	K14455+K00276+K01593+K00815+K00276
Metabolism	Lipid metabolism	Synthesis and degradation of ketone bodies	5	ko00072	PN07302.t;PN07941.t;PN13488.t;PN15109.t;PN05342.t	K00626+K00626+K01640+K01027+K01641
Metabolism	Lipid metabolism	Primary bile acid biosynthesis	5	ko00120	PN16041.t;PN02273.t;PN02286.t;PN00659.t;PN15692.t	K08764+K07440+K07440+K12405+K07440
Metabolism	Glycan biosynthesis and metabolism	Other types of O-glycan biosynthesis	4	ko00514	PN07785.t;PN12493.t;PN12555.t;PN15353.t	K09667+K05538+K10968+K10969
Metabolism	Xenobiotics biodegradation and metabolism	Aminobenzoate degradation	4	ko00627	PN01645.t;PN02336.t;PN02337.t;PN06054.t	K01113+K01077+K01077+K01078
Organismal Systems	Sensory system	Phototransduction	4	ko04744	PN01313.t;PN12307.t;PN15161.t;PN05839.t	K13756+K02183+K04536+K12322
Metabolism	Xenobiotics biodegradation and metabolism	Styrene degradation	4	ko00643	PN10851.t;PN13397.t;PN15150.t;PN05016.t	K01800+K01800+K01555+K00451
Human Diseases	Immune diseases	Primary immunodeficiency	4	ko05340	PN09758.t;PN02892.t;PN00917.t;PN05971.t	K01488+K05856+K01488+K03648
Metabolism	Metabolism of other amino acids	Phosphonate and phosphinate metabolism	4	ko00440	PN06508.t;PN07697.t;PN08276.t;PN08278.t	K00993+K00993+K00968+K00968
Environmental Information Processing	Signaling molecules and interaction	Neuroactive ligand-receptor interaction	4	ko04080	PN09874.t;PN02639.t;PN02640.t;PN02683.t	K01312+K04615+K04615+K04605
Human Diseases	Drug resistance	Cationic antimicrobial peptide (CAMP) resistance	4	ko01503	PN02070.t;PN09648.t;PN00443.t;PN00947.t	K00677+K03767+K07806+K04771
Metabolism	Lipid metabolism	Linoleic acid metabolism	4	ko00591	PN07083.t;PN11830.t;PN05522.t;PN05857.t	K17689+K00508+K17689+K14674
Metabolism	Biosynthesis of other secondary metabolites	Butirosin and neomycin biosynthesis	4	ko00524	PN03752.t;PN04375.t;PN04378.t;PN04379.t	K00845+K00845+K00845+K00845
Metabolism	Xenobiotics biodegradation and metabolism	Benzoate degradation	4	ko00362	PN07302.t;PN07941.t;PN10721.t;PN12247.t	K00626+K00626+K00074+K00252
Metabolism	Biosynthesis of other secondary metabolites	Novobiocin biosynthesis	4	ko00401	PN13653.t;PN13656.t;PN14721.t;PN00909.t	K00812+K00812+K00812+K00817
Human Diseases	Substance dependence	Cocaine addiction	4	ko05030	PN06492.t;PN02683.t;PN02762.t;PN12940.t	K02090+K04605+K04345+K01593
Organismal Systems	Digestive system	Vitamin digestion and absorption	4	ko04977	PN06714.t;PN08911.t;PN08990.t;PN13683.t	K11156+K14620+K05665+K14617
Metabolism	Biosynthesis of other secondary metabolites	Caffeine metabolism	3	ko00232	PN08203.t;PN16255.t;PN14141.t	K00106+K00365+K00365
Metabolism	Xenobiotics biodegradation and metabolism	Caprolactam degradation	3	ko00930	PN06477.t;PN07026.t;PN13306.t	K00002+K01053+K01053
Metabolism	Metabolism of cofactors and vitamins	Lipoic acid metabolism	3	ko00785	PN06393.t;PN13585.t;PN14291.t	K03801+K03644+K03800
Metabolism	Energy metabolism	Photosynthesis	3	ko00195	PN08676.t;PN12689.t;PN06344.t	K02111+K02115+K02112
Human Diseases	Endocrine and metabolic diseases	Type I diabetes mellitus	3	ko04940	PN16279.t;PN00669.t;PN14817.t	K01353+K01580+K04077
Metabolism	Glycan biosynthesis and metabolism	Glycosphingolipid biosynthesis - lacto and neolacto series	3	ko00601	PN14075.t;PN05028.t;PN06218.t	K07819+K03766+K07969
Organismal Systems	Endocrine system	Ovarian Steroidogenesis	3	ko04913	PN02762.t;PN13898.t;PN00851.t	K04345+K00461+K16931
Metabolism	Glycan biosynthesis and metabolism	Glycosaminoglycan degradation	3	ko00531	PN06652.t;PN03837.t;PN03858.t	K10532+K01205+K01205
Human Diseases	Cancers	Basal cell carcinoma	2	ko05217	PN09545.t;PN04632.t	K03083+K06228
Metabolism	Metabolism of terpenoids and polyketides	Geraniol degradation	2	ko00281	PN03349.t;PN13488.t	K00248+K01640
Environmental Information Processing	Membrane transport	Bacterial secretion system	2	ko03070	PN08314.t;PN12600.t	K03106+K03217
Metabolism	Biosynthesis of other secondary metabolites	Carbapenem biosynthesis	2	ko00332	PN11474.t;PN13147.t	K00931+K00931
Human Diseases	Infectious diseases	African trypanosomiasis	2	ko05143	PN11271.t;PN11559.t	K01392+K01354
Metabolism	Metabolism of cofactors and vitamins	Thiamine metabolism	2	ko00730	PN07990.t;PN03577.t	K04487+K00949
Organismal Systems	Environmental adaptation	Circadian rhythm - fly	2	ko04711	PN09545.t;PN13279.t	K03083+K08960
Human Diseases	Substance dependence	Nicotine addiction	1	ko05033	PN11042.t	K15015
Metabolism	Biosynthesis of other secondary metabolites	Stilbenoid, diarylheptanoid and gingerol biosynthesis	1	ko00945	PN09574.t	K13065
Metabolism	Metabolism of terpenoids and polyketides	Biosynthesis of vancomycin group antibiotics	1	ko01055	PN14284.t	K01710
Metabolism	Biosynthesis of other secondary metabolites	Glucosinolate biosynthesis	1	ko00966	PN02572.t	K00826
Metabolism	Biosynthesis of other secondary metabolites	Penicillin and cephalosporin biosynthesis	1	ko00311	PN14406.t	K00273
Metabolism	Metabolism of other amino acids	D-Arginine and D-ornithine metabolism	1	ko00472	PN14406.t	K00273
Organismal Systems	Immune system	Complement and coagulation cascades	1	ko04610	PN12195.t	K01300
Human Diseases	Immune diseases	Graft-versus-host disease	1	ko05332	PN16279.t	K01353
Metabolism	Glycan biosynthesis and metabolism	Glycosaminoglycan biosynthesis - keratan sulfate	1	ko00533	PN06218.t	K07969
Metabolism	Lipid metabolism	Secondary bile acid biosynthesis	1	ko00121	PN02205.t	K01442
Human Diseases	Immune diseases	Autoimmune thyroid disease	1	ko05320	PN16279.t	K01353
Metabolism	Metabolism of terpenoids and polyketides	Nonribosomal peptide structures	1	ko01054	PN12391.t	K15665
Metabolism	Biosynthesis of other secondary metabolites	Flavonoid biosynthesis	1	ko00941	PN09574.t	K13065
Environmental Information Processing	Signal transduction	Plant hormone signal transduction	1	ko04075	PN04053.t	K14489
Environmental Information Processing	Signaling molecules and interaction	Cell adhesion molecules (CAMs)	1	ko04514	PN03043.t	K05695
Human Diseases	Immune diseases	Allograft rejection	1	ko05330	PN16279.t	K01353
Metabolism	Metabolism of terpenoids and polyketides	Biosynthesis of ansamycins	1	ko01051	PN07971.t	K00615
Metabolism	Biosynthesis of other secondary metabolites	Aflatoxin biosynthesis	1	ko00254	PN02488.t	K11262
Metabolism	Glycan biosynthesis and metabolism	Mucin type O-glycan biosynthesis	1	ko00512	PN08421.t	K00731
Metabolism	Metabolism of terpenoids and polyketides	Zeatin biosynthesis	1	ko00908	PN04927.t	K00791
Metabolism	Glycan biosynthesis and metabolism	Glycosphingolipid biosynthesis - ganglio series	1	ko00604	PN08211.t	K03372
Metabolism	Metabolism of terpenoids and polyketides	Polyketide sugar unit biosynthesis	1	ko00523	PN14284.t	K01710

## Sheet: Sheet1
KO_NUMBER	GENE ID
ko01200	PN01238.t;PN15979.t;PN06748.t;PN06846.t;PN07026.t;PN01438.t;PN07302.t;PN01527.t;PN01556.t;PN07651.t;PN01611.t;PN01619.t;PN07921.t;PN07941.t;PN07971.t;PN01697.t;PN08228.t;PN16264.t;PN08633.t;PN08636.t;PN08821.t;PN16348.t;PN08929.t;PN08941.t;PN08955.t;PN09030.t;PN09159.t;PN09340.t;PN09343.t;PN09524.t;PN09525.t;PN00215.t;PN00253.t;PN09604.t;PN09896.t;PN09913.t;PN09967.t;PN02277.t;PN10184.t;PN10433.t…
ko01230	PN00080.t;PN06609.t;PN06748.t;PN16015.t;PN06842.t;PN01556.t;PN07493.t;PN07651.t;PN07709.t;PN07711.t;PN07714.t;PN07715.t;PN07732.t;PN07782.t;PN01611.t;PN01619.t;PN07953.t;PN07971.t;PN08220.t;PN16264.t;PN16290.t;PN08559.t;PN08633.t;PN08636.t;PN08689.t;PN08711.t;PN16348.t;PN08929.t;PN09130.t;PN09340.t;PN09343.t;PN09434.t;PN09524.t;PN09525.t;PN00165.t;PN00253.t;PN02092.t;PN02096.t;PN09605.t;PN09853.t…
ko00230	PN06398.t;PN06484.t;PN06487.t;PN01313.t;PN07049.t;PN07052.t;PN07348.t;PN07605.t;PN07747.t;PN01666.t;PN08203.t;PN16255.t;PN08251.t;PN08343.t;PN08440.t;PN01875.t;PN08924.t;PN09007.t;PN09111.t;PN09197.t;PN09330.t;PN09406.t;PN09522.t;PN09530.t;PN09565.t;PN00169.t;PN00314.t;PN02085.t;PN09673.t;PN09758.t;PN09851.t;PN09964.t;PN02304.t;PN10433.t;PN10434.t;PN10435.t;PN02430.t;PN10648.t;PN10657.t;PN10674.t…
ko03040	PN00030.t;PN00045.t;PN00067.t;PN00068.t;PN00103.t;PN01260.t;PN06409.t;PN06759.t;PN01329.t;PN01426.t;PN01542.t;PN07738.t;PN01574.t;PN01597.t;PN08296.t;PN08328.t;PN08530.t;PN08889.t;PN08913.t;PN01940.t;PN09158.t;PN02005.t;PN00222.t;PN00341.t;PN09822.t;PN09882.t;PN10032.t;PN10043.t;PN10054.t;PN10181.t;PN02307.t;PN10437.t;PN10479.t;PN10752.t;PN10902.t;PN10935.t;PN10951.t;PN11158.t;PN11201.t;PN02702.t…
ko03013	PN06601.t;PN01397.t;PN01399.t;PN06824.t;PN07012.t;PN07808.t;PN08111.t;PN01757.t;PN08255.t;PN08261.t;PN08425.t;PN08535.t;PN16319.t;PN01872.t;PN08811.t;PN08812.t;PN08816.t;PN08916.t;PN08920.t;PN08980.t;PN01940.t;PN02017.t;PN09342.t;PN09437.t;PN00324.t;PN02086.t;PN09748.t;PN09822.t;PN10067.t;PN10077.t;PN10087.t;PN10166.t;PN10297.t;PN10333.t;PN10494.t;PN10532.t;PN10533.t;PN02527.t;PN10902.t;PN02604.t…
ko03010	PN01218.t;PN01288.t;PN06366.t;PN06623.t;PN01323.t;PN01358.t;PN06816.t;PN07119.t;PN07120.t;PN07191.t;PN07427.t;PN16168.t;PN07865.t;PN08051.t;PN08172.t;PN08256.t;PN08354.t;PN08539.t;PN08755.t;PN08904.t;PN08925.t;PN01967.t;PN09100.t;PN09115.t;PN02018.t;PN09328.t;PN09367.t;PN09519.t;PN00217.t;PN09641.t;PN09804.t;PN10057.t;PN10074.t;PN02228.t;PN02249.t;PN10142.t;PN02392.t;PN10560.t;PN10757.t;PN02586.t…
ko04141	PN06424.t;PN06619.t;PN06638.t;PN06695.t;PN06896.t;PN06913.t;PN07032.t;PN01485.t;PN01486.t;PN07136.t;PN07313.t;PN07314.t;PN07450.t;PN01545.t;PN07512.t;PN07557.t;PN07640.t;PN07735.t;PN01592.t;PN01693.t;PN08233.t;PN08506.t;PN01873.t;PN01874.t;PN02004.t;PN09346.t;PN09440.t;PN00208.t;PN00268.t;PN09669.t;PN09947.t;PN10077.t;PN10105.t;PN10190.t;PN10251.t;PN02305.t;PN02321.t;PN10424.t;PN10537.t;PN10592.t…
ko04146	PN15930.t;PN15931.t;PN15932.t;PN15934.t;PN06682.t;PN06851.t;PN06852.t;PN16041.t;PN07094.t;PN07100.t;PN07312.t;PN07411.t;PN07634.t;PN07742.t;PN07773.t;PN01589.t;PN07940.t;PN08196.t;PN08203.t;PN08377.t;PN08378.t;PN08537.t;PN01864.t;PN08896.t;PN02057.t;PN09493.t;PN09573.t;PN09577.t;PN00342.t;PN10090.t;PN02234.t;PN10184.t;PN10941.t;PN10977.t;PN11024.t;PN02658.t;PN11570.t;PN00384.t;PN00406.t;PN12254.t…
ko05016	PN01238.t;PN06376.t;PN06403.t;PN07193.t;PN07281.t;PN07285.t;PN07287.t;PN07415.t;PN07588.t;PN07873.t;PN16195.t;PN08053.t;PN01994.t;PN02057.t;PN09522.t;PN00310.t;PN02085.t;PN09673.t;PN09851.t;PN09872.t;PN09976.t;PN10029.t;PN10088.t;PN10123.t;PN10310.t;PN02304.t;PN02416.t;PN02532.t;PN10797.t;PN02582.t;PN11031.t;PN02656.t;PN00373.t;PN00424.t;PN02867.t;PN02882.t;PN11856.t;PN12024.t;PN12032.t;PN12199.t…
ko00240	PN07348.t;PN07605.t;PN01666.t;PN08251.t;PN08440.t;PN01875.t;PN08831.t;PN08924.t;PN09007.t;PN09126.t;PN09522.t;PN00314.t;PN02085.t;PN09673.t;PN09851.t;PN02304.t;PN10591.t;PN10648.t;PN10674.t;PN02532.t;PN10745.t;PN10788.t;PN10863.t;PN10924.t;PN02654.t;PN02686.t;PN11212.t;PN02770.t;PN02845.t;PN11775.t;PN11856.t;PN12188.t;PN12210.t;PN03034.t;PN03086.t;PN12468.t;PN12508.t;PN12552.t;PN12593.t;PN03316.t…
ko04144	PN00003.t;PN06440.t;PN07151.t;PN01550.t;PN07622.t;PN07748.t;PN01649.t;PN16183.t;PN07873.t;PN08212.t;PN09008.t;PN09181.t;PN09355.t;PN09388.t;PN09840.t;PN10075.t;PN10165.t;PN10488.t;PN02539.t;PN10929.t;PN11237.t;PN02696.t;PN02732.t;PN11391.t;PN11452.t;PN11649.t;PN00359.t;PN11662.t;PN11694.t;PN11732.t;PN11908.t;PN03087.t;PN03295.t;PN12987.t;PN13042.t;PN00609.t;PN00610.t;PN03520.t;PN13453.t;PN13487.t…
ko05169	PN06480.t;PN06570.t;PN06728.t;PN07293.t;PN07605.t;PN08111.t;PN08271.t;PN08922.t;PN09314.t;PN09522.t;PN09545.t;PN00314.t;PN02085.t;PN02112.t;PN02146.t;PN09610.t;PN09673.t;PN09851.t;PN09912.t;PN02226.t;PN10123.t;PN02304.t;PN02349.t;PN10537.t;PN02527.t;PN02532.t;PN02536.t;PN10755.t;PN10788.t;PN11007.t;PN11031.t;PN11123.t;PN11245.t;PN02762.t;PN11442.t;PN11524.t;PN00447.t;PN11696.t;PN11821.t;PN11856.t…
ko00010	PN06477.t;PN06514.t;PN06515.t;PN06516.t;PN06846.t;PN01520.t;PN01632.t;PN01633.t;PN16264.t;PN16348.t;PN08941.t;PN09159.t;PN09559.t;PN09560.t;PN09562.t;PN00253.t;PN02277.t;PN10433.t;PN10434.t;PN10435.t;PN10439.t;PN11097.t;PN11202.t;PN11234.t;PN11236.t;PN00452.t;PN11999.t;PN12000.t;PN02956.t;PN02991.t;PN03120.t;PN03121.t;PN03123.t;PN03155.t;PN03271.t;PN12729.t;PN13026.t;PN03448.t;PN03450.t;PN13403.t…
ko04111	PN06394.t;PN06782.t;PN06820.t;PN06860.t;PN06881.t;PN06892.t;PN07109.t;PN01564.t;PN07479.t;PN07562.t;PN07684.t;PN07699.t;PN07730.t;PN07735.t;PN07740.t;PN07793.t;PN07993.t;PN08316.t;PN08528.t;PN09173.t;PN09346.t;PN00173.t;PN09681.t;PN02243.t;PN02319.t;PN10564.t;PN10859.t;PN10877.t;PN11062.t;PN02623.t;PN11155.t;PN11486.t;PN00446.t;PN00465.t;PN12262.t;PN12335.t;PN12404.t;PN12554.t;PN03296.t;PN12794.t…
ko03008	PN06610.t;PN06759.t;PN01394.t;PN07293.t;PN07306.t;PN01625.t;PN08111.t;PN08329.t;PN01865.t;PN08916.t;PN02017.t;PN09314.t;PN02084.t;PN02086.t;PN02089.t;PN09689.t;PN09707.t;PN10132.t;PN10308.t;PN10419.t;PN10468.t;PN02431.t;PN02527.t;PN10768.t;PN10952.t;PN11040.t;PN11567.t;PN11614.t;PN11851.t;PN02982.t;PN12017.t;PN12208.t;PN03165.t;PN12623.t;PN13015.t;PN00628.t;PN13295.t;PN13331.t;PN13332.t;PN13346.t…
ko04110	PN01240.t;PN06394.t;PN06481.t;PN06860.t;PN06892.t;PN07562.t;PN07684.t;PN07699.t;PN07735.t;PN01607.t;PN07993.t;PN08221.t;PN08316.t;PN08515.t;PN08891.t;PN09173.t;PN09346.t;PN09545.t;PN00173.t;PN00175.t;PN02226.t;PN02243.t;PN10123.t;PN02349.t;PN10564.t;PN10755.t;PN10859.t;PN10877.t;PN11486.t;PN00446.t;PN11821.t;PN12201.t;PN12335.t;PN12794.t;PN13073.t;PN03452.t;PN13318.t;PN03717.t;PN03762.t;PN13765.t…
ko04142	PN00079.t;PN06448.t;PN06494.t;PN06652.t;PN01402.t;PN07691.t;PN07873.t;PN08010.t;PN08015.t;PN08299.t;PN08554.t;PN08932.t;PN08933.t;PN02010.t;PN02025.t;PN02026.t;PN09426.t;PN00181.t;PN02199.t;PN09883.t;PN10429.t;PN02377.t;PN10622.t;PN10898.t;PN02768.t;PN11343.t;PN02830.t;PN00429.t;PN00436.t;PN11727.t;PN11834.t;PN11846.t;PN11951.t;PN12005.t;PN12049.t;PN12189.t;PN12647.t;PN12730.t;PN03732.t;PN03748.t…
ko00190	PN00097.t;PN01238.t;PN06448.t;PN06468.t;PN15956.t;PN07193.t;PN07415.t;PN01527.t;PN07588.t;PN07778.t;PN07779.t;PN01634.t;PN16195.t;PN08252.t;PN08676.t;PN08932.t;PN08933.t;PN00265.t;PN09976.t;PN10029.t;PN02264.t;PN10131.t;PN10797.t;PN02637.t;PN02867.t;PN11679.t;PN12024.t;PN12032.t;PN12189.t;PN12199.t;PN12209.t;PN12689.t;PN03390.t;PN13041.t;PN13065.t;PN00510.t;PN00592.t;PN00611.t;PN00632.t;PN03581.t…
ko00500	PN00134.t;PN00136.t;PN07035.t;PN01517.t;PN16187.t;PN08156.t;PN08332.t;PN08504.t;PN00201.t;PN00206.t;PN09696.t;PN09697.t;PN09698.t;PN10203.t;PN10225.t;PN10432.t;PN11394.t;PN11487.t;PN12323.t;PN12457.t;PN12459.t;PN12460.t;PN03322.t;PN03384.t;PN03394.t;PN13459.t;PN03723.t;PN03752.t;PN13715.t;PN13716.t;PN03982.t;PN03983.t;PN14249.t;PN00712.t;PN00713.t;PN04290.t;PN04375.t;PN04378.t;PN04379.t;PN04437.t…
ko01212	PN06682.t;PN06799.t;PN06984.t;PN07094.t;PN07100.t;PN07302.t;PN01498.t;PN01508.t;PN07634.t;PN07941.t;PN07999.t;PN16235.t;PN08196.t;PN08199.t;PN01791.t;PN08557.t;PN09030.t;PN09198.t;PN02009.t;PN09382.t;PN09573.t;PN09577.t;PN00181.t;PN09823.t;PN02251.t;PN02488.t;PN02638.t;PN02658.t;PN11546.t;PN00406.t;PN00502.t;PN12419.t;PN12547.t;PN12621.t;PN12808.t;PN03348.t;PN03349.t;PN13622.t;PN03869.t;PN03966.t…
ko05203	PN06480.t;PN06570.t;PN16154.t;PN07713.t;PN01587.t;PN08271.t;PN08528.t;PN09387.t;PN09488.t;PN00241.t;PN02146.t;PN02226.t;PN10123.t;PN10277.t;PN02349.t;PN10433.t;PN10434.t;PN10435.t;PN10755.t;PN11031.t;PN11123.t;PN11155.t;PN11287.t;PN02762.t;PN11599.t;PN11821.t;PN11879.t;PN03155.t;PN12554.t;PN12584.t;PN03448.t;PN13252.t;PN00550.t;PN00551.t;PN13339.t;PN13891.t;PN13917.t;PN13984.t;PN14079.t;PN04122.t…
ko00564	PN01217.t;PN06380.t;PN06508.t;PN06749.t;PN01379.t;PN07697.t;PN07770.t;PN01683.t;PN01685.t;PN08276.t;PN08278.t;PN08488.t;PN08796.t;PN01986.t;PN09281.t;PN10206.t;PN10244.t;PN02487.t;PN02560.t;PN11044.t;PN11101.t;PN11124.t;PN02622.t;PN02629.t;PN11497.t;PN11566.t;PN00367.t;PN00368.t;PN11722.t;PN03045.t;PN03046.t;PN03047.t;PN12693.t;PN12838.t;PN00574.t;PN00575.t;PN00576.t;PN00579.t;PN03807.t;PN03836.t…
ko05166	PN01240.t;PN06785.t;PN06892.t;PN07348.t;PN16154.t;PN07684.t;PN07883.t;PN08111.t;PN01690.t;PN08221.t;PN08316.t;PN08474.t;PN08891.t;PN02063.t;PN09545.t;PN09553.t;PN00173.t;PN00175.t;PN02129.t;PN09912.t;PN10104.t;PN02416.t;PN10648.t;PN02527.t;PN10863.t;PN11007.t;PN11031.t;PN11123.t;PN11287.t;PN11298.t;PN02762.t;PN02892.t;PN11678.t;PN11775.t;PN12201.t;PN03717.t;PN13765.t;PN13917.t;PN00752.t;PN04088.t…
ko00620	PN06514.t;PN06515.t;PN06516.t;PN15979.t;PN06846.t;PN07302.t;PN01520.t;PN07941.t;PN08821.t;PN09159.t;PN00277.t;PN00284.t;PN00294.t;PN02277.t;PN10433.t;PN10434.t;PN10435.t;PN02488.t;PN02550.t;PN11150.t;PN11153.t;PN11236.t;PN00452.t;PN11878.t;PN11999.t;PN12000.t;PN02956.t;PN02991.t;PN03155.t;PN03215.t;PN03216.t;PN03448.t;PN03568.t;PN13668.t;PN13885.t;PN03959.t;PN03960.t;PN03961.t;PN03963.t;PN04087.t…
ko05200	PN07692.t;PN07735.t;PN07736.t;PN01607.t;PN08528.t;PN09283.t;PN09545.t;PN00175.t;PN02123.t;PN02129.t;PN09681.t;PN09907.t;PN09912.t;PN10088.t;PN02285.t;PN10123.t;PN10755.t;PN02585.t;PN11007.t;PN11117.t;PN11118.t;PN11119.t;PN11123.t;PN11132.t;PN11155.t;PN02762.t;PN00498.t;PN12554.t;PN13173.t;PN00551.t;PN00570.t;PN03578.t;PN03739.t;PN13706.t;PN13888.t;PN13917.t;PN14079.t;PN14412.t;PN14674.t;PN14717.t…
ko00260	PN00080.t;PN06609.t;PN01556.t;PN07496.t;PN07572.t;PN07711.t;PN07714.t;PN07715.t;PN07732.t;PN08633.t;PN08636.t;PN08711.t;PN09340.t;PN09343.t;PN09434.t;PN09493.t;PN00277.t;PN00284.t;PN00294.t;PN09967.t;PN02379.t;PN11024.t;PN11202.t;PN11296.t;PN02847.t;PN11925.t;PN12252.t;PN03252.t;PN03450.t;PN13154.t;PN13220.t;PN13251.t;PN03896.t;PN04087.t;PN14406.t;PN04216.t;PN04217.t;PN04231.t;PN14632.t;PN04454.t…
ko05010	PN01238.t;PN06492.t;PN06785.t;PN07142.t;PN07193.t;PN07415.t;PN07588.t;PN07883.t;PN16195.t;PN07946.t;PN01838.t;PN08474.t;PN08528.t;PN09203.t;PN09331.t;PN09545.t;PN00253.t;PN09976.t;PN10029.t;PN10088.t;PN10797.t;PN11155.t;PN11344.t;PN11524.t;PN02867.t;PN12024.t;PN12032.t;PN12199.t;PN12209.t;PN12307.t;PN12554.t;PN12678.t;PN03390.t;PN00551.t;PN00632.t;PN03510.t;PN03581.t;PN13435.t;PN14642.t;PN14713.t…
ko03018	PN00068.t;PN01269.t;PN06744.t;PN06989.t;PN01426.t;PN01541.t;PN07571.t;PN07925.t;PN16264.t;PN08296.t;PN01887.t;PN00332.t;PN00343.t;PN09978.t;PN10179.t;PN02310.t;PN11003.t;PN00458.t;PN11680.t;PN11888.t;PN12023.t;PN03018.t;PN03099.t;PN03175.t;PN12633.t;PN12812.t;PN12983.t;PN13048.t;PN03512.t;PN03616.t;PN13564.t;PN13584.t;PN13762.t;PN03987.t;PN14217.t;PN00695.t;PN04228.t;PN04243.t;PN14678.t;PN14817.t…
ko00071	PN06514.t;PN06515.t;PN06516.t;PN06682.t;PN06984.t;PN07094.t;PN07100.t;PN07302.t;PN01520.t;PN07710.t;PN07941.t;PN08199.t;PN09030.t;PN02009.t;PN09382.t;PN09559.t;PN09560.t;PN09562.t;PN09573.t;PN09577.t;PN02638.t;PN02658.t;PN11234.t;PN11546.t;PN00406.t;PN00452.t;PN00502.t;PN02956.t;PN12247.t;PN12547.t;PN03348.t;PN03349.t;PN13403.t;PN03568.t;PN13622.t;PN14081.t;PN14385.t;PN14386.t;PN14468.t;PN14681.t…
ko03015	PN06601.t;PN06895.t;PN07740.t;PN07943.t;PN08980.t;PN01940.t;PN01968.t;PN09031.t;PN02074.t;PN09478.t;PN09491.t;PN00195.t;PN09843.t;PN09911.t;PN10297.t;PN02365.t;PN10600.t;PN02623.t;PN11227.t;PN11316.t;PN11400.t;PN00458.t;PN02987.t;PN12131.t;PN12245.t;PN12279.t;PN12472.t;PN12732.t;PN12801.t;PN12980.t;PN03481.t;PN13499.t;PN13636.t;PN03747.t;PN13838.t;PN03990.t;PN14144.t;PN14461.t;PN04347.t;PN04554.t…
ko04120	PN06638.t;PN06820.t;PN06892.t;PN07512.t;PN07684.t;PN07699.t;PN07735.t;PN07799.t;PN01572.t;PN08221.t;PN08273.t;PN08316.t;PN01873.t;PN01874.t;PN08913.t;PN09346.t;PN09488.t;PN00349.t;PN10190.t;PN10976.t;PN11033.t;PN11209.t;PN11489.t;PN00446.t;PN11665.t;PN03081.t;PN12584.t;PN03265.t;PN12897.t;PN03402.t;PN13173.t;PN03534.t;PN13413.t;PN03556.t;PN03717.t;PN13678.t;PN13989.t;PN04453.t;PN00804.t;PN04690.t…
ko04114	PN06394.t;PN06481.t;PN06785.t;PN06892.t;PN01424.t;PN07142.t;PN07502.t;PN07684.t;PN07735.t;PN07736.t;PN07883.t;PN08221.t;PN08316.t;PN08474.t;PN08528.t;PN09346.t;PN00173.t;PN09755.t;PN09911.t;PN02226.t;PN02349.t;PN10859.t;PN02623.t;PN02676.t;PN11155.t;PN02762.t;PN00446.t;PN11821.t;PN12201.t;PN12307.t;PN12335.t;PN12554.t;PN13073.t;PN00551.t;PN03717.t;PN04554.t;PN04598.t;PN00767.t;PN04697.t;PN04979.t…
ko04113	PN06394.t;PN06860.t;PN06881.t;PN06892.t;PN07049.t;PN07052.t;PN07562.t;PN07684.t;PN07993.t;PN08316.t;PN09173.t;PN09332.t;PN00173.t;PN09911.t;PN02243.t;PN10530.t;PN10859.t;PN10877.t;PN02585.t;PN02623.t;PN02762.t;PN11486.t;PN12262.t;PN12335.t;PN12794.t;PN13121.t;PN03452.t;PN00570.t;PN13318.t;PN13500.t;PN03717.t;PN04310.t;PN14845.t;PN04554.t;PN15032.t;PN04697.t;PN04759.t;PN04979.t;PN00882.t;PN00975.t…
ko04151	PN01358.t;PN06778.t;PN07121.t;PN16112.t;PN07692.t;PN07736.t;PN07740.t;PN08528.t;PN09342.t;PN09491.t;PN09545.t;PN00166.t;PN09907.t;PN09912.t;PN10787.t;PN02585.t;PN10983.t;PN11007.t;PN11123.t;PN02623.t;PN11155.t;PN11821.t;PN11853.t;PN12245.t;PN12378.t;PN12554.t;PN12557.t;PN13008.t;PN00551.t;PN00570.t;PN14079.t;PN14148.t;PN04029.t;PN14359.t;PN14674.t;PN04554.t;PN04598.t;PN00771.t;PN00789.t;PN15161.t…
ko04071	PN00065.t;PN01419.t;PN07085.t;PN07121.t;PN07441.t;PN07692.t;PN07736.t;PN07740.t;PN08528.t;PN08990.t;PN09491.t;PN00193.t;PN00194.t;PN00323.t;PN09852.t;PN09907.t;PN09912.t;PN10429.t;PN11007.t;PN11123.t;PN02623.t;PN11155.t;PN11307.t;PN11765.t;PN11767.t;PN12152.t;PN12245.t;PN12554.t;PN00551.t;PN03743.t;PN03839.t;PN13880.t;PN14079.t;PN14171.t;PN14261.t;PN14412.t;PN04213.t;PN04214.t;PN14803.t;PN04554.t…
ko00280	PN06499.t;PN06500.t;PN06514.t;PN06515.t;PN06516.t;PN06682.t;PN01348.t;PN01350.t;PN06984.t;PN07302.t;PN07357.t;PN01520.t;PN07654.t;PN07941.t;PN01682.t;PN01992.t;PN01993.t;PN09030.t;PN02009.t;PN00215.t;PN09604.t;PN02572.t;PN02638.t;PN11546.t;PN00452.t;PN00502.t;PN02956.t;PN03008.t;PN03348.t;PN03349.t;PN13284.t;PN03568.t;PN13469.t;PN13472.t;PN13488.t;PN14081.t;PN14240.t;PN00682.t;PN04087.t;PN14551.t…
ko04152	PN00003.t;PN07121.t;PN07219.t;PN07321.t;PN16112.t;PN01521.t;PN07740.t;PN07742.t;PN08281.t;PN01791.t;PN08917.t;PN08941.t;PN09018.t;PN09233.t;PN09491.t;PN09912.t;PN02251.t;PN02488.t;PN10755.t;PN02585.t;PN10983.t;PN11007.t;PN11123.t;PN02623.t;PN11521.t;PN02976.t;PN12245.t;PN12378.t;PN12557.t;PN12810.t;PN00570.t;PN03498.t;PN14148.t;PN04554.t;PN14915.t;PN00771.t;PN04785.t;PN00882.t;PN00888.t;PN00934.t…
ko00561	PN06452.t;PN06477.t;PN06514.t;PN06515.t;PN06516.t;PN06710.t;PN06715.t;PN06716.t;PN06897.t;PN01520.t;PN08796.t;PN09050.t;PN09581.t;PN10244.t;PN02487.t;PN02603.t;PN11044.t;PN00367.t;PN00368.t;PN00437.t;PN00438.t;PN00452.t;PN02956.t;PN12252.t;PN12258.t;PN12259.t;PN00574.t;PN00575.t;PN00576.t;PN00579.t;PN03529.t;PN13329.t;PN03568.t;PN13651.t;PN14429.t;PN04445.t;PN14818.t;PN04551.t;PN14897.t;PN00817.t…
ko00970	PN00013.t;PN06430.t;PN06533.t;PN07113.t;PN07270.t;PN07576.t;PN01608.t;PN01609.t;PN07957.t;PN08476.t;PN02053.t;PN09405.t;PN09463.t;PN09683.t;PN09738.t;PN02269.t;PN10191.t;PN10481.t;PN10849.t;PN11016.t;PN02684.t;PN11163.t;PN11303.t;PN02832.t;PN11544.t;PN11631.t;PN11717.t;PN11907.t;PN12806.t;PN13107.t;PN03604.t;PN13520.t;PN03712.t;PN03778.t;PN13892.t;PN14089.t;PN04061.t;PN00860.t;PN15075.t;PN04812.t…
ko04145	PN00072.t;PN06448.t;PN06689.t;PN06690.t;PN01612.t;PN01728.t;PN08168.t;PN08178.t;PN08212.t;PN08932.t;PN08933.t;PN02264.t;PN10131.t;PN02321.t;PN10464.t;PN10815.t;PN11298.t;PN00359.t;PN12038.t;PN12155.t;PN12189.t;PN00510.t;PN00611.t;PN13598.t;PN03732.t;PN13725.t;PN14079.t;PN00731.t;PN04088.t;PN04169.t;PN14683.t;PN14790.t;PN04476.t;PN15074.t;PN04915.t;PN05146.t;PN05165.t;PN05168.t;PN05435.t;PN05601.t…
ko04024	PN06468.t;PN07304.t;PN07502.t;PN07736.t;PN08528.t;PN09565.t;PN09573.t;PN09577.t;PN00265.t;PN09611.t;PN09911.t;PN09912.t;PN11007.t;PN11123.t;PN02639.t;PN02640.t;PN02642.t;PN02658.t;PN11155.t;PN02762.t;PN11521.t;PN12307.t;PN12547.t;PN12554.t;PN00551.t;PN13411.t;PN03637.t;PN13889.t;PN14079.t;PN14412.t;PN04598.t;PN00798.t;PN00799.t;PN04844.t;PN00884.t;PN05355.t;PN05392.t;PN05395.t;PN06166.t;PN06229.t…
ko00270	PN00080.t;PN06600.t;PN06609.t;PN06803.t;PN07137.t;PN07618.t;PN07651.t;PN07711.t;PN01611.t;PN08633.t;PN08711.t;PN08821.t;PN09434.t;PN09495.t;PN09524.t;PN09525.t;PN09571.t;PN00300.t;PN00311.t;PN09605.t;PN09853.t;PN09967.t;PN02254.t;PN10380.t;PN10933.t;PN02550.t;PN02572.t;PN11682.t;PN13400.t;PN13653.t;PN13656.t;PN04115.t;PN14632.t;PN14721.t;PN04423.t;PN14941.t;PN04657.t;PN00927.t;PN05173.t;PN05330.t…
ko00520	PN06675.t;PN01517.t;PN01632.t;PN01633.t;PN08504.t;PN08928.t;PN09584.t;PN09721.t;PN10391.t;PN10690.t;PN10816.t;PN11487.t;PN00443.t;PN02873.t;PN11993.t;PN12392.t;PN12457.t;PN12459.t;PN12460.t;PN12673.t;PN00572.t;PN13437.t;PN13608.t;PN03752.t;PN04271.t;PN04290.t;PN04375.t;PN04378.t;PN04379.t;PN14878.t;PN14963.t;PN04773.t;PN04800.t;PN15209.t;PN05007.t;PN15696.t;PN05798.t;PN01136.t;PN01137.t
ko05152	PN06448.t;PN06785.t;PN07441.t;PN07502.t;PN07883.t;PN08212.t;PN08474.t;PN08528.t;PN08932.t;PN08933.t;PN01991.t;PN09557.t;PN09912.t;PN10088.t;PN10429.t;PN11007.t;PN11155.t;PN11678.t;PN12189.t;PN12307.t;PN12554.t;PN00551.t;PN03732.t;PN03987.t;PN14171.t;PN04169.t;PN14790.t;PN14817.t;PN15074.t;PN04915.t;PN05355.t;PN05601.t;PN05609.t;PN06030.t;PN06054.t;PN06209.t;PN06229.t;PN06259.t
ko03420	PN07034.t;PN07348.t;PN07735.t;PN01584.t;PN08515.t;PN08891.t;PN09477.t;PN09518.t;PN00241.t;PN09600.t;PN10648.t;PN02490.t;PN10863.t;PN10920.t;PN11033.t;PN11265.t;PN11511.t;PN02845.t;PN11708.t;PN11775.t;PN12510.t;PN12584.t;PN12939.t;PN13128.t;PN13252.t;PN00573.t;PN13413.t;PN13603.t;PN13629.t;PN13742.t;PN04431.t;PN14864.t;PN04852.t;PN01003.t;PN15467.t;PN05169.t;PN05538.t;PN05674.t
ko05164	PN06913.t;PN07736.t;PN08052.t;PN08111.t;PN08168.t;PN08178.t;PN08528.t;PN09437.t;PN09545.t;PN09553.t;PN09874.t;PN09912.t;PN10088.t;PN10464.t;PN02416.t;PN10532.t;PN10533.t;PN10537.t;PN11007.t;PN11123.t;PN11155.t;PN11442.t;PN11524.t;PN00353.t;PN12131.t;PN12554.t;PN00551.t;PN03563.t;PN03990.t;PN14925.t;PN04598.t;PN00960.t;PN15545.t;PN05355.t;PN05931.t;PN06209.t;PN06229.t
ko04066	PN01358.t;PN07502.t;PN07735.t;PN07736.t;PN16264.t;PN08528.t;PN09159.t;PN00253.t;PN02129.t;PN09912.t;PN10439.t;PN02585.t;PN10983.t;PN11007.t;PN11123.t;PN11132.t;PN11155.t;PN11236.t;PN11853.t;PN12554.t;PN12557.t;PN13173.t;PN00551.t;PN00570.t;PN14148.t;PN14217.t;PN04598.t;PN04604.t;PN04634.t;PN04635.t;PN04636.t;PN00934.t;PN05355.t;PN01024.t;PN01025.t;PN01107.t;PN06229.t
ko00250	PN06398.t;PN06487.t;PN06675.t;PN06848.t;PN07493.t;PN07651.t;PN16290.t;PN08762.t;PN00155.t;PN00285.t;PN02087.t;PN09855.t;PN02512.t;PN11024.t;PN11629.t;PN11934.t;PN12664.t;PN12665.t;PN03252.t;PN03346.t;PN03462.t;PN13284.t;PN03648.t;PN13653.t;PN13656.t;PN00669.t;PN04237.t;PN14721.t;PN04477.t;PN14828.t;PN04819.t;PN00933.t;PN00938.t;PN05870.t;PN01116.t;PN06087.t;PN15857.t
ko00330	PN06514.t;PN06515.t;PN06516.t;PN07137.t;PN07358.t;PN07428.t;PN01520.t;PN07651.t;PN07864.t;PN07958.t;PN01702.t;PN08220.t;PN08318.t;PN02087.t;PN02379.t;PN02388.t;PN02401.t;PN10933.t;PN11274.t;PN11474.t;PN00452.t;PN11682.t;PN11916.t;PN02956.t;PN12920.t;PN12933.t;PN13147.t;PN00529.t;PN03568.t;PN13653.t;PN13656.t;PN14406.t;PN14721.t;PN00817.t;PN15132.t;PN05451.t
ko00630	PN07302.t;PN01556.t;PN07941.t;PN16290.t;PN08636.t;PN08821.t;PN08929.t;PN00277.t;PN00284.t;PN00294.t;PN09604.t;PN02550.t;PN11024.t;PN11450.t;PN12252.t;PN12334.t;PN03205.t;PN12664.t;PN12665.t;PN03252.t;PN13472.t;PN03877.t;PN03896.t;PN14240.t;PN04087.t;PN04216.t;PN04217.t;PN04275.t;PN14715.t;PN14716.t;PN04669.t;PN04670.t;PN15540.t;PN05481.t;PN15653.t;PN06017.t
ko04910	PN01358.t;PN07121.t;PN16112.t;PN07736.t;PN08281.t;PN08528.t;PN08941.t;PN09018.t;PN09545.t;PN09911.t;PN09912.t;PN02488.t;PN02585.t;PN10983.t;PN11007.t;PN11123.t;PN11155.t;PN02762.t;PN11521.t;PN11853.t;PN03043.t;PN12307.t;PN12378.t;PN12554.t;PN12557.t;PN00551.t;PN00570.t;PN13872.t;PN14132.t;PN14148.t;PN04598.t;PN00771.t;PN04790.t;PN01045.t;PN01107.t;PN01163.t
ko04922	PN06764.t;PN06785.t;PN07142.t;PN07502.t;PN07883.t;PN08281.t;PN08474.t;PN08917.t;PN08936.t;PN08941.t;PN09018.t;PN09159.t;PN02129.t;PN09912.t;PN10433.t;PN10434.t;PN10435.t;PN02488.t;PN11007.t;PN11202.t;PN11236.t;PN02762.t;PN12307.t;PN12378.t;PN03155.t;PN03448.t;PN03450.t;PN04454.t;PN04785.t;PN00934.t;PN00953.t;PN05355.t;PN06030.t;PN06229.t;PN06270.t
ko04068	PN01240.t;PN06764.t;PN06778.t;PN07121.t;PN07692.t;PN07736.t;PN08281.t;PN08528.t;PN08917.t;PN09018.t;PN02057.t;PN02146.t;PN09907.t;PN09912.t;PN10787.t;PN11007.t;PN11123.t;PN11155.t;PN11712.t;PN12201.t;PN12352.t;PN12378.t;PN03205.t;PN12554.t;PN13073.t;PN13279.t;PN00551.t;PN03877.t;PN04598.t;PN05355.t;PN15713.t;PN01163.t;PN06017.t;PN06229.t;PN06270.t
ko04919	PN06468.t;PN07121.t;PN16112.t;PN01546.t;PN07736.t;PN08168.t;PN08178.t;PN08528.t;PN09545.t;PN00265.t;PN02129.t;PN09912.t;PN10123.t;PN10464.t;PN02585.t;PN11007.t;PN11123.t;PN02656.t;PN11155.t;PN02762.t;PN12554.t;PN00551.t;PN00570.t;PN04343.t;PN14830.t;PN04598.t;PN04987.t;PN00934.t;PN05355.t;PN01045.t;PN05597.t;PN05838.t;PN01163.t;PN06229.t;PN06275.t
ko04914	PN06481.t;PN06892.t;PN01424.t;PN07684.t;PN07699.t;PN07736.t;PN08221.t;PN08316.t;PN08528.t;PN00173.t;PN09755.t;PN09912.t;PN02226.t;PN02349.t;PN10755.t;PN10859.t;PN11007.t;PN11123.t;PN02676.t;PN11155.t;PN02762.t;PN12201.t;PN12554.t;PN13073.t;PN00551.t;PN03717.t;PN14674.t;PN04598.t;PN00767.t;PN00818.t;PN04979.t;PN15486.t;PN01096.t;PN05732.t;PN01163.t
ko04932	PN01238.t;PN07193.t;PN07321.t;PN07415.t;PN07588.t;PN16195.t;PN08281.t;PN09018.t;PN09545.t;PN09912.t;PN10029.t;PN10088.t;PN10797.t;PN11007.t;PN11123.t;PN11524.t;PN02867.t;PN12024.t;PN12032.t;PN12199.t;PN12209.t;PN12378.t;PN03390.t;PN00632.t;PN03563.t;PN03581.t;PN13435.t;PN14079.t;PN14642.t;PN04438.t;PN04489.t;PN05779.t;PN05782.t;PN05931.t
ko02020	PN07302.t;PN01645.t;PN07815.t;PN16187.t;PN07941.t;PN16290.t;PN00201.t;PN09696.t;PN09697.t;PN09698.t;PN10088.t;PN02336.t;PN02337.t;PN10797.t;PN02736.t;PN00443.t;PN11878.t;PN12209.t;PN12457.t;PN12459.t;PN12460.t;PN12664.t;PN12665.t;PN03869.t;PN04056.t;PN14249.t;PN00712.t;PN00713.t;PN15099.t;PN15290.t;PN00947.t;PN05267.t;PN15717.t;PN05798.t
ko03050	PN06728.t;PN01510.t;PN08023.t;PN08922.t;PN09268.t;PN09334.t;PN00346.t;PN02112.t;PN09610.t;PN10590.t;PN02536.t;PN11299.t;PN11440.t;PN11696.t;PN11876.t;PN12198.t;PN03082.t;PN12269.t;PN12630.t;PN12913.t;PN13242.t;PN00550.t;PN03537.t;PN03558.t;PN13514.t;PN03639.t;PN03659.t;PN03940.t;PN04137.t;PN15185.t;PN04918.t;PN05148.t;PN05579.t;PN06103.t
ko03030	PN06860.t;PN07034.t;PN07348.t;PN01584.t;PN01666.t;PN07993.t;PN01875.t;PN08891.t;PN08924.t;PN09173.t;PN09238.t;PN09477.t;PN09518.t;PN10159.t;PN10648.t;PN02490.t;PN10745.t;PN10863.t;PN10877.t;PN11265.t;PN02845.t;PN11708.t;PN11775.t;PN12794.t;PN13128.t;PN03452.t;PN00519.t;PN13603.t;PN04042.t;PN04852.t;PN00905.t;PN05136.t;PN15467.t;PN05674.t
ko00480	PN07281.t;PN07285.t;PN07287.t;PN16137.t;PN07927.t;PN08220.t;PN09432.t;PN10184.t;PN02388.t;PN02401.t;PN10933.t;PN10977.t;PN11117.t;PN11118.t;PN11119.t;PN11682.t;PN12196.t;PN12393.t;PN12954.t;PN13125.t;PN13316.t;PN03578.t;PN13567.t;PN03735.t;PN13734.t;PN03844.t;PN13888.t;PN04306.t;PN05084.t;PN05085.t;PN05101.t;PN05173.t;PN05904.t;PN05905.t
ko03320	PN06682.t;PN01316.t;PN16041.t;PN07094.t;PN07100.t;PN07121.t;PN01791.t;PN08463.t;PN09050.t;PN09382.t;PN09573.t;PN09577.t;PN02251.t;PN02658.t;PN11150.t;PN11153.t;PN11546.t;PN00406.t;PN12547.t;PN12663.t;PN03348.t;PN13622.t;PN14385.t;PN14386.t;PN14681.t;PN00798.t;PN00799.t;PN04785.t;PN15246.t;PN05342.t;PN05392.t;PN05395.t;PN05966.t;PN06311.t
ko04810	PN01550.t;PN07566.t;PN07736.t;PN01612.t;PN16183.t;PN01728.t;PN08168.t;PN08178.t;PN08528.t;PN01872.t;PN09911.t;PN10277.t;PN10464.t;PN10929.t;PN11052.t;PN11123.t;PN02675.t;PN11155.t;PN11452.t;PN11599.t;PN11879.t;PN11908.t;PN11911.t;PN12155.t;PN12554.t;PN12950.t;PN13042.t;PN00551.t;PN03502.t;PN14079.t;PN00686.t;PN14433.t;PN04598.t;PN01163.t
ko04921	PN06785.t;PN07142.t;PN01521.t;PN07502.t;PN07736.t;PN07883.t;PN08168.t;PN08178.t;PN08281.t;PN08474.t;PN08528.t;PN09018.t;PN09034.t;PN09233.t;PN09270.t;PN09425.t;PN09911.t;PN10464.t;PN11123.t;PN11155.t;PN02762.t;PN12307.t;PN12378.t;PN12554.t;PN12810.t;PN00551.t;PN03498.t;PN03637.t;PN04420.t;PN04598.t;PN00920.t;PN01163.t;PN06030.t;PN06166.t
ko05205	PN01358.t;PN07121.t;PN07142.t;PN07502.t;PN07736.t;PN08168.t;PN08178.t;PN08329.t;PN08528.t;PN09342.t;PN09911.t;PN09912.t;PN10277.t;PN10464.t;PN02585.t;PN10983.t;PN11007.t;PN11123.t;PN11155.t;PN02762.t;PN11965.t;PN12554.t;PN12557.t;PN00551.t;PN00570.t;PN14079.t;PN14148.t;PN04203.t;PN04476.t;PN04598.t;PN15166.t;PN05041.t;PN01163.t;PN15900.t
ko05012	PN01238.t;PN07193.t;PN07415.t;PN07588.t;PN01572.t;PN16195.t;PN01873.t;PN01874.t;PN09976.t;PN10029.t;PN10088.t;PN10190.t;PN02416.t;PN10797.t;PN02762.t;PN11467.t;PN02867.t;PN12024.t;PN12032.t;PN12199.t;PN12209.t;PN03390.t;PN00632.t;PN03581.t;PN13435.t;PN14642.t;PN14713.t;PN04438.t;PN04453.t;PN04489.t;PN15657.t;PN15658.t;PN05779.t;PN05782.t
ko00562	PN01550.t;PN07692.t;PN01612.t;PN01728.t;PN01741.t;PN08358.t;PN09265.t;PN00215.t;PN09907.t;PN10439.t;PN02375.t;PN11123.t;PN11208.t;PN11382.t;PN11444.t;PN12155.t;PN03123.t;PN12627.t;PN12629.t;PN12729.t;PN12809.t;PN03356.t;PN13042.t;PN13454.t;PN00686.t;PN04142.t;PN14790.t;PN04604.t;PN04788.t;PN04789.t;PN05698.t;PN06054.t;PN06105.t
ko05206	PN01240.t;PN01558.t;PN07692.t;PN07736.t;PN01607.t;PN07805.t;PN08528.t;PN08917.t;PN08990.t;PN09278.t;PN00166.t;PN00175.t;PN09907.t;PN10123.t;PN10257.t;PN02585.t;PN11123.t;PN11155.t;PN12083.t;PN03081.t;PN12554.t;PN13008.t;PN00551.t;PN00570.t;PN14084.t;PN04029.t;PN14830.t;PN04598.t;PN00771.t;PN04987.t;PN05355.t;PN01163.t;PN06229.t
ko05231	PN07121.t;PN16112.t;PN01550.t;PN07736.t;PN08276.t;PN08278.t;PN08528.t;PN09912.t;PN10206.t;PN02585.t;PN10983.t;PN11007.t;PN11123.t;PN11155.t;PN11530.t;PN11566.t;PN12554.t;PN12557.t;PN13042.t;PN00551.t;PN00570.t;PN00574.t;PN14079.t;PN14148.t;PN14252.t;PN00686.t;PN14412.t;PN04445.t;PN04598.t;PN00884.t;PN01045.t;PN01163.t;PN15844.t
ko04150	PN01358.t;PN07121.t;PN07219.t;PN16112.t;PN07692.t;PN07703.t;PN07744.t;PN08528.t;PN09342.t;PN09755.t;PN09907.t;PN09912.t;PN02585.t;PN10983.t;PN11007.t;PN11123.t;PN02676.t;PN11155.t;PN11853.t;PN12378.t;PN12554.t;PN12557.t;PN00551.t;PN00570.t;PN14148.t;PN14359.t;PN14915.t;PN00767.t;PN00771.t;PN01045.t;PN01086.t;PN01107.t
ko00600	PN01419.t;PN07085.t;PN07441.t;PN01689.t;PN00193.t;PN00194.t;PN00323.t;PN02199.t;PN09852.t;PN11008.t;PN11307.t;PN02701.t;PN11343.t;PN11765.t;PN11767.t;PN12152.t;PN12647.t;PN00574.t;PN03743.t;PN03839.t;PN13880.t;PN14171.t;PN14261.t;PN04213.t;PN04214.t;PN04409.t;PN04410.t;PN04411.t;PN04414.t;PN04415.t;PN14803.t;PN15363.t
ko00040	PN06443.t;PN06445.t;PN06446.t;PN06477.t;PN06514.t;PN06515.t;PN06516.t;PN01349.t;PN07051.t;PN01520.t;PN16153.t;PN16187.t;PN08504.t;PN09465.t;PN09466.t;PN09467.t;PN09584.t;PN00201.t;PN09696.t;PN09697.t;PN09698.t;PN00452.t;PN02956.t;PN14249.t;PN00712.t;PN00713.t;PN15099.t;PN04773.t;PN15290.t;PN15717.t;PN05794.t;PN01113.t
ko04010	PN06785.t;PN07229.t;PN01518.t;PN07736.t;PN07883.t;PN01690.t;PN01751.t;PN08474.t;PN08528.t;PN09081.t;PN09425.t;PN09755.t;PN09912.t;PN11007.t;PN02676.t;PN11155.t;PN02762.t;PN11482.t;PN11910.t;PN12554.t;PN00551.t;PN03722.t;PN14079.t;PN14925.t;PN04598.t;PN00767.t;PN00924.t;PN05108.t;PN15545.t;PN01163.t;PN06030.t;PN06166.t
ko05168	PN07293.t;PN08624.t;PN09314.t;PN09346.t;PN00230.t;PN02146.t;PN09911.t;PN10088.t;PN02226.t;PN02349.t;PN02407.t;PN10537.t;PN11031.t;PN11442.t;PN11524.t;PN00446.t;PN02872.t;PN03165.t;PN12835.t;PN03481.t;PN03563.t;PN14083.t;PN14341.t;PN14647.t;PN05355.t;PN05931.t;PN01126.t;PN06108.t;PN06209.t;PN06216.t;PN06229.t;PN06273.t
ko04022	PN06468.t;PN06785.t;PN07142.t;PN07304.t;PN07736.t;PN07883.t;PN08474.t;PN08528.t;PN09323.t;PN00252.t;PN00265.t;PN09911.t;PN09912.t;PN10145.t;PN10188.t;PN02416.t;PN11007.t;PN11017.t;PN11123.t;PN11155.t;PN12307.t;PN12554.t;PN00551.t;PN00615.t;PN13411.t;PN04598.t;PN04844.t;PN15657.t;PN15658.t;PN06030.t;PN06166.t;PN06207.t
ko04070	PN06753.t;PN07142.t;PN01550.t;PN07692.t;PN01612.t;PN01728.t;PN01741.t;PN08358.t;PN08488.t;PN09265.t;PN09907.t;PN02375.t;PN11123.t;PN11208.t;PN11382.t;PN12155.t;PN03045.t;PN03046.t;PN03047.t;PN12307.t;PN12809.t;PN03356.t;PN13042.t;PN13454.t;PN03807.t;PN03836.t;PN00686.t;PN04142.t;PN04331.t;PN04445.t;PN14790.t;PN00941.t
ko01210	PN00080.t;PN07651.t;PN07709.t;PN07711.t;PN08689.t;PN08929.t;PN09434.t;PN00165.t;PN02092.t;PN02096.t;PN10184.t;PN10777.t;PN10778.t;PN10785.t;PN02572.t;PN10977.t;PN11899.t;PN11900.t;PN12334.t;PN03168.t;PN13109.t;PN13142.t;PN13653.t;PN13656.t;PN14721.t;PN04493.t;PN04643.t;PN00933.t;PN00938.t;PN15528.t;PN01052.t;PN06086.t
ko05230	PN07194.t;PN07692.t;PN07736.t;PN08528.t;PN09159.t;PN02129.t;PN09907.t;PN09912.t;PN10184.t;PN10433.t;PN10434.t;PN10435.t;PN02585.t;PN10977.t;PN11007.t;PN11123.t;PN11155.t;PN11202.t;PN11236.t;PN11998.t;PN12035.t;PN03155.t;PN12554.t;PN03448.t;PN03450.t;PN00551.t;PN00570.t;PN13734.t;PN04454.t;PN04598.t;PN00934.t;PN01163.t
ko00350	PN07339.t;PN07651.t;PN07746.t;PN16331.t;PN09559.t;PN09560.t;PN09562.t;PN00155.t;PN10851.t;PN11097.t;PN11234.t;PN02847.t;PN12940.t;PN13050.t;PN13315.t;PN13397.t;PN13403.t;PN13653.t;PN13656.t;PN14468.t;PN14721.t;PN14828.t;PN04657.t;PN15150.t;PN05016.t;PN00909.t;PN01044.t;PN05553.t;PN05794.t;PN06138.t;PN06262.t
ko00680	PN01556.t;PN01697.t;PN16264.t;PN08636.t;PN16348.t;PN08941.t;PN09340.t;PN11024.t;PN11202.t;PN11234.t;PN11925.t;PN11999.t;PN12000.t;PN03120.t;PN03121.t;PN12473.t;PN03215.t;PN03216.t;PN03252.t;PN03450.t;PN13329.t;PN13403.t;PN14217.t;PN04454.t;PN04605.t;PN00934.t;PN15540.t;PN01024.t;PN01025.t;PN05660.t;PN06055.t
ko05215	PN07121.t;PN07692.t;PN07736.t;PN08528.t;PN09545.t;PN00175.t;PN09907.t;PN09912.t;PN02585.t;PN11007.t;PN11117.t;PN11118.t;PN11119.t;PN11123.t;PN11155.t;PN12554.t;PN00551.t;PN00570.t;PN03578.t;PN13888.t;PN13917.t;PN14674.t;PN04598.t;PN00789.t;PN05084.t;PN05085.t;PN05101.t;PN05355.t;PN01163.t;PN06229.t
ko05034	PN07736.t;PN01587.t;PN01588.t;PN01760.t;PN08528.t;PN08945.t;PN09911.t;PN10123.t;PN10698.t;PN11155.t;PN02762.t;PN12307.t;PN12554.t;PN12940.t;PN00551.t;PN03498.t;PN13781.t;PN13782.t;PN13891.t;PN00732.t;PN14830.t;PN04598.t;PN15161.t;PN04987.t;PN00920.t;PN00921.t;PN00976.t;PN00977.t;PN00978.t;PN01163.t
ko00640	PN01348.t;PN01350.t;PN07302.t;PN07456.t;PN07742.t;PN07941.t;PN08955.t;PN09030.t;PN00215.t;PN09604.t;PN10012.t;PN02488.t;PN11546.t;PN11790.t;PN11999.t;PN12000.t;PN03008.t;PN03215.t;PN03216.t;PN03348.t;PN13284.t;PN13469.t;PN13472.t;PN03648.t;PN14081.t;PN14240.t;PN14251.t;PN04087.t;PN05660.t;PN06055.t
ko00051	PN16038.t;PN07051.t;PN07552.t;PN16153.t;PN16348.t;PN08941.t;PN09465.t;PN09466.t;PN09467.t;PN10391.t;PN10439.t;PN03120.t;PN03121.t;PN12392.t;PN12729.t;PN13437.t;PN13608.t;PN13711.t;PN13712.t;PN13713.t;PN00747.t;PN04271.t;PN04604.t;PN04800.t;PN15209.t;PN00934.t;PN05794.t;PN05838.t;PN06105.t;PN06197.t
ko00710	PN15979.t;PN06748.t;PN07651.t;PN07971.t;PN08821.t;PN16348.t;PN08941.t;PN00253.t;PN09896.t;PN10092.t;PN02277.t;PN10439.t;PN02550.t;PN11150.t;PN11153.t;PN02991.t;PN03120.t;PN03121.t;PN12729.t;PN04604.t;PN04634.t;PN04635.t;PN04636.t;PN00933.t;PN00938.t;PN01039.t;PN01040.t;PN01113.t;PN06105.t
ko04666	PN07441.t;PN01550.t;PN07566.t;PN07736.t;PN16183.t;PN08528.t;PN09912.t;PN10929.t;PN10983.t;PN11007.t;PN11123.t;PN11155.t;PN11452.t;PN11879.t;PN11908.t;PN12554.t;PN12557.t;PN13042.t;PN00551.t;PN00574.t;PN14079.t;PN14148.t;PN14171.t;PN00686.t;PN14412.t;PN14433.t;PN04598.t;PN00884.t
ko04728	PN06785.t;PN07142.t;PN07339.t;PN07502.t;PN07740.t;PN08474.t;PN09491.t;PN09545.t;PN09911.t;PN09912.t;PN11007.t;PN02623.t;PN02762.t;PN11662.t;PN11694.t;PN12245.t;PN12307.t;PN12940.t;PN13050.t;PN13315.t;PN04554.t;PN15161.t;PN00882.t;PN00920.t;PN05553.t;PN06166.t;PN06342.t;PN06345.t
ko00310	PN06514.t;PN06515.t;PN06516.t;PN01327.t;PN07036.t;PN01438.t;PN07302.t;PN01520.t;PN01570.t;PN07941.t;PN08333.t;PN09030.t;PN09493.t;PN00155.t;PN02176.t;PN10680.t;PN00452.t;PN11695.t;PN02956.t;PN12247.t;PN03568.t;PN13735.t;PN14081.t;PN14700.t;PN14828.t;PN00817.t;PN00998.t;PN05899.t
ko03022	PN06480.t;PN06570.t;PN08234.t;PN08235.t;PN08271.t;PN08515.t;PN08624.t;PN09308.t;PN00230.t;PN00241.t;PN02407.t;PN10920.t;PN11028.t;PN11031.t;PN02893.t;PN12091.t;PN12510.t;PN13252.t;PN00710.t;PN14647.t;PN14864.t;PN01003.t;PN05169.t;PN05273.t;PN05538.t;PN01126.t;PN06216.t;PN06273.t
ko00220	PN06848.t;PN07493.t;PN07651.t;PN07709.t;PN16290.t;PN08762.t;PN00165.t;PN02092.t;PN02096.t;PN02401.t;PN02512.t;PN10777.t;PN10778.t;PN10785.t;PN12664.t;PN12665.t;PN13142.t;PN03636.t;PN13653.t;PN13656.t;PN14721.t;PN04493.t;PN04819.t;PN00933.t;PN00938.t;PN05965.t;PN06086.t;PN06087.t
ko00510	PN07032.t;PN01485.t;PN01486.t;PN07863.t;PN01687.t;PN08270.t;PN08506.t;PN09669.t;PN09942.t;PN10280.t;PN10281.t;PN11112.t;PN02757.t;PN11531.t;PN12113.t;PN12339.t;PN03347.t;PN03469.t;PN03640.t;PN13652.t;PN14426.t;PN05013.t;PN05846.t;PN05872.t;PN06119.t;PN06164.t;PN06302.t
ko04072	PN16112.t;PN07441.t;PN01550.t;PN07736.t;PN08528.t;PN09912.t;PN10244.t;PN02585.t;PN11007.t;PN11123.t;PN02683.t;PN11155.t;PN12554.t;PN13042.t;PN00551.t;PN00570.t;PN00574.t;PN00609.t;PN00610.t;PN14171.t;PN00686.t;PN14412.t;PN04445.t;PN04598.t;PN00884.t;PN01045.t;PN01163.t
ko00030	PN06748.t;PN07026.t;PN01619.t;PN07921.t;PN07971.t;PN08228.t;PN16348.t;PN08941.t;PN00227.t;PN00228.t;PN09896.t;PN11272.t;PN03120.t;PN03121.t;PN12473.t;PN13306.t;PN13734.t;PN03844.t;PN14614.t;PN04290.t;PN14829.t;PN05007.t;PN00934.t;PN15696.t;PN01113.t;PN01178.t;PN01179.t
ko03460	PN06534.t;PN01423.t;PN01584.t;PN07821.t;PN08011.t;PN08902.t;PN09283.t;PN09518.t;PN02081.t;PN02285.t;PN10378.t;PN10562.t;PN00498.t;PN02856.t;PN03159.t;PN03315.t;PN12930.t;PN00573.t;PN03556.t;PN13833.t;PN14186.t;PN00752.t;PN04390.t;PN04421.t;PN04431.t;PN04852.t;PN01034.t
ko00410	PN06514.t;PN06515.t;PN06516.t;PN06535.t;PN01520.t;PN07742.t;PN08318.t;PN09030.t;PN00215.t;PN10933.t;PN11097.t;PN11546.t;PN00452.t;PN02847.t;PN11682.t;PN02956.t;PN03348.t;PN03461.t;PN03462.t;PN13284.t;PN03568.t;PN13469.t;PN03648.t;PN14081.t;PN00669.t;PN00817.t;PN01044.t
ko04931	PN06675.t;PN07121.t;PN01498.t;PN07692.t;PN07785.t;PN08281.t;PN09018.t;PN09545.t;PN02129.t;PN09755.t;PN09907.t;PN09911.t;PN09912.t;PN02585.t;PN10983.t;PN11007.t;PN11123.t;PN02676.t;PN03043.t;PN12378.t;PN12419.t;PN12557.t;PN12663.t;PN00570.t;PN14148.t;PN00767.t;PN04785.t
ko04722	PN01386.t;PN07121.t;PN07502.t;PN07736.t;PN01607.t;PN07946.t;PN01690.t;PN08528.t;PN09331.t;PN09425.t;PN09545.t;PN09755.t;PN09912.t;PN11007.t;PN11123.t;PN02676.t;PN11155.t;PN11821.t;PN12307.t;PN12554.t;PN00551.t;PN03510.t;PN14079.t;PN04598.t;PN00767.t;PN01163.t
ko04510	PN07121.t;PN01550.t;PN07692.t;PN07736.t;PN08168.t;PN08178.t;PN08528.t;PN09545.t;PN00166.t;PN09907.t;PN09911.t;PN09912.t;PN10277.t;PN10464.t;PN11007.t;PN11123.t;PN11155.t;PN11599.t;PN12554.t;PN13008.t;PN13042.t;PN00551.t;PN14079.t;PN04029.t;PN00686.t;PN04598.t
ko04261	PN06468.t;PN07304.t;PN07502.t;PN07740.t;PN08528.t;PN09491.t;PN00265.t;PN09911.t;PN09912.t;PN11007.t;PN11123.t;PN02623.t;PN11155.t;PN02762.t;PN12245.t;PN12307.t;PN12554.t;PN00551.t;PN13411.t;PN03637.t;PN04554.t;PN04844.t;PN00882.t;PN06166.t;PN06342.t;PN06345.t
ko03020	PN07605.t;PN08251.t;PN09007.t;PN09522.t;PN00314.t;PN02085.t;PN09673.t;PN09851.t;PN02304.t;PN02532.t;PN10788.t;PN11212.t;PN02770.t;PN11856.t;PN12210.t;PN03086.t;PN12552.t;PN03316.t;PN13000.t;PN13014.t;PN13093.t;PN13641.t;PN14290.t;PN14341.t;PN15564.t
ko01040	PN06682.t;PN07634.t;PN16235.t;PN08196.t;PN01791.t;PN08557.t;PN09198.t;PN09573.t;PN09577.t;PN02251.t;PN02658.t;PN12547.t;PN12621.t;PN03869.t;PN03966.t;PN14081.t;PN14328.t;PN04600.t;PN00798.t;PN00799.t;PN15288.t;PN04986.t;PN05392.t;PN05395.t;PN05966.t
ko00910	PN06848.t;PN07254.t;PN07257.t;PN07511.t;PN07521.t;PN16290.t;PN08743.t;PN08762.t;PN08873.t;PN08874.t;PN08967.t;PN02512.t;PN12664.t;PN12665.t;PN03462.t;PN04477.t;PN04819.t;PN05072.t;PN05073.t;PN05075.t;PN05076.t;PN05274.t;PN05280.t;PN05281.t;PN06087.t
ko04530	PN07229.t;PN07293.t;PN07692.t;PN07740.t;PN08066.t;PN08168.t;PN08178.t;PN09314.t;PN00195.t;PN09907.t;PN09912.t;PN10464.t;PN11007.t;PN02623.t;PN11482.t;PN11599.t;PN12129.t;PN03165.t;PN03502.t;PN00644.t;PN04554.t;PN00882.t;PN05899.t;PN01163.t
ko00720	PN15979.t;PN07302.t;PN01527.t;PN07941.t;PN08955.t;PN09604.t;PN09913.t;PN10184.t;PN10977.t;PN11999.t;PN12000.t;PN12165.t;PN12334.t;PN03215.t;PN03216.t;PN13130.t;PN13400.t;PN13668.t;PN01039.t;PN01040.t;PN05660.t;PN06055.t;PN06178.t;PN06335.t
ko04310	PN01216.t;PN06785.t;PN07293.t;PN07502.t;PN07735.t;PN07883.t;PN08474.t;PN09314.t;PN09331.t;PN09346.t;PN09545.t;PN02762.t;PN00446.t;PN03165.t;PN13135.t;PN13279.t;PN03510.t;PN14079.t;PN04675.t;PN05355.t;PN06030.t;PN15839.t;PN06108.t;PN06229.t
ko05110	PN06424.t;PN06448.t;PN06754.t;PN08168.t;PN08178.t;PN08932.t;PN08933.t;PN02264.t;PN10131.t;PN02321.t;PN10464.t;PN02762.t;PN12038.t;PN12189.t;PN00510.t;PN00609.t;PN00610.t;PN00611.t;PN13598.t;PN03732.t;PN15074.t;PN01192.t;PN06323.t
ko00380	PN06514.t;PN06515.t;PN06516.t;PN01438.t;PN07302.t;PN01520.t;PN07941.t;PN09030.t;PN02024.t;PN02045.t;PN00452.t;PN02956.t;PN12247.t;PN03205.t;PN12929.t;PN12940.t;PN03568.t;PN03877.t;PN14081.t;PN00817.t;PN05906.t;PN06017.t;PN06182.t
ko00980	PN06443.t;PN06445.t;PN06446.t;PN07083.t;PN09559.t;PN09560.t;PN09562.t;PN11097.t;PN11117.t;PN11118.t;PN11119.t;PN11234.t;PN11552.t;PN13403.t;PN03578.t;PN13888.t;PN05084.t;PN05085.t;PN05101.t;PN05522.t;PN05794.t;PN05904.t;PN05905.t
ko04014	PN07736.t;PN01607.t;PN08528.t;PN09338.t;PN09912.t;PN11007.t;PN11123.t;PN11155.t;PN02762.t;PN12307.t;PN12554.t;PN00551.t;PN03722.t;PN14079.t;PN14412.t;PN04169.t;PN04598.t;PN15161.t;PN00884.t;PN05108.t;PN05601.t;PN01163.t;PN06083.t
ko00340	PN06514.t;PN06515.t;PN06516.t;PN16015.t;PN01520.t;PN08191.t;PN09130.t;PN11097.t;PN11130.t;PN00452.t;PN02956.t;PN03074.t;PN12400.t;PN12632.t;PN12940.t;PN13271.t;PN03568.t;PN13862.t;PN03879.t;PN14286.t;PN00817.t;PN00909.t;PN05993.t
ko00360	PN00119.t;PN00120.t;PN00121.t;PN00122.t;PN01405.t;PN07651.t;PN16331.t;PN02045.t;PN10721.t;PN11065.t;PN11097.t;PN02847.t;PN12940.t;PN13653.t;PN13656.t;PN13743.t;PN14721.t;PN04657.t;PN00909.t;PN01044.t;PN05906.t;PN06138.t
ko05161	PN07692.t;PN07713.t;PN07736.t;PN08528.t;PN08891.t;PN00175.t;PN09907.t;PN09912.t;PN10088.t;PN10755.t;PN11007.t;PN11123.t;PN11155.t;PN12554.t;PN12584.t;PN00551.t;PN13917.t;PN04598.t;PN05355.t;PN15658.t;PN01163.t;PN06229.t
ko00020	PN01238.t;PN06846.t;PN01438.t;PN01527.t;PN08821.t;PN08929.t;PN08955.t;PN09159.t;PN02277.t;PN10184.t;PN02528.t;PN02550.t;PN10977.t;PN11236.t;PN02991.t;PN12334.t;PN13668.t;PN14251.t;PN04087.t;PN14642.t;PN14700.t;PN06335.t
ko03430	PN07034.t;PN01584.t;PN08891.t;PN09477.t;PN09518.t;PN02123.t;PN10648.t;PN02490.t;PN11265.t;PN00498.t;PN11708.t;PN11775.t;PN13128.t;PN00561.t;PN03739.t;PN13706.t;PN03886.t;PN04390.t;PN04710.t;PN04852.t;PN15467.t;PN05674.t
ko04721	PN06448.t;PN07873.t;PN08932.t;PN08933.t;PN09019.t;PN10070.t;PN02264.t;PN10131.t;PN02387.t;PN10744.t;PN11042.t;PN12189.t;PN00510.t;PN00611.t;PN13598.t;PN03732.t;PN14567.t;PN15074.t;PN15286.t;PN15730.t;PN05769.t;PN06323.t
ko04626	PN06884.t;PN07228.t;PN07736.t;PN08528.t;PN08757.t;PN01935.t;PN09050.t;PN00312.t;PN10245.t;PN11155.t;PN12307.t;PN12554.t;PN12859.t;PN12861.t;PN00551.t;PN00599.t;PN03488.t;PN14674.t;PN04598.t;PN00789.t;PN06274.t
ko04920	PN07094.t;PN07100.t;PN07321.t;PN08281.t;PN09018.t;PN09382.t;PN02129.t;PN09912.t;PN02585.t;PN11007.t;PN00406.t;PN12378.t;PN00570.t;PN03498.t;PN13622.t;PN14385.t;PN14386.t;PN14681.t;PN04785.t;PN06209.t;PN06311.t
ko00052	PN00134.t;PN00136.t;PN01632.t;PN01633.t;PN08504.t;PN09584.t;PN11394.t;PN12323.t;PN12673.t;PN03752.t;PN13715.t;PN13716.t;PN14566.t;PN04290.t;PN04375.t;PN04378.t;PN04379.t;PN14963.t;PN15341.t;PN00934.t;PN15696.t
ko03410	PN07034.t;PN01493.t;PN07348.t;PN01665.t;PN08891.t;PN00315.t;PN10648.t;PN10863.t;PN11128.t;PN11265.t;PN11478.t;PN02845.t;PN11775.t;PN02928.t;PN11887.t;PN13099.t;PN13128.t;PN13603.t;PN00905.t;PN01009.t;PN05971.t
ko00513	PN07032.t;PN01486.t;PN07863.t;PN08218.t;PN08506.t;PN09669.t;PN11112.t;PN02613.t;PN02757.t;PN11531.t;PN12339.t;PN12493.t;PN03347.t;PN03469.t;PN03640.t;PN15127.t;PN05013.t;PN05637.t;PN05643.t;PN06164.t;PN06302.t
ko03440	PN06534.t;PN01423.t;PN07122.t;PN01584.t;PN07821.t;PN08575.t;PN09283.t;PN09518.t;PN02285.t;PN10648.t;PN11537.t;PN02845.t;PN11775.t;PN03315.t;PN13603.t;PN13833.t;PN04852.t;PN00965.t;PN15537.t;PN01193.t;PN06233.t
ko04720	PN06785.t;PN07142.t;PN07502.t;PN07736.t;PN07883.t;PN08474.t;PN08528.t;PN09755.t;PN09911.t;PN02676.t;PN11155.t;PN02762.t;PN12307.t;PN12554.t;PN00551.t;PN04598.t;PN00767.t;PN05355.t;PN01163.t;PN06030.t;PN06229.t
ko04724	PN06785.t;PN07142.t;PN07883.t;PN16290.t;PN08474.t;PN08528.t;PN00322.t;PN02683.t;PN11155.t;PN02762.t;PN12554.t;PN12664.t;PN12665.t;PN00551.t;PN14412.t;PN15161.t;PN00884.t;PN00920.t;PN05572.t;PN06030.t;PN06166.t
ko02010	PN01290.t;PN07074.t;PN01558.t;PN08560.t;PN08829.t;PN08896.t;PN08990.t;PN09278.t;PN00199.t;PN10497.t;PN12556.t;PN00639.t;PN03567.t;PN13697.t;PN14084.t;PN14975.t;PN15280.t;PN05121.t;PN05124.t;PN05127.t;PN05230.t
ko00982	PN07083.t;PN09559.t;PN09560.t;PN09562.t;PN11097.t;PN11117.t;PN11118.t;PN11119.t;PN11234.t;PN11552.t;PN13403.t;PN03578.t;PN13888.t;PN05084.t;PN05085.t;PN05101.t;PN05522.t;PN05794.t;PN05904.t;PN05905.t
ko05160	PN07121.t;PN07740.t;PN08528.t;PN09545.t;PN09748.t;PN09912.t;PN10537.t;PN11007.t;PN11123.t;PN02623.t;PN11155.t;PN11442.t;PN11524.t;PN12554.t;PN00551.t;PN03563.t;PN04554.t;PN00882.t;PN05931.t;PN01163.t
ko04915	PN07142.t;PN07736.t;PN08528.t;PN09912.t;PN11007.t;PN11123.t;PN02639.t;PN02640.t;PN11155.t;PN02762.t;PN12307.t;PN12554.t;PN00551.t;PN14674.t;PN14925.t;PN04598.t;PN00789.t;PN00920.t;PN15545.t;PN01163.t
ko05204	PN07083.t;PN11097.t;PN11117.t;PN11118.t;PN11119.t;PN11234.t;PN11552.t;PN02844.t;PN12174.t;PN12929.t;PN13403.t;PN03578.t;PN13888.t;PN05084.t;PN05085.t;PN05101.t;PN05522.t;PN05904.t;PN05905.t;PN06182.t
ko00760	PN00062.t;PN15992.t;PN07944.t;PN08440.t;PN09498.t;PN10674.t;PN10924.t;PN03162.t;PN03346.t;PN12986.t;PN03536.t;PN13854.t;PN14135.t;PN14287.t;PN14593.t;PN14677.t;PN04572.t;PN00768.t;PN05985.t;PN06140.t
ko00563	PN07878.t;PN08334.t;PN08563.t;PN01860.t;PN09206.t;PN10079.t;PN02306.t;PN11831.t;PN03223.t;PN12771.t;PN13163.t;PN00545.t;PN04523.t;PN15085.t;PN04693.t;PN01004.t;PN15577.t;PN05586.t;PN05976.t;PN06248.t
ko00900	PN07250.t;PN07302.t;PN07411.t;PN07941.t;PN09154.t;PN09553.t;PN00275.t;PN10829.t;PN02793.t;PN12062.t;PN12204.t;PN13860.t;PN04000.t;PN04847.t;PN05327.t;PN05342.t;PN05565.t;PN05567.t;PN01105.t;PN05991.t
ko05132	PN00072.t;PN16183.t;PN08168.t;PN08178.t;PN08528.t;PN10464.t;PN10815.t;PN10929.t;PN11155.t;PN11452.t;PN11908.t;PN12554.t;PN00551.t;PN03502.t;PN03673.t;PN14079.t;PN00731.t;PN14433.t;PN14683.t;PN04915.t
ko00130	PN00119.t;PN00120.t;PN00121.t;PN00122.t;PN07704.t;PN16331.t;PN09088.t;PN09089.t;PN09280.t;PN09741.t;PN02462.t;PN02796.t;PN02810.t;PN03126.t;PN13162.t;PN04446.t;PN04468.t;PN04657.t;PN05614.t
ko00860	PN06377.t;PN01359.t;PN07267.t;PN07268.t;PN07496.t;PN07756.t;PN01609.t;PN09208.t;PN11120.t;PN11168.t;PN02832.t;PN00419.t;PN12090.t;PN00592.t;PN13405.t;PN04062.t;PN04582.t;PN15522.t;PN05267.t
ko04020	PN06785.t;PN07142.t;PN07304.t;PN07441.t;PN07502.t;PN07883.t;PN08343.t;PN08474.t;PN02416.t;PN02762.t;PN12307.t;PN13411.t;PN03637.t;PN14171.t;PN04844.t;PN15657.t;PN15658.t;PN06030.t;PN06166.t
ko05131	PN06481.t;PN06638.t;PN01574.t;PN01607.t;PN16183.t;PN08168.t;PN08178.t;PN08528.t;PN10464.t;PN10615.t;PN10929.t;PN11155.t;PN11452.t;PN11908.t;PN12554.t;PN12606.t;PN00551.t;PN14079.t;PN14433.t
ko00400	PN06842.t;PN07651.t;PN07782.t;PN07953.t;PN00461.t;PN12304.t;PN12400.t;PN12848.t;PN13251.t;PN13653.t;PN13656.t;PN13743.t;PN14612.t;PN14721.t;PN04657.t;PN00909.t;PN05569.t;PN15731.t;PN05706.t
ko04540	PN06689.t;PN06690.t;PN07142.t;PN07736.t;PN08528.t;PN09425.t;PN02226.t;PN10145.t;PN02349.t;PN11155.t;PN02762.t;PN12554.t;PN00551.t;PN00615.t;PN13725.t;PN04598.t;PN05165.t;PN05168.t;PN01163.t
ko04725	PN07142.t;PN07502.t;PN07736.t;PN08528.t;PN09912.t;PN11007.t;PN11123.t;PN11155.t;PN02762.t;PN12554.t;PN00551.t;PN14230.t;PN14231.t;PN04598.t;PN15161.t;PN00920.t;PN01163.t;PN06166.t;PN06209.t
ko05211	PN07735.t;PN07736.t;PN08528.t;PN02129.t;PN09912.t;PN11007.t;PN11123.t;PN11132.t;PN11155.t;PN12554.t;PN13173.t;PN00551.t;PN14079.t;PN04598.t;PN05355.t;PN01163.t;PN06229.t;PN06335.t
ko05134	PN07012.t;PN07450.t;PN01547.t;PN01549.t;PN16319.t;PN10088.t;PN02632.t;PN11400.t;PN11577.t;PN11711.t;PN11731.t;PN13138.t;PN00609.t;PN00610.t;PN14817.t;PN14925.t;PN05146.t;PN15545.t
ko04012	PN07502.t;PN07736.t;PN01607.t;PN08528.t;PN09545.t;PN09912.t;PN02585.t;PN10983.t;PN11007.t;PN11123.t;PN11155.t;PN12554.t;PN12557.t;PN00551.t;PN00570.t;PN14148.t;PN04598.t;PN01163.t
ko05014	PN06785.t;PN07281.t;PN07285.t;PN07287.t;PN07883.t;PN08474.t;PN00322.t;PN10088.t;PN11593.t;PN12393.t;PN03205.t;PN13907.t;PN03877.t;PN14079.t;PN04306.t;PN05572.t;PN06017.t;PN06030.t
ko04370	PN06785.t;PN07441.t;PN07736.t;PN07883.t;PN08474.t;PN08528.t;PN09912.t;PN10277.t;PN11007.t;PN11123.t;PN11155.t;PN12554.t;PN00551.t;PN14079.t;PN14171.t;PN04598.t;PN01163.t;PN06030.t
ko05214	PN07502.t;PN07692.t;PN07736.t;PN08528.t;PN00175.t;PN09907.t;PN09912.t;PN02585.t;PN11007.t;PN11123.t;PN11155.t;PN12307.t;PN12554.t;PN00551.t;PN00570.t;PN13917.t;PN04598.t;PN01163.t
ko00650	PN07302.t;PN01527.t;PN07941.t;PN01682.t;PN09030.t;PN00155.t;PN10721.t;PN03168.t;PN03349.t;PN13284.t;PN13488.t;PN03648.t;PN14081.t;PN00669.t;PN14828.t;PN04643.t;PN15109.t;PN05342.t
ko04660	PN06785.t;PN07121.t;PN07736.t;PN07883.t;PN08474.t;PN08528.t;PN09545.t;PN09912.t;PN02247.t;PN11007.t;PN11123.t;PN11155.t;PN02892.t;PN12554.t;PN00551.t;PN04598.t;PN01163.t;PN06030.t
ko04972	PN00003.t;PN06468.t;PN07142.t;PN07304.t;PN07511.t;PN07521.t;PN08245.t;PN09323.t;PN00265.t;PN09874.t;PN11017.t;PN12195.t;PN03087.t;PN13411.t;PN03637.t;PN14079.t;PN00762.t;PN04844.t
ko04015	PN07736.t;PN01751.t;PN08168.t;PN08178.t;PN08528.t;PN09912.t;PN10464.t;PN11007.t;PN11123.t;PN11155.t;PN12307.t;PN12554.t;PN00551.t;PN14079.t;PN04598.t;PN00920.t;PN01163.t;PN01190.t
ko00770	PN06392.t;PN06535.t;PN07127.t;PN08759.t;PN02263.t;PN02363.t;PN02572.t;PN00472.t;PN11899.t;PN11900.t;PN03168.t;PN12639.t;PN12640.t;PN13109.t;PN03461.t;PN14085.t;PN04564.t;PN04643.t
ko00790	PN07140.t;PN01645.t;PN08836.t;PN10173.t;PN02336.t;PN02337.t;PN10563.t;PN11966.t;PN03005.t;PN12278.t;PN12372.t;PN03282.t;PN12858.t;PN12938.t;PN14410.t;PN14697.t;PN14799.t
ko05212	PN07736.t;PN08528.t;PN09283.t;PN00175.t;PN09912.t;PN02285.t;PN11007.t;PN11123.t;PN11155.t;PN12554.t;PN00551.t;PN13917.t;PN14079.t;PN14412.t;PN04598.t;PN00884.t;PN01163.t
ko04350	PN07735.t;PN08528.t;PN09346.t;PN10983.t;PN02623.t;PN11155.t;PN00446.t;PN12554.t;PN12557.t;PN00551.t;PN14148.t;PN04554.t;PN04633.t;PN00882.t;PN05355.t;PN06108.t;PN06229.t
ko04270	PN07142.t;PN07736.t;PN08528.t;PN09323.t;PN09911.t;PN10145.t;PN11017.t;PN11155.t;PN02762.t;PN12307.t;PN12554.t;PN00551.t;PN00615.t;PN03502.t;PN04598.t;PN06166.t;PN06207.t
ko05202	PN01240.t;PN01571.t;PN01588.t;PN01760.t;PN16279.t;PN10091.t;PN10123.t;PN10755.t;PN02656.t;PN11910.t;PN11965.t;PN13735.t;PN04033.t;PN14474.t;PN14830.t;PN04987.t;PN00977.t
ko04978	PN01226.t;PN01241.t;PN06468.t;PN06885.t;PN07304.t;PN07311.t;PN00265.t;PN12784.t;PN13100.t;PN13411.t;PN13858.t;PN04844.t;PN04845.t;PN05868.t;PN05989.t;PN06245.t;PN06247.t
ko04062	PN07736.t;PN08528.t;PN09545.t;PN09912.t;PN02247.t;PN10277.t;PN11007.t;PN11123.t;PN11155.t;PN02762.t;PN12554.t;PN00551.t;PN14079.t;PN04598.t;PN15161.t;PN01163.t;PN06209.t
ko05210	PN07736.t;PN08528.t;PN09545.t;PN02123.t;PN09912.t;PN10088.t;PN11007.t;PN11123.t;PN11155.t;PN00498.t;PN12554.t;PN00551.t;PN03739.t;PN13706.t;PN14079.t;PN04598.t;PN01163.t
ko03060	PN06619.t;PN07786.t;PN07924.t;PN08314.t;PN09549.t;PN02321.t;PN02719.t;PN12038.t;PN12600.t;PN13442.t;PN13518.t;PN13583.t;PN00786.t;PN04627.t;PN15261.t;PN00918.t;PN01192.t
ko00053	PN06514.t;PN06515.t;PN06516.t;PN07026.t;PN01520.t;PN08843.t;PN09584.t;PN10269.t;PN00452.t;PN02956.t;PN13306.t;PN03568.t;PN00814.t;PN00817.t;PN04773.t;PN04788.t;PN04789.t
ko00061	PN06799.t;PN07094.t;PN07100.t;PN01498.t;PN01508.t;PN09382.t;PN09823.t;PN02488.t;PN00406.t;PN12419.t;PN12808.t;PN13622.t;PN14328.t;PN14385.t;PN14386.t;PN14681.t;PN06311.t
ko05162	PN07293.t;PN09099.t;PN09314.t;PN09545.t;PN09912.t;PN10537.t;PN11007.t;PN11123.t;PN11442.t;PN11524.t;PN03165.t;PN03563.t;PN14925.t;PN15545.t;PN05931.t;PN01111.t;PN06209.t
ko00590	PN06470.t;PN06851.t;PN06852.t;PN07281.t;PN07285.t;PN07287.t;PN08377.t;PN08378.t;PN02583.t;PN02606.t;PN12393.t;PN03273.t;PN13898.t;PN04306.t;PN05857.t;PN05904.t;PN05905.t
ko05220	PN07736.t;PN01607.t;PN08528.t;PN00175.t;PN09912.t;PN10123.t;PN11007.t;PN11123.t;PN11155.t;PN12554.t;PN00551.t;PN13917.t;PN14830.t;PN04598.t;PN04987.t;PN01163.t
ko04962	PN00072.t;PN06376.t;PN01386.t;PN08722.t;PN10815.t;PN02762.t;PN00424.t;PN03087.t;PN00731.t;PN04169.t;PN14683.t;PN00819.t;PN05147.t;PN05254.t;PN05601.t;PN06177.t
ko05221	PN07736.t;PN08528.t;PN09912.t;PN10755.t;PN02585.t;PN10983.t;PN11007.t;PN11123.t;PN11155.t;PN12554.t;PN12557.t;PN00551.t;PN00570.t;PN14148.t;PN04598.t;PN01163.t
ko04140	PN06821.t;PN07219.t;PN07448.t;PN07499.t;PN07675.t;PN08776.t;PN11605.t;PN11712.t;PN12158.t;PN12378.t;PN12606.t;PN04064.t;PN14790.t;PN05308.t;PN15713.t;PN05959.t
ko04662	PN06785.t;PN07736.t;PN07883.t;PN08474.t;PN08528.t;PN09545.t;PN09912.t;PN11007.t;PN11123.t;PN11155.t;PN12554.t;PN00551.t;PN14079.t;PN04598.t;PN01163.t;PN06030.t
ko04612	PN06619.t;PN01402.t;PN07691.t;PN01991.t;PN09557.t;PN02668.t;PN11159.t;PN11298.t;PN11678.t;PN04088.t;PN14674.t;PN04476.t;PN14925.t;PN15545.t;PN05609.t;PN06259.t
ko04380	PN06785.t;PN07736.t;PN07883.t;PN08474.t;PN08528.t;PN09912.t;PN11007.t;PN11123.t;PN11155.t;PN02892.t;PN12554.t;PN00551.t;PN14079.t;PN04598.t;PN04699.t;PN06030.t
ko04360	PN06492.t;PN06785.t;PN07566.t;PN01607.t;PN07883.t;PN08474.t;PN08528.t;PN09545.t;PN11155.t;PN12554.t;PN00551.t;PN03722.t;PN14079.t;PN00723.t;PN01163.t;PN06030.t
ko04970	PN06468.t;PN07142.t;PN07304.t;PN09323.t;PN00265.t;PN10145.t;PN11017.t;PN02762.t;PN12307.t;PN00615.t;PN13411.t;PN13858.t;PN00762.t;PN04844.t;PN05989.t
ko05130	PN06689.t;PN06690.t;PN01607.t;PN16183.t;PN08168.t;PN08178.t;PN10464.t;PN10929.t;PN11452.t;PN11908.t;PN13725.t;PN00643.t;PN14433.t;PN05165.t;PN05168.t
ko04520	PN07293.t;PN08168.t;PN08178.t;PN08528.t;PN09314.t;PN10464.t;PN11155.t;PN11599.t;PN03043.t;PN03165.t;PN12554.t;PN00551.t;PN14079.t;PN05355.t;PN06229.t
ko00565	PN06380.t;PN06508.t;PN07697.t;PN08009.t;PN01689.t;PN11566.t;PN00367.t;PN00368.t;PN00574.t;PN14412.t;PN04187.t;PN14608.t;PN00884.t;PN05857.t;PN06054.t
ko04550	PN07736.t;PN08528.t;PN09545.t;PN09912.t;PN11007.t;PN11123.t;PN11155.t;PN02704.t;PN12554.t;PN00551.t;PN04040.t;PN04598.t;PN15543.t;PN01163.t;PN06209.t
ko04727	PN01724.t;PN16290.t;PN11042.t;PN02639.t;PN02640.t;PN02762.t;PN11712.t;PN12664.t;PN12665.t;PN13284.t;PN00669.t;PN15161.t;PN00920.t;PN05307.t;PN06166.t
ko00300	PN00080.t;PN07711.t;PN08220.t;PN08559.t;PN08711.t;PN09434.t;PN10777.t;PN10778.t;PN10785.t;PN10858.t;PN02809.t;PN03816.t;PN04493.t;PN00817.t;PN05330.t
ko04713	PN07142.t;PN07502.t;PN08528.t;PN09565.t;PN10145.t;PN11155.t;PN02762.t;PN12307.t;PN12554.t;PN00551.t;PN00615.t;PN03637.t;PN15161.t;PN00920.t;PN06166.t
ko04912	PN07142.t;PN07502.t;PN07736.t;PN01690.t;PN08528.t;PN11155.t;PN02762.t;PN12307.t;PN12554.t;PN00551.t;PN14412.t;PN04598.t;PN00884.t;PN01163.t;PN06166.t
ko00920	PN06372.t;PN06378.t;PN01611.t;PN08633.t;PN09495.t;PN09524.t;PN09525.t;PN09967.t;PN10088.t;PN02430.t;PN10874.t;PN13301.t;PN14632.t;PN04383.t;PN06013.t
ko04611	PN07142.t;PN08168.t;PN08178.t;PN08528.t;PN09911.t;PN09912.t;PN10145.t;PN10464.t;PN11007.t;PN11123.t;PN11155.t;PN02762.t;PN12554.t;PN00551.t;PN00615.t
ko00670	PN06436.t;PN01556.t;PN08636.t;PN08836.t;PN09605.t;PN09913.t;PN11125.t;PN02654.t;PN12165.t;PN13130.t;PN13400.t;PN13520.t;PN03896.t;PN05503.t;PN06178.t
ko04650	PN06785.t;PN07736.t;PN07883.t;PN16279.t;PN08474.t;PN08528.t;PN11123.t;PN11155.t;PN02892.t;PN12554.t;PN00551.t;PN14079.t;PN04598.t;PN01163.t;PN06030.t
ko05322	PN01587.t;PN01588.t;PN01760.t;PN00341.t;PN10043.t;PN11599.t;PN13781.t;PN13782.t;PN00732.t;PN00775.t;PN00921.t;PN00976.t;PN00977.t;PN00978.t;PN15655.t
ko00940	PN00119.t;PN00120.t;PN00121.t;PN00122.t;PN08156.t;PN09574.t;PN02124.t;PN02126.t;PN10225.t;PN03322.t;PN13423.t;PN13459.t;PN03982.t;PN03983.t;PN05672.t
ko04726	PN07142.t;PN07736.t;PN08528.t;PN11155.t;PN02762.t;PN11910.t;PN12554.t;PN12940.t;PN00551.t;PN13898.t;PN04598.t;PN15161.t;PN00920.t;PN01163.t;PN06166.t
ko04918	PN06468.t;PN06619.t;PN07142.t;PN07281.t;PN07285.t;PN07287.t;PN08542.t;PN09432.t;PN00265.t;PN11298.t;PN02762.t;PN12393.t;PN13316.t;PN04306.t;PN00789.t
ko05213	PN07121.t;PN07692.t;PN07736.t;PN08528.t;PN09545.t;PN09907.t;PN09912.t;PN11007.t;PN11123.t;PN11155.t;PN00498.t;PN12554.t;PN00551.t;PN04598.t;PN01163.t
ko00062	PN07999.t;PN16235.t;PN08557.t;PN09030.t;PN09198.t;PN02009.t;PN00181.t;PN00502.t;PN03966.t;PN14081.t;PN04276.t;PN04600.t;PN15288.t;PN04985.t;PN04986.t
ko05145	PN07121.t;PN08528.t;PN09912.t;PN10088.t;PN11007.t;PN11123.t;PN11155.t;PN12554.t;PN00551.t;PN00599.t;PN13898.t;PN14925.t;PN00920.t;PN15545.t;PN06209.t
ko04723	PN01404.t;PN07142.t;PN08528.t;PN02603.t;PN11042.t;PN11155.t;PN02762.t;PN12554.t;PN13096.t;PN00551.t;PN03529.t;PN15161.t;PN00920.t;PN06166.t
ko04916	PN07502.t;PN07736.t;PN08528.t;PN09545.t;PN11155.t;PN02762.t;PN12307.t;PN12554.t;PN00551.t;PN04598.t;PN00920.t;PN05355.t;PN01163.t;PN06229.t
ko05218	PN07692.t;PN07736.t;PN08528.t;PN00175.t;PN09907.t;PN09912.t;PN11007.t;PN11123.t;PN11155.t;PN12554.t;PN00551.t;PN13917.t;PN04598.t;PN01163.t
ko05142	PN07740.t;PN08528.t;PN09912.t;PN11007.t;PN11123.t;PN02623.t;PN11155.t;PN11559.t;PN12554.t;PN00551.t;PN04088.t;PN04554.t;PN00882.t;PN00920.t
ko04390	PN01564.t;PN07740.t;PN08168.t;PN08178.t;PN09081.t;PN09387.t;PN09545.t;PN09911.t;PN10464.t;PN02623.t;PN11821.t;PN13279.t;PN04554.t;PN00882.t
ko04975	PN06710.t;PN06716.t;PN07302.t;PN07651.t;PN07941.t;PN00437.t;PN00438.t;PN12258.t;PN12259.t;PN12663.t;PN00574.t;PN13651.t;PN04551.t;PN06109.t
ko00450	PN06609.t;PN01608.t;PN02053.t;PN09605.t;PN09853.t;PN10481.t;PN11606.t;PN12929.t;PN14089.t;PN04115.t;PN14469.t;PN14632.t;PN06013.t;PN06182.t
ko04623	PN07605.t;PN09522.t;PN00314.t;PN02085.t;PN09673.t;PN10788.t;PN12210.t;PN03086.t;PN12552.t;PN03316.t;PN13000.t;PN13014.t;PN13641.t;PN15564.t
ko04210	PN01240.t;PN06785.t;PN07883.t;PN08474.t;PN09912.t;PN10088.t;PN10989.t;PN11007.t;PN11123.t;PN02762.t;PN13872.t;PN04790.t;PN06030.t;PN06100.t
ko05120	PN06448.t;PN08932.t;PN08933.t;PN02264.t;PN10131.t;PN10615.t;PN12189.t;PN00510.t;PN00611.t;PN13598.t;PN03732.t;PN14079.t;PN15074.t;PN06323.t
ko05323	PN06448.t;PN08932.t;PN08933.t;PN02264.t;PN10131.t;PN12189.t;PN00510.t;PN00611.t;PN13598.t;PN03732.t;PN04476.t;PN15074.t;PN04699.t;PN06323.t
ko04730	PN07142.t;PN07736.t;PN08528.t;PN10145.t;PN02623.t;PN11155.t;PN12554.t;PN00551.t;PN00615.t;PN04554.t;PN04598.t;PN00882.t;PN00920.t;PN01163.t
ko05031	PN06785.t;PN07502.t;PN07883.t;PN08474.t;PN08917.t;PN09911.t;PN10123.t;PN02762.t;PN12307.t;PN12940.t;PN14830.t;PN04987.t;PN06030.t;PN06166.t
ko04391	PN01564.t;PN07740.t;PN08168.t;PN08178.t;PN09081.t;PN09387.t;PN10272.t;PN10464.t;PN02623.t;PN11821.t;PN13279.t;PN04554.t;PN00882.t
ko04976	PN06468.t;PN07083.t;PN01558.t;PN07511.t;PN07521.t;PN09278.t;PN00265.t;PN02129.t;PN10497.t;PN02762.t;PN14084.t;PN15280.t;PN05522.t
ko04930	PN08528.t;PN10433.t;PN10434.t;PN10435.t;PN02585.t;PN11123.t;PN11155.t;PN03155.t;PN12554.t;PN03448.t;PN00551.t;PN00570.t;PN06166.t
ko00830	PN06714.t;PN07083.t;PN07509.t;PN09559.t;PN09560.t;PN09562.t;PN11234.t;PN11552.t;PN02844.t;PN12174.t;PN13403.t;PN05522.t;PN05794.t
ko00625	PN06514.t;PN06515.t;PN06516.t;PN01520.t;PN09559.t;PN09560.t;PN09562.t;PN11234.t;PN00452.t;PN02956.t;PN13403.t;PN14468.t;PN05794.t
ko04974	PN06468.t;PN01512.t;PN08245.t;PN08505.t;PN08890.t;PN00265.t;PN09874.t;PN11263.t;PN12195.t;PN00588.t;PN03540.t;PN04457.t;PN06326.t
ko05100	PN06481.t;PN16183.t;PN07873.t;PN08168.t;PN08178.t;PN10277.t;PN10464.t;PN10929.t;PN11123.t;PN11452.t;PN11908.t;PN14079.t;PN14433.t
ko05223	PN07121.t;PN07736.t;PN08528.t;PN00175.t;PN09912.t;PN11007.t;PN11123.t;PN11155.t;PN12554.t;PN00551.t;PN13917.t;PN04598.t;PN01163.t
ko04917	PN07736.t;PN08528.t;PN09545.t;PN09912.t;PN11007.t;PN11123.t;PN11155.t;PN12554.t;PN00551.t;PN04598.t;PN01163.t;PN06209.t
ko05020	PN06619.t;PN07736.t;PN08528.t;PN11155.t;PN02762.t;PN12106.t;PN12554.t;PN00551.t;PN13907.t;PN14925.t;PN04598.t;PN15545.t
ko04664	PN07121.t;PN07736.t;PN08528.t;PN09912.t;PN11007.t;PN11123.t;PN11155.t;PN12554.t;PN00551.t;PN14079.t;PN04598.t;PN01163.t
ko04330	PN07946.t;PN09203.t;PN09331.t;PN10123.t;PN11245.t;PN03510.t;PN13984.t;PN14830.t;PN04987.t;PN05355.t;PN05597.t;PN06229.t
ko04130	PN07185.t;PN01658.t;PN08437.t;PN09019.t;PN09105.t;PN11862.t;PN14235.t;PN04505.t;PN14923.t;PN05014.t;PN05146.t;PN05288.t
ko00140	PN07083.t;PN07339.t;PN10031.t;PN11552.t;PN02844.t;PN12174.t;PN13050.t;PN03480.t;PN13315.t;PN04600.t;PN05522.t;PN05553.t
ko04011	PN08528.t;PN11155.t;PN03205.t;PN12554.t;PN13110.t;PN00551.t;PN03723.t;PN03877.t;PN14717.t;PN15161.t;PN01163.t;PN06017.t
ko04115	PN01240.t;PN07692.t;PN09907.t;PN10088.t;PN02226.t;PN02349.t;PN12201.t;PN13299.t;PN03735.t;PN00752.t;PN00970.t;PN01045.t
ko01220	PN06477.t;PN01405.t;PN07026.t;PN09559.t;PN09560.t;PN09562.t;PN11234.t;PN13306.t;PN13403.t;PN14468.t;PN05794.t;PN06262.t
ko04924	PN01402.t;PN06785.t;PN07142.t;PN07883.t;PN08343.t;PN08474.t;PN09323.t;PN11017.t;PN02762.t;PN12307.t;PN06030.t;PN06166.t
ko04911	PN06468.t;PN07142.t;PN07502.t;PN09323.t;PN00265.t;PN02129.t;PN11017.t;PN02762.t;PN03637.t;PN04958.t;PN06166.t;PN06207.t
ko04966	PN06448.t;PN07511.t;PN07521.t;PN08932.t;PN08933.t;PN02264.t;PN10131.t;PN00510.t;PN00611.t;PN13598.t;PN15074.t;PN06323.t
ko00511	PN01670.t;PN02199.t;PN11343.t;PN12647.t;PN03842.t;PN04284.t;PN04409.t;PN04410.t;PN04411.t;PN04414.t;PN04415.t;PN04504.t
ko00290	PN08689.t;PN09343.t;PN02572.t;PN11899.t;PN11900.t;PN03168.t;PN13109.t;PN04643.t;PN04732.t;PN15528.t;PN01052.t
ko04668	PN07736.t;PN08528.t;PN09325.t;PN09912.t;PN11007.t;PN11123.t;PN11155.t;PN02766.t;PN12554.t;PN00551.t;PN04598.t
ko00740	PN06804.t;PN08331.t;PN09128.t;PN00229.t;PN03416.t;PN00742.t;PN14708.t;PN14709.t;PN15116.t;PN15522.t;PN06241.t
ko04923	PN09581.t;PN09912.t;PN10145.t;PN02603.t;PN11007.t;PN11123.t;PN02762.t;PN11521.t;PN00615.t;PN03529.t;PN01001.t
ko04971	PN06468.t;PN07142.t;PN07502.t;PN07511.t;PN07521.t;PN08168.t;PN08178.t;PN00265.t;PN10464.t;PN02762.t;PN12307.t
ko00521	PN08358.t;PN12627.t;PN12629.t;PN03752.t;PN14284.t;PN04290.t;PN04375.t;PN04378.t;PN04379.t;PN15696.t;PN05698.t
ko04961	PN06468.t;PN07304.t;PN07873.t;PN00265.t;PN02762.t;PN03087.t;PN13411.t;PN04844.t;PN15286.t;PN15730.t;PN05769.t
ko00983	PN07083.t;PN07747.t;PN08203.t;PN10591.t;PN02686.t;PN02945.t;PN12593.t;PN03461.t;PN04272.t;PN00930.t;PN05522.t
ko00460	PN01556.t;PN08156.t;PN08636.t;PN10225.t;PN11934.t;PN12196.t;PN03322.t;PN13459.t;PN03982.t;PN03983.t;PN05672.t
ko04925	PN07142.t;PN07502.t;PN09034.t;PN09270.t;PN02762.t;PN11521.t;PN12307.t;PN13096.t;PN04420.t;PN00851.t;PN06166.t
ko04620	PN07736.t;PN08528.t;PN09912.t;PN11007.t;PN11123.t;PN11155.t;PN12554.t;PN00551.t;PN14079.t;PN04598.t
ko04933	PN08528.t;PN09912.t;PN11007.t;PN11123.t;PN11155.t;PN12554.t;PN00551.t;PN14079.t;PN01163.t;PN06209.t
ko00592	PN06682.t;PN09573.t;PN09577.t;PN02658.t;PN12547.t;PN00798.t;PN00799.t;PN05392.t;PN05395.t;PN05857.t
ko04960	PN06468.t;PN07121.t;PN08528.t;PN00265.t;PN11123.t;PN11155.t;PN12554.t;PN00551.t;PN01163.t
ko04710	PN07735.t;PN08281.t;PN09018.t;PN09346.t;PN00446.t;PN12378.t;PN13279.t;PN05717.t;PN06108.t
ko05219	PN07736.t;PN08528.t;PN00175.t;PN11155.t;PN12554.t;PN00551.t;PN13917.t;PN04598.t;PN01163.t
ko05222	PN07692.t;PN00175.t;PN09681.t;PN09907.t;PN09912.t;PN10088.t;PN11007.t;PN11123.t;PN13917.t
ko05032	PN06484.t;PN08343.t;PN11042.t;PN02639.t;PN02640.t;PN02762.t;PN13889.t;PN15161.t;PN00920.t
ko00430	PN01289.t;PN06848.t;PN08762.t;PN12196.t;PN03215.t;PN03216.t;PN00669.t;PN04819.t;PN05660.t
ko04670	PN08168.t;PN08178.t;PN02247.t;PN10277.t;PN10464.t;PN11123.t;PN11599.t;PN14079.t
ko04630	PN09912.t;PN02585.t;PN11007.t;PN11123.t;PN00570.t;PN05355.t;PN06209.t;PN06229.t
ko03450	PN07122.t;PN08510.t;PN08575.t;PN11564.t;PN00845.t;PN00905.t;PN01009.t;PN01011.t
ko05410	PN08168.t;PN08178.t;PN08281.t;PN09018.t;PN10464.t;PN12378.t;PN03637.t;PN06166.t
ko04740	PN07502.t;PN08343.t;PN10145.t;PN02642.t;PN02762.t;PN12307.t;PN00615.t;PN15161.t
ko00540	PN00034.t;PN09072.t;PN02070.t;PN03371.t;PN13798.t;PN04149.t;PN04700.t;PN06014.t
ko05416	PN01607.t;PN08168.t;PN08178.t;PN08920.t;PN10088.t;PN10464.t;PN02604.t;PN14079.t
ko00965	PN07339.t;PN01651.t;PN01652.t;PN01653.t;PN12940.t;PN13050.t;PN13315.t;PN05553.t
ko05216	PN07736.t;PN08528.t;PN11155.t;PN12554.t;PN00551.t;PN14717.t;PN04598.t;PN01163.t
ko04745	PN07502.t;PN08168.t;PN08178.t;PN10130.t;PN10464.t;PN12307.t;PN13096.t
ko05133	PN07566.t;PN08528.t;PN10615.t;PN11155.t;PN12307.t;PN12554.t;PN00551.t
ko04614	PN08265.t;PN08505.t;PN02025.t;PN02026.t;PN11271.t;PN11727.t;PN00588.t
ko04973	PN06468.t;PN00265.t;PN09912.t;PN11007.t;PN11123.t;PN00762.t;PN06166.t
ko04320	PN07736.t;PN08528.t;PN11155.t;PN12554.t;PN00551.t;PN04598.t;PN01163.t
ko04260	PN06468.t;PN00265.t;PN10797.t;PN12209.t;PN03637.t;PN04489.t;PN06166.t
ko00626	PN09559.t;PN09560.t;PN09562.t;PN11234.t;PN13403.t;PN14468.t;PN05794.t
ko04013	PN07736.t;PN08528.t;PN11155.t;PN12554.t;PN00551.t;PN04598.t;PN01163.t
ko00261	PN00080.t;PN07711.t;PN09434.t;PN10858.t;PN02809.t;PN05330.t;PN06013.t
ko05146	PN02401.t;PN11123.t;PN02762.t;PN11599.t;PN04169.t;PN04915.t;PN05601.t
ko04064	PN01240.t;PN01493.t;PN07293.t;PN09314.t;PN02892.t;PN03081.t;PN03165.t
ko04122	PN01369.t;PN07990.t;PN09495.t;PN03005.t;PN12278.t;PN12938.t;PN15517.t
ko04622	PN01511.t;PN07713.t;PN00379.t;PN12606.t;PN13329.t;PN04828.t;PN15713.t
ko04621	PN08528.t;PN10615.t;PN11155.t;PN12554.t;PN00551.t;PN14674.t;PN00789.t
ko04340	PN07726.t;PN09545.t;PN02762.t;PN12067.t;PN13279.t;PN04632.t
ko00073	PN00039.t;PN00041.t;PN00043.t;PN00044.t;PN03845.t;PN04349.t
ko05414	PN08168.t;PN08178.t;PN10464.t;PN02762.t;PN03637.t;PN06166.t
ko00100	PN06880.t;PN00429.t;PN00436.t;PN02875.t;PN00602.t;PN05857.t
ko05412	PN08168.t;PN08178.t;PN10464.t;PN11599.t;PN03637.t;PN06166.t
ko00780	PN06799.t;PN08819.t;PN12448.t;PN12808.t;PN14328.t;PN14372.t
ko04750	PN07142.t;PN07502.t;PN09911.t;PN11123.t;PN02762.t;PN12307.t
ko04964	PN06468.t;PN07511.t;PN07521.t;PN00265.t;PN09626.t;PN02550.t
ko00903	PN06514.t;PN06515.t;PN06516.t;PN01520.t;PN00452.t;PN02956.t
ko04512	PN00166.t;PN10175.t;PN13008.t;PN04029.t;PN05090.t;PN05239.t
ko04112	PN06648.t;PN08309.t;PN12852.t;PN00509.t;PN13439.t
ko00960	PN07651.t;PN02847.t;PN04657.t;PN00909.t;PN01044.t
ko04712	PN07293.t;PN09314.t;PN09517.t;PN03165.t;PN04398.t
ko00660	PN08689.t;PN08955.t;PN03168.t;PN04643.t;PN15528.t
ko04742	PN07142.t;PN08343.t;PN02639.t;PN02640.t;PN02762.t
ko05140	PN08528.t;PN11155.t;PN12554.t;PN00551.t;PN06209.t
ko00750	PN06658.t;PN01330.t;PN16081.t;PN07732.t;PN03524.t
ko00950	PN07651.t;PN02847.t;PN12940.t;PN04657.t;PN01044.t
ko00072	PN07302.t;PN07941.t;PN13488.t;PN15109.t;PN05342.t
ko00120	PN16041.t;PN02273.t;PN02286.t;PN00659.t;PN15692.t
ko00514	PN07785.t;PN12493.t;PN12555.t;PN15353.t
ko00627	PN01645.t;PN02336.t;PN02337.t;PN06054.t
ko04744	PN01313.t;PN12307.t;PN15161.t;PN05839.t
ko00643	PN10851.t;PN13397.t;PN15150.t;PN05016.t
ko05340	PN09758.t;PN02892.t;PN00917.t;PN05971.t
ko00440	PN06508.t;PN07697.t;PN08276.t;PN08278.t
ko04080	PN09874.t;PN02639.t;PN02640.t;PN02683.t
ko01503	PN02070.t;PN09648.t;PN00443.t;PN00947.t
ko00591	PN07083.t;PN11830.t;PN05522.t;PN05857.t
ko00524	PN03752.t;PN04375.t;PN04378.t;PN04379.t
ko00362	PN07302.t;PN07941.t;PN10721.t;PN12247.t
ko00401	PN13653.t;PN13656.t;PN14721.t;PN00909.t
ko05030	PN06492.t;PN02683.t;PN02762.t;PN12940.t
ko04977	PN06714.t;PN08911.t;PN08990.t;PN13683.t
ko00232	PN08203.t;PN16255.t;PN14141.t
ko00930	PN06477.t;PN07026.t;PN13306.t
ko00785	PN06393.t;PN13585.t;PN14291.t
ko00195	PN08676.t;PN12689.t;PN06344.t
ko04940	PN16279.t;PN00669.t;PN14817.t
ko00601	PN14075.t;PN05028.t;PN06218.t
ko04913	PN02762.t;PN13898.t;PN00851.t
ko00531	PN06652.t;PN03837.t;PN03858.t
ko05217	PN09545.t;PN04632.t
ko00281	PN03349.t;PN13488.t
ko03070	PN08314.t;PN12600.t
ko00332	PN11474.t;PN13147.t
ko05143	PN11271.t;PN11559.t
ko00730	PN07990.t;PN03577.t
ko04711	PN09545.t;PN13279.t
ko05033	PN11042.t
ko00945	PN09574.t
ko01055	PN14284.t
ko00966	PN02572.t
ko00311	PN14406.t
ko00472	PN14406.t
ko04610	PN12195.t
ko05332	PN16279.t
ko00533	PN06218.t
ko00121	PN02205.t
ko05320	PN16279.t
ko01054	PN12391.t
ko00941	PN09574.t
ko04075	PN04053.t
ko04514	PN03043.t
ko05330	PN16279.t
ko01051	PN07971.t
ko00254	PN02488.t
ko00512	PN08421.t
ko00908	PN04927.t
ko00604	PN08211.t
ko00523	PN14284.t
