# Supplementary material for: Genome Analysis of Phytophthora nicotianae JM01 Provides Insights into Its Pathogenicity Mechanisms
Source: Plants (Basel). 2021 Aug 6;10(8):1620. doi: 10.3390/plants10081620 (PMC8400872; doi:10.3390/plants10081620)
Supplement: Supplementary file 1 [file plants-10-01620-s001.zip › Table S4 Syntenic regions comparison between Ph. nicotianae JM01 and Ph. nicotianae race 0 .xls]

target ID	target start	target end	query ID	query start	query end	direction	target size	query size	The number 2 in the first digit represents the SV on the small level; the number 1 in the second digit represents inversion and 0 represents non-inversion; the number 1 in the third digit represents translocation and 0 represents non-translocation.
Segkk1000	1	3582	LNFO01004475.1	1	3608	-	0	9577	210
Segkk1000	3591	3658	LNFO01002210.1	1118	1185	+	1	4904	201
Segkk1001	2	3674	LNFO01003472.1	456	4128	+	2	7543	201
Segkk1002	1	900	LNFO01000722.1	2720	3637	+	3	1422	201
Segkk1002	901	3695	LNFO01005734.1	2	2798	+	4	11869	201
Segkk1003	1	3615	LNFO01000700.1	8537	11655	+	3615	3119
Segkk1003	1	413	LNFO01000700.1	8537	8969	+	5	1375	201
Segkk1003	930	3615	LNFO01000700.1	8970	11655	+	6	1376	201
Segkk1004	1	3619	LNFO01000843.1	1204	4822	+	7	1748	201
Segkk1005	1	3619	LNFO01000953.1	1361	4979	+	8	2076	201
Segkk1006	1	3567	LNFO01004192.1	24175	27755	+	3567	3581
Segkk1006	1	3299	LNFO01004192.1	24175	27473	+	9	9069	201
Segkk1006	3359	3567	LNFO01004192.1	27547	27755	+	10	9070	201
Segkk1007	1	3458	LNFO01001959.1	664	4085	+	11	4348	201
Segkk1007	3459	16434	LNFO01005733.1	953	13651	-	12976	12699
Segkk1007	3459	5009	LNFO01005733.1	12133	13651	-	12	11868	211
Segkk1007	5012	5063	LNFO01005733.1	12079	12130	-	13	11867	211
Segkk1007	5183	10681	LNFO01005733.1	6580	12078	-	14	11866	211
Segkk1007	10810	16434	LNFO01005733.1	953	6578	-	15	11865	211
Segkk1009	1	1266	LNFO01006131.1	1977	3242	-	16	12852	211
Segkk1009	1906	2357	LNFO01006131.1	882	1332	-	17	12849	211
Segkk1009	2358	4169	LNFO01000905.1	4286	6266	-	1812	1981
Segkk1009	2358	2668	LNFO01000905.1	5956	6266	-	18	1871	211
Segkk1009	2669	4169	LNFO01000905.1	4286	5790	-	19	1870	211
Segkk1009	4192	8306	LNFO01000905.1	1	4261	-	4115	4261
Segkk1009	4192	6827	LNFO01000905.1	1549	4261	-	20	1868	211
Segkk1009	6843	8306	LNFO01000905.1	1	1519	-	21	1867	211
Segkk1009	8307	8540	LNFO01005446.1	345	579	-	22	11160	211
Segkk1009	8541	16176	LNFO01004238.1	4160	11781	-	23	9146	211
Segkk1010	1	2724	LNFO01000039.1	1	2724	-	24	53	211
Segkk1010	7034	7395	LNFO01000248.1	916	2034	+	362	1119
Segkk1010	7034	7055	LNFO01000248.1	916	937	+	25	420	201
Segkk1010	7056	7395	LNFO01000248.1	1685	2034	+	26	421	201
Segkk1010	7453	7843	LNFO01000248.1	2092	2460	+	27	423	201
Segkk1010	8072	8165	LNFO01004646.1	44436	44529	-	28	10011	211
Segkk1010	8326	8985	LNFO01005784.1	444	1097	+	29	11955	201
Segkk1010	9037	9101	LNFO01005784.1	1149	1213	+	30	11957	201
Segkk1010	9178	9226	LNFO01005784.1	1290	1348	+	31	11961	201
Segkk1010	9287	9371	LNFO01005784.1	1409	1493	+	32	11963	201
Segkk1010	9564	9836	LNFO01005784.1	1686	1958	+	33	11966	201
Segkk1010	10023	10328	LNFO01005784.1	2154	2459	+	34	11968	201
Segkk1010	10505	10657	LNFO01005784.1	2717	2866	+	35	11970	201
Segkk1010	10669	12147	LNFO01005784.1	2878	4357	+	36	11972	201
Segkk1010	12383	12406	LNFO01005784.1	4909	4932	+	37	11974	201
Segkk1010	12490	12552	LNFO01005784.1	5016	5078	+	38	11976	201
Segkk1010	13148	13613	LNFO01005784.1	5674	6139	+	39	11978	201
Segkk1010	14822	14859	LNFO01002967.1	3926	3963	+	40	6564	201
Segkk1010	14935	15521	LNFO01002967.1	4039	4626	+	41	6566	201
Segkk1010	15709	16014	LNFO01001085.1	10047	10352	-	42	2335	211
Segkk1010	16015	16114	LNFO01005088.1	5887	5987	+	43	10603	201
Segkk1011	1	14013	LNFO01005602.1	330	14407	+	44	11577	201
Segkk1013	1	3235	LNFO01001772.1	1	3239	+	45	3889	201
Segkk1013	3236	3351	LNFO01005556.1	2216	2331	-	46	11451	211
Segkk1013	3352	3407	LNFO01003314.1	1293	1348	-	47	7297	211
Segkk1013	3408	13463	LNFO01001772.1	3240	13229	+	48	3890	201
Segkk1013	13464	14069	LNFO01005254.1	1305	1910	+	49	10739	201
Segkk1013	14223	16534	LNFO01001654.1	1	2581	+	2312	2581
Segkk1013	14223	15629	LNFO01001654.1	1	1405	+	50	3655	201
Segkk1013	15630	16534	LNFO01001654.1	1682	2581	+	51	3656	201
Segkk1014	1	5495	LNFO01000797.1	1	5499	-	52	1583	211
Segkk1014	5674	5879	LNFO01000856.1	9017	9222	+	53	1781	201
Segkk1014	9484	9579	LNFO01002462.1	776	872	+	54	5507	201
Segkk1014	10262	16532	LNFO01002455.1	3764	9984	-	55	5496	211
Segkk1016	1	16054	LNFO01000163.1	515	16848	-	16054	16334
Segkk1016	1	10614	LNFO01000163.1	6174	16848	-	56	257	211
Segkk1016	10644	16054	LNFO01000163.1	515	5934	-	57	256	211
Segkk1017	1	13126	LNFO01001596.1	1	13126	-	58	3516	211
Segkk1017	13283	14564	LNFO01003156.1	159	1440	+	59	6972	201
Segkk1018	1	1340	LNFO01005171.1	1374	2705	+	60	10678	201
Segkk1018	1341	16187	LNFO01000462.1	1	14746	+	61	946	201
Segkk1019	8605	8729	LNFO01004381.1	596	719	+	62	9452	201
Segkk1019	8968	9092	LNFO01004381.1	954	1068	+	63	9454	201
Segkk1019	9160	10735	LNFO01004381.1	1136	2702	+	1576	1567
Segkk1019	9160	9204	LNFO01004381.1	1136	1180	+	64	9456	201
Segkk1019	9207	10735	LNFO01004381.1	1183	2702	+	65	9457	201
Segkk1019	11049	11520	LNFO01004381.1	2937	3408	+	66	9459	201
Segkk1019	11521	12939	LNFO01002917.1	2494	4130	+	1419	1637
Segkk1019	11521	11617	LNFO01002917.1	2494	2600	+	67	6418	201
Segkk1019	12112	12939	LNFO01002917.1	3303	4130	+	68	6419	201
Segkk1019	12986	14039	LNFO01004051.1	1	1077	+	69	8851	201
Segkk1019	14066	22573	LNFO01002596.1	30	8676	+	8508	8647
Segkk1019	14066	14471	LNFO01002596.1	30	436	+	70	5752	201
Segkk1019	14472	22573	LNFO01002596.1	604	8676	+	71	5753	201
Segkk1022	1	1785	LNFO01005440.1	314	2098	+	1785	1785
Segkk1022	1	1742	LNFO01005440.1	314	2058	+	72	11149	201
Segkk1022	1749	1785	LNFO01005440.1	2065	2098	+	73	11150	201
Segkk1022	1888	1937	LNFO01002846.1	1800	1844	-	74	6288	211
Segkk1022	2316	2471	LNFO01005929.1	8377	8532	-	75	12280	211
Segkk1022	2572	2606	LNFO01005440.1	81	115	+	76	11148	201
Segkk1022	2712	4227	LNFO01005929.1	1844	3385	-	77	12278	211
Segkk1022	4228	8980	LNFO01005564.1	7039	11793	-	78	11470	211
Segkk1022	8982	9290	LNFO01000985.1	2650	2959	-	79	2136	211
Segkk1022	9291	10343	LNFO01005564.1	5711	6734	-	80	11469	211
Segkk1022	10344	14328	LNFO01005564.1	1	3980	-	81	11467	211
Segkk1022	14329	14823	LNFO01001917.1	1193	1693	-	82	4265	211
Segkk1025	1	962	LNFO01002669.1	1	976	-	83	5854	211
Segkk1025	3938	3981	LNFO01003295.1	3569	3612	+	84	7273	201
Segkk1025	6125	6705	LNFO01000500.1	2876	3632	-	581	757
Segkk1025	6125	6596	LNFO01000500.1	3161	3632	-	85	1024	211
Segkk1025	6597	6705	LNFO01000500.1	2876	2984	-	86	1023	211
Segkk1025	7613	7723	LNFO01000622.1	9190	9281	+	87	1195	201
Segkk1025	7884	9884	LNFO01002346.1	5693	8035	-	2001	2343
Segkk1025	7884	8497	LNFO01002346.1	7422	8035	-	88	5292	211
Segkk1025	8498	9884	LNFO01002346.1	5693	7069	-	89	5291	211
Segkk1025	9885	9911	LNFO01000787.1	1411	1437	-	90	1560	211
Segkk1025	10012	10052	LNFO01000965.1	2352	2392	+	91	2091	201
Segkk1025	10324	14673	LNFO01002346.1	1342	5692	-	92	5290	211
Segkk1026	101	220	LNFO01001214.1	4082	4201	-	93	2622	211
Segkk1026	571	613	LNFO01001214.1	3689	3731	-	94	2620	211
Segkk1026	714	2266	LNFO01000088.1	1	1697	+	1553	1697
Segkk1026	714	979	LNFO01000088.1	1	266	+	95	134	201
Segkk1026	980	2266	LNFO01000088.1	411	1697	+	96	135	201
Segkk1026	4021	4047	LNFO01003603.1	4625	4651	+	97	7760	201
Segkk1026	9791	23939	LNFO01001473.1	2069	16422	+	14149	14354
Segkk1026	9791	18513	LNFO01001473.1	2069	10808	+	98	3302	201
Segkk1026	18546	23939	LNFO01001473.1	11032	16422	+	99	3303	201
Segkk1026	23958	24294	LNFO01006000.1	2060	2376	-	337	317
Segkk1026	23958	24177	LNFO01006000.1	2177	2376	-	100	12422	211
Segkk1026	24179	24294	LNFO01006000.1	2060	2175	-	101	12421	211
Segkk1033	1	45	LNFO01002636.1	3174	3218	+	102	5799	201
Segkk1033	46	48121	LNFO01003698.1	2452	50858	+	48076	48407
Segkk1033	46	45219	LNFO01003698.1	2452	47650	+	103	8005	201
Segkk1033	46022	46100	LNFO01003698.1	47651	47729	+	104	8006	201
Segkk1033	46101	48121	LNFO01003698.1	48840	50858	+	105	8007	201
Segkk1033	48122	97172	LNFO01001793.1	2	48883	+	49051	48882
Segkk1033	48122	95078	LNFO01001793.1	2	46953	+	106	3931	201
Segkk1033	95243	97172	LNFO01001793.1	46954	48883	+	107	3932	201
Segkk1033	97173	98104	LNFO01005552.1	4268	5200	-	108	11444	211
Segkk1033	98246	99126	LNFO01000201.1	2618	3506	+	109	335	201
Segkk1033	99227	102198	LNFO01005552.1	929	3902	-	110	11442	211
Segkk1034	1	3037	LNFO01002561.1	4742	7983	+	3037	3242
Segkk1034	1	313	LNFO01002561.1	4742	5054	+	111	5680	201
Segkk1034	314	3037	LNFO01002561.1	5273	7983	+	112	5681	201
Segkk1037	1	53	LNFO01006007.1	1283	1337	+	113	12428	201
Segkk1037	548	678	LNFO01001186.1	1061	1191	+	114	2565	201
Segkk1037	869	2486	LNFO01000895.1	1785	3386	+	115	1844	201
Segkk1037	2487	2822	LNFO01004757.1	5295	5630	-	116	10184	211
Segkk1037	2924	4063	LNFO01002714.1	3227	4372	-	117	5960	211
Segkk1037	4064	8032	LNFO01001259.1	1	3992	+	118	2700	201
Segkk1038	149	8075	LNFO01002660.1	1	7915	+	119	5832	201
Segkk1039	1	679	LNFO01001269.1	5437	6113	+	120	2715	201
Segkk1039	680	7924	LNFO01000867.1	3588	11094	-	7245	7507
Segkk1039	680	6107	LNFO01000867.1	5596	11094	-	121	1796	211
Segkk1039	6204	6678	LNFO01000867.1	4981	5453	-	122	1795	211
Segkk1039	6679	7924	LNFO01000867.1	3588	4864	-	123	1794	211
Segkk1041	1	6331	LNFO01002082.1	4	6323	-	124	4612	211
Segkk1041	6573	6631	LNFO01001716.1	2658	2716	-	125	3764	211
Segkk1041	6684	6759	LNFO01001716.1	2529	2604	-	126	3762	211
Segkk1041	6965	7030	LNFO01001716.1	2149	2213	-	127	3760	211
Segkk1041	7366	7938	LNFO01002007.1	571	1143	+	128	4442	201
Segkk1043	3678	3765	LNFO01004474.1	4490	4577	+	129	9575	201
Segkk1043	3766	3905	LNFO01004848.1	32	177	-	130	10325	211
Segkk1043	3906	3960	LNFO01002027.1	8388	8442	-	131	4487	211
Segkk1044	1	5342	LNFO01004616.1	1	5485	-	132	9949	211
Segkk1044	5343	7372	LNFO01004008.1	5052	9677	-	2030	4626
Segkk1044	5343	7015	LNFO01004008.1	8004	9677	-	133	8762	211
Segkk1044	7016	7372	LNFO01004008.1	5052	5408	-	134	8761	211
Segkk1044	7373	7526	LNFO01000207.1	6701	6855	+	135	344	201
Segkk1044	7546	7832	LNFO01004008.1	2745	3030	-	136	8760	211
Segkk1044	7833	7884	LNFO01002304.1	76	127	-	137	5104	211
Segkk1045	1	11120	LNFO01002701.1	5676	16769	+	138	5925	201
Segkk1045	11379	11454	LNFO01000481.1	3186	3261	-	139	990	211
Segkk1045	11558	11578	LNFO01000481.1	3062	3082	-	140	988	211
Segkk1045	12681	22446	LNFO01005898.1	1486	11250	-	141	12227	211
Segkk1045	22447	23600	LNFO01000717.1	1	1154	+	142	1398	201
Segkk1045	23774	23796	LNFO01000717.1	1453	1475	+	143	1404	201
Segkk1045	23874	24472	LNFO01000717.1	1553	2151	+	144	1406	201
Segkk1045	24536	24551	LNFO01000717.1	2215	2230	+	145	1408	201
Segkk1045	24593	33377	LNFO01000717.1	2272	11062	+	8785	8791
Segkk1045	24593	24602	LNFO01000717.1	2272	2281	+	146	1410	201
Segkk1045	24605	33377	LNFO01000717.1	2284	11062	+	147	1411	201
Segkk1045	33417	33449	LNFO01000717.1	11109	11141	+	148	1414	201
Segkk1045	33461	34954	LNFO01000717.1	11153	12651	+	1494	1499
Segkk1045	33461	33742	LNFO01000717.1	11153	11439	+	149	1416	201
Segkk1045	33750	34954	LNFO01000717.1	11447	12651	+	150	1417	201
Segkk1045	35611	35672	LNFO01003756.1	8543	8605	+	151	8135	201
Segkk1045	35743	36163	LNFO01003756.1	8676	9098	+	152	8138	201
Segkk1045	36619	36676	LNFO01003756.1	9554	9611	+	153	8143	201
Segkk1045	36703	36716	LNFO01003756.1	9638	9651	+	154	8145	201
Segkk1045	36810	36827	LNFO01003756.1	9738	9751	+	155	8147	201
Segkk1045	36840	37624	LNFO01003901.1	2516	3301	-	156	8583	211
Segkk1045	38918	38972	LNFO01003439.1	4098	4152	+	157	7500	201
Segkk1045	38992	39079	LNFO01003439.1	4172	4259	+	158	7502	201
Segkk1046	1	6678	LNFO01001229.1	3710	10383	+	159	2662	201
Segkk1046	6679	39885	LNFO01005469.1	1	33288	+	33207	33288
Segkk1046	6679	15069	LNFO01005469.1	1	8353	+	160	11237	201
Segkk1046	15070	39885	LNFO01005469.1	8531	33288	+	161	11238	201
Segkk1047	21522	25534	LNFO01002670.1	37327	41352	-	162	5867	211
Segkk1047	25547	26091	LNFO01002670.1	36771	37314	-	545	544
Segkk1047	25547	25883	LNFO01002670.1	36979	37314	-	163	5865	211
Segkk1047	25889	26091	LNFO01002670.1	36771	36973	-	164	5864	211
Segkk1051	1	40451	LNFO01001132.1	20866	61538	+	40451	40673
Segkk1051	1	13392	LNFO01001132.1	20866	34300	+	165	2452	201
Segkk1051	13393	40451	LNFO01001132.1	34463	61538	+	166	2453	201
Segkk1052	579	751	LNFO01006044.1	3289	3467	-	167	12535	211
Segkk1052	752	4086	LNFO01001001.1	21323	24658	-	168	2156	211
Segkk1052	4087	4219	LNFO01005595.1	2415	2547	+	169	11543	201
Segkk1052	4309	25740	LNFO01001001.1	1	21322	-	21432	21322
Segkk1052	4309	8117	LNFO01001001.1	17492	21322	-	170	2155	211
Segkk1052	8466	9185	LNFO01001001.1	16642	17360	-	171	2154	211
Segkk1052	9471	25740	LNFO01001001.1	1	16346	-	172	2153	211
Segkk1052	26405	35092	LNFO01005702.1	25684	34371	+	173	11777	201
Segkk1052	35193	40566	LNFO01005702.1	19880	25683	-	5374	5804
Segkk1052	35193	36177	LNFO01005702.1	24699	25683	-	174	11776	211
Segkk1052	36178	40566	LNFO01005702.1	19880	24268	-	175	11775	211
Segkk1054	37179	40645	LNFO01004321.1	71463	74929	+	176	9327	201
Segkk1055	101	991	LNFO01004177.1	10839	11729	-	177	9050	211
Segkk1056	419	853	LNFO01002052.1	936	1371	-	178	4520	211
Segkk1056	933	1086	LNFO01000316.1	29983	30136	-	179	574	211
Segkk1057	1	171	LNFO01004069.1	3988	4160	+	180	8878	201
Segkk1057	295	1106	LNFO01004069.1	4268	5079	+	181	8880	201
Segkk1059	1021	14731	LNFO01005637.1	34869	48720	-	182	11649	211
Segkk1059	14813	15020	LNFO01000186.1	5241	5448	+	183	320	201
Segkk1059	15121	49359	LNFO01005637.1	1	34267	-	184	11647	211
Segkk1059	49360	51730	LNFO01001371.1	15403	17776	-	185	3097	211
Segkk1059	51731	51737	LNFO01004047.1	8731	8742	-	186	8847	211
Segkk1059	51960	52152	LNFO01004047.1	8316	8508	-	187	8845	211
Segkk1059	52153	64834	LNFO01001371.1	2055	14788	-	188	3096	211
Segkk1059	64835	64987	LNFO01003114.1	2669	3128	+	153	460
Segkk1059	64835	64974	LNFO01003114.1	2669	2814	+	189	6873	201
Segkk1059	64975	64987	LNFO01003114.1	3116	3128	+	190	6874	201
Segkk1062	1	38221	LNFO01000528.1	1	38259	-	191	1070	211
Segkk1062	38222	39273	LNFO01000833.1	3697	4756	+	192	1650	201
Segkk1062	39274	39335	LNFO01000593.1	856	917	-	193	1159	211
Segkk1062	39336	41554	LNFO01000833.1	4757	6918	+	194	1651	201
Segkk1062	47477	51276	LNFO01004624.1	4507	7875	-	3800	3369
Segkk1062	47477	48244	LNFO01004624.1	7116	7875	-	195	9961	211
Segkk1062	48616	51276	LNFO01004624.1	4507	7115	-	196	9960	211
Segkk1062	51277	64487	LNFO01002973.1	1	13222	+	197	6573	201
Segkk1062	64488	65129	LNFO01004339.1	1899	2540	+	198	9350	201
Segkk1063	1	65458	LNFO01004620.1	1190	66652	-	199	9955	211
Segkk1064	170	3201	LNFO01002260.1	14469	17469	+	200	4983	201
Segkk1064	3202	22038	LNFO01005614.1	1	18950	-	18837	18950
Segkk1064	3202	20340	LNFO01005614.1	1808	18950	-	201	11601	211
Segkk1064	20341	22038	LNFO01005614.1	1	1698	-	202	11600	211
Segkk1064	23026	44194	LNFO01003920.1	22115	43287	-	203	8618	211
Segkk1064	44195	44651	LNFO01002281.1	1620	2077	-	204	5011	211
Segkk1064	44678	65459	LNFO01003920.1	595	21375	-	205	8617	211
Segkk1064	65460	66233	LNFO01000488.1	24841	25610	+	206	1011	201
Segkk1066	66120	66239	LNFO01000913.1	7085	7204	-	207	1890	211
Segkk1066	66273	66630	LNFO01004442.1	1	358	-	208	9526	211
Segkk1066	67035	67055	LNFO01000254.1	6729	6749	+	209	447	201
Segkk1066	69071	69936	LNFO01000254.1	8918	9783	+	866	866
Segkk1066	69071	69844	LNFO01000254.1	8918	9691	+	210	454	201
Segkk1066	69849	69936	LNFO01000254.1	9696	9783	+	211	455	201
Segkk1066	69961	69999	LNFO01000254.1	9808	9846	+	212	457	201
Segkk1066	70136	70256	LNFO01000254.1	9984	10104	+	213	460	201
Segkk1066	79442	80272	LNFO01004481.1	226	1056	-	214	9597	211
Segkk1066	80960	80961	LNFO01004436.1	3735	3744	-	215	9521	211
Segkk1066	81243	81313	LNFO01004436.1	3564	3634	-	216	9519	211
Segkk1066	81343	81412	LNFO01004436.1	3464	3534	-	217	9517	211
Segkk1069	1	164	LNFO01001911.1	568	731	-	218	4257	211
Segkk1069	265	393	LNFO01005146.1	1138	1266	+	219	10658	201
Segkk1069	488	2392	LNFO01006023.1	1	1927	+	220	12474	201
Segkk1070	1	2460	LNFO01002680.1	41501	43960	+	221	5891	201
Segkk1071	1	1976	LNFO01003580.1	616	3696	-	1976	3081
Segkk1071	1	1163	LNFO01003580.1	2543	3696	-	222	7707	211
Segkk1071	1164	1976	LNFO01003580.1	616	1428	-	223	7706	211
Segkk1071	1977	2316	LNFO01003874.1	2137	2494	-	224	8419	211
Segkk1072	100	1009	LNFO01001674.1	1619	2528	-	225	3680	211
Segkk1072	1087	2210	LNFO01001674.1	419	1538	-	226	3678	211
Segkk1072	2211	2382	LNFO01002152.1	4181	4352	+	227	4743	201
Segkk1073	1	2422	LNFO01003322.1	1109	3530	+	228	7329	201
Segkk1074	1	669	LNFO01002426.1	192	859	+	229	5450	201
Segkk1074	848	1085	LNFO01002426.1	1043	1280	+	230	5452	201
Segkk1074	1314	1476	LNFO01002426.1	1510	1672	+	231	5454	201
Segkk1074	1774	1868	LNFO01002426.1	1971	2065	+	232	5456	201
Segkk1074	2129	2305	LNFO01002426.1	2326	2502	+	233	5458	201
Segkk1075	1	55	LNFO01004997.1	1664	1718	+	234	10522	201
Segkk1075	56	2400	LNFO01005279.1	1	2358	+	235	10763	201
Segkk1076	1	310	LNFO01001058.1	5812	6123	+	236	2252	201
Segkk1076	606	749	LNFO01005401.1	1796	1939	-	237	11037	211
Segkk1076	850	2398	LNFO01004261.1	1576	3079	-	238	9192	211
Segkk1079	24	1487	LNFO01005539.1	3763	5226	-	239	11410	211
Segkk1080	1	1474	LNFO01004468.1	2666	4138	-	240	9559	211
Segkk1081	50	1473	LNFO01001135.1	405	1828	-	241	2457	211
Segkk1082	1	1473	LNFO01002385.1	3325	4797	-	242	5366	211
Segkk1083	1	1464	LNFO01005983.1	6481	7944	-	243	12389	211
Segkk1084	1	1461	LNFO01003212.1	14366	15838	+	244	7107	201
Segkk1085	101	970	LNFO01002066.1	357	1226	-	245	4541	211
Segkk1085	988	1326	LNFO01002066.1	1	339	-	246	4539	211
Segkk1086	1	326	LNFO01002440.1	6791	7117	+	247	5479	201
Segkk1086	533	1459	LNFO01002440.1	7323	8255	+	248	5481	201
Segkk1087	1	593	LNFO01001319.1	25489	26091	+	249	2973	201
Segkk1088	2368	2414	LNFO01002119.1	2452	2498	-	250	4685	211
Segkk1089	1	1027	LNFO01002082.1	9448	10459	+	251	4613	201
Segkk1090	1	1023	LNFO01000333.1	29208	30230	-	252	604	211
Segkk1091	551	886	LNFO01006088.1	3617	3952	-	253	12695	211
Segkk1091	1335	1534	LNFO01006088.1	2968	3167	-	254	12693	211
Segkk1091	1547	1637	LNFO01006088.1	2865	2955	-	91	91
Segkk1091	1547	1620	LNFO01006088.1	2882	2955	-	255	12691	211
Segkk1091	1626	1637	LNFO01006088.1	2865	2876	-	256	12690	211
Segkk1091	1658	1750	LNFO01006088.1	2752	2844	-	257	12688	211
Segkk1091	1833	1843	LNFO01006088.1	2659	2669	-	258	12686	211
Segkk1091	2253	2875	LNFO01006088.1	1626	2249	-	259	12684	211
Segkk1092	869	1059	LNFO01002879.1	10441	10631	+	260	6331	201
Segkk1092	1248	1364	LNFO01002879.1	10820	10936	+	261	6333	201
Segkk1092	1465	3423	LNFO01003016.1	3914	5874	-	262	6709	211
Segkk1093	361	1172	LNFO01000734.1	9198	10010	+	263	1449	201
Segkk1094	1	4532	LNFO01004005.1	343	4904	-	264	8758	211
Segkk1095	1	265	LNFO01001614.1	4252	4516	-	265	3574	211
Segkk1095	424	543	LNFO01001614.1	3976	4092	-	266	3572	211
Segkk1095	879	1180	LNFO01001614.1	3370	3660	-	267	3570	211
Segkk1095	1275	1420	LNFO01001614.1	3130	3275	-	268	3568	211
Segkk1095	1636	3488	LNFO01001614.1	1053	2914	-	269	3566	211
Segkk1096	1	3390	LNFO01003060.1	35457	38846	+	270	6782	201
Segkk1097	1	43	LNFO01005493.1	6641	6683	-	271	11302	211
Segkk1097	101	276	LNFO01005493.1	6408	6583	-	272	11300	211
Segkk1097	457	686	LNFO01000072.1	2895	3124	-	273	121	211
Segkk1097	787	1814	LNFO01001735.1	688	1717	+	1028	1030
Segkk1097	787	841	LNFO01001735.1	688	742	+	274	3822	201
Segkk1097	843	1814	LNFO01001735.1	744	1717	+	275	3823	201
Segkk1097	1815	1994	LNFO01001394.1	3000	3179	+	276	3157	201
Segkk1097	1995	4657	LNFO01001735.1	1894	4266	+	2663	2373
Segkk1097	1995	3414	LNFO01001735.1	1894	3334	+	277	3824	201
Segkk1097	3710	4657	LNFO01001735.1	3335	4266	+	278	3825	201
Segkk1098	1094	3540	LNFO01004137.1	1	2449	+	279	8977	201
Segkk1099	1	3510	LNFO01002947.1	2785	6294	+	280	6500	201
Segkk1100	1	3498	LNFO01003422.1	315	743	+	3498	429
Segkk1100	1	350	LNFO01003422.1	315	664	+	281	7457	201
Segkk1100	3420	3498	LNFO01003422.1	665	743	+	282	7458	201
Segkk1101	101	346	LNFO01000335.1	22812	23057	-	283	615	211
Segkk1101	547	3497	LNFO01000335.1	19661	22611	-	284	613	211
Segkk1102	1	1564	LNFO01000742.1	2972	4540	-	285	1456	211
Segkk1102	3287	3422	LNFO01000742.1	6263	6398	+	286	1458	201
Segkk1102	3423	4460	LNFO01001704.1	3168	4215	+	287	3742	201
Segkk1102	4461	13975	LNFO01003479.1	1	9516	-	288	7546	211
Segkk1102	14190	14345	LNFO01001623.1	6096	6251	-	289	3591	211
Segkk1102	14464	14563	LNFO01001623.1	5878	5977	-	290	3589	211
Segkk1102	14664	16886	LNFO01001535.1	11926	14154	-	291	3410	211
Segkk1102	16887	16971	LNFO01001535.1	6200	6307	+	292	3408	201
Segkk1103	1	16990	LNFO01001132.1	2249	19308	+	16990	17060
Segkk1103	1	11948	LNFO01001132.1	2249	14259	+	293	2449	201
Segkk1103	12031	16990	LNFO01001132.1	14347	19308	+	294	2450	201
Segkk1104	1	17051	LNFO01000371.1	1695	18751	+	295	733	201
Segkk1106	1	5804	LNFO01000943.1	15156	20899	+	296	1952	201
Segkk1106	5805	7796	LNFO01002123.1	2590	4578	-	297	4696	211
Segkk1106	7999	8439	LNFO01002123.1	1950	2389	-	298	4693	211
Segkk1106	10073	10394	LNFO01000248.1	2461	2748	+	299	424	201
Segkk1106	10933	11039	LNFO01005194.1	4940	5046	-	300	10698	211
Segkk1106	11231	11362	LNFO01000248.1	2749	2881	+	301	425	201
Segkk1106	11365	11451	LNFO01005658.1	1419	1504	+	302	11700	201
Segkk1106	11474	12011	LNFO01000248.1	2882	3430	+	303	426	201
Segkk1106	12465	13049	LNFO01002585.1	3362	3939	-	304	5724	211
Segkk1106	13050	17145	LNFO01003598.1	1	4386	+	4096	4386
Segkk1106	13050	16222	LNFO01003598.1	1	3160	+	305	7746	201
Segkk1106	16223	17145	LNFO01003598.1	3457	4386	+	306	7747	201
Segkk1107	51	236	LNFO01004426.1	599	784	+	307	9502	201
Segkk1107	237	403	LNFO01004739.1	2766	2932	+	308	10157	201
Segkk1107	656	14395	LNFO01004350.1	2	14133	-	13740	14132
Segkk1107	656	1046	LNFO01004350.1	13744	14133	-	309	9363	211
Segkk1107	1218	1356	LNFO01004350.1	13462	13601	-	310	9362	211
Segkk1107	1357	14262	LNFO01004350.1	331	13237	-	311	9361	211
Segkk1107	14263	14395	LNFO01004350.1	2	134	-	312	9360	211
Segkk1107	14396	15948	LNFO01001711.1	459	1987	+	313	3750	201
Segkk1107	15949	17250	LNFO01001711.1	2186	3503	+	314	3752	201
Segkk1110	1	554	LNFO01002327.1	1349	1888	-	315	5233	211
Segkk1110	2751	12708	LNFO01001222.1	1	9966	-	316	2639	211
Segkk1110	12709	15797	LNFO01001863.1	101	3191	-	317	4084	211
Segkk1110	15898	16821	LNFO01000134.1	190	1116	-	318	214	211
Segkk1111	49	492	LNFO01002719.1	6876	7319	+	319	5972	201
Segkk1111	1434	16828	LNFO01004792.1	1	15397	+	320	10252	201
Segkk1112	1	639	LNFO01001374.1	3858	4496	+	321	3100	201
Segkk1112	885	3113	LNFO01000027.1	1	2228	+	322	39	201
Segkk1112	3114	9640	LNFO01005776.1	20	6552	+	323	11951	201
Segkk1112	10257	14072	LNFO01003538.1	1	3810	+	324	7632	201
Segkk1114	1	14290	LNFO01003495.1	54	14343	-	325	7572	211
Segkk1115	1	517	LNFO01002855.1	4609	5125	+	326	6302	201
Segkk1115	518	8997	LNFO01005064.1	1	8480	-	327	10569	211
Segkk1115	14066	14438	LNFO01005656.1	2840	3214	+	328	11697	201
Segkk1117	1	10741	LNFO01005422.1	1494	12234	-	329	11123	211
Segkk1117	12461	13103	LNFO01000258.1	5902	6555	+	330	465	201
Segkk1119	1	1605	LNFO01005481.1	9876	11480	+	331	11283	201
Segkk1119	1606	5338	LNFO01000182.1	1	3708	+	332	313	201
Segkk1119	5616	8388	LNFO01000182.1	3991	6764	+	333	315	201
Segkk1119	8633	8660	LNFO01003824.1	1	28	-	334	8308	211
Segkk1119	9181	10068	LNFO01000182.1	7104	7991	+	335	317	201
Segkk1119	10170	10835	LNFO01002201.1	12573	13196	+	336	4882	201
Segkk1119	10836	14062	LNFO01001129.1	1	3223	-	337	2446	211
Segkk1119	14063	14129	LNFO01005481.1	3423	3488	+	338	11278	201
Segkk1119	14130	14196	LNFO01000934.1	794	860	+	339	1933	201
Segkk1120	1	9631	LNFO01005830.1	2659	12291	+	340	12084	201
Segkk1120	9845	9949	LNFO01005830.1	12505	12609	+	341	12086	201
Segkk1120	10743	14227	LNFO01005830.1	13619	16988	+	3485	3370
Segkk1120	10743	13268	LNFO01005830.1	13619	16144	+	342	12089	201
Segkk1120	13384	13467	LNFO01005830.1	16145	16228	+	343	12090	201
Segkk1120	13469	14227	LNFO01005830.1	16230	16988	+	344	12091	201
Segkk1121	1	14228	LNFO01005087.1	444	14844	+	14228	14401
Segkk1121	1	12673	LNFO01005087.1	444	13114	+	345	10590	201
Segkk1121	12674	14228	LNFO01005087.1	13276	14844	+	346	10591	201
Segkk1124	1	711	LNFO01003464.1	475	1185	+	347	7534	201
Segkk1124	963	1145	LNFO01003862.1	2288	2470	-	348	8396	211
Segkk1124	1249	13673	LNFO01003464.1	1995	14071	+	12425	12077
Segkk1124	1249	12530	LNFO01003464.1	1995	13276	+	349	7535	201
Segkk1124	12882	13673	LNFO01003464.1	13277	14071	+	350	7536	201
Segkk1124	13674	19826	LNFO01003740.1	1	6262	+	351	8067	201
Segkk1124	19827	71578	LNFO01004517.1	1134	53193	+	51752	52060
Segkk1124	19827	20874	LNFO01004517.1	1134	2183	+	352	9751	200
Segkk1124	20875	71578	LNFO01004517.1	2480	53193	+	353	9752	200
Segkk1124	71579	71678	LNFO01004552.1	2526	2625	-	354	9821	211
Segkk1124	71679	72497	LNFO01004517.1	53194	54025	+	355	9753	200
Segkk1124	72498	72739	LNFO01004552.1	1457	1698	-	356	9820	211
Segkk1124	72740	111709	LNFO01004517.1	54026	93113	+	38970	39088
Segkk1124	72740	93828	LNFO01004517.1	54026	75110	+	357	9754	200
Segkk1124	93829	111709	LNFO01004517.1	75227	93113	+	358	9755	200
Segkk1124	112282	112464	LNFO01004517.1	93686	93868	+	359	9757	200
Segkk1124	115014	115037	LNFO01005730.1	131577	131601	-	360	11858	211
Segkk1124	119088	123946	LNFO01000301.1	1	4729	+	361	552	201
Segkk1124	125273	142551	LNFO01000639.1	1	17367	+	362	1219	201
Segkk1124	144528	144542	LNFO01001302.1	5956	5970	-	363	2848	211
Segkk1124	146946	146993	LNFO01001302.1	3556	3603	-	364	2838	211
Segkk1124	147011	147141	LNFO01001302.1	3408	3538	-	365	2836	211
Segkk1124	147899	148745	LNFO01001302.1	1696	2542	-	847	847
Segkk1124	147899	148061	LNFO01001302.1	2380	2542	-	366	2830	211
Segkk1124	148068	148079	LNFO01001302.1	2362	2373	-	367	2829	211
Segkk1124	148085	148745	LNFO01001302.1	1696	2356	-	368	2828	211
Segkk1124	149130	149145	LNFO01001302.1	1369	1384	-	369	2823	211
Segkk1124	149237	149245	LNFO01001302.1	1268	1277	-	370	2820	211
Segkk1124	149319	149497	LNFO01001302.1	1014	1192	-	371	2817	211
Segkk1124	150206	150219	LNFO01001302.1	280	295	-	372	2814	211
Segkk1124	153909	154309	LNFO01000333.1	7787	8193	-	373	598	211
Segkk1124	154310	161698	LNFO01002485.1	1	11728	-	7389	11728
Segkk1124	154310	159583	LNFO01002485.1	6466	11728	-	374	5571	211
Segkk1124	159584	160221	LNFO01002485.1	1878	2515	-	375	5570	211
Segkk1124	160222	161698	LNFO01002485.1	1	1478	-	376	5569	211
Segkk1124	161699	162217	LNFO01001489.1	5655	6173	+	377	3322	201
Segkk1124	162218	193759	LNFO01004633.1	313	31907	+	378	9975	200
Segkk1124	193760	194408	LNFO01004633.1	31908	32556	-	379	9976	210
Segkk1124	194409	195107	LNFO01004633.1	32557	33268	+	380	9977	200
Segkk1124	198677	208018	LNFO01005915.1	4076	13437	-	381	12255	211
Segkk1124	208137	212088	LNFO01005915.1	1	3956	-	382	12253	211
Segkk1124	212089	215689	LNFO01002306.1	1	3594	-	383	5111	211
Segkk1124	215690	220186	LNFO01002894.1	3940	8431	-	384	6358	211
Segkk1124	220187	261835	LNFO01005936.1	167	42132	+	41649	41966
Segkk1124	220187	235603	LNFO01005936.1	167	15597	+	385	12295	201
Segkk1124	235604	239221	LNFO01005936.1	15718	19339	+	386	12296	201
Segkk1124	239222	261835	LNFO01005936.1	19530	42132	+	387	12297	201
Segkk1124	262084	263003	LNFO01005936.1	42381	43515	+	920	1135
Segkk1124	262084	262693	LNFO01005936.1	42381	43008	+	388	12299	201
Segkk1124	262696	263003	LNFO01005936.1	43195	43515	+	389	12300	201
Segkk1124	263004	263441	LNFO01001020.1	2628	3069	+	390	2191	201
Segkk1124	263442	266442	LNFO01005936.1	43931	47117	+	3001	3187
Segkk1124	263442	265328	LNFO01005936.1	43931	45753	+	391	12301	201
Segkk1124	265789	266442	LNFO01005936.1	46488	47117	+	392	12302	201
Segkk1124	266443	266812	LNFO01001516.1	2076	2445	-	393	3373	211
Segkk1126	1	4862	LNFO01005294.1	44557	49418	-	394	10832	211
Segkk1126	5493	6383	LNFO01005294.1	43036	43926	-	395	10830	211
Segkk1126	7287	7486	LNFO01005294.1	41933	42132	-	396	10828	211
Segkk1126	9006	9030	LNFO01005294.1	40389	40413	-	397	10826	211
Segkk1126	9317	9574	LNFO01005294.1	39845	40102	-	398	10824	211
Segkk1126	9600	9755	LNFO01005294.1	39664	39819	-	399	10822	211
Segkk1126	10090	10604	LNFO01005294.1	38815	39329	-	400	10820	211
Segkk1126	11213	13033	LNFO01002646.1	2576	4397	-	401	5806	211
Segkk1126	13034	25192	LNFO01001444.1	17200	29677	-	12159	12478
Segkk1126	13034	13786	LNFO01001444.1	28925	29677	-	402	3255	211
Segkk1126	13787	25192	LNFO01001444.1	17200	28607	-	403	3254	211
Segkk1126	25221	25247	LNFO01001444.1	17145	17171	-	404	3252	211
Segkk1126	25388	39164	LNFO01001444.1	3196	17013	-	405	3250	211
Segkk1126	39337	39522	LNFO01001444.1	2840	3025	-	406	3248	211
Segkk1126	39749	41148	LNFO01001444.1	1204	2614	-	407	3246	211
Segkk1126	41368	42347	LNFO01001444.1	1	980	-	408	3244	211
Segkk1126	42348	52093	LNFO01003271.1	582	10304	+	409	7190	201
Segkk1126	52094	52728	LNFO01002160.1	4925	5966	+	635	1042
Segkk1126	52094	52202	LNFO01002160.1	4925	4997	+	410	4751	201
Segkk1126	52326	52728	LNFO01002160.1	5567	5966	+	411	4752	201
Segkk1126	53034	53322	LNFO01004634.1	2118	2406	-	412	9978	210
Segkk1126	53323	58244	LNFO01002069.1	21627	26549	-	413	4544	211
Segkk1126	58347	76765	LNFO01005294.1	20392	38814	+	414	10819	201
Segkk1126	77281	77614	LNFO01005294.1	39330	39663	+	415	10821	201
Segkk1126	77771	77795	LNFO01005294.1	39820	39844	+	416	10823	201
Segkk1126	78054	78339	LNFO01005294.1	40103	40388	+	417	10825	201
Segkk1126	78365	79883	LNFO01005294.1	40414	41932	+	418	10827	201
Segkk1126	80084	80986	LNFO01005294.1	42133	43035	+	419	10829	201
Segkk1126	81880	82509	LNFO01005294.1	43927	44556	+	420	10831	201
Segkk1126	82610	181017	LNFO01004503.1	1	100070	+	98408	100070
Segkk1126	82610	129309	LNFO01004503.1	1	46740	+	421	9724	201
Segkk1126	129310	181017	LNFO01004503.1	48268	100070	+	422	9725	201
Segkk1126	181035	203071	LNFO01000049.1	1	24082	+	22037	24082
Segkk1126	181035	182497	LNFO01000049.1	1	1457	+	423	96	201
Segkk1126	182498	203071	LNFO01000049.1	3487	24082	+	424	97	201
Segkk1126	203072	205089	LNFO01002057.1	1142	3168	+	425	4529	201
Segkk1126	205090	246306	LNFO01001099.1	58	41356	+	41217	41299
Segkk1126	205090	241709	LNFO01001099.1	58	36687	+	426	2389	201
Segkk1126	241975	242364	LNFO01001099.1	36974	37363	+	427	2390	201
Segkk1126	242365	246306	LNFO01001099.1	37519	41356	+	428	2391	201
Segkk1126	246311	246879	LNFO01001228.1	4469	4999	-	569	531
Segkk1126	246311	246335	LNFO01001228.1	4975	4999	-	429	2659	211
Segkk1126	246337	246879	LNFO01001228.1	4469	4973	-	430	2658	211
Segkk1126	246895	276569	LNFO01004853.1	1410	31084	+	431	10331	201
Segkk1126	276570	279018	LNFO01005395.1	13343	15791	-	432	11026	211
Segkk1126	279019	291881	LNFO01005395.1	17915	30788	+	433	11027	201
Segkk1128	283225	283236	LNFO01001581.1	114959	114970	+	434	3496	201
Segkk1128	284718	287731	LNFO01001581.1	116446	119453	+	435	3499	201
Segkk1129	188	14417	LNFO01003175.1	1	14229	+	436	7016	201
Segkk1129	14418	14764	LNFO01005545.1	327	672	+	347	346
Segkk1129	14418	14509	LNFO01005545.1	327	417	+	437	11422	201
Segkk1129	14519	14764	LNFO01005545.1	427	672	+	438	11423	201
Segkk1129	14849	15398	LNFO01005545.1	744	1331	+	439	11425	201
Segkk1129	15545	15557	LNFO01005545.1	1478	1490	+	440	11427	201
Segkk1129	18665	24327	LNFO01000755.1	1	5664	+	441	1512	201
Segkk1129	24328	95865	LNFO01005594.1	1	71340	+	71538	71340
Segkk1129	24328	67777	LNFO01005594.1	1	43454	+	442	11541	201
Segkk1129	67946	95865	LNFO01005594.1	43455	71340	+	443	11542	201
Segkk1129	95894	96357	LNFO01004242.1	15306	15765	-	444	9151	211
Segkk1129	96358	107336	LNFO01002140.1	1	10978	+	445	4719	201
Segkk1129	107394	107473	LNFO01004242.1	4195	4270	-	446	9150	211
Segkk1129	107609	110732	LNFO01002140.1	10979	13999	+	3124	3021
Segkk1129	107609	108285	LNFO01002140.1	10979	11655	+	447	4720	201
Segkk1129	108289	108303	LNFO01002140.1	11659	11673	+	448	4721	201
Segkk1129	108407	110732	LNFO01002140.1	11674	13999	+	449	4722	201
Segkk1129	110733	198425	LNFO01006039.1	1	87630	-	450	12530	211
Segkk1129	198426	201233	LNFO01002422.1	6079	8887	-	451	5446	211
Segkk1129	201234	282493	LNFO01006032.1	1	81321	+	452	12511	201
Segkk1129	282494	284800	LNFO01003609.1	2157	4464	+	453	7813	201
Segkk1130	1	1196	LNFO01005311.1	4122	5228	-	454	10869	211
Segkk1134	1	390	LNFO01001610.1	2968	3331	+	455	3538	201
Segkk1134	457	500	LNFO01001610.1	3398	3441	+	456	3540	201
Segkk1134	511	562	LNFO01001610.1	3452	3503	+	457	3542	201
Segkk1134	1383	1411	LNFO01001610.1	4426	4454	+	458	3545	201
Segkk1134	3058	3440	LNFO01001610.1	7042	7425	+	459	3547	201
Segkk1134	3994	4145	LNFO01001610.1	7979	8130	+	460	3549	201
Segkk1134	4524	4723	LNFO01001610.1	8509	8708	+	461	3551	201
Segkk1134	4927	5002	LNFO01001610.1	8911	8986	+	462	3553	201
Segkk1134	6553	6657	LNFO01001610.1	10786	10890	+	463	3556	201
Segkk1135	1	1501	LNFO01003724.1	2761	4267	-	464	8046	211
Segkk1135	1502	1636	LNFO01002408.1	1	135	+	465	5415	201
Segkk1135	1637	2056	LNFO01002551.1	10509	10928	-	466	5660	211
Segkk1135	2057	4060	LNFO01005572.1	1	2048	+	2004	2048
Segkk1135	2057	3942	LNFO01005572.1	1	1930	+	467	11479	201
Segkk1135	3945	4060	LNFO01005572.1	1933	2048	+	468	11480	201
Segkk1135	4061	4093	LNFO01003000.1	5982	6014	+	469	6662	201
Segkk1135	4121	4177	LNFO01002408.1	2799	2855	+	470	5416	201
Segkk1135	4178	4294	LNFO01005572.1	2049	2165	+	471	11481	201
Segkk1135	4295	4389	LNFO01003000.1	6100	6194	+	472	6663	201
Segkk1135	4390	6125	LNFO01005572.1	2253	4002	+	473	11482	201
Segkk1135	6126	6192	LNFO01002408.1	4801	4867	+	474	5418	201
Segkk1135	6193	6792	LNFO01004615.1	1471	2080	-	475	9948	211
Segkk1136	1	4872	LNFO01000436.1	544	5330	+	476	838	201
Segkk1136	5230	6468	LNFO01000436.1	5853	7082	+	477	840	201
Segkk1136	6557	6965	LNFO01000436.1	7170	7578	+	478	842	201
Segkk1137	1	363	LNFO01002964.1	735	1097	+	479	6558	201
Segkk1137	622	656	LNFO01005803.1	7980	8014	+	480	11999	201
Segkk1137	1269	1288	LNFO01005803.1	8633	8652	+	481	12002	201
Segkk1137	1376	1731	LNFO01005803.1	8740	9095	+	482	12004	201
Segkk1137	1991	2008	LNFO01005803.1	9365	9382	+	483	12009	201
Segkk1137	2505	2554	LNFO01005803.1	9881	9930	+	484	12013	201
Segkk1137	2993	3192	LNFO01005803.1	10373	10572	+	485	12016	201
Segkk1137	3476	3873	LNFO01005803.1	10856	11253	+	486	12018	201
Segkk1137	3886	4079	LNFO01005803.1	11266	11459	+	487	12020	201
Segkk1137	4351	4512	LNFO01005803.1	11926	12087	+	488	12022	201
Segkk1137	4625	4680	LNFO01005803.1	12200	12255	+	489	12024	201
Segkk1137	4699	4747	LNFO01005803.1	12274	12322	+	490	12026	201
Segkk1137	4758	5153	LNFO01005803.1	12333	12716	+	491	12028	201
Segkk1137	5222	5232	LNFO01005803.1	12785	12795	+	492	12031	201
Segkk1137	5380	7090	LNFO01005803.1	12947	15005	+	1711	2059
Segkk1137	5380	5479	LNFO01005803.1	12947	13046	+	493	12033	201
Segkk1137	5548	6368	LNFO01005803.1	13406	14311	+	494	12034	201
Segkk1137	6498	7090	LNFO01005803.1	14422	15005	+	495	12035	201
Segkk1138	284	463	LNFO01001637.1	6026	6205	+	496	3615	201
Segkk1138	773	1350	LNFO01001637.1	6519	7096	+	497	3617	201
Segkk1138	1579	2511	LNFO01001637.1	7327	8258	+	498	3619	201
Segkk1138	2841	2895	LNFO01001637.1	8459	8513	+	499	3621	201
Segkk1138	2927	2995	LNFO01001637.1	8545	8613	+	500	3623	201
Segkk1138	2996	3628	LNFO01005388.1	1	642	+	501	10991	201
Segkk1138	3866	4822	LNFO01005388.1	874	1831	+	957	958
Segkk1138	3866	4414	LNFO01005388.1	874	1422	+	502	10993	201
Segkk1138	4417	4822	LNFO01005388.1	1425	1831	+	503	10994	201
Segkk1140	1	3325	LNFO01005543.1	6699	9926	-	504	11420	211
Segkk1140	3326	3775	LNFO01002409.1	4713	5162	+	505	5419	201
Segkk1140	3778	6722	LNFO01005543.1	3754	6698	-	506	11419	211
Segkk1141	56	10067	LNFO01005931.1	11799	21823	-	507	12289	211
Segkk1141	11582	11693	LNFO01005931.1	10173	10284	-	508	12287	211
Segkk1141	11735	11959	LNFO01005931.1	9908	10131	-	225	224
Segkk1141	11735	11834	LNFO01005931.1	10032	10131	-	509	12285	211
Segkk1141	11836	11959	LNFO01005931.1	9908	10030	-	510	12284	211
Segkk1141	12169	13682	LNFO01005931.1	10285	11798	-	511	12288	211
Segkk1141	13795	13835	LNFO01005931.1	10132	10172	-	512	12286	211
Segkk1141	14061	23990	LNFO01005931.1	6	9907	-	513	12283	211
Segkk1141	23991	30655	LNFO01005230.1	1	6667	-	514	10721	211
Segkk1141	30739	36282	LNFO01002769.1	184	5727	-	515	6067	211
Segkk1142	1	23672	LNFO01001939.1	1	23757	-	516	4310	211
Segkk1142	23673	33687	LNFO01000014.1	734	10856	+	10015	10123
Segkk1142	23673	33052	LNFO01000014.1	734	10111	+	517	13	201
Segkk1142	33053	33687	LNFO01000014.1	10222	10856	+	518	14	201
Segkk1142	33688	35782	LNFO01000258.1	3807	5901	+	519	464	201
Segkk1143	1	34180	LNFO01004476.1	2435	36667	+	520	9578	201
Segkk1143	34281	34547	LNFO01003272.1	2735	3001	+	521	7193	201
Segkk1143	34569	34583	LNFO01003272.1	3022	3036	+	522	7195	201
Segkk1143	34864	34996	LNFO01003272.1	3320	3454	+	133	135
Segkk1143	34864	34879	LNFO01003272.1	3320	3335	+	523	7199	201
Segkk1143	34889	34996	LNFO01003272.1	3345	3454	+	524	7200	201
Segkk1143	35286	35310	LNFO01003272.1	3744	3768	+	525	7202	201
Segkk1143	35380	36000	LNFO01003272.1	3838	4459	+	526	7204	201
Segkk1143	36101	36462	LNFO01003272.1	4757	5127	+	527	7207	201
Segkk1144	34217	34952	LNFO01004381.1	3767	4432	+	528	9461	201
Segkk1145	1	35553	LNFO01001113.1	37883	73445	+	529	2421	201
Segkk1147	29613	30818	LNFO01002987.1	2804	4015	+	530	6588	201
Segkk1147	31601	32204	LNFO01000190.1	984	1587	+	531	325	201
Segkk1147	32305	36625	LNFO01005605.1	1	4276	+	532	11580	201
Segkk1148	1	124	LNFO01005445.1	1195	1318	+	533	11159	201
Segkk1148	125	1471	LNFO01003466.1	2468	3825	-	534	7537	211
Segkk1148	1521	2157	LNFO01004586.1	3411	4030	-	535	9919	211
Segkk1148	4532	4551	LNFO01001139.1	3985	4004	-	536	2475	211
Segkk1148	4552	4909	LNFO01003632.1	10166	10508	-	537	7872	211
Segkk1148	5107	5462	LNFO01003632.1	9604	9959	-	538	7870	211
Segkk1148	5561	5765	LNFO01003632.1	9303	9505	-	539	7868	211
Segkk1148	6092	6815	LNFO01003632.1	8265	8976	-	540	7866	211
Segkk1148	6962	7560	LNFO01003632.1	7538	8118	-	541	7864	211
Segkk1148	7646	7703	LNFO01003632.1	7395	7452	-	542	7862	211
Segkk1148	7750	7845	LNFO01003632.1	7253	7348	-	543	7860	211
Segkk1148	7904	7949	LNFO01003632.1	7149	7194	-	544	7858	211
Segkk1148	8145	8471	LNFO01003632.1	6627	6953	-	545	7856	211
Segkk1148	8543	9202	LNFO01003632.1	5896	6555	-	546	7854	211
Segkk1148	9349	9550	LNFO01003632.1	5561	5762	-	547	7852	211
Segkk1148	10121	14231	LNFO01003632.1	1133	5302	-	548	7849	211
Segkk1148	14560	14904	LNFO01000685.1	24891	25235	-	549	1342	211
Segkk1148	14972	15303	LNFO01000685.1	24492	24823	-	550	1340	211
Segkk1148	15557	16447	LNFO01000685.1	22953	23841	-	551	1338	211
Segkk1148	16667	16767	LNFO01005588.1	558	658	-	552	11514	211
Segkk1148	16860	36821	LNFO01000685.1	3082	21208	-	19962	18127
Segkk1148	16860	17375	LNFO01000685.1	20693	21208	-	553	1336	211
Segkk1148	19468	33029	LNFO01000685.1	7144	20692	-	554	1335	211
Segkk1148	33030	36821	LNFO01000685.1	3082	6859	-	555	1334	211
Segkk1150	1	738	LNFO01002726.1	1808	2545	+	556	5979	201
Segkk1150	772	781	LNFO01002726.1	2579	2588	+	557	5981	201
Segkk1150	873	882	LNFO01002726.1	2679	2688	+	558	5983	201
Segkk1150	883	1011	LNFO01003144.1	6293	6420	+	559	6952	201
Segkk1150	1012	1964	LNFO01004460.1	397	1863	+	953	1467
Segkk1150	1012	1729	LNFO01004460.1	397	1203	+	560	9550	201
Segkk1150	1730	1964	LNFO01004460.1	1629	1863	+	561	9551	201
Segkk1151	1	5095	LNFO01003565.1	5536	10628	-	562	7686	211
Segkk1151	5096	15799	LNFO01003062.1	91	10813	-	563	6786	211
Segkk1151	15800	65543	LNFO01004832.1	48	49573	+	49744	49526
Segkk1151	15800	33920	LNFO01004832.1	48	18140	+	564	10300	200
Segkk1151	33923	33942	LNFO01004832.1	18143	18162	+	565	10301	200
Segkk1151	34047	65543	LNFO01004832.1	18163	49573	+	566	10302	200
Segkk1151	66357	66556	LNFO01004832.1	50581	50780	+	567	10304	200
Segkk1151	66972	67036	LNFO01004832.1	51196	51260	+	568	10306	200
Segkk1151	67072	67136	LNFO01004832.1	51296	51360	+	569	10308	200
Segkk1151	67169	67776	LNFO01003102.1	4876	5483	-	570	6857	211
Segkk1156	1	4521	LNFO01000462.1	15256	19777	+	571	947	201
Segkk1156	4622	4668	LNFO01000462.1	20072	20118	+	572	949	201
Segkk1156	6548	20834	LNFO01000462.1	21998	36281	+	573	951	201
Segkk1156	20835	48349	LNFO01000274.1	5662	33651	+	27515	27990
Segkk1156	20835	24924	LNFO01000274.1	5662	9751	+	574	502	201
Segkk1156	24925	25883	LNFO01000274.1	10030	10988	+	575	503	201
Segkk1156	25884	48349	LNFO01000274.1	11181	33651	+	576	504	201
Segkk1156	48350	62077	LNFO01001220.1	1690	15396	+	577	2635	201
Segkk1159	1	19952	LNFO01005159.1	12	19988	+	578	10668	201
Segkk1159	19953	35225	LNFO01002857.1	3447	18707	+	579	6306	201
Segkk1159	35226	36917	LNFO01003249.1	864	2224	-	1692	1361
Segkk1159	35226	36230	LNFO01003249.1	1219	2224	-	580	7163	211
Segkk1159	36563	36917	LNFO01003249.1	864	1218	-	581	7162	211
Segkk1159	36918	37225	LNFO01003249.1	1	308	-	582	7160	211
Segkk1159	37245	39032	LNFO01001306.1	884	2671	-	583	2861	211
Segkk1159	39033	39339	LNFO01004000.1	1	304	+	307	304
Segkk1159	39033	39266	LNFO01004000.1	1	231	+	584	8749	201
Segkk1159	39269	39339	LNFO01004000.1	234	304	+	585	8750	201
Segkk1159	39394	39449	LNFO01001306.1	460	515	-	586	2860	211
Segkk1159	39450	61925	LNFO01004000.1	305	22711	+	587	8751	201
Segkk1159	62405	65189	LNFO01000099.1	2654	5438	+	588	156	201
Segkk1159	65190	68045	LNFO01003335.1	20	2897	+	2856	2878
Segkk1159	65190	66920	LNFO01003335.1	20	1749	+	589	7338	201
Segkk1159	66990	68045	LNFO01003335.1	1834	2897	+	590	7339	201
Segkk1159	68046	68073	LNFO01005808.1	17	51	-	591	12047	211
Segkk1159	68310	68478	LNFO01002714.1	8434	8601	+	592	5963	201
Segkk116	1	1078	LNFO01005617.1	413	1467	-	593	11603	211
Segkk1160	1	8655	LNFO01002272.1	9839	18465	+	594	4998	201
Segkk1160	8664	10152	LNFO01005222.1	835	2320	-	595	10716	211
Segkk1160	10153	11061	LNFO01002859.1	6632	7541	-	596	6312	211
Segkk1160	11062	66334	LNFO01005942.1	2	55362	+	597	12311	201
Segkk1160	66335	66366	LNFO01002374.1	2823	2854	+	598	5345	201
Segkk1161	1	1183	LNFO01004988.1	1904	3086	-	599	10512	211
Segkk1162	1	1189	LNFO01000435.1	2097	3287	+	600	837	201
Segkk1163	1	2180	LNFO01000302.1	8767	10946	-	601	554	211
Segkk1164	1	2084	LNFO01004117.1	4368	6335	+	602	8959	201
Segkk1166	1	2219	LNFO01005684.1	44601	46820	-	603	11750	211
Segkk1167	1	2193	LNFO01004977.1	3491	5687	+	604	10502	200
Segkk1169	1	208	LNFO01000462.1	19864	20071	+	605	948	201
Segkk1169	256	2134	LNFO01000462.1	20119	21997	+	606	950	201
Segkk1172	1	1996	LNFO01000741.1	222	2217	-	607	1455	211
Segkk1173	44	1206	LNFO01003670.1	16980	18142	-	608	7950	211
Segkk1174	1	1308	LNFO01002405.1	7249	8551	-	609	5411	211
Segkk1175	1	1295	LNFO01003639.1	4377	5672	+	610	7886	201
Segkk1176	1	577	LNFO01003915.1	2660	3171	-	611	8608	211
Segkk1176	591	1300	LNFO01003102.1	1	710	+	612	6855	201
Segkk1177	1	1309	LNFO01003992.1	1716	3024	+	613	8740	201
Segkk1178	1	1254	LNFO01004081.1	20015	21268	+	614	8899	201
Segkk1179	1	1308	LNFO01004134.1	6707	8014	+	615	8974	201
Segkk1180	1	1308	LNFO01000278.1	2135	3441	-	1308	1307
Segkk1180	1	1208	LNFO01000278.1	2235	3441	-	616	510	211
Segkk1180	1216	1308	LNFO01000278.1	2135	2227	-	617	509	211
Segkk1181	101	908	LNFO01000689.1	13409	14203	+	618	1346	201
Segkk1181	971	1189	LNFO01000689.1	14266	14484	+	619	1348	201
Segkk1182	1	1290	LNFO01000725.1	2529	3818	+	620	1425	201
Segkk1183	4	322	LNFO01001771.1	1556	1874	+	621	3887	201
Segkk1183	440	570	LNFO01005088.1	5551	5680	-	622	10601	211
Segkk1183	581	649	LNFO01005088.1	5472	5540	-	623	10599	211
Segkk1183	754	930	LNFO01005088.1	5191	5367	-	624	10597	211
Segkk1183	1070	1507	LNFO01005088.1	4615	5050	-	625	10595	211
Segkk1183	1545	1568	LNFO01005088.1	4554	4577	-	626	10593	211
Segkk1183	2004	2468	LNFO01005121.1	2	469	+	627	10641	201
Segkk1183	2485	5284	LNFO01000634.1	12572	15303	-	628	1213	211
Segkk1183	5285	34951	LNFO01003282.1	1	29665	-	629	7245	211
Segkk1183	34952	35613	LNFO01004995.1	8707	9368	-	630	10517	211
Segkk1183	39562	50203	LNFO01000825.1	1797	12433	-	10642	10637
Segkk1183	39562	49509	LNFO01000825.1	2492	12433	-	631	1643	211
Segkk1183	49511	50203	LNFO01000825.1	1797	2490	-	632	1642	211
Segkk1189	855	50783	LNFO01002312.1	2	50109	+	49929	50108
Segkk1189	855	12640	LNFO01002312.1	2	11788	+	633	5117	201
Segkk1189	12641	50783	LNFO01002312.1	11967	50109	+	634	5118	201
Segkk1191	1	48943	LNFO01004179.1	1637	50594	-	635	9052	211
Segkk1193	101	1261	LNFO01002930.1	6353	7522	+	636	6449	201
Segkk1194	489	1814	LNFO01001372.1	1891	3216	-	637	3098	211
Segkk1195	1	1829	LNFO01000359.1	9657	11483	-	638	706	211
Segkk1196	1	1840	LNFO01002297.1	5017	6857	-	639	5093	211
Segkk1197	1	1770	LNFO01000476.1	68635	70404	+	640	980	201
Segkk1198	1	1829	LNFO01001237.1	3542	5376	-	641	2673	211
Segkk1199	1	1092	LNFO01003342.1	7034	8125	+	642	7347	201
Segkk1200	1	1824	LNFO01000586.1	1682	3507	+	643	1146	201
Segkk1201	1	1815	LNFO01002230.1	1664	3481	+	644	4934	201
Segkk1205	1	1226	LNFO01003793.1	14560	15785	-	645	8224	211
Segkk1205	1227	17336	LNFO01005804.1	9752	26122	-	16110	16371
Segkk1205	1227	7918	LNFO01005804.1	19431	26122	-	646	12041	211
Segkk1205	7919	17336	LNFO01005804.1	9752	19163	-	647	12040	211
Segkk1206	1	215	LNFO01004791.1	1481	1695	-	648	10251	211
Segkk1206	1695	17484	LNFO01001690.1	59	15831	+	649	3715	201
Segkk1209	1	9739	LNFO01000240.1	8041	17809	+	650	408	201
Segkk1209	9740	9816	LNFO01002759.1	1410	1486	-	651	6027	211
Segkk1209	9817	19843	LNFO01000240.1	18025	28041	+	652	409	201
Segkk1209	19844	22219	LNFO01001251.1	2986	5361	-	653	2691	211
Segkk1210	15982	16371	LNFO01006079.1	8395	8783	-	654	12645	211
Segkk1210	17606	17720	LNFO01006079.1	7100	7211	-	115	112
Segkk1210	17606	17687	LNFO01006079.1	7133	7211	-	655	12641	211
Segkk1210	17691	17720	LNFO01006079.1	7100	7129	-	656	12640	211
Segkk1210	17765	17801	LNFO01006079.1	7019	7055	-	657	12638	211
Segkk1210	17934	17979	LNFO01006079.1	6841	6886	-	658	12636	211
Segkk1210	19083	19300	LNFO01006079.1	5583	5800	-	218	218
Segkk1210	19083	19229	LNFO01006079.1	5654	5800	-	659	12629	211
Segkk1210	19234	19244	LNFO01006079.1	5639	5649	-	660	12628	211
Segkk1210	19262	19300	LNFO01006079.1	5583	5621	-	661	12627	211
Segkk1210	19477	19529	LNFO01006079.1	5354	5406	-	662	12625	211
Segkk1210	20425	20524	LNFO01005732.1	932	1031	+	663	11862	201
Segkk1210	20683	22241	LNFO01005732.1	1190	2738	+	664	11864	201
Segkk1210	74727	98761	LNFO01005640.1	3609	27654	+	24035	24046
Segkk1210	74727	96318	LNFO01005640.1	3609	25216	+	665	11670	201
Segkk1210	96326	98761	LNFO01005640.1	25224	27654	+	666	11671	201
Segkk1210	100634	102673	LNFO01005640.1	28014	30073	+	667	11673	201
Segkk1212	1	136	LNFO01001621.1	6265	6400	+	668	3586	201
Segkk1212	137	14929	LNFO01002601.1	1	14801	-	669	5758	211
Segkk1212	14930	15920	LNFO01002669.1	5834	6824	-	670	5855	211
Segkk1212	16024	16780	LNFO01005002.1	1866	2625	-	671	10527	211
Segkk1212	16890	17582	LNFO01005002.1	1046	1756	-	672	10525	211
Segkk1213	1	15581	LNFO01005469.1	33289	49374	+	15581	16086
Segkk1213	1	15094	LNFO01005469.1	33289	48487	+	673	11239	201
Segkk1213	15095	15581	LNFO01005469.1	48888	49374	+	674	11240	201
Segkk1213	15582	17982	LNFO01001298.1	418	2818	+	675	2781	201
Segkk1215	1	2009	LNFO01002812.1	996	4065	+	2009	3070
Segkk1215	1	511	LNFO01002812.1	996	1506	+	676	6139	201
Segkk1215	512	2009	LNFO01002812.1	2568	4065	+	677	6140	201
Segkk1215	2028	2151	LNFO01005798.1	1083	1199	+	678	11994	201
Segkk1215	2252	2375	LNFO01005803.1	8015	8138	+	679	12000	201
Segkk1215	3339	3358	LNFO01005803.1	9109	9128	+	680	12006	201
Segkk1215	3417	3595	LNFO01005803.1	9187	9364	+	681	12008	201
Segkk1215	3614	3632	LNFO01005803.1	9383	9401	+	682	12010	201
Segkk1215	3853	3929	LNFO01002964.1	3005	3081	+	683	6559	201
Segkk1215	4225	4311	LNFO01005803.1	9794	9880	+	684	12012	201
Segkk1215	4362	4424	LNFO01005803.1	9931	9993	+	685	12014	201
Segkk1215	5685	5696	LNFO01005803.1	11254	11265	+	686	12019	201
Segkk1215	5891	6356	LNFO01005803.1	11460	11925	+	687	12021	201
Segkk1215	6519	6630	LNFO01005803.1	12088	12199	+	688	12023	201
Segkk1215	6687	6704	LNFO01005803.1	12256	12273	+	689	12025	201
Segkk1215	6754	6763	LNFO01005803.1	12323	12332	+	690	12027	201
Segkk1215	7129	7196	LNFO01005803.1	12717	12784	+	68	68
Segkk1215	7129	7158	LNFO01005803.1	12717	12746	+	691	12029	201
Segkk1215	7165	7196	LNFO01005803.1	12753	12784	+	692	12030	201
Segkk1215	7208	7358	LNFO01005803.1	12796	12946	+	693	12032	201
Segkk1215	9780	10427	LNFO01005888.1	1	647	+	694	12212	201
Segkk1215	10428	10641	LNFO01002205.1	10348	10561	+	695	4896	201
Segkk1215	14071	14645	LNFO01005839.1	4105	4664	-	696	12119	211
Segkk1215	14667	14939	LNFO01004695.1	6957	7227	-	697	10087	211
Segkk1215	17952	24451	LNFO01000715.1	1	6500	-	698	1396	211
Segkk1215	24452	25402	LNFO01004202.1	1050	2000	+	699	9077	201
Segkk1215	25403	28469	LNFO01003041.1	6165	9247	-	700	6745	211
Segkk1215	28693	32327	LNFO01003041.1	2307	5944	-	701	6743	211
Segkk1217	1	32209	LNFO01005708.1	950	33144	+	702	11803	201
Segkk1217	32621	33595	LNFO01005708.1	33858	34832	+	703	11805	201
Segkk1218	1	115	LNFO01002975.1	7895	8009	-	704	6574	211
Segkk1218	116	1375	LNFO01005517.1	23970	25127	-	705	11347	211
Segkk1218	1376	1658	LNFO01002910.1	2309	2591	+	706	6389	201
Segkk1218	1659	25576	LNFO01005517.1	3	23924	-	707	11346	211
Segkk1218	25577	27589	LNFO01004369.1	1	2353	-	2013	2353
Segkk1218	25577	25931	LNFO01004369.1	2007	2353	-	708	9443	211
Segkk1218	26426	27589	LNFO01004369.1	1	1162	-	709	9442	211
Segkk1218	27692	28635	LNFO01004375.1	6043	6987	+	710	9446	201
Segkk1218	28725	28735	LNFO01004375.1	7077	7087	+	711	9448	201
Segkk1218	28736	33243	LNFO01000670.1	1	4506	+	712	1301	201
Segkk1219	1	11870	LNFO01003786.1	579	12639	+	11870	12061
Segkk1219	1	10035	LNFO01003786.1	579	10621	+	713	8210	201
Segkk1219	10349	11870	LNFO01003786.1	11117	12639	+	714	8211	201
Segkk1219	11924	33186	LNFO01003786.1	12691	33915	+	715	8213	201
Segkk1219	33187	33242	LNFO01003169.1	1428	1483	-	716	6986	211
Segkk122	90087	90161	LNFO01002967.1	3964	4038	+	717	6565	201
Segkk1222	1	2789	LNFO01000844.1	800	3619	+	718	1749	201
Segkk1222	2790	10412	LNFO01001834.1	14492	22115	-	719	4027	211
Segkk1222	10413	10526	LNFO01005106.1	3993	4106	+	720	10621	201
Segkk1222	10527	24666	LNFO01001834.1	1	14374	-	14140	14374
Segkk1222	10527	10686	LNFO01001834.1	14215	14374	-	721	4026	211
Segkk1222	10687	24666	LNFO01001834.1	1	14030	-	722	4025	211
Segkk1222	24667	30659	LNFO01002086.1	1	5997	-	723	4622	211
Segkk1222	31095	31302	LNFO01003010.1	10433	10640	+	724	6682	201
Segkk1222	31325	31442	LNFO01003010.1	10663	10779	+	725	6684	201
Segkk1222	31503	31615	LNFO01003010.1	10841	10951	+	113	111
Segkk1222	31503	31513	LNFO01003010.1	10841	10851	+	726	6686	201
Segkk1222	31522	31615	LNFO01003010.1	10860	10951	+	727	6687	201
Segkk1222	31616	32923	LNFO01005708.1	37546	38897	+	728	11806	201
Segkk1225	1	13163	LNFO01000347.1	9970	23132	+	729	633	201
Segkk1227	1	820	LNFO01003687.1	5760	6579	+	730	7984	201
Segkk1227	821	1456	LNFO01000290.1	16504	17139	-	731	538	211
Segkk1227	1457	13589	LNFO01003687.1	7444	19627	+	732	7985	201
Segkk1231	1	9228	LNFO01000635.1	2522	11747	+	733	1214	201
Segkk1231	9229	13647	LNFO01004269.1	2355	6362	-	4419	4008
Segkk1231	9229	12807	LNFO01004269.1	2785	6362	-	734	9221	211
Segkk1231	13270	13647	LNFO01004269.1	2355	2732	-	735	9220	211
Segkk1232	183	214	LNFO01005474.1	165	196	+	736	11247	201
Segkk1232	427	459	LNFO01005474.1	412	444	+	737	11249	201
Segkk1232	921	1386	LNFO01001318.1	1	483	+	738	2930	201
Segkk1232	1647	2342	LNFO01001318.1	744	1439	+	739	2932	201
Segkk1232	2401	3006	LNFO01001318.1	1498	2103	+	740	2934	201
Segkk1232	3053	3407	LNFO01001318.1	2150	2504	+	741	2937	201
Segkk1232	3468	3534	LNFO01001318.1	2565	2631	+	742	2939	201
Segkk1232	3858	4216	LNFO01001318.1	2945	3305	+	743	2941	201
Segkk1232	4371	4601	LNFO01001318.1	3460	3690	+	744	2943	201
Segkk1232	4653	4999	LNFO01001318.1	3742	4080	+	745	2945	201
Segkk1232	5522	5693	LNFO01001318.1	4603	4774	+	746	2947	201
Segkk1232	5766	6116	LNFO01001318.1	4847	5197	+	747	2949	201
Segkk1232	6140	6164	LNFO01001318.1	5221	5245	+	748	2951	201
Segkk1232	6373	6399	LNFO01001318.1	5455	5481	+	749	2953	201
Segkk1232	6506	6545	LNFO01001318.1	5588	5627	+	750	2955	201
Segkk1232	6572	6605	LNFO01003734.1	5327	5360	-	751	8061	211
Segkk1232	6656	7523	LNFO01001318.1	5628	6495	+	868	868
Segkk1232	6656	6847	LNFO01001318.1	5628	5819	+	752	2956	201
Segkk1232	6849	7523	LNFO01001318.1	5821	6495	+	753	2957	201
Segkk1232	7605	8227	LNFO01001318.1	6577	7202	+	754	2959	201
Segkk1232	8895	8984	LNFO01001318.1	7877	7966	+	755	2962	201
Segkk1232	9003	9253	LNFO01001318.1	7985	8235	+	756	2964	201
Segkk1232	9601	9618	LNFO01001318.1	8583	8600	+	757	2967	201
Segkk1232	9907	10177	LNFO01001318.1	8891	9161	+	758	2969	201
Segkk1232	10228	10463	LNFO01001318.1	9212	9447	+	759	2971	201
Segkk1232	10704	11163	LNFO01003273.1	1475	1934	-	760	7209	211
Segkk1232	11164	12919	LNFO01004319.1	5864	7865	+	1756	2002
Segkk1232	11164	12493	LNFO01004319.1	5864	7242	+	761	9322	201
Segkk1232	12494	12919	LNFO01004319.1	7439	7865	+	762	9323	201
Segkk1232	12920	13626	LNFO01005074.1	5480	6137	+	763	10577	201
Segkk1233	1	2757	LNFO01001436.1	1	2751	-	764	3224	211
Segkk1233	2872	2989	LNFO01002662.1	279	396	-	765	5838	211
Segkk1233	3165	3213	LNFO01002662.1	52	100	-	766	5836	211
Segkk1233	3314	3420	LNFO01004069.1	4161	4267	-	767	8879	211
Segkk1233	3531	4433	LNFO01004069.1	2533	3665	-	903	1133
Segkk1233	3531	4290	LNFO01004069.1	2910	3665	-	768	8877	211
Segkk1233	4291	4433	LNFO01004069.1	2533	2686	-	769	8876	211
Segkk1233	9303	9338	LNFO01004012.1	1167	1202	+	770	8771	201
Segkk1233	12943	13233	LNFO01001598.1	11217	11507	+	771	3518	201
Segkk1233	13255	13386	LNFO01001598.1	11529	11660	+	772	3520	201
Segkk1233	13601	13649	LNFO01003883.1	13797	13845	+	773	8432	201
Segkk1234	1	177	LNFO01006069.1	1	274	-	774	12602	211
Segkk1234	529	1529	LNFO01004139.1	2016	3016	+	775	8978	201
Segkk1234	1756	13789	LNFO01006068.1	139	12231	-	776	12601	211
Segkk1235	1	975	LNFO01003361.1	6639	7624	-	777	7380	211
Segkk1236	1	1014	LNFO01001456.1	110	1123	+	778	3274	201
Segkk1237	1	7115	LNFO01004984.1	8	7150	-	779	10509	210
Segkk1238	1	615	LNFO01002161.1	237	851	+	780	4755	201
Segkk1238	616	762	LNFO01000508.1	1186	1332	-	781	1042	211
Segkk1238	763	962	LNFO01003398.1	1	201	+	782	7428	201
Segkk1238	963	1970	LNFO01002161.1	2848	3816	+	783	4756	201
Segkk1238	1971	6157	LNFO01002151.1	1	4195	-	784	4740	211
Segkk1238	6258	6477	LNFO01002998.1	13893	14112	-	785	6649	211
Segkk1238	6657	6898	LNFO01002998.1	13473	13713	-	786	6647	211
Segkk1238	6915	6970	LNFO01002998.1	13401	13456	-	787	6645	211
Segkk1239	1	3203	LNFO01001085.1	6449	9651	+	788	2334	201
Segkk1239	3749	7180	LNFO01001085.1	10353	13793	+	3432	3441
Segkk1239	3749	3805	LNFO01001085.1	10353	10409	+	789	2336	201
Segkk1239	3813	7180	LNFO01001085.1	10417	13793	+	790	2337	201
Segkk1239	7181	7375	LNFO01005543.1	3220	3408	+	791	11418	201
Segkk1240	1	7385	LNFO01001057.1	20286	27669	-	792	2246	211
Segkk1242	1	926	LNFO01001035.1	6228	7158	-	793	2211	211
Segkk1242	927	2722	LNFO01000778.1	2390	4193	-	794	1544	211
Segkk1242	2723	7302	LNFO01005958.1	44	4629	-	795	12340	211
Segkk1243	1	7007	LNFO01001351.1	1	7010	-	796	3048	211
Segkk1244	56	7254	LNFO01002114.1	4059	11257	-	797	4677	211
Segkk1245	1	5759	LNFO01002566.1	1	5871	-	5759	5871
Segkk1245	1	3455	LNFO01002566.1	2425	5871	-	798	5698	211
Segkk1245	3456	5759	LNFO01002566.1	1	2311	-	799	5697	211
Segkk1245	5760	5793	LNFO01002565.1	2834	2866	+	800	5691	201
Segkk1245	5794	6306	LNFO01004362.1	1299	1811	+	801	9428	201
Segkk1245	6307	7076	LNFO01002565.1	2867	3641	+	802	5692	201
Segkk1245	7117	7169	LNFO01002565.1	3689	3741	+	53	53
Segkk1245	7117	7131	LNFO01002565.1	3689	3703	+	803	5694	201
Segkk1245	7141	7169	LNFO01002565.1	3713	3741	+	804	5695	201
Segkk1247	1	787	LNFO01006126.1	58790	59577	-	805	12836	211
Segkk1247	1875	2066	LNFO01000797.1	5500	5682	+	806	1584	201
Segkk1247	2109	31204	LNFO01003790.1	1	29066	+	807	8218	201
Segkk1247	31205	32045	LNFO01005674.1	2824	3742	+	808	11731	201
Segkk1247	32046	32086	LNFO01001133.1	1395	1435	-	809	2455	211
Segkk1247	32666	33124	LNFO01005674.1	3743	4201	+	810	11732	201
Segkk1247	33474	33648	LNFO01001335.1	18349	18525	-	811	3018	211
Segkk1247	33961	34019	LNFO01001335.1	17978	18036	-	812	3016	211
Segkk1247	35398	35783	LNFO01005418.1	3121	3509	+	813	11076	201
Segkk1248	33785	35637	LNFO01004195.1	15583	17433	+	814	9074	201
Segkk1251	1	1086	LNFO01001292.1	6310	7404	+	815	2771	201
Segkk1251	1087	3661	LNFO01001635.1	1667	4241	-	816	3606	211
Segkk1251	3662	4647	LNFO01002106.1	228	1205	+	986	978
Segkk1251	3662	4604	LNFO01002106.1	228	1162	+	817	4667	201
Segkk1251	4608	4647	LNFO01002106.1	1166	1205	+	818	4668	201
Segkk1251	4648	4699	LNFO01001635.1	646	697	-	819	3604	211
Segkk1251	4700	20044	LNFO01002106.1	1206	16687	+	15345	15482
Segkk1251	4700	19702	LNFO01002106.1	1206	16198	+	820	4669	201
Segkk1251	19703	20044	LNFO01002106.1	16345	16687	+	821	4670	201
Segkk1251	20931	21201	LNFO01005295.1	7854	8123	+	822	10835	201
Segkk1251	21216	37205	LNFO01002017.1	8259	24239	-	823	4471	211
Segkk1253	1	36201	LNFO01003011.1	2212	38169	+	36201	35958
Segkk1253	1	34346	LNFO01003011.1	2212	36535	+	824	6700	201
Segkk1253	34569	36201	LNFO01003011.1	36536	38169	+	825	6701	201
Segkk1253	36202	37086	LNFO01004845.1	1446	2328	-	826	10320	211
Segkk1254	25750	25799	LNFO01001302.1	1646	1695	-	827	2827	211
Segkk1254	26186	26207	LNFO01001302.1	1385	1406	-	828	2824	211
Segkk1254	26234	26287	LNFO01001302.1	1305	1358	-	829	2822	211
Segkk1254	27301	27414	LNFO01001302.1	156	269	-	830	2812	211
Segkk1256	1	26766	LNFO01001498.1	1	26794	-	831	3334	211
Segkk1256	26867	27093	LNFO01006038.1	2489	2715	+	832	12524	201
Segkk1256	27269	28404	LNFO01006038.1	2872	4018	+	833	12527	201
Segkk1256	28581	36651	LNFO01006031.1	2828	10909	-	834	12510	211
Segkk1257	176	12164	LNFO01001059.1	644	12628	-	835	2255	211
Segkk1257	12165	24121	LNFO01004818.1	1	11961	+	836	10282	201
Segkk1257	24122	24842	LNFO01001093.1	379	1099	+	837	2358	201
Segkk1257	24843	24905	LNFO01004818.1	12683	12745	+	838	10283	201
Segkk1257	24967	25035	LNFO01000092.1	2594	2662	+	839	141	201
Segkk1257	25036	26575	LNFO01005972.1	8284	9789	-	840	12354	211
Segkk1257	26576	27140	LNFO01000092.1	4203	4767	+	841	142	201
Segkk1257	27141	34835	LNFO01005972.1	1	7718	-	842	12353	211
Segkk1257	34853	62609	LNFO01001093.1	5264	33037	+	843	2359	201
Segkk1257	62665	62973	LNFO01001093.1	33093	33401	+	844	2361	201
Segkk1257	63173	63620	LNFO01001093.1	33602	34049	+	845	2363	201
Segkk1257	63671	66486	LNFO01001093.1	34100	36915	+	846	2365	201
Segkk1257	66487	68751	LNFO01000651.1	1	2264	-	847	1229	211
Segkk1258	1	37820	LNFO01002406.1	1	37801	-	848	5412	211
Segkk1258	37821	56221	LNFO01004743.1	1901	20389	+	849	10167	201
Segkk1258	56222	57617	LNFO01000770.1	1	1400	-	850	1535	211
Segkk1258	57788	62257	LNFO01002557.1	58	4527	+	851	5675	201
Segkk1258	62258	68859	LNFO01000795.1	1	6659	+	852	1581	201
Segkk1259	1	4110	LNFO01006129.1	8247	12387	+	853	12838	201
Segkk1259	4168	4367	LNFO01006129.1	12445	12644	+	854	12840	201
Segkk1259	4433	4463	LNFO01006129.1	12710	12739	+	855	12842	201
Segkk1259	4537	68908	LNFO01006129.1	12813	77232	+	856	12844	201
Segkk1261	28	26020	LNFO01005667.1	26736	52739	+	857	11720	201
Segkk1261	26021	26885	LNFO01005286.1	36486	37358	-	858	10784	211
Segkk1261	27777	28725	LNFO01005458.1	20816	21764	-	859	11194	211
Segkk1261	28775	28900	LNFO01005458.1	20641	20766	-	126	126
Segkk1261	28775	28844	LNFO01005458.1	20697	20766	-	860	11192	211
Segkk1261	28854	28900	LNFO01005458.1	20641	20687	-	861	11191	211
Segkk1261	28929	28974	LNFO01005458.1	20567	20612	-	46	46
Segkk1261	28929	28957	LNFO01005458.1	20584	20612	-	862	11189	211
Segkk1261	28959	28974	LNFO01005458.1	20567	20582	-	863	11188	211
Segkk1261	29056	29194	LNFO01005458.1	20347	20485	-	864	11186	211
Segkk1261	29346	29364	LNFO01005458.1	20175	20193	-	865	11184	211
Segkk1261	29393	29463	LNFO01005458.1	20076	20146	-	866	11182	211
Segkk1261	29719	48052	LNFO01001286.1	1	18040	+	18334	18040
Segkk1261	29719	45762	LNFO01001286.1	1	16097	+	867	2756	201
Segkk1261	46110	48052	LNFO01001286.1	16098	18040	+	868	2757	201
Segkk1261	48053	57499	LNFO01005495.1	819	10325	-	869	11308	211
Segkk1261	57500	65537	LNFO01000127.1	2469	10573	+	870	194	201
Segkk1261	66457	68359	LNFO01000630.1	16190	18097	+	871	1204	201
Segkk1266	1	2092	LNFO01002957.1	3977	6064	-	872	6543	211
Segkk1266	2193	2208	LNFO01001576.1	3213	3228	+	873	3477	201
Segkk1266	2317	60721	LNFO01001576.1	3338	61746	+	874	3480	201
Segkk1266	60722	62812	LNFO01000446.1	266	2374	-	875	852	211
Segkk1266	62813	68118	LNFO01000365.1	20771	26120	-	876	729	211
Segkk1267	1	2242	LNFO01000860.1	1781	4022	-	877	1787	211
Segkk1269	73	2248	LNFO01000249.1	36247	38412	+	878	430	201
Segkk1272	2196	2262	LNFO01004601.1	1557	1623	-	879	9931	211
Segkk1273	56	2283	LNFO01003748.1	1	2228	-	880	8076	211
Segkk1274	1	2277	LNFO01000409.1	4429	6826	-	2277	2398
Segkk1274	1	2083	LNFO01000409.1	4744	6826	-	881	797	211
Segkk1274	2084	2277	LNFO01000409.1	4429	4622	-	882	796	211
Segkk1276	1	2301	LNFO01001117.1	1830	4130	+	883	2428	201
Segkk1277	1	600	LNFO01005637.1	34268	34868	-	884	11648	211
Segkk1278	1	702	LNFO01004398.1	5036	5742	-	885	9478	211
Segkk1278	923	1238	LNFO01005395.1	12276	12591	+	886	11025	201
Segkk1278	1239	1320	LNFO01004398.1	4462	4543	-	887	9476	211
Segkk1279	439	583	LNFO01003670.1	2465	2624	-	888	7948	211
Segkk1280	1	1325	LNFO01001119.1	6162	7486	-	889	2433	211
Segkk1281	1	1328	LNFO01002998.1	16228	17555	+	890	6652	201
Segkk1282	1	1328	LNFO01000295.1	1	1328	+	891	545	201
Segkk1283	1	1333	LNFO01000978.1	1613	2945	+	892	2125	201
Segkk1284	1	1331	LNFO01000047.1	540	1870	-	893	93	211
Segkk1285	242	1319	LNFO01004555.1	1903	2990	-	894	9853	211
Segkk1286	1	1313	LNFO01002122.1	509	1811	-	895	4690	211
Segkk1288	38481	39866	LNFO01003839.1	200	4288	-	1386	4089
Segkk1288	38481	39208	LNFO01003839.1	3539	4288	-	896	8347	211
Segkk1288	39209	39866	LNFO01003839.1	200	848	-	897	8346	211
Segkk1289	1	223	LNFO01001636.1	2676	2898	-	898	3607	211
Segkk1289	224	12776	LNFO01005455.1	1	12532	+	899	11170	201
Segkk1289	12824	13347	LNFO01005233.1	327	1118	-	524	792
Segkk1289	12824	13278	LNFO01005233.1	651	1118	-	900	10723	211
Segkk1289	13279	13347	LNFO01005233.1	327	387	-	901	10722	211
Segkk1289	13819	14572	LNFO01003158.1	5381	6134	-	902	6973	211
Segkk1289	14583	15380	LNFO01001777.1	2849	3647	-	903	3906	211
Segkk1289	15802	16258	LNFO01001777.1	1970	2426	-	904	3904	211
Segkk1289	16282	16304	LNFO01001777.1	1924	1946	-	905	3902	211
Segkk1289	16435	16629	LNFO01001777.1	1603	1797	-	906	3900	211
Segkk1289	16822	16966	LNFO01001777.1	1257	1401	-	907	3898	211
Segkk1289	17527	17596	LNFO01001777.1	704	768	-	70	65
Segkk1289	17527	17552	LNFO01001777.1	748	768	-	908	3896	211
Segkk1289	17562	17596	LNFO01001777.1	704	738	-	909	3895	211
Segkk1289	17645	17727	LNFO01001777.1	573	655	-	910	3893	211
Segkk1289	19320	47194	LNFO01005467.1	743	28618	+	911	11233	201
Segkk1289	47765	47830	LNFO01005467.1	29188	29253	+	912	11235	201
Segkk1290	1	171	LNFO01000567.1	1849	2019	+	913	1123	201
Segkk1290	172	227	LNFO01001215.1	7717	7772	+	914	2626	201
Segkk1290	228	314	LNFO01001215.1	7630	7716	+	915	2625	201
Segkk1290	315	2914	LNFO01000567.1	2020	4619	+	916	1124	201
Segkk1290	2915	5611	LNFO01003618.1	1	2697	+	917	7835	201
Segkk1290	5612	6004	LNFO01000567.1	7317	7709	+	918	1125	201
Segkk1290	6005	7416	LNFO01003618.1	2749	4160	+	919	7836	201
Segkk1290	7417	20342	LNFO01001506.1	1	12917	+	920	3350	201
Segkk1290	20355	20457	LNFO01004799.1	81	183	-	921	10262	211
Segkk1290	20458	44218	LNFO01001506.1	12930	36465	+	922	3351	201
Segkk1290	44398	44708	LNFO01001506.1	36646	36956	+	923	3353	201
Segkk1290	45290	48916	LNFO01001506.1	37812	41406	+	924	3355	201
Segkk1292	1	4575	LNFO01004701.1	921	5443	-	925	10103	211
Segkk1292	4576	4744	LNFO01002856.1	1842	2010	-	926	6305	211
Segkk1292	4745	48171	LNFO01000745.1	56	43495	+	927	1465	201
Segkk1293	1	48379	LNFO01000313.1	2776	51057	-	928	570	211
Segkk1296	45914	47431	LNFO01003644.1	19886	21352	-	929	7908	211
Segkk1296	47825	48975	LNFO01003644.1	18340	19492	-	930	7906	211
Segkk1296	49354	63496	LNFO01003644.1	2987	17067	-	931	7903	211
Segkk1297	1	1010	LNFO01005340.1	61262	62271	-	932	10928	211
Segkk1298	1	1008	LNFO01004053.1	7147	8154	-	933	8862	211
Segkk1299	1	1006	LNFO01001507.1	1327	2332	+	934	3358	201
Segkk13	1	3681	LNFO01003999.1	154	4040	-	3681	3887
Segkk13	1	1466	LNFO01003999.1	2552	4040	-	935	8748	211
Segkk13	1467	3681	LNFO01003999.1	154	2383	-	936	8747	211
Segkk1300	1	1003	LNFO01005298.1	1208	2211	+	937	10844	201
Segkk1301	1	1002	LNFO01005787.1	3563	4564	+	938	11980	201
Segkk1302	1	1002	LNFO01000302.1	11719	12720	+	939	555	201
Segkk1303	1	1777	LNFO01004977.1	1095	2863	+	940	10501	201
Segkk1304	1	1769	LNFO01003139.1	174	1942	-	941	6927	211
Segkk1305	1	1808	LNFO01005288.1	60868	62675	-	942	10793	211
Segkk1306	1	1801	LNFO01004273.1	1429	3229	+	943	9251	201
Segkk1307	1	1811	LNFO01000928.1	24603	26413	+	944	1925	201
Segkk1308	4	1418	LNFO01001594.1	903	2322	-	945	3513	211
Segkk1309	1	1792	LNFO01004783.1	6123	7914	+	946	10235	201
Segkk1311	1	1798	LNFO01002734.1	566	2354	-	947	5998	211
Segkk1312	1	1894	LNFO01003865.1	1776	3669	+	948	8401	201
Segkk1313	56	922	LNFO01001432.1	1	867	-	949	3210	211
Segkk1315	1	79169	LNFO01000674.1	2	79214	-	79169	79213
Segkk1315	1	42686	LNFO01000674.1	36624	79214	-	950	1306	211
Segkk1315	42687	79169	LNFO01000674.1	2	36383	-	951	1305	211
Segkk1315	79390	84018	LNFO01003475.1	2	4738	+	4629	4737
Segkk1315	79390	81815	LNFO01003475.1	2	2417	+	952	7544	201
Segkk1315	81914	84018	LNFO01003475.1	2615	4738	+	953	7545	201
Segkk1315	84019	113949	LNFO01000249.1	1	29812	+	29931	29812
Segkk1315	84019	94113	LNFO01000249.1	1	10095	+	954	427	201
Segkk1315	94216	113949	LNFO01000249.1	10096	29812	+	955	428	201
Segkk1316	1	70	LNFO01001499.1	2062	2131	+	956	3335	201
Segkk1316	71	144	LNFO01001499.1	2329	2402	-	957	3336	211
Segkk1316	145	4436	LNFO01006061.1	2803	7043	+	958	12584	201
Segkk1316	4637	5382	LNFO01006061.1	7244	7989	+	959	12586	201
Segkk1316	5529	5784	LNFO01006061.1	8136	8391	+	960	12588	201
Segkk1316	5860	15350	LNFO01006061.1	8467	18016	+	961	12590	201
Segkk1316	15433	23324	LNFO01005744.1	1	7898	-	962	11891	211
Segkk1316	23325	25177	LNFO01002242.1	377	2584	-	1853	2208
Segkk1316	23325	24905	LNFO01002242.1	997	2584	-	963	4946	211
Segkk1316	24906	25177	LNFO01002242.1	377	660	-	964	4945	211
Segkk1317	1	4455	LNFO01001203.1	4341	8793	-	965	2604	211
Segkk1317	4456	4485	LNFO01005814.1	14063	14092	-	966	12061	211
Segkk1317	4486	18433	LNFO01001883.1	1	13940	+	967	4109	201
Segkk1318	1	55	LNFO01001325.1	50479	50533	-	968	2996	211
Segkk1318	101	155	LNFO01001325.1	50379	50433	-	969	2994	211
Segkk1318	192	218	LNFO01001325.1	50316	50342	-	970	2992	211
Segkk1318	385	1213	LNFO01004284.1	7696	8862	-	829	1167
Segkk1318	385	536	LNFO01004284.1	8711	8862	-	971	9269	211
Segkk1318	537	1213	LNFO01004284.1	7696	8404	-	972	9268	211
Segkk1319	1	54076	LNFO01001815.1	44533	98509	-	54076	53977
Segkk1319	1	27282	LNFO01001815.1	71202	98509	-	973	3993	211
Segkk1319	27410	54076	LNFO01001815.1	44533	71201	-	974	3992	211
Segkk1319	55731	97006	LNFO01001815.1	1756	42736	-	41276	40981
Segkk1319	55731	57798	LNFO01001815.1	40669	42736	-	975	3990	211
Segkk1319	57799	91427	LNFO01001815.1	7025	40486	-	976	3989	211
Segkk1319	91596	96693	LNFO01001815.1	1935	7024	-	977	3988	211
Segkk1319	96828	97006	LNFO01001815.1	1756	1934	-	978	3987	211
Segkk1319	98071	98270	LNFO01001815.1	492	691	-	979	3985	211
Segkk1319	98662	98671	LNFO01001815.1	91	100	-	980	3983	211
Segkk1319	100684	100855	LNFO01006083.1	71802	71973	+	981	12663	201
Segkk1319	101013	102076	LNFO01001815.1	692	1755	-	982	3986	211
Segkk1319	102277	102667	LNFO01001815.1	101	491	-	983	3984	211
Segkk1319	102678	102767	LNFO01001815.1	1	90	-	984	3982	211
Segkk1319	102768	103893	LNFO01006083.1	72064	73178	+	985	12664	201
Segkk1319	103894	107789	LNFO01001550.1	1729	5613	+	986	3440	201
Segkk1319	109120	117084	LNFO01000359.1	1	7964	+	987	704	201
Segkk1321	1	456	LNFO01002727.1	708	1158	+	988	5984	201
Segkk1321	745	810	LNFO01002727.1	1444	1509	+	989	5986	201
Segkk1321	890	900	LNFO01002727.1	1589	1599	+	990	5988	201
Segkk1321	1001	3827	LNFO01004092.1	1	2833	+	991	8912	201
Segkk1321	3828	51786	LNFO01001169.1	2872	50696	-	47959	47825
Segkk1321	3828	21242	LNFO01001169.1	33249	50696	-	992	2535	211
Segkk1321	21385	51786	LNFO01001169.1	2872	33248	-	993	2534	211
Segkk1321	51788	52400	LNFO01001325.1	48991	49603	-	994	2990	211
Segkk1321	52401	52445	LNFO01001325.1	50434	50478	-	995	2995	211
Segkk1321	52511	52536	LNFO01001325.1	50343	50368	-	996	2993	211
Segkk1321	52564	53275	LNFO01001325.1	49604	50315	-	997	2991	211
Segkk1321	53276	56160	LNFO01001169.1	1	2871	-	998	2533	211
Segkk1321	56161	95150	LNFO01001325.1	8365	46732	-	38990	38368
Segkk1321	56161	77356	LNFO01001325.1	25536	46732	-	999	2989	211
Segkk1321	77910	95150	LNFO01001325.1	8365	25535	-	1000	2988	211
Segkk1321	95151	97261	LNFO01002954.1	19677	21788	+	1001	6542	201
Segkk1321	97262	103339	LNFO01001325.1	26	6252	-	6078	6227
Segkk1321	97262	101291	LNFO01001325.1	2223	6252	-	1002	2987	211
Segkk1321	101371	103339	LNFO01001325.1	26	1999	-	1003	2986	211
Segkk1321	103340	112355	LNFO01002954.1	4446	13453	-	1004	6541	211
Segkk1321	112356	112806	LNFO01001097.1	721	1073	-	1005	2385	211
Segkk1321	113054	113542	LNFO01001097.1	1	489	-	1006	2383	211
Segkk1321	113568	117555	LNFO01002954.1	144	4445	-	3988	4302
Segkk1321	113568	116198	LNFO01002954.1	1703	4445	-	1007	6540	211
Segkk1321	116199	117555	LNFO01002954.1	144	1511	-	1008	6539	211
Segkk1324	113802	114038	LNFO01000748.1	7494	7730	+	1009	1472	201
Segkk1324	114068	114106	LNFO01000748.1	7760	7798	+	1010	1474	201
Segkk1324	114239	114267	LNFO01000748.1	7931	7959	+	1011	1476	201
Segkk1324	114291	114315	LNFO01000748.1	7983	8007	+	1012	1478	201
Segkk1324	114364	114623	LNFO01000748.1	8056	8315	+	1013	1480	201
Segkk1324	114767	114779	LNFO01000748.1	8459	8471	+	1014	1482	201
Segkk1324	115111	115242	LNFO01000748.1	8810	8949	+	1015	1487	201
Segkk1326	1	2546	LNFO01000341.1	45472	48004	-	1016	623	211
Segkk1326	2547	47989	LNFO01000160.1	1	45515	+	1017	250	201
Segkk1326	47990	116239	LNFO01005876.1	15185	83549	-	1018	12205	211
Segkk1326	116377	116400	LNFO01002247.1	6532	6556	-	1019	4960	211
Segkk1326	116476	116500	LNFO01002247.1	6432	6456	-	1020	4958	211
Segkk1326	121305	121380	LNFO01002247.1	1552	1627	-	1021	4956	211
Segkk1326	121481	121504	LNFO01005876.1	14924	14947	-	1022	12202	211
Segkk1326	131971	132015	LNFO01005876.1	3327	3368	-	1023	12198	211
Segkk1326	132016	133003	LNFO01002149.1	5	950	+	1024	4736	201
Segkk1326	133065	133104	LNFO01002149.1	1012	1050	+	1025	4738	201
Segkk1326	133105	133162	LNFO01005876.1	3269	3326	-	1026	12197	211
Segkk1326	133205	133262	LNFO01005876.1	3169	3226	-	1027	12195	211
Segkk1326	153459	153557	LNFO01003172.1	14280	14379	-	1028	7013	211
Segkk1328	1	14968	LNFO01001607.1	986	15994	-	1029	3536	211
Segkk1328	14969	34021	LNFO01005740.1	1	19070	+	1030	11881	201
Segkk1330	1	12165	LNFO01000463.1	6981	19069	-	1031	957	211
Segkk1330	12166	12254	LNFO01006093.1	789	877	-	1032	12711	211
Segkk1330	12260	13797	LNFO01000463.1	5434	6977	-	1033	956	211
Segkk1330	13798	13890	LNFO01000463.1	4874	4966	+	1034	953	201
Segkk1330	13891	13923	LNFO01000463.1	4967	4999	-	1035	954	211
Segkk1330	13924	14357	LNFO01000463.1	5000	5433	+	1036	955	201
Segkk1330	14358	17194	LNFO01000463.1	2036	4873	-	1037	952	211
Segkk1330	17195	21975	LNFO01004375.1	1	4786	-	1038	9444	211
Segkk1330	29947	30175	LNFO01003285.1	9890	10118	+	1039	7259	201
Segkk1330	30228	30238	LNFO01003285.1	10171	10181	+	1040	7261	201
Segkk1330	30640	34833	LNFO01004265.1	1	7625	-	4194	7625
Segkk1330	30640	32192	LNFO01004265.1	6028	7625	-	1041	9213	211
Segkk1330	32193	34833	LNFO01004265.1	1	2645	-	1042	9212	211
Segkk1331	1	2972	LNFO01001893.1	107586	110557	+	1043	4131	201
Segkk1331	3117	3137	LNFO01001893.1	106283	106303	-	1044	4129	211
Segkk1331	3175	24528	LNFO01001893.1	84892	106245	-	1045	4127	211
Segkk1331	24729	24766	LNFO01001893.1	84654	84691	-	1046	4125	211
Segkk1331	25113	25342	LNFO01001893.1	84078	84307	-	230	230
Segkk1331	25113	25321	LNFO01001893.1	84099	84307	-	1047	4123	211
Segkk1331	25327	25342	LNFO01001893.1	84078	84093	-	1048	4122	211
Segkk1331	25429	25663	LNFO01001893.1	83756	83990	-	1049	4120	211
Segkk1331	25873	25938	LNFO01001893.1	83481	83546	-	1050	4118	211
Segkk1334	1	158	LNFO01001481.1	1993	2150	+	1051	3311	201
Segkk1334	159	33447	LNFO01000183.1	1	33427	-	1052	318	211
Segkk1334	33448	34297	LNFO01000853.1	10412	11263	+	1053	1776	201
Segkk1335	1	930	LNFO01002456.1	157	1086	+	1054	5497	201
Segkk1335	1039	1376	LNFO01002456.1	1194	1531	+	338	338
Segkk1335	1039	1350	LNFO01002456.1	1194	1505	+	1055	5499	201
Segkk1335	1352	1376	LNFO01002456.1	1507	1531	+	1056	5500	201
Segkk1335	1590	4257	LNFO01002456.1	1745	4412	+	1057	5502	201
Segkk1335	4258	34593	LNFO01000324.1	1	30348	+	1058	580	201
Segkk1337	1	1186	LNFO01004083.1	1204	2389	-	1059	8901	211
Segkk1338	1	1187	LNFO01001053.1	1902	3094	-	1060	2233	211
Segkk1341	1	40	LNFO01004870.1	6649	6688	+	1061	10352	201
Segkk1341	101	140	LNFO01004870.1	6749	6788	+	1062	10354	201
Segkk1341	290	439	LNFO01004870.1	6940	7089	+	1063	10356	201
Segkk1341	667	754	LNFO01004870.1	7314	7401	+	1064	10358	201
Segkk1341	789	7654	LNFO01004870.1	7436	14334	+	6866	6899
Segkk1341	789	1232	LNFO01004870.1	7436	7880	+	1065	10360	201
Segkk1341	1234	1738	LNFO01004870.1	7882	8386	+	1066	10361	201
Segkk1341	1741	7654	LNFO01004870.1	8389	14334	+	1067	10362	201
Segkk1341	7655	8528	LNFO01000854.1	5371	6247	+	1068	1777	201
Segkk1341	8529	8642	LNFO01004267.1	1	114	+	1069	9215	201
Segkk1341	8643	9116	LNFO01000854.1	6362	6836	+	1070	1778	201
Segkk1341	9117	13268	LNFO01004267.1	1332	5501	+	1071	9216	201
Segkk1343	1	1086	LNFO01005626.1	64	1183	+	1072	11630	201
Segkk1343	1087	4914	LNFO01002617.1	6809	10558	-	1073	5778	211
Segkk1343	4915	6069	LNFO01005626.1	4937	6088	+	1074	11631	201
Segkk1343	6070	12781	LNFO01002617.1	1	6808	-	1075	5777	211
Segkk1343	12782	13167	LNFO01000333.1	33898	34283	-	1076	607	211
Segkk1348	1	8992	LNFO01005157.1	14	9000	-	1077	10667	211
Segkk1348	9953	10074	LNFO01000369.1	1336	1456	-	1078	730	211
Segkk1348	10608	10630	LNFO01003654.1	13940	13962	+	1079	7922	201
Segkk1348	10677	10805	LNFO01003654.1	14009	14137	+	1080	7924	201
Segkk1348	11458	12821	LNFO01001330.1	4999	6363	-	1081	3008	211
Segkk1350	168	367	LNFO01004326.1	3181	3380	-	1082	9337	211
Segkk1350	799	2705	LNFO01004326.1	831	2738	-	1083	9335	211
Segkk1350	2706	3683	LNFO01005638.1	246	1244	+	1084	11650	201
Segkk1350	3684	21074	LNFO01001753.1	8	17432	-	1085	3861	211
Segkk1350	21075	33608	LNFO01000724.1	82	12629	-	1086	1424	211
Segkk1350	33707	33770	LNFO01005279.1	9372	9429	-	1087	10766	211
Segkk1350	33771	33851	LNFO01000724.1	1	81	-	1088	1423	211
Segkk1350	33852	33922	LNFO01005279.1	9222	9298	-	1089	10765	211
Segkk1350	33923	34386	LNFO01003183.1	7884	8341	-	1090	7029	211
Segkk1350	34432	34486	LNFO01003183.1	7784	7838	-	1091	7027	211
Segkk1350	34657	34701	LNFO01003183.1	7839	7883	-	1092	7028	211
Segkk1350	34802	42511	LNFO01003183.1	1	7783	-	1093	7026	211
Segkk1350	42512	43897	LNFO01000113.1	1960	3884	-	1386	1925
Segkk1350	42512	43328	LNFO01000113.1	3067	3884	-	1094	176	211
Segkk1350	43329	43897	LNFO01000113.1	1960	2510	-	1095	175	211
Segkk1350	43898	44032	LNFO01001514.1	1543	1677	+	1096	3369	201
Segkk1350	44317	44330	LNFO01000113.1	1511	1524	-	1097	173	211
Segkk1350	44331	44504	LNFO01001514.1	1981	2154	+	1098	3370	201
Segkk1350	44697	44761	LNFO01004435.1	285	349	+	1099	9509	201
Segkk1350	45130	48125	LNFO01004435.1	13211	16206	-	1100	9512	211
Segkk1350	48126	58141	LNFO01004435.1	350	10366	-	1101	9510	211
Segkk1350	58207	58490	LNFO01004435.1	1	284	-	1102	9508	211
Segkk1350	58491	58610	LNFO01004337.1	1	120	-	1103	9349	211
Segkk1350	58611	58986	LNFO01000113.1	1525	1900	+	1104	174	201
Segkk1351	1	3354	LNFO01003005.1	31440	34793	+	1105	6668	201
Segkk1352	757	866	LNFO01004136.1	4620	4716	-	1106	8976	211
Segkk1352	1399	1513	LNFO01002527.1	2275	2381	-	1107	5624	211
Segkk1352	1615	1682	LNFO01005389.1	1184	1251	-	1108	11009	211
Segkk1352	2472	3356	LNFO01000486.1	790	1643	+	1109	1010	201
Segkk1353	1	7555	LNFO01004331.1	522	8254	+	7555	7733
Segkk1353	1	2968	LNFO01004331.1	522	3487	+	1110	9344	201
Segkk1353	2969	7555	LNFO01004331.1	3662	8254	+	1111	9345	201
Segkk1353	7556	8879	LNFO01002623.1	281	1625	-	1112	5782	211
Segkk1353	8880	8967	LNFO01003460.1	668	755	+	1113	7526	201
Segkk1354	1	6903	LNFO01003981.1	1	6916	-	1114	8724	211
Segkk1354	7481	7517	LNFO01000837.1	6305	6341	-	1115	1691	211
Segkk1354	7574	7658	LNFO01000837.1	6164	6248	-	1116	1689	211
Segkk1354	8275	8303	LNFO01000837.1	5507	5535	-	1117	1677	211
Segkk1355	1	4069	LNFO01005196.1	1454	5548	+	1118	10701	201
Segkk1355	4070	4199	LNFO01000025.1	6413	6600	-	1119	38	211
Segkk1355	4200	8582	LNFO01001653.1	1	4423	+	1120	3652	201
Segkk1355	8652	8677	LNFO01003223.1	3984	4009	-	1121	7124	211
Segkk1355	8678	9121	LNFO01001653.1	4424	4862	+	1122	3653	201
Segkk1356	101	8806	LNFO01004995.1	1	8706	-	1123	10516	210
Segkk1356	8934	9063	LNFO01001740.1	1	130	+	1124	3838	201
Segkk1357	1	6782	LNFO01003284.1	1580	8356	+	1125	7251	201
Segkk1357	6783	9035	LNFO01004132.1	114	2770	-	2253	2657
Segkk1357	6783	6913	LNFO01004132.1	2640	2770	-	1126	8973	211
Segkk1357	7077	9035	LNFO01004132.1	114	2101	-	1127	8972	211
Segkk1360	167	233	LNFO01002019.1	5547	5613	-	1128	4476	211
Segkk1360	1206	4054	LNFO01002019.1	1028	3893	-	1129	4473	211
Segkk1360	4055	9240	LNFO01002815.1	200	5413	-	1130	6147	211
Segkk1361	1	2817	LNFO01000258.1	6556	9378	+	1131	466	201
Segkk1361	2818	9177	LNFO01005905.1	1	6449	+	1132	12234	201
Segkk1365	1	12776	LNFO01000891.1	1	12948	-	12776	12948
Segkk1365	1	12504	LNFO01000891.1	472	12948	-	1133	1822	211
Segkk1365	12595	12776	LNFO01000891.1	1	184	-	1134	1821	211
Segkk1365	12777	14234	LNFO01005176.1	6732	8192	+	1135	10681	201
Segkk1365	14235	21126	LNFO01002160.1	7750	14885	+	6892	7136
Segkk1365	14235	15496	LNFO01002160.1	7750	9031	+	1136	4753	201
Segkk1365	15497	21126	LNFO01002160.1	9278	14885	+	1137	4754	201
Segkk1365	21127	49643	LNFO01005406.1	1	28542	-	1138	11046	211
Segkk1365	49644	55448	LNFO01003230.1	1	5807	-	1139	7128	211
Segkk1365	55479	55709	LNFO01000446.1	2375	2608	+	1140	853	201
Segkk1365	55710	69590	LNFO01000013.1	1	13897	+	1141	12	201
Segkk1365	70263	70477	LNFO01002916.1	28087	28301	-	1142	6415	211
Segkk1365	70580	70706	LNFO01003172.1	4983	5109	+	1143	6988	201
Segkk1367	1	705	LNFO01004200.1	9570	10280	-	1144	9075	211
Segkk1367	1141	66537	LNFO01000602.1	7111	72529	+	1145	1162	201
Segkk1367	66538	66798	LNFO01001836.1	2258	2519	+	1146	4029	201
Segkk1367	67556	68033	LNFO01001836.1	3201	3696	+	478	496
Segkk1367	67556	67723	LNFO01001836.1	3201	3386	+	1147	4031	201
Segkk1367	67725	67737	LNFO01001836.1	3388	3400	+	1148	4032	201
Segkk1367	67740	68033	LNFO01001836.1	3403	3696	+	1149	4033	201
Segkk1367	68229	68243	LNFO01001836.1	3892	3906	+	1150	4036	201
Segkk1367	68273	68418	LNFO01001836.1	3936	4081	+	1151	4038	201
Segkk1367	68681	68921	LNFO01001836.1	4344	4584	+	1152	4040	201
Segkk1367	69181	69197	LNFO01001836.1	4844	4860	+	1153	4042	201
Segkk1367	69493	69503	LNFO01001836.1	5166	5176	+	1154	4044	201
Segkk1367	69529	69569	LNFO01001836.1	5202	5242	+	1155	4046	201
Segkk1369	101	898	LNFO01005895.1	2264	2952	-	798	689
Segkk1369	101	265	LNFO01005895.1	2788	2952	-	1156	12222	211
Segkk1369	375	898	LNFO01005895.1	2264	2787	-	1157	12221	211
Segkk1369	899	3123	LNFO01003457.1	3212	5426	-	1158	7525	211
Segkk1369	3124	3164	LNFO01005895.1	1	41	-	1159	12220	211
Segkk1369	3227	4321	LNFO01003457.1	2168	3211	-	1160	7524	211
Segkk1369	4322	13356	LNFO01004829.1	1	9070	-	1161	10298	211
Segkk1369	13357	13507	LNFO01003482.1	7143	7293	-	1162	7551	211
Segkk1369	13508	30666	LNFO01002016.1	1	17755	+	17159	17755
Segkk1369	13508	24780	LNFO01002016.1	1	11275	+	1163	4467	201
Segkk1369	24781	30666	LNFO01002016.1	11870	17755	+	1164	4468	201
Segkk1369	30667	32241	LNFO01002515.1	733	2258	+	1165	5615	201
Segkk1369	32242	68496	LNFO01005618.1	1	36072	-	1166	11604	211
Segkk1369	68497	70111	LNFO01002337.1	1	1608	-	1167	5270	211
Segkk1369	70112	70438	LNFO01000104.1	2	328	-	1168	159	211
Segkk1371	56	68429	LNFO01003995.1	1	68089	-	1169	8742	211
Segkk1371	69009	69045	LNFO01001893.1	106246	106282	+	1170	4128	201
Segkk1371	69067	69749	LNFO01001893.1	106304	106986	+	1171	4130	201
Segkk1373	1	1980	LNFO01002681.1	686	2665	+	1172	5892	201
Segkk1373	1981	2089	LNFO01002681.1	2831	2939	+	1173	5894	201
Segkk1374	1	2093	LNFO01001221.1	4388	6477	-	1174	2638	211
Segkk1375	155	216	LNFO01003113.1	15046	15107	-	1175	6870	211
Segkk1375	1044	1228	LNFO01003113.1	14016	14198	-	1176	6868	211
Segkk1376	1	99	LNFO01005260.1	35	133	-	1177	10744	211
Segkk1377	339	363	LNFO01001105.1	853	877	+	1178	2403	201
Segkk1377	610	730	LNFO01003690.1	3648	3767	+	1179	7989	201
Segkk1377	731	782	LNFO01005466.1	21412	21463	+	1180	11231	201
Segkk1377	1008	1201	LNFO01001105.1	1224	1417	+	1181	2405	201
Segkk1377	1359	1626	LNFO01001105.1	1575	1842	+	1182	2407	201
Segkk1378	1	2037	LNFO01002630.1	5823	7859	-	1183	5790	211
Segkk1379	1	865	LNFO01002709.1	6899	7763	+	1184	5941	201
Segkk1380	96	2068	LNFO01002998.1	7213	9168	+	1185	6639	201
Segkk1381	1	2029	LNFO01005740.1	19281	21309	-	1186	11882	211
Segkk1382	1	2031	LNFO01004192.1	22120	24150	+	1187	9068	201
Segkk1383	1	4625	LNFO01001943.1	11672	16264	-	1188	4323	211
Segkk1383	4763	5146	LNFO01001943.1	11155	11538	-	384	384
Segkk1383	4763	4774	LNFO01001943.1	11527	11538	-	1189	4320	211
Segkk1383	4783	5146	LNFO01001943.1	11155	11518	-	1190	4319	211
Segkk1385	1	1476	LNFO01001674.1	2529	4053	-	1191	3681	211
Segkk1385	2168	2358	LNFO01004436.1	3191	3381	+	191	191
Segkk1385	2168	2258	LNFO01004436.1	3191	3281	+	1192	9513	201
Segkk1385	2268	2358	LNFO01004436.1	3291	3381	+	1193	9514	201
Segkk1385	2393	2440	LNFO01004436.1	3416	3463	+	1194	9516	201
Segkk1385	2512	2540	LNFO01004436.1	3535	3563	+	1195	9518	201
Segkk1385	3289	3919	LNFO01002152.1	1670	2290	+	1196	4741	201
Segkk1385	4033	4112	LNFO01001674.1	1539	1618	-	1197	3679	211
Segkk1385	5087	5333	LNFO01002152.1	4353	4607	+	1198	4744	201
Segkk1386	1	5330	LNFO01003586.1	1938	7265	-	1199	7724	211
Segkk1387	175	377	LNFO01005401.1	1593	1795	+	1200	11036	201
Segkk1388	1	6641	LNFO01002540.1	12060	21439	+	6641	9380
Segkk1388	1	171	LNFO01002540.1	12060	12232	+	1201	5641	201
Segkk1388	172	6641	LNFO01002540.1	14980	21439	+	1202	5642	201
Segkk139	1	2219	LNFO01000202.1	2376	4626	+	1203	337	201
Segkk1390	1	4862	LNFO01005741.1	1278	6191	+	1204	11886	201
Segkk1390	5018	5048	LNFO01002258.1	27732	27762	+	1205	4978	201
Segkk1391	1	427	LNFO01002108.1	8538	8963	-	1206	4673	211
Segkk1391	428	5250	LNFO01002223.1	335	5426	-	4823	5092
Segkk1391	428	1840	LNFO01002223.1	3964	5426	-	1207	4930	211
Segkk1391	1841	5250	LNFO01002223.1	335	3753	-	1208	4929	211
Segkk1392	445	640	LNFO01002390.1	83889	84084	-	1209	5373	211
Segkk1392	3238	3268	LNFO01002390.1	81051	81081	-	1210	5371	211
Segkk1393	1	1852	LNFO01002977.1	11608	13459	-	1211	6579	211
Segkk1394	101	1830	LNFO01000734.1	7517	9197	-	1212	1448	211
Segkk1395	1	614	LNFO01005147.1	3	1598	+	614	1596
Segkk1395	1	113	LNFO01005147.1	3	107	+	1213	10660	201
Segkk1395	604	614	LNFO01005147.1	1588	1598	+	1214	10661	201
Segkk1395	615	1905	LNFO01001737.1	5264	6584	+	1215	3830	201
Segkk1396	1	1911	LNFO01000503.1	10052	11962	+	1216	1029	201
Segkk1397	1	1447	LNFO01000214.1	1872	3321	-	1217	367	211
Segkk1397	1507	1531	LNFO01000214.1	1788	1812	-	1218	365	211
Segkk1397	1675	1802	LNFO01000214.1	1517	1644	-	1219	363	211
Segkk1397	1838	1902	LNFO01000214.1	1417	1481	-	1220	361	211
Segkk1398	1	1905	LNFO01000476.1	70405	72309	+	1221	981	201
Segkk1399	1	1897	LNFO01004280.1	2651	4547	+	1222	9265	201
Segkk14	101	3317	LNFO01003917.1	5200	9165	-	3217	3966
Segkk14	101	1029	LNFO01003917.1	8220	9165	-	1223	8611	211
Segkk14	1030	3047	LNFO01003917.1	5884	8072	-	1224	8610	211
Segkk14	3048	3317	LNFO01003917.1	5200	5469	-	1225	8609	211
Segkk1400	1	821	LNFO01000324.1	31438	32289	-	1226	584	211
Segkk1400	963	1068	LNFO01000324.1	31179	31284	-	1227	582	211
Segkk1401	1	1875	LNFO01001015.1	1679	3582	+	1228	2179	201
Segkk1402	39	1832	LNFO01001037.1	7337	7945	+	1794	609
Segkk1402	39	104	LNFO01001037.1	7337	7402	+	1229	2216	201
Segkk1402	1373	1832	LNFO01001037.1	7486	7945	+	1230	2217	201
Segkk1403	1	1068	LNFO01000760.1	15306	16373	+	1231	1522	201
Segkk1404	1	1068	LNFO01000700.1	1590	2656	-	1232	1372	211
Segkk1405	56	1066	LNFO01002867.1	5603	6613	-	1233	6317	211
Segkk1406	1	1067	LNFO01002463.1	2113	3085	+	1234	5511	201
Segkk1407	1	760	LNFO01000764.1	2793	3557	+	1235	1530	201
Segkk1408	101	113	LNFO01003215.1	3887	3899	-	1236	7116	211
Segkk1408	555	1075	LNFO01003215.1	2925	3445	-	1237	7114	211
Segkk1409	101	1070	LNFO01002977.1	2680	3598	-	1238	6576	211
Segkk1410	1	1073	LNFO01003323.1	368	1443	+	1239	7330	201
Segkk1411	1	1063	LNFO01004306.1	7471	8533	-	1063	1063
Segkk1411	1	977	LNFO01004306.1	7557	8533	-	1240	9303	211
Segkk1411	981	1063	LNFO01004306.1	7471	7553	-	1241	9302	211
Segkk1412	1	247	LNFO01002655.1	8934	9194	-	1242	5822	211
Segkk1413	101	1167	LNFO01000046.1	22507	23573	-	1243	67	211
Segkk1413	1471	1623	LNFO01000046.1	22051	22203	-	1244	65	211
Segkk1414	1	415	LNFO01002614.1	5836	6248	-	1245	5776	211
Segkk1414	685	706	LNFO01002614.1	5545	5566	-	1246	5774	211
Segkk1414	837	1727	LNFO01002614.1	4578	5414	-	1247	5772	211
Segkk1415	1	1733	LNFO01001057.1	18474	20206	-	1248	2245	211
Segkk1416	1	1739	LNFO01003792.1	1003	2741	+	1249	8221	201
Segkk1417	1	1740	LNFO01004233.1	2514	4253	-	1250	9138	211
Segkk1418	1	3805	LNFO01000921.1	34508	38283	+	1251	1909	201
Segkk1419	1	1755	LNFO01005275.1	5375	7129	-	1252	10754	211
Segkk142	1	1047	LNFO01000283.1	7709	8797	-	1253	522	211
Segkk142	1148	4164	LNFO01000283.1	3702	6718	-	1254	520	211
Segkk142	4231	4559	LNFO01000283.1	3307	3635	-	1255	518	211
Segkk142	5122	6098	LNFO01000283.1	1768	2744	-	1256	516	211
Segkk1420	1	1758	LNFO01004116.1	2989	4747	+	1257	8958	201
Segkk1421	1	1768	LNFO01000696.1	22775	24557	-	1258	1370	211
Segkk1422	1	1768	LNFO01002202.1	1355	3122	+	1259	4884	201
Segkk1423	1	289	LNFO01000236.1	23838	24130	-	1260	404	211
Segkk1423	290	551	LNFO01003710.1	1415	1676	+	1261	8028	201
Segkk1423	552	18960	LNFO01000236.1	5434	23837	-	1262	403	211
Segkk1423	19996	20616	LNFO01001199.1	1617	2241	-	1263	2598	211
Segkk1423	20913	20960	LNFO01001199.1	1273	1320	-	1264	2595	211
Segkk1423	21061	24927	LNFO01000236.1	1	3744	-	3867	3744
Segkk1423	21061	22160	LNFO01000236.1	2645	3744	-	1265	401	211
Segkk1423	22288	24927	LNFO01000236.1	1	2644	-	1266	400	211
Segkk1423	24928	26588	LNFO01001565.1	7	1667	-	1267	3458	211
Segkk1423	26589	26684	LNFO01005169.1	4510	4605	+	1268	10677	201
Segkk1423	27046	36424	LNFO01000994.1	1	9400	-	1269	2148	211
Segkk1423	36525	36908	LNFO01006131.1	1333	1716	+	1270	12850	201
Segkk1423	37018	41575	LNFO01001573.1	672	5071	+	1271	3470	201
Segkk1423	41576	88133	LNFO01000537.1	2288	46350	+	46558	44063
Segkk1423	41576	46218	LNFO01000537.1	2288	6924	+	1272	1081	201
Segkk1423	48377	53602	LNFO01000537.1	6925	12155	+	1273	1082	201
Segkk1423	53729	84844	LNFO01000537.1	12156	43275	+	1274	1083	201
Segkk1423	85109	88133	LNFO01000537.1	43276	46350	+	1275	1084	201
Segkk1423	88134	88161	LNFO01001129.1	3869	3896	+	1276	2447	201
Segkk1423	88177	100412	LNFO01000537.1	46624	58868	+	1277	1085	201
Segkk1423	100413	127458	LNFO01001884.1	579	27567	+	1278	4110	201
Segkk1425	1	44793	LNFO01001831.1	597	45424	+	1279	4021	201
Segkk1425	44794	45491	LNFO01004883.1	485	1182	-	1280	10370	211
Segkk1425	45492	73252	LNFO01005716.1	3907	31563	+	1281	11820	201
Segkk1425	73253	73300	LNFO01005985.1	24445	24492	-	1282	12395	211
Segkk1425	73359	75762	LNFO01005716.1	31564	33967	+	1283	11821	201
Segkk1425	76226	82118	LNFO01005985.1	18429	24444	-	5893	6016
Segkk1425	76226	76669	LNFO01005985.1	23997	24444	-	1284	12394	211
Segkk1425	76672	76887	LNFO01005985.1	23513	23728	-	1285	12393	211
Segkk1425	77033	82118	LNFO01005985.1	18429	23512	-	1286	12392	211
Segkk1425	82119	123011	LNFO01000646.1	1	40861	-	1287	1220	211
Segkk1425	123012	128893	LNFO01004576.1	12113	18015	-	1288	9905	211
Segkk1426	1	2632	LNFO01001800.1	1	2643	-	1289	3939	211
Segkk1426	2633	2776	LNFO01003525.1	11251	11394	+	1290	7614	201
Segkk1426	3723	5068	LNFO01001067.1	1	1345	+	1291	2266	201
Segkk1426	5169	5687	LNFO01001975.1	14636	15154	-	1292	4385	211
Segkk1426	5688	6109	LNFO01003165.1	1512	1933	-	1293	6980	211
Segkk1426	6110	26861	LNFO01001067.1	2910	30030	+	20752	27121
Segkk1426	6110	12423	LNFO01001067.1	2910	9225	+	1294	2267	201
Segkk1426	12424	26861	LNFO01001067.1	15580	30030	+	1295	2268	201
Segkk1426	27317	126059	LNFO01000484.1	430	99378	-	98743	98949
Segkk1426	27317	68359	LNFO01000484.1	58313	99378	-	1296	1005	211
Segkk1426	68360	69964	LNFO01000484.1	56560	58164	-	1297	1004	211
Segkk1426	69965	126059	LNFO01000484.1	430	56372	-	1298	1003	211
Segkk1426	126160	126468	LNFO01001684.1	8954	9262	+	1299	3706	201
Segkk1426	126569	127680	LNFO01004357.1	1	1128	-	1300	9423	211
Segkk1426	127681	128703	LNFO01005649.1	2368	3390	+	1301	11688	201
Segkk1426	128704	128893	LNFO01004940.1	499	690	-	1302	10454	211
Segkk1427	1	2334	LNFO01000502.1	4301	6625	+	1303	1027	201
Segkk1427	2335	7191	LNFO01005425.1	1	4882	+	1304	11129	201
Segkk1427	7192	7537	LNFO01003577.1	4589	4934	-	1305	7702	211
Segkk1427	7539	10575	LNFO01005425.1	5414	8534	+	1306	11130	201
Segkk1427	10576	16810	LNFO01004688.1	210	6443	-	1307	10073	211
Segkk1427	16811	62235	LNFO01001068.1	27675	73259	-	45425	45585
Segkk1427	16811	17556	LNFO01001068.1	72512	73259	-	1308	2291	211
Segkk1427	17558	17664	LNFO01001068.1	72404	72510	-	1309	2290	211
Segkk1427	17665	62235	LNFO01001068.1	27675	72273	-	1310	2289	211
Segkk1427	62431	62612	LNFO01001068.1	27297	27479	-	1311	2287	211
Segkk1427	62718	62873	LNFO01001068.1	27036	27191	-	1312	2285	211
Segkk1427	62970	63007	LNFO01001068.1	26902	26939	-	1313	2283	211
Segkk1427	63019	63197	LNFO01001068.1	26713	26890	-	1314	2281	211
Segkk1427	63243	69692	LNFO01001068.1	19788	26667	-	6450	6880
Segkk1427	63243	66854	LNFO01001068.1	23076	26667	-	1315	2278	211
Segkk1427	66861	68649	LNFO01001068.1	21002	22796	-	1316	2277	211
Segkk1427	68650	69692	LNFO01001068.1	19788	20822	-	1317	2276	211
Segkk1427	69766	72119	LNFO01001068.1	17374	19714	-	1318	2274	211
Segkk1427	72326	73561	LNFO01001068.1	15938	17173	-	1319	2272	211
Segkk1427	73656	89525	LNFO01001068.1	1	15843	-	15870	15843
Segkk1427	73656	87655	LNFO01001068.1	1751	15843	-	1320	2270	211
Segkk1427	87776	89525	LNFO01001068.1	1	1750	-	1321	2269	211
Segkk1427	89526	90215	LNFO01001725.1	2300	2989	-	1322	3813	211
Segkk1427	90444	96637	LNFO01005609.1	1	6212	+	1323	11594	201
Segkk1427	96638	98093	LNFO01002396.1	6558	8044	-	1324	5390	211
Segkk1427	98094	125706	LNFO01000503.1	25250	52852	-	1325	1032	211
Segkk1427	125761	132455	LNFO01000503.1	18503	25195	-	1326	1030	211
Segkk1428	1	44066	LNFO01001300.1	95393	139298	+	1327	2808	201
Segkk1428	44067	61572	LNFO01003309.1	3821	21344	+	1328	7290	201
Segkk1428	61573	62724	LNFO01002989.1	5093	6244	-	1329	6623	211
Segkk1428	62725	87318	LNFO01006108.1	1	24457	+	1330	12741	201
Segkk1428	87319	89599	LNFO01001187.1	1	2287	-	1331	2566	211
Segkk1428	89614	110548	LNFO01000935.1	41	20998	+	1332	1937	201
Segkk1428	110549	116347	LNFO01005652.1	3610	9409	+	1333	11691	201
Segkk1428	116348	129497	LNFO01001486.1	397	13597	-	1334	3318	211
Segkk1429	1	642	LNFO01005940.1	476	1118	-	1335	12306	211
Segkk1429	643	19055	LNFO01002547.1	1	18414	+	1336	5649	201
Segkk1429	19056	20310	LNFO01000566.1	4069	5323	-	1337	1122	211
Segkk1429	20350	28786	LNFO01003079.1	1	8450	+	1338	6813	201
Segkk1429	28802	28901	LNFO01000112.1	3801	3900	-	1339	171	211
Segkk1429	29095	30122	LNFO01002814.1	4246	5273	-	1340	6145	211
Segkk1429	30385	32706	LNFO01002814.1	1692	4052	-	1341	6143	211
Segkk1429	32707	85987	LNFO01000927.1	1	53283	-	1342	1918	211
Segkk1429	89718	93522	LNFO01001100.1	673	4240	+	3805	3568
Segkk1429	89718	90685	LNFO01001100.1	673	1649	+	1343	2392	201
Segkk1429	90883	93522	LNFO01001100.1	1650	4240	+	1344	2393	201
Segkk1429	93523	93769	LNFO01001905.1	2774	3020	-	1345	4240	211
Segkk1429	93770	121694	LNFO01001100.1	4241	32203	+	1346	2394	201
Segkk1429	121695	133805	LNFO01002144.1	2358	14466	+	1347	4730	201
Segkk143	55161	55200	LNFO01003954.1	3758	3797	+	1348	8675	201
Segkk143	55201	55351	LNFO01003244.1	3661	3811	-	1349	7155	211
Segkk143	61707	61756	LNFO01003787.1	4702	4751	-	1350	8215	211
Segkk143	77035	79517	LNFO01001040.1	4224	6706	+	1351	2222	201
Segkk143	79518	79781	LNFO01004348.1	2064	2327	-	1352	9358	211
Segkk1430	1	8574	LNFO01006066.1	2	8477	-	8574	8476
Segkk1430	1	4016	LNFO01006066.1	4362	8477	-	1353	12598	211
Segkk1430	4079	8574	LNFO01006066.1	2	4361	-	1354	12597	211
Segkk1430	8575	9066	LNFO01001376.1	9430	9942	-	1355	3113	211
Segkk1430	9224	9551	LNFO01001376.1	8933	9260	-	328	328
Segkk1430	9224	9235	LNFO01001376.1	9249	9260	-	1356	3111	211
Segkk1430	9244	9551	LNFO01001376.1	8933	9240	-	1357	3110	211
Segkk1430	10111	10247	LNFO01001376.1	8131	8359	-	1358	3108	211
Segkk1430	10277	10511	LNFO01001376.1	7809	8049	-	1359	3105	211
Segkk1430	10846	14179	LNFO01001376.1	4083	7460	-	1360	3103	211
Segkk1430	14744	26142	LNFO01002578.1	1	11777	+	11399	11777
Segkk1430	14744	15882	LNFO01002578.1	1	1145	+	1361	5714	201
Segkk1430	15883	26142	LNFO01002578.1	1519	11777	+	1362	5715	201
Segkk1430	26143	40750	LNFO01002400.1	1	14434	+	1363	5406	201
Segkk1430	40751	53888	LNFO01003387.1	838	14019	+	13138	13182
Segkk1430	40751	52540	LNFO01003387.1	838	12650	+	1364	7414	201
Segkk1430	52661	53888	LNFO01003387.1	12781	14019	+	1365	7415	201
Segkk1430	56941	56972	LNFO01004175.1	7924	7955	+	1366	9031	201
Segkk1430	58398	58619	LNFO01004175.1	9560	9781	+	1367	9035	201
Segkk1430	59235	59255	LNFO01004175.1	10411	10431	+	1368	9041	201
Segkk1430	59271	59304	LNFO01004175.1	10447	10480	+	1369	9043	201
Segkk1430	61209	71206	LNFO01002768.1	1	10008	-	1370	6066	211
Segkk1430	71207	71823	LNFO01002912.1	1782	2418	-	1371	6395	211
Segkk1430	71824	73255	LNFO01000550.1	1	1433	+	1372	1100	201
Segkk1430	73256	73475	LNFO01002912.1	129	348	-	1373	6394	211
Segkk1430	73489	122290	LNFO01000550.1	1434	50325	+	1374	1101	201
Segkk1430	122291	129101	LNFO01005955.1	1	6981	-	6811	6981
Segkk1430	122291	128148	LNFO01005955.1	1119	6981	-	1375	12337	211
Segkk1430	128149	129101	LNFO01005955.1	1	963	-	1376	12336	211
Segkk1430	129102	133070	LNFO01004479.1	6957	10946	+	1377	9581	201
Segkk1430	133071	133391	LNFO01004527.1	216	543	-	1378	9767	211
Segkk1433	1	1183	LNFO01003084.1	1843	3027	-	1379	6816	211
Segkk1434	1	25571	LNFO01001912.1	1	25572	-	1380	4258	211
Segkk1434	25572	28962	LNFO01002822.1	3936	7296	-	1381	6172	211
Segkk1434	28963	29116	LNFO01002305.1	7664	7817	-	1382	5110	211
Segkk1434	29117	31030	LNFO01002822.1	2021	3935	-	1383	6171	211
Segkk1434	31087	31381	LNFO01002305.1	4067	4361	-	1384	5109	211
Segkk1434	31382	33398	LNFO01002822.1	1	2020	-	1385	6170	211
Segkk1434	33499	33616	LNFO01002305.1	1832	1949	-	1386	5107	211
Segkk1434	33822	34446	LNFO01002305.1	996	1631	-	1387	5105	211
Segkk1434	34447	38357	LNFO01003121.1	1	3912	+	1388	6890	201
Segkk1434	38545	39494	LNFO01003121.1	4100	5053	+	950	954
Segkk1434	38545	39226	LNFO01003121.1	4100	4781	+	1389	6892	201
Segkk1434	39228	39290	LNFO01003121.1	4783	4845	+	1390	6893	201
Segkk1434	39292	39494	LNFO01003121.1	4847	5053	+	1391	6894	201
Segkk1434	40666	40852	LNFO01003121.1	3913	4099	+	1392	6891	201
Segkk1434	41802	51086	LNFO01003121.1	5056	14340	+	1393	6895	201
Segkk1434	55893	74463	LNFO01004411.1	1	18569	-	1394	9489	211
Segkk1434	74464	84984	LNFO01002121.1	4	11053	+	10521	11050
Segkk1434	74464	84360	LNFO01002121.1	4	9901	+	1395	4687	201
Segkk1434	84363	84459	LNFO01002121.1	10054	10150	+	1396	4688	201
Segkk1434	84460	84984	LNFO01002121.1	10522	11053	+	1397	4689	201
Segkk1434	84998	107365	LNFO01002803.1	1220	23441	-	22368	22222
Segkk1434	84998	88733	LNFO01002803.1	19701	23441	-	1398	6130	211
Segkk1434	88839	107365	LNFO01002803.1	1220	19700	-	1399	6129	211
Segkk1434	107366	107621	LNFO01003814.1	452	707	+	1400	8296	201
Segkk1435	1	1335	LNFO01003150.1	1627	2961	+	1401	6962	201
Segkk1436	1	1337	LNFO01004602.1	24497	25833	-	1402	9934	211
Segkk1438	1	1349	LNFO01004576.1	7899	9251	-	1403	9903	211
Segkk1439	1	1350	LNFO01000953.1	11	1360	+	1404	2075	201
Segkk1440	1	1350	LNFO01001270.1	1998	3348	+	1405	2721	201
Segkk1442	1	1286	LNFO01004576.1	9252	10548	-	1406	9904	211
Segkk1444	1	1348	LNFO01005934.1	3511	4858	-	1407	12294	211
Segkk1445	1	993	LNFO01004074.1	6866	7837	-	1408	8890	211
Segkk1445	1209	1249	LNFO01004074.1	6600	6640	-	1409	8888	211
Segkk1447	7887	8009	LNFO01001167.1	4616	4738	+	1410	2522	201
Segkk1447	8205	8292	LNFO01001167.1	4939	5026	+	1411	2524	201
Segkk1447	8500	9120	LNFO01001167.1	5234	5854	+	1412	2527	201
Segkk1447	10496	10759	LNFO01001167.1	7108	7371	+	264	264
Segkk1447	10496	10659	LNFO01001167.1	7108	7271	+	1413	2529	201
Segkk1447	10663	10759	LNFO01001167.1	7275	7371	+	1414	2530	201
Segkk1447	11927	21553	LNFO01001715.1	1316	10943	+	1415	3756	201
Segkk1447	21626	25686	LNFO01001715.1	11016	15097	+	1416	3758	201
Segkk1448	1	17568	LNFO01006076.1	978	18611	+	1417	12614	201
Segkk1448	17569	17919	LNFO01003297.1	4371	4722	+	1418	7278	201
Segkk1448	17920	17978	LNFO01004720.1	54017	54075	-	1419	10135	211
Segkk1448	17979	102308	LNFO01000510.1	7918	91984	-	1420	1046	211
Segkk1448	102534	104540	LNFO01001699.1	5419	7313	-	2007	1895
Segkk1448	102534	102606	LNFO01001699.1	7241	7313	-	1421	3731	211
Segkk1448	102609	102632	LNFO01001699.1	7215	7238	-	1422	3730	211
Segkk1448	102745	104540	LNFO01001699.1	5419	7214	-	1423	3729	211
Segkk1448	104541	109912	LNFO01000510.1	2517	7892	-	1424	1045	211
Segkk145	21698	25134	LNFO01005640.1	1	3430	-	1425	11669	211
Segkk145	25135	27004	LNFO01001745.1	9191	11063	+	1426	3847	201
Segkk145	28366	28473	LNFO01003603.1	4713	4820	+	1427	7762	201
Segkk145	29296	29364	LNFO01003603.1	5643	5711	+	1428	7767	201
Segkk145	29590	29614	LNFO01003603.1	5938	5962	+	1429	7771	201
Segkk145	30206	30393	LNFO01003603.1	6554	6741	+	1430	7774	201
Segkk145	33939	34582	LNFO01004258.1	189	834	-	1431	9184	211
Segkk145	34583	45052	LNFO01001309.1	1	10489	-	1432	2863	211
Segkk145	45153	45255	LNFO01000481.1	3083	3185	+	1433	989	201
Segkk145	46109	46313	LNFO01000481.1	4048	4252	+	1434	992	201
Segkk145	46533	46848	LNFO01000481.1	4473	4792	+	1435	994	201
Segkk145	48249	48355	LNFO01002436.1	8378	8484	-	1436	5475	211
Segkk145	51025	51076	LNFO01005464.1	5720	5771	-	1437	11223	211
Segkk145	55554	55625	LNFO01002590.1	2143	2215	-	1438	5732	211
Segkk145	56317	57022	LNFO01004142.1	5121	5828	-	1439	8981	211
Segkk145	57031	67571	LNFO01005119.1	1200	11740	+	1440	10628	201
Segkk145	67572	67659	LNFO01000922.1	10304	10391	+	1441	1911	201
Segkk145	67672	67787	LNFO01000922.1	10404	10517	+	1442	1913	201
Segkk145	68914	74184	LNFO01001993.1	1	5508	-	5271	5508
Segkk145	68914	73450	LNFO01001993.1	944	5508	-	1443	4409	211
Segkk145	73451	74184	LNFO01001993.1	1	735	-	1444	4408	211
Segkk145	75609	75766	LNFO01005732.1	1032	1189	-	1445	11863	211
Segkk145	75867	76796	LNFO01005732.1	2	931	-	1446	11861	211
Segkk145	76797	77465	LNFO01002775.1	1460	2128	+	1447	6072	201
Segkk1451	1	3338	LNFO01001346.1	1	3349	-	1448	3040	211
Segkk1451	3339	4762	LNFO01005355.1	1513	2936	+	1449	10944	201
Segkk1451	4863	5199	LNFO01005414.1	101	437	-	337	337
Segkk1451	4863	5155	LNFO01005414.1	145	437	-	1450	11068	211
Segkk1451	5160	5199	LNFO01005414.1	101	140	-	1451	11067	211
Segkk1451	5260	5299	LNFO01005414.1	1	40	-	1452	11065	211
Segkk1451	5300	5437	LNFO01000327.1	103	240	-	1453	591	211
Segkk1451	6241	7963	LNFO01000474.1	1	1720	+	1454	972	201
Segkk1451	8087	12673	LNFO01000474.1	1844	6414	+	1455	974	201
Segkk1452	1	12048	LNFO01003161.1	1	11941	-	1456	6975	211
Segkk1452	12049	12665	LNFO01000290.1	15710	16333	+	1457	537	201
Segkk1453	1	2277	LNFO01004826.1	1461	3736	+	1458	10292	201
Segkk1453	2696	3148	LNFO01000045.1	2260	2712	+	1459	58	201
Segkk1453	3149	8693	LNFO01005804.1	1	5551	+	1460	12037	201
Segkk1453	8827	12437	LNFO01005804.1	6141	9751	+	1461	12039	201
Segkk1454	1156	5896	LNFO01000089.1	1	4741	+	1462	136	201
Segkk1454	5997	8372	LNFO01000089.1	5064	7432	+	1463	138	201
Segkk1454	8373	12410	LNFO01002411.1	2312	6332	-	1464	5421	211
Segkk1455	1	1618	LNFO01002479.1	1673	3290	+	1465	5560	201
Segkk1455	1619	11171	LNFO01002944.1	1	9551	-	1466	6461	211
Segkk1455	11172	11640	LNFO01004324.1	921	1400	-	1467	9333	211
Segkk1455	11641	12707	LNFO01002730.1	530	1597	+	1468	5993	201
Segkk1458	1	12677	LNFO01000759.1	7183	19859	+	1469	1517	201
Segkk1459	92	745	LNFO01003809.1	9760	10414	-	1470	8290	211
Segkk1459	1919	3073	LNFO01003809.1	7005	8381	-	1155	1377
Segkk1459	1919	2408	LNFO01003809.1	7886	8381	-	1471	8288	211
Segkk1459	2409	3073	LNFO01003809.1	7005	7669	-	1472	8287	211
Segkk1459	4111	4388	LNFO01003809.1	5645	5922	-	278	278
Segkk1459	4111	4352	LNFO01003809.1	5681	5922	-	1473	8285	211
Segkk1459	4363	4388	LNFO01003809.1	5645	5670	-	1474	8284	211
Segkk1459	4946	5564	LNFO01003809.1	4454	5073	-	1475	8282	211
Segkk1459	5733	5818	LNFO01003809.1	4200	4285	-	1476	8280	211
Segkk1459	6379	6737	LNFO01003809.1	3274	3632	-	359	359
Segkk1459	6379	6578	LNFO01003809.1	3433	3632	-	1477	8277	211
Segkk1459	6583	6737	LNFO01003809.1	3274	3428	-	1478	8276	211
Segkk1459	7209	7535	LNFO01003809.1	2500	2827	-	1479	8272	211
Segkk1459	8220	8279	LNFO01003809.1	1723	1782	-	1480	8268	211
Segkk1459	15472	15482	LNFO01001960.1	3051	3061	-	1481	4350	211
Segkk1460	269	359	LNFO01000046.1	79897	79987	-	1482	90	211
Segkk1460	416	1278	LNFO01000046.1	78964	79840	-	1483	88	211
Segkk1460	1279	1524	LNFO01000046.1	78325	78570	-	1484	84	211
Segkk1460	1806	2197	LNFO01000046.1	77651	78042	-	392	392
Segkk1460	1806	1817	LNFO01000046.1	78031	78042	-	1485	82	211
Segkk1460	1823	2197	LNFO01000046.1	77651	78025	-	1486	81	211
Segkk1460	2940	2964	LNFO01000046.1	76880	76904	-	1487	79	211
Segkk1460	3039	3202	LNFO01000046.1	76642	76805	-	1488	77	211
Segkk1460	4533	12403	LNFO01003747.1	1229	9373	-	7871	8145
Segkk1460	4533	8214	LNFO01003747.1	5674	9373	-	1489	8075	211
Segkk1460	8215	12403	LNFO01003747.1	1229	5456	-	1490	8074	211
Segkk1461	101	1205	LNFO01000236.1	4329	5433	-	1491	402	211
Segkk1463	1	1119	LNFO01002407.1	3085	4203	+	1492	5414	201
Segkk1464	1	6554	LNFO01002904.1	1	6553	-	1493	6384	211
Segkk1464	8563	8998	LNFO01001533.1	3130	3596	+	1494	3405	201
Segkk1465	1	9410	LNFO01005303.1	63	9540	+	1495	10853	201
Segkk1466	1	9475	LNFO01003830.1	1371	10852	-	1496	8330	211
Segkk1467	1	1873	LNFO01004764.1	1472	3343	-	1497	10189	211
Segkk1467	1874	7904	LNFO01001828.1	1	6027	+	1498	4020	201
Segkk1467	8176	9482	LNFO01004769.1	793	2226	-	1307	1434
Segkk1467	8176	9378	LNFO01004769.1	992	2226	-	1499	10202	211
Segkk1467	9380	9482	LNFO01004769.1	793	895	-	1500	10201	211
Segkk1468	1	1659	LNFO01003915.1	1001	2659	-	1501	8607	211
Segkk1468	1660	9372	LNFO01003819.1	1730	9660	-	7713	7931
Segkk1468	1660	8174	LNFO01003819.1	3149	9660	-	1502	8305	211
Segkk1468	8175	9372	LNFO01003819.1	1730	2930	-	1503	8304	211
Segkk1468	9460	9514	LNFO01003819.1	1588	1642	-	1504	8302	211
Segkk1469	349	9650	LNFO01000928.1	12356	21660	-	1505	1923	211
Segkk147	72543	73212	LNFO01005053.1	7382	8051	+	1506	10561	200
Segkk147	73843	73942	LNFO01002187.1	2484	2583	+	1507	4794	201
Segkk147	74244	76898	LNFO01002187.1	2885	5497	+	1508	4796	201
Segkk147	76917	76998	LNFO01002187.1	5516	5597	+	1509	4798	201
Segkk1470	1	7464	LNFO01002378.1	1	7477	-	1510	5349	211
Segkk1470	7841	8017	LNFO01006087.1	46260	46439	+	1511	12672	201
Segkk1470	9027	9254	LNFO01006087.1	47463	47690	+	1512	12674	201
Segkk1470	9370	9382	LNFO01006087.1	47806	47819	+	1513	12676	201
Segkk1470	9393	9456	LNFO01006087.1	47830	47893	+	1514	12678	201
Segkk1470	9469	9543	LNFO01006087.1	47906	47979	+	1515	12680	201
Segkk1471	1	9718	LNFO01001457.1	5044	14822	+	1516	3277	201
Segkk1472	7904	7955	LNFO01001613.1	4177	4228	-	1517	3565	211
Segkk1472	9103	9177	LNFO01005482.1	8976	9050	-	1518	11288	211
Segkk1472	9452	9645	LNFO01005482.1	8527	8720	-	1519	11285	211
Segkk1473	1	888	LNFO01000794.1	3896	4786	-	1520	1579	211
Segkk1473	889	1398	LNFO01002079.1	11450	11959	-	1521	4607	211
Segkk1473	2686	3033	LNFO01000794.1	1628	1975	-	1522	1578	211
Segkk1473	3058	3369	LNFO01000254.1	10105	10416	-	1523	461	211
Segkk1473	3491	3615	LNFO01000254.1	9859	9983	-	1524	459	211
Segkk1473	4224	4349	LNFO01000254.1	8792	8917	-	1525	453	211
Segkk1473	4585	5055	LNFO01000254.1	8086	8556	-	1526	450	211
Segkk1473	5261	6391	LNFO01000254.1	6750	7880	-	1527	448	211
Segkk1473	6413	6788	LNFO01000254.1	6353	6728	-	1528	446	211
Segkk1473	6854	7898	LNFO01000254.1	5243	6287	-	1529	444	211
Segkk1473	8098	8688	LNFO01000254.1	4453	5043	-	1530	442	211
Segkk1473	8812	9294	LNFO01004043.1	6266	6746	-	1531	8820	211
Segkk1474	1082	31633	LNFO01005374.1	4611	35216	-	1532	10975	211
Segkk1474	31634	70363	LNFO01002082.1	14255	52986	-	1533	4618	211
Segkk1474	71412	71733	LNFO01002082.1	12885	13206	-	322	322
Segkk1474	71412	71676	LNFO01002082.1	12942	13206	-	1534	4616	211
Segkk1474	71679	71733	LNFO01002082.1	12885	12939	-	1535	4615	211
Segkk1475	1	1849	LNFO01004500.1	70284	72132	-	1536	9715	211
Segkk1475	1850	4352	LNFO01001878.1	3730	6232	-	1537	4106	211
Segkk1475	4353	48698	LNFO01004500.1	26470	70273	-	44346	43804
Segkk1475	4353	40664	LNFO01004500.1	34096	70273	-	1538	9714	211
Segkk1475	40980	48698	LNFO01004500.1	26470	34095	-	1539	9713	211
Segkk1475	48699	48967	LNFO01004876.1	1947	2135	+	1540	10365	201
Segkk1475	48968	65970	LNFO01004500.1	9448	26469	-	1541	9712	211
Segkk1475	65971	71039	LNFO01000358.1	3611	9026	+	5069	5416
Segkk1475	65971	66460	LNFO01000358.1	3611	4113	+	1542	702	201
Segkk1475	66461	71039	LNFO01000358.1	4441	9026	+	1543	703	201
Segkk1475	71040	71892	LNFO01003025.1	1344	2155	+	1544	6722	201
Segkk1476	1	57043	LNFO01004607.1	617	57648	+	1545	9937	201
Segkk1476	57044	68365	LNFO01000666.1	1534	12908	+	1546	1295	201
Segkk1476	68366	73234	LNFO01005717.1	4496	9366	+	1547	11822	201
Segkk1477	56	100	LNFO01001730.1	4333	4377	-	1548	3818	211
Segkk1477	101	44138	LNFO01000878.1	1756	45554	+	44038	43799
Segkk1477	101	36165	LNFO01000878.1	1756	37731	+	1549	1809	201
Segkk1477	36305	44138	LNFO01000878.1	37732	45554	+	1550	1810	201
Segkk1477	44139	46210	LNFO01000629.1	1612	3683	-	1551	1202	211
Segkk1477	46211	46256	LNFO01000519.1	2425	2470	-	1552	1059	211
Segkk1477	46257	73615	LNFO01006089.1	447	27736	-	1553	12697	211
Segkk1479	1	23392	LNFO01005953.1	600	24007	-	1554	12335	211
Segkk1479	23393	33749	LNFO01005952.1	1602	12016	-	1555	12333	211
Segkk1479	33750	70334	LNFO01003448.1	1	36573	+	1556	7519	201
Segkk1479	70751	70835	LNFO01005951.1	17585	17669	-	1557	12332	211
Segkk1479	72422	73213	LNFO01003448.1	36574	37359	+	1558	7520	201
Segkk1480	1	12445	LNFO01005706.1	2003	14383	+	1559	11800	201
Segkk1480	12446	63073	LNFO01001995.1	934	51742	-	50628	50809
Segkk1480	12446	45598	LNFO01001995.1	18590	51742	-	1560	4429	211
Segkk1480	45599	63073	LNFO01001995.1	934	18409	-	1561	4428	211
Segkk1480	63074	63974	LNFO01002017.1	2	902	-	1562	4469	211
Segkk1480	64075	64236	LNFO01003010.1	9789	9950	-	1563	6680	211
Segkk1480	64237	64732	LNFO01002017.1	3838	4334	-	1564	4470	211
Segkk1482	1	28490	LNFO01002918.1	4378	32920	-	1565	6429	211
Segkk1482	28862	30229	LNFO01002918.1	2750	4117	-	1566	6427	211
Segkk1482	30407	30651	LNFO01002918.1	2305	2549	-	1567	6425	211
Segkk1482	30851	31190	LNFO01002918.1	1765	2104	-	1568	6423	211
Segkk1482	31278	33039	LNFO01002918.1	1	1677	-	1569	6421	211
Segkk1482	33040	34180	LNFO01002521.1	745	1885	+	1570	5619	201
Segkk1482	34623	34882	LNFO01002918.1	4118	4377	-	1571	6428	211
Segkk1482	36251	36450	LNFO01002918.1	2550	2749	-	1572	6426	211
Segkk1482	36696	36895	LNFO01002918.1	2105	2304	-	1573	6424	211
Segkk1482	37236	37322	LNFO01002918.1	1678	1764	-	1574	6422	211
Segkk1482	37423	49650	LNFO01003226.1	1	12135	+	1575	7127	201
Segkk1482	49651	72005	LNFO01003328.1	29	22499	+	1576	7332	201
Segkk1483	1	5515	LNFO01003035.1	19365	24880	-	1577	6738	211
Segkk1483	5516	72124	LNFO01001375.1	1270	67894	-	1578	3101	211
Segkk1484	1	2146	LNFO01002990.1	5875	8020	+	1579	6626	201
Segkk1485	53	197	LNFO01002019.1	5614	5758	-	1580	4477	211
Segkk1485	265	1672	LNFO01002019.1	3894	5546	-	1408	1653
Segkk1485	265	923	LNFO01002019.1	4887	5546	-	1581	4475	211
Segkk1485	926	1672	LNFO01002019.1	3894	4642	-	1582	4474	211
Segkk1486	1	561	LNFO01002673.1	1975	2519	+	1583	5872	201
Segkk1486	1924	2121	LNFO01001291.1	7653	7801	-	1584	2769	211
Segkk1487	1	2126	LNFO01000690.1	949	3087	+	1585	1351	201
Segkk1488	1	2172	LNFO01003931.1	1440	3695	-	1586	8637	211
Segkk1489	1	1614	LNFO01006008.1	24	1634	+	1587	12429	201
Segkk1489	1615	2165	LNFO01004542.1	1308	1858	+	1588	9803	201
Segkk149	7916	8058	LNFO01003275.1	7991	8103	+	1589	7236	201
Segkk149	8168	8168	LNFO01003275.1	8251	8265	+	1590	7238	201
Segkk149	8254	8268	LNFO01003275.1	8351	8365	+	1591	7240	201
Segkk1490	1	2164	LNFO01005556.1	7237	9400	+	1592	11452	201
Segkk1491	2063	2161	LNFO01003270.1	32	130	-	1593	7189	211
Segkk1492	354	649	LNFO01002916.1	22245	22540	-	1594	6412	211
Segkk1493	1	2101	LNFO01002072.1	1624	3724	+	1595	4550	201
Segkk1495	101	5091	LNFO01005929.1	3386	8376	+	1596	12279	201
Segkk1496	1	1689	LNFO01005298.1	2452	4142	+	1597	10845	201
Segkk1496	1690	2273	LNFO01004355.1	63	646	-	1598	9421	211
Segkk1496	2274	5391	LNFO01005298.1	4143	7259	+	1599	10846	201
Segkk1496	5474	5615	LNFO01000541.1	8935	9076	-	1600	1094	211
Segkk1497	1	5137	LNFO01000801.1	22540	27676	+	1601	1604	201
Segkk1498	2	748	LNFO01003311.1	7466	8209	-	1602	7296	211
Segkk1498	749	5024	LNFO01001746.1	3523	7830	-	4276	4308
Segkk1498	749	1103	LNFO01001746.1	7450	7830	-	1603	3849	211
Segkk1498	1188	5024	LNFO01001746.1	3523	7373	-	1604	3848	211
Segkk1499	5000	5029	LNFO01001239.1	723	752	-	1605	2675	211
Segkk15	1	19493	LNFO01001495.1	5108	24327	+	19493	19220
Segkk15	1	10946	LNFO01001495.1	5108	16068	+	1606	3327	201
Segkk15	11244	19493	LNFO01001495.1	16069	24327	+	1607	3328	201
Segkk15	19658	46605	LNFO01005063.1	4	26951	+	1608	10568	200
Segkk15	46606	53010	LNFO01005688.1	1	6665	-	6405	6665
Segkk15	46606	47888	LNFO01005688.1	5373	6665	-	1609	11759	211
Segkk15	47889	53010	LNFO01005688.1	1	5117	-	1610	11758	211
Segkk15	53011	55282	LNFO01002873.1	1449	3684	+	1611	6325	201
Segkk15	55283	55418	LNFO01002423.1	3345	3480	+	1612	5447	201
Segkk15	55419	57772	LNFO01002873.1	3945	6298	+	1613	6326	201
Segkk15	57773	61254	LNFO01005343.1	1732	5213	+	1614	10931	201
Segkk15	61313	94438	LNFO01005571.1	1620	34757	-	1615	11478	211
Segkk15	94439	94674	LNFO01002850.1	974	1209	-	1616	6298	211
Segkk15	94675	95303	LNFO01002945.1	10465	11092	-	1617	6498	211
Segkk15	95401	95417	LNFO01002945.1	10351	10367	-	1618	6496	211
Segkk15	95458	95529	LNFO01002945.1	10239	10310	-	72	72
Segkk15	95458	95472	LNFO01002945.1	10296	10310	-	1619	6494	211
Segkk15	95474	95529	LNFO01002945.1	10239	10294	-	1620	6493	211
Segkk15	95649	95878	LNFO01002945.1	9890	10119	-	1621	6490	211
Segkk15	95973	95999	LNFO01002945.1	9769	9795	-	1622	6487	211
Segkk15	96091	96135	LNFO01002945.1	9633	9677	-	45	45
Segkk15	96091	96104	LNFO01002945.1	9664	9677	-	1623	6485	211
Segkk15	96117	96135	LNFO01002945.1	9633	9651	-	1624	6484	211
Segkk15	96580	96839	LNFO01002945.1	8929	9188	-	1625	6477	211
Segkk15	96851	96911	LNFO01002945.1	8857	8917	-	1626	6475	211
Segkk15	97111	97784	LNFO01002945.1	7983	8656	-	1627	6473	211
Segkk15	98520	99039	LNFO01002945.1	6717	7240	-	520	524
Segkk15	98520	98914	LNFO01002945.1	6842	7240	-	1628	6471	211
Segkk15	98922	99039	LNFO01002945.1	6717	6834	-	1629	6470	211
Segkk15	101176	101303	LNFO01002945.1	4581	4708	-	1630	6467	211
Segkk15	101632	101811	LNFO01002945.1	4054	4233	-	1631	6464	211
Segkk15	101884	105636	LNFO01002945.1	296	3980	-	1632	6462	211
Segkk15	105637	110548	LNFO01000837.1	1	4909	+	4912	4909
Segkk15	105637	110282	LNFO01000837.1	1	4643	+	1633	1663	201
Segkk15	110284	110548	LNFO01000837.1	4645	4909	+	1634	1664	201
Segkk15	110781	110873	LNFO01000837.1	5143	5235	+	93	93
Segkk15	110781	110848	LNFO01000837.1	5143	5210	+	1635	1670	201
Segkk15	110857	110873	LNFO01000837.1	5219	5235	+	1636	1671	201
Segkk15	110917	110988	LNFO01000837.1	5279	5350	+	1637	1673	201
Segkk15	111111	111123	LNFO01000837.1	5473	5485	+	1638	1675	201
Segkk15	111189	111252	LNFO01000837.1	5551	5614	+	64	64
Segkk15	111189	111218	LNFO01000837.1	5551	5580	+	1639	1679	201
Segkk15	111223	111252	LNFO01000837.1	5585	5614	+	1640	1680	201
Segkk15	111414	111437	LNFO01000837.1	5775	5798	+	1641	1683	201
Segkk15	111454	111559	LNFO01000837.1	5815	5920	+	1642	1685	201
Segkk15	111885	111940	LNFO01000837.1	6249	6304	+	1643	1690	201
Segkk15	111978	112041	LNFO01000837.1	6342	6410	+	1644	1692	201
Segkk15	112460	112597	LNFO01000837.1	6829	6966	+	1645	1707	201
Segkk15	113175	113198	LNFO01000837.1	7659	7682	+	1646	1715	201
Segkk15	113324	113362	LNFO01000837.1	7800	7838	+	1647	1717	201
Segkk15	113392	113456	LNFO01000837.1	7870	7934	+	1648	1719	201
Segkk15	113500	113565	LNFO01000837.1	7978	8043	+	1649	1721	201
Segkk15	113593	113688	LNFO01000837.1	8071	8172	+	1650	1723	201
Segkk15	113732	113810	LNFO01000837.1	8216	8294	+	1651	1725	201
Segkk15	113824	113842	LNFO01000837.1	8308	8326	+	1652	1727	201
Segkk15	113854	114827	LNFO01000837.1	8338	9315	+	974	978
Segkk15	113854	113865	LNFO01000837.1	8338	8349	+	1653	1729	201
Segkk15	113870	114809	LNFO01000837.1	8354	9297	+	1654	1730	201
Segkk15	114811	114827	LNFO01000837.1	9299	9315	+	1655	1731	201
Segkk15	114844	114937	LNFO01000837.1	9332	9424	+	1656	1733	201
Segkk15	115050	115051	LNFO01000837.1	9556	9614	+	1657	1735	201
Segkk15	115052	118727	LNFO01000837.1	9625	13327	+	1658	1737	201
Segkk15	121666	121752	LNFO01004247.1	2394	2474	-	1659	9165	211
Segkk15	126206	126341	LNFO01004366.1	24660	24806	+	1660	9440	201
Segkk15	140726	140925	LNFO01004938.1	2062	2261	+	1661	10450	201
Segkk15	142798	161293	LNFO01004938.1	4134	21933	+	18496	17800
Segkk15	142798	143803	LNFO01004938.1	4134	5144	+	1662	10452	201
Segkk15	144602	161293	LNFO01004938.1	5225	21933	+	1663	10453	201
Segkk15	161294	173660	LNFO01005865.1	1172	13465	+	1664	12165	201
Segkk15	173661	181690	LNFO01002199.1	8	8065	-	1665	4815	211
Segkk15	181691	181877	LNFO01003386.1	233	437	-	1666	7411	211
Segkk15	181878	182115	LNFO01000016.1	2642	3384	+	238	743
Segkk15	181878	181912	LNFO01000016.1	2642	2676	+	1667	15	201
Segkk15	181913	182115	LNFO01000016.1	3182	3384	+	1668	16	201
Segkk15	182116	196610	LNFO01004575.1	2966	17513	-	1669	9899	211
Segkk15	196611	196734	LNFO01004276.1	6583	6706	+	1670	9258	201
Segkk15	196735	199621	LNFO01004575.1	1	2965	-	2887	2965
Segkk15	196735	196923	LNFO01004575.1	2776	2965	-	1671	9898	211
Segkk15	196925	199621	LNFO01004575.1	1	2774	-	1672	9897	211
Segkk15	199622	201417	LNFO01004276.1	9613	11416	+	1673	9259	201
Segkk15	201577	201937	LNFO01002079.1	7652	8012	+	1674	4595	201
Segkk15	202020	202062	LNFO01002079.1	8095	8137	+	1675	4597	201
Segkk15	202115	202364	LNFO01002079.1	8190	8439	+	1676	4599	201
Segkk15	202486	202496	LNFO01002079.1	8556	8566	+	1677	4601	201
Segkk15	202530	202727	LNFO01002079.1	8600	8797	+	198	198
Segkk15	202530	202546	LNFO01002079.1	8600	8616	+	1678	4603	201
Segkk15	202555	202565	LNFO01002079.1	8625	8635	+	1679	4604	201
Segkk15	202570	202727	LNFO01002079.1	8640	8797	+	1680	4605	201
Segkk15	203126	205089	LNFO01000667.1	1058	3011	+	1681	1296	201
Segkk15	205090	235362	LNFO01004579.1	1	30277	+	1682	9910	201
Segkk15	235363	292660	LNFO01005313.1	10	57317	-	1683	10871	210
Segkk15	292661	293253	LNFO01001924.1	345	1078	-	593	734
Segkk15	292661	292945	LNFO01001924.1	794	1078	-	1684	4281	211
Segkk15	292947	293253	LNFO01001924.1	345	648	-	1685	4280	211
Segkk1500	1	480	LNFO01005349.1	4764	5242	-	1686	10937	211
Segkk1500	481	566	LNFO01000577.1	1599	1684	+	1687	1138	201
Segkk1500	567	5051	LNFO01005349.1	1	4489	-	1688	10936	211
Segkk1501	994	1217	LNFO01002763.1	3579	3830	-	1689	6059	211
Segkk1501	1238	1354	LNFO01002763.1	3441	3557	-	1690	6057	211
Segkk1501	1725	1924	LNFO01002763.1	2875	3074	-	1691	6055	211
Segkk1501	2126	2220	LNFO01002763.1	2575	2669	-	1692	6053	211
Segkk1501	2422	3108	LNFO01002763.1	1688	2374	-	687	687
Segkk1501	2422	2901	LNFO01002763.1	1895	2374	-	1693	6051	211
Segkk1501	2909	3108	LNFO01002763.1	1688	1887	-	1694	6050	211
Segkk1501	3166	3365	LNFO01002763.1	1432	1631	-	1695	6048	211
Segkk1501	3508	3706	LNFO01002763.1	1090	1289	-	1696	6046	211
Segkk1501	3747	3946	LNFO01002763.1	850	1049	-	1697	6044	211
Segkk1501	4095	4294	LNFO01002763.1	495	694	-	1698	6042	211
Segkk1501	4392	4788	LNFO01002763.1	1	397	-	1699	6040	211
Segkk1502	1	4939	LNFO01000929.1	3144	8196	-	1700	1927	211
Segkk1503	1	5020	LNFO01000943.1	4659	9663	+	1701	1951	201
Segkk1504	1	1929	LNFO01002921.1	2890	4821	-	1702	6432	211
Segkk1505	1	1918	LNFO01003659.1	1150	3064	-	1703	7929	211
Segkk1506	1	1922	LNFO01004522.1	10742	12663	+	1704	9763	201
Segkk1507	2	1972	LNFO01005191.1	268	2295	+	1705	10695	201
Segkk1508	191	2020	LNFO01005524.1	771	2597	-	1706	11363	211
Segkk1509	1	2018	LNFO01000527.1	4470	6487	+	1707	1069	201
Segkk1510	1	1963	LNFO01001957.1	77948	79910	+	1708	4343	201
Segkk1511	1	1941	LNFO01000847.1	1031	2972	-	1709	1753	211
Segkk1512	1	155	LNFO01002998.1	13246	13400	+	1710	6644	201
Segkk1512	212	227	LNFO01002998.1	13457	13472	+	1711	6646	201
Segkk1512	470	648	LNFO01002998.1	13714	13892	+	1712	6648	201
Segkk1512	870	1872	LNFO01002998.1	14113	15105	+	1713	6650	201
Segkk1513	1	1965	LNFO01003308.1	1127	3119	+	1714	7289	201
Segkk1517	1	1191	LNFO01003010.1	11385	12576	-	1715	6688	211
Segkk1519	1916	2054	LNFO01004143.1	4750	4947	+	1716	8985	201
Segkk1519	7262	7361	LNFO01000412.1	8082	8181	-	1717	801	211
Segkk1519	8152	9216	LNFO01001996.1	22857	23921	+	1718	4431	201
Segkk1519	9217	33406	LNFO01001953.1	1	24204	+	1719	4338	201
Segkk1519	33507	58534	LNFO01005619.1	69152	94179	-	1720	11614	211
Segkk1519	59359	59381	LNFO01005619.1	68160	68182	-	1721	11612	211
Segkk1519	61423	61440	LNFO01005619.1	66101	66118	-	1722	11610	211
Segkk1519	61641	62475	LNFO01005619.1	64551	65385	-	1723	11608	211
Segkk1519	62530	108961	LNFO01005619.1	17922	64496	-	1724	11606	211
Segkk1519	108962	120862	LNFO01002854.1	2115	14013	-	1725	6301	211
Segkk1522	667	1076	LNFO01000405.1	27405	27814	+	1726	792	201
Segkk1523	888	1080	LNFO01002186.1	4337	4529	-	1727	4792	211
Segkk1524	1	201	LNFO01002551.1	14310	14510	-	1728	5664	211
Segkk1524	485	980	LNFO01002551.1	13529	14024	-	1729	5662	211
Segkk1525	1	1083	LNFO01004602.1	18759	19842	-	1730	9933	211
Segkk1527	1	1084	LNFO01003844.1	3662	4745	+	1731	8353	201
Segkk1528	1	1084	LNFO01000258.1	2078	3161	-	1732	463	211
Segkk1529	1	15619	LNFO01000630.1	1	15637	-	1733	1203	211
Segkk1529	15620	15685	LNFO01000712.1	3493	3558	-	1734	1393	211
Segkk1529	15686	63911	LNFO01004808.1	3221	45267	-	48226	42047
Segkk1529	15686	39446	LNFO01004808.1	21504	45267	-	1735	10274	211
Segkk1529	45620	63911	LNFO01004808.1	3221	21503	-	1736	10273	211
Segkk1529	63941	64077	LNFO01000204.1	2422	2558	+	1737	339	201
Segkk1529	64078	67177	LNFO01004808.1	118	3220	-	1738	10272	211
Segkk1529	67246	101404	LNFO01004549.1	20510	54600	-	1739	9814	211
Segkk1529	101610	101711	LNFO01004549.1	18961	19062	-	1740	9812	211
Segkk1529	101712	102726	LNFO01004549.1	19458	20472	-	1741	9813	211
Segkk1529	102727	120169	LNFO01004549.1	1385	18960	-	17443	17576
Segkk1529	102727	117903	LNFO01004549.1	3787	18960	-	1742	9811	211
Segkk1529	117904	120169	LNFO01004549.1	1385	3658	-	1743	9810	211
Segkk1530	56	1075	LNFO01006137.1	34657	35674	-	1744	12881	211
Segkk1531	1	1075	LNFO01002650.1	4685	5759	+	1745	5812	201
Segkk1532	1	1708	LNFO01001402.1	8081	9788	+	1746	3169	201
Segkk1534	1	1697	LNFO01000701.1	1401	3097	-	1747	1377	211
Segkk1535	1	1693	LNFO01005729.1	6946	8638	-	1748	11844	211
Segkk1536	1	1691	LNFO01003031.1	3176	4866	+	1749	6734	201
Segkk1537	1	1689	LNFO01005652.1	1649	3337	+	1750	11690	201
Segkk1538	10	1687	LNFO01002735.1	5435	7112	-	1751	6001	211
Segkk1539	1	1684	LNFO01002280.1	2400	4083	-	1752	5007	211
Segkk1540	1	565	LNFO01004652.1	33592	34156	+	1753	10018	201
Segkk1540	740	905	LNFO01002010.1	12444	12609	+	1754	4455	201
Segkk1541	1512	1682	LNFO01001176.1	2823	2985	+	1755	2545	201
Segkk1544	1	5503	LNFO01003283.1	8768	14433	+	5503	5666
Segkk1544	1	3704	LNFO01003283.1	8768	12504	+	1756	7249	201
Segkk1544	3705	5503	LNFO01003283.1	12630	14433	+	1757	7250	201
Segkk1544	5504	6739	LNFO01003640.1	799	2049	+	1236	1251
Segkk1544	5504	6246	LNFO01003640.1	799	1547	+	1758	7888	201
Segkk1544	6249	6739	LNFO01003640.1	1550	2049	+	1759	7889	201
Segkk1544	6929	9184	LNFO01003640.1	2537	4804	+	1760	7893	201
Segkk1544	9507	9547	LNFO01003147.1	2021	2061	-	1761	6960	211
Segkk1544	62908	63011	LNFO01005529.1	19608	19707	-	1762	11385	211
Segkk1544	64368	64632	LNFO01005529.1	18152	18251	-	265	100
Segkk1544	64368	64408	LNFO01005529.1	18211	18251	-	1763	11383	211
Segkk1544	64574	64632	LNFO01005529.1	18152	18210	-	1764	11382	211
Segkk1544	64674	64732	LNFO01005529.1	18052	18110	-	1765	11380	211
Segkk1544	100219	100230	LNFO01001910.1	11639	11650	-	1766	4250	211
Segkk1544	113828	114021	LNFO01003403.1	2266	2461	+	1767	7434	201
Segkk1544	119459	119500	LNFO01003395.1	4893	4934	-	1768	7422	211
Segkk1544	119606	119845	LNFO01003403.1	5963	6204	+	1769	7436	201
Segkk1547	1	4863	LNFO01002128.1	7034	11941	+	1770	4701	201
Segkk1547	7197	7226	LNFO01004706.1	2920	2949	+	1771	10112	201
Segkk1547	12266	14059	LNFO01000309.1	1854	3642	-	1772	567	211
Segkk1547	14160	14311	LNFO01005678.1	2843	2994	+	1773	11736	201
Segkk1547	14699	14898	LNFO01005678.1	3387	3586	+	1774	11738	201
Segkk1547	15267	15288	LNFO01005678.1	3949	3970	+	1775	11740	201
Segkk1547	16450	16676	LNFO01001982.1	16008	16234	-	227	227
Segkk1547	16450	16650	LNFO01001982.1	16034	16234	-	1776	4393	211
Segkk1547	16652	16676	LNFO01001982.1	16008	16032	-	1777	4392	211
Segkk1547	20854	23757	LNFO01000634.1	8457	11360	+	1778	1212	201
Segkk1547	23758	28318	LNFO01005319.1	6153	11640	-	4561	5488
Segkk1547	23758	26018	LNFO01005319.1	9392	11640	-	1779	10882	210
Segkk1547	26019	28318	LNFO01005319.1	6153	8449	-	1780	10881	210
Segkk1547	28319	34095	LNFO01000473.1	1	5795	+	1781	970	201
Segkk1547	34980	35344	LNFO01004632.1	64656	65022	-	1782	9970	211
Segkk1547	35407	37010	LNFO01004632.1	62991	64593	-	1783	9968	211
Segkk1547	37168	66904	LNFO01004632.1	33096	62833	-	1784	9966	211
Segkk1547	66905	66965	LNFO01000473.1	38548	38608	+	1785	971	201
Segkk1547	67021	97818	LNFO01004632.1	2799	33095	-	30798	30297
Segkk1547	67021	95588	LNFO01004632.1	4514	33095	-	1786	9965	211
Segkk1547	96604	97818	LNFO01004632.1	2799	4013	-	1787	9964	211
Segkk1547	97819	124211	LNFO01005340.1	62748	89152	+	1788	10929	200
Segkk1547	124610	125450	LNFO01000779.1	1026	2164	-	841	1139
Segkk1547	124610	125168	LNFO01000779.1	1606	2164	-	1789	1547	211
Segkk1547	125169	125450	LNFO01000779.1	1026	1307	-	1790	1546	211
Segkk1548	1	38	LNFO01004140.1	7493	7530	+	1791	8979	201
Segkk1548	1590	2020	LNFO01004326.1	2739	3180	+	1792	9336	201
Segkk1548	2220	4579	LNFO01004326.1	3381	5725	+	1793	9338	201
Segkk1548	4580	32863	LNFO01004705.1	14398	42586	-	28284	28189
Segkk1548	4580	28347	LNFO01004705.1	18819	42586	-	1794	10110	211
Segkk1548	28461	32863	LNFO01004705.1	14398	18818	-	1795	10109	211
Segkk1548	32864	33191	LNFO01003087.1	794	1121	-	1796	6819	211
Segkk1548	33192	33230	LNFO01004705.1	13590	13628	-	1797	10107	211
Segkk1548	33292	45759	LNFO01004705.1	1167	13528	-	12468	12362
Segkk1548	33292	41042	LNFO01004705.1	5788	13528	-	1798	10105	211
Segkk1548	41140	45759	LNFO01004705.1	1167	5787	-	1799	10104	211
Segkk1548	45760	47368	LNFO01001865.1	685	2300	-	1800	4086	211
Segkk1548	47369	51433	LNFO01005392.1	2023	6125	+	1801	11020	200
[truncated: 12,383 more rows]
