# Supplementary material for: Genome Analysis of Phytophthora nicotianae JM01 Provides Insights into Its Pathogenicity Mechanisms
Source: Plants (Basel). 2021 Aug 6;10(8):1620. doi: 10.3390/plants10081620 (PMC8400872; doi:10.3390/plants10081620)
Supplement: Supplementary file 1 [file plants-10-01620-s001.zip › Table S5 Syntenic regions comparison between Ph. nicotianae JM01 and Ph. nicotianae race 1 .xls]

target ID	target start	target end	query ID	query start	query end	dir	target size	query size	The number 2 in the first digit represents the SV on the small level; the number 1 in the second digit represents inversion and 0 represents non-inversion; the number 1 in the third digit represents translocation and 0 represents non-translocation.
Segkk1000	1	3658	LNFP01001180.1	1963	5633	+	0	7160	200
Segkk1001	6	872	LNFP01002401.1	10957	11823	+	1	10223	201
Segkk1002	1	2975	LNFP01002455.1	1	2992	-	2	10283	211
Segkk1002	3414	3695	LNFP01002124.1	12142	12423	-	3	9860	211
Segkk1003	1	399	LNFP01001579.1	2071	2504	+	4	8668	201
Segkk1003	482	504	LNFP01001700.1	8653	8675	+	5	9040	201
Segkk1003	826	3615	LNFP01001579.1	2505	5275	+	6	8669	201
Segkk1004	1	2082	LNFP01000936.1	9187	11264	-	7	5968	211
Segkk1004	3455	3519	LNFP01000936.1	7750	7814	-	8	5964	211
Segkk1005	1119	3212	LNFP01004946.1	1	2083	-	9	12019	211
Segkk1006	1	3650	LNFP01000592.1	1114	4776	-	3650	3663
Segkk1006	1	3299	LNFP01000592.1	1479	4776	-	10	4370	211
Segkk1006	3359	3650	LNFP01000592.1	1114	1405	-	11	4369	211
Segkk1007	1	16434	LNFP01000501.1	5478	21601	+	16434	16124
Segkk1007	1	5009	LNFP01000501.1	5478	10416	+	12	3772	201
Segkk1007	5012	5063	LNFP01000501.1	10419	10470	+	13	3773	201
Segkk1007	5183	16434	LNFP01000501.1	10471	21601	+	14	3774	201
Segkk1009	1	3116	LNFP01002223.1	1	3283	-	3116	3283
Segkk1009	1	2668	LNFP01002223.1	613	3283	-	15	9990	211
Segkk1009	2669	3116	LNFP01002223.1	1	447	-	16	9989	211
Segkk1009	4069	8483	LNFP01003231.1	1	4527	-	17	11050	211
Segkk1009	8939	16176	LNFP01001657.1	2035	9254	-	18	8930	211
Segkk1010	1	14205	LNFP01001084.1	1504	15663	+	19	6808	201
Segkk1010	14843	14882	LNFP01003704.1	2284	2323	+	20	11399	201
Segkk1010	14896	14968	LNFP01003704.1	2337	2406	+	73	70
Segkk1010	14896	14920	LNFP01003704.1	2337	2360	+	21	11401	201
Segkk1010	14923	14968	LNFP01003704.1	2363	2406	+	22	11402	201
Segkk1010	15006	15084	LNFP01003704.1	2444	2522	+	23	11404	201
Segkk1010	15161	15170	LNFP01003704.1	2647	2656	+	24	11406	201
Segkk1010	15220	15332	LNFP01003704.1	2706	2818	+	25	11408	201
Segkk1010	16015	16122	LNFP01005242.1	69	176	+	26	12120	201
Segkk1011	1	14013	LNFP01000990.1	4186	18236	+	27	6300	201
Segkk1013	28	3237	LNFP01001583.1	1	3208	+	28	8730	201
Segkk1013	3238	3285	LNFP01000870.1	850	897	-	29	5581	211
Segkk1013	3410	13980	LNFP01001583.1	3209	14459	+	10571	11251
Segkk1013	3410	10359	LNFP01001583.1	3209	10084	+	30	8731	201
Segkk1013	10360	13980	LNFP01001583.1	10843	14459	+	31	8732	201
Segkk1013	13981	14584	LNFP01001837.1	1	599	-	32	9381	211
Segkk1013	15077	15153	LNFP01000545.1	16371	16418	+	77	48
Segkk1013	15077	15118	LNFP01000545.1	16371	16383	+	33	4094	201
Segkk1013	15128	15153	LNFP01000545.1	16393	16418	+	34	4095	201
Segkk1013	15172	15253	LNFP01000545.1	16437	16518	+	35	4097	201
Segkk1013	15805	15835	LNFP01000545.1	17331	17361	+	36	4104	201
Segkk1013	16314	16534	LNFP01003962.1	1709	1928	+	37	11593	201
Segkk1014	1	2131	LNFP01001375.1	15571	17704	-	38	7896	211
Segkk1014	2302	6475	LNFP01003466.1	1	4170	-	39	11209	211
Segkk1014	6476	7133	LNFP01000151.1	62446	63264	+	658	819
Segkk1014	6476	7011	LNFP01000151.1	62446	62982	+	40	1461	201
Segkk1014	7012	7133	LNFP01000151.1	63148	63264	+	41	1462	201
Segkk1014	7709	11496	LNFP01003732.1	1	3784	+	42	11434	201
Segkk1014	11498	11787	LNFP01005126.1	1	289	+	43	12076	201
Segkk1014	11788	11860	LNFP01000921.1	15127	15201	+	44	5856	201
Segkk1014	12566	13119	LNFP01001081.1	11906	12450	+	554	545
Segkk1014	12566	13073	LNFP01001081.1	11906	12404	+	45	6793	201
Segkk1014	13080	13119	LNFP01001081.1	12411	12450	+	46	6794	201
Segkk1014	15078	16401	LNFP01005235.1	1	1321	+	47	12118	201
Segkk1016	1	6245	LNFP01002320.1	189	6417	+	48	10121	201
Segkk1016	6641	6670	LNFP01002307.1	460	489	-	30	30
Segkk1016	6641	6653	LNFP01002307.1	477	489	-	49	10108	211
Segkk1016	6658	6670	LNFP01002307.1	460	472	-	50	10107	211
Segkk1016	6756	6759	LNFP01002307.1	298	337	-	51	10105	211
Segkk1016	7974	8213	LNFP01000672.1	20691	20930	+	52	4691	201
Segkk1016	11573	11762	LNFP01003032.1	1	188	+	53	10893	201
Segkk1016	11763	16054	LNFP01003340.1	83	4364	-	54	11135	211
Segkk1017	1	14564	LNFP01000110.1	70388	84946	+	14564	14559
Segkk1017	1	14500	LNFP01000110.1	70388	84882	+	55	1075	201
Segkk1017	14503	14564	LNFP01000110.1	84885	84946	+	56	1076	201
Segkk1018	1016	1074	LNFP01002184.1	2336	2394	+	57	9917	201
Segkk1018	1110	1394	LNFP01002184.1	2430	2723	+	58	9919	201
Segkk1018	2678	16187	LNFP01001072.1	7615	21767	+	13510	14153
Segkk1018	2678	6305	LNFP01001072.1	7615	11235	+	59	6759	201
Segkk1018	6306	16187	LNFP01001072.1	11915	21767	+	60	6760	201
Segkk1019	11130	11378	LNFP01000924.1	22921	23169	+	61	5882	201
Segkk1019	11720	12077	LNFP01001407.1	5140	5498	+	62	8021	201
Segkk1019	12850	13259	LNFP01003435.1	1	409	+	63	11193	201
Segkk1019	14127	14445	LNFP01000729.1	12355	12674	+	64	4978	201
Segkk1019	14838	15054	LNFP01000729.1	13233	13449	+	65	4980	201
Segkk1019	15221	15605	LNFP01000729.1	13607	13991	+	66	4982	201
Segkk1019	15669	23912	LNFP01000729.1	14055	22168	+	67	4984	201
Segkk1019	24013	26960	LNFP01000729.1	22506	25349	+	68	4986	201
Segkk1019	27226	29031	LNFP01000729.1	25591	27432	+	69	4988	201
Segkk1019	29112	29131	LNFP01000729.1	27513	27532	+	70	4990	201
Segkk1019	29132	30456	LNFP01000729.1	27679	29002	+	71	4992	201
Segkk1022	101	189	LNFP01000150.1	30414	30502	-	72	1455	211
Segkk1022	355	736	LNFP01000150.1	29885	30248	-	73	1453	211
Segkk1022	1171	1326	LNFP01000150.1	29266	29421	-	74	1449	211
Segkk1022	1493	1804	LNFP01000541.1	3207	3515	-	75	4076	211
Segkk1022	2216	2900	LNFP01000150.1	30503	31176	-	76	1456	211
Segkk1022	2990	3154	LNFP01000150.1	30249	30413	-	77	1454	211
Segkk1022	3518	3984	LNFP01000150.1	29422	29884	-	467	463
Segkk1022	3518	3760	LNFP01000150.1	29643	29884	-	78	1452	211
Segkk1022	3766	3918	LNFP01000150.1	29486	29637	-	79	1451	211
Segkk1022	3924	3984	LNFP01000150.1	29422	29480	-	80	1450	211
Segkk1022	4140	9311	LNFP01000150.1	24049	29265	-	81	1448	211
Segkk1022	9312	10343	LNFP01003331.1	1682	2680	+	82	11127	201
Segkk1022	10344	14654	LNFP01000150.1	18731	23030	-	83	1447	211
Segkk1025	1	6488	LNFP01000956.1	2019	8497	+	84	6130	201
Segkk1025	6612	9911	LNFP01000956.1	8787	12438	+	3300	3652
Segkk1025	6612	8116	LNFP01000956.1	8787	10292	+	85	6132	201
Segkk1025	8121	8497	LNFP01000956.1	10297	10672	+	86	6133	201
Segkk1025	8498	9911	LNFP01000956.1	11025	12438	+	87	6134	201
Segkk1025	10012	10052	LNFP01000724.1	10827	10867	+	88	4955	201
Segkk1025	10351	14673	LNFP01000956.1	12439	16745	+	89	6135	201
Segkk1026	2486	2530	LNFP01000545.1	16319	16365	+	90	4093	201
Segkk1026	3924	3985	LNFP01000545.1	17928	17989	+	91	4112	201
Segkk1026	7442	7467	LNFP01000545.1	21401	21426	+	92	4127	201
Segkk1026	7497	7508	LNFP01000545.1	21456	21467	+	93	4129	201
Segkk1026	7823	7838	LNFP01000545.1	21782	21797	+	94	4134	201
Segkk1026	8305	8315	LNFP01000545.1	22279	22289	+	95	4143	201
Segkk1026	9582	9651	LNFP01000545.1	23475	23544	+	96	4156	201
Segkk1026	9954	18925	LNFP01001677.1	1	9099	-	8972	9099
Segkk1026	9954	18513	LNFP01001677.1	601	9099	-	97	8993	211
Segkk1026	18546	18925	LNFP01001677.1	1	377	-	98	8992	211
Segkk1026	18988	19021	LNFP01002230.1	4582	4615	-	99	9998	211
Segkk1026	20793	21445	LNFP01004668.1	1840	2503	-	100	11911	211
Segkk1026	21446	23984	LNFP01004647.1	1	2536	+	101	11902	201
Segkk1026	24118	24294	LNFP01000220.1	89937	90113	+	102	2025	201
Segkk1026	24369	24396	LNFP01000220.1	90186	90213	+	103	2027	201
Segkk1026	24487	24638	LNFP01004668.1	966	1135	-	104	11910	211
Segkk1033	2501	41333	LNFP01000535.1	1	39582	+	38833	39582
Segkk1033	2501	30210	LNFP01000535.1	1	27704	+	105	4017	201
Segkk1033	30211	41333	LNFP01000535.1	28505	39582	+	106	4018	201
Segkk1033	41654	41688	LNFP01000511.1	30988	31024	+	107	3823	201
Segkk1033	42609	45219	LNFP01002254.1	3991	6599	-	108	10035	211
Segkk1033	45590	45603	LNFP01001265.1	7782	7795	-	109	7502	211
Segkk1033	45691	45890	LNFP01001265.1	7495	7694	-	110	7500	211
Segkk1033	46022	47356	LNFP01002254.1	1548	3990	-	1335	2443
Segkk1033	46022	46100	LNFP01002254.1	3912	3990	-	111	10034	211
Segkk1033	46101	47356	LNFP01002254.1	1548	2801	-	112	10033	211
Segkk1033	47357	59199	LNFP01001347.1	1	11839	+	113	7825	201
Segkk1033	59200	62326	LNFP01002446.1	2971	6087	+	114	10271	201
Segkk1033	62327	63425	LNFP01002985.1	3874	4970	+	115	10857	201
Segkk1033	64684	100557	LNFP01000594.1	1	37886	+	35874	37886
Segkk1033	64684	74736	LNFP01000594.1	1	10047	+	116	4375	201
Segkk1033	74737	95149	LNFP01000594.1	10944	31332	+	117	4376	201
Segkk1033	95314	98014	LNFP01000594.1	31333	34030	+	118	4377	201
Segkk1033	98213	99126	LNFP01000594.1	34235	35150	+	119	4378	201
Segkk1033	99127	100557	LNFP01000594.1	36461	37886	+	120	4379	201
Segkk1033	100692	102198	LNFP01001359.1	1	1485	+	121	7861	201
Segkk1034	1	700	LNFP01001635.1	6282	7187	-	700	906
Segkk1034	1	315	LNFP01001635.1	6876	7187	-	122	8859	211
Segkk1034	316	700	LNFP01001635.1	6282	6659	-	123	8858	211
Segkk1037	1	3101	LNFP01002263.1	1	3100	-	124	10050	211
Segkk1037	3928	4081	LNFP01000341.1	11486	11639	-	125	2738	211
Segkk1037	5945	8032	LNFP01003188.1	2129	4218	-	126	11021	211
Segkk1038	1585	1681	LNFP01000428.1	234	330	-	127	3405	211
Segkk1038	5767	7595	LNFP01005080.1	1	1829	+	128	12063	201
Segkk1039	1	6678	LNFP01001623.1	1283	8005	-	6678	6723
Segkk1039	1	6099	LNFP01001623.1	1880	8005	-	129	8832	211
Segkk1039	6204	6678	LNFP01001623.1	1283	1757	-	130	8831	211
Segkk1039	6679	7849	LNFP01001623.1	1	1166	-	131	8829	211
Segkk1041	1	6470	LNFP01005317.1	150	7210	+	6470	7061
Segkk1041	1	4335	LNFP01005317.1	150	4464	+	132	12140	201
Segkk1041	4336	6470	LNFP01005317.1	5072	7210	+	133	12141	201
Segkk1041	6705	6741	LNFP01000881.1	17130	17166	-	134	5644	211
Segkk1041	6861	7938	LNFP01005317.1	8402	9474	+	135	12142	201
Segkk1044	1	63	LNFP01003067.1	2232	2294	-	136	10921	211
Segkk1044	2955	4021	LNFP01004776.1	1368	2452	-	137	11971	211
Segkk1044	4063	7372	LNFP01001984.1	822	4137	-	138	9620	211
Segkk1044	7546	7816	LNFP01002769.1	1405	1674	-	139	10657	211
Segkk1044	7817	7884	LNFP01002278.1	5433	5497	+	140	10068	201
Segkk1045	56	1463	LNFP01001625.1	1805	3212	-	141	8834	211
Segkk1045	1464	23673	LNFP01000375.1	1	22170	+	142	3007	201
Segkk1045	23874	35186	LNFP01000375.1	22496	33808	+	143	3010	201
Segkk1045	35419	37624	LNFP01000375.1	34041	36244	+	144	3013	201
Segkk1046	1	39885	LNFP01000218.1	9402	50661	+	39885	41260
Segkk1046	1	2501	LNFP01000218.1	9402	11879	+	145	1995	201
Segkk1046	2502	15069	LNFP01000218.1	12581	25092	+	146	1996	201
Segkk1046	15070	33020	LNFP01000218.1	25271	43198	+	147	1997	201
Segkk1046	33021	39885	LNFP01000218.1	43908	50661	+	148	1998	201
Segkk1047	25947	26454	LNFP01000911.1	6852	7359	+	149	5814	201
Segkk1047	27530	32567	LNFP01000911.1	8434	13464	+	150	5818	201
Segkk1047	32580	32667	LNFP01000911.1	13477	13564	+	151	5820	201
Segkk1047	32784	32847	LNFP01000911.1	13577	13639	+	152	5822	201
Segkk1047	37384	37476	LNFP01000911.1	18753	18845	+	153	5825	201
Segkk1047	60678	60696	LNFP01002369.1	5514	5532	-	154	10181	211
Segkk1047	60797	61048	LNFP01002369.1	5162	5413	-	252	252
Segkk1047	60797	60955	LNFP01002369.1	5255	5413	-	155	10179	211
Segkk1047	60961	61048	LNFP01002369.1	5162	5249	-	156	10178	211
Segkk1051	1	13391	LNFP01001255.1	11977	25360	+	157	7431	200
Segkk1051	13615	13961	LNFP01000333.1	9376	9722	+	158	2687	201
Segkk1051	14722	15308	LNFP01000333.1	10483	11069	+	159	2689	201
Segkk1051	15591	15790	LNFP01000333.1	11352	11551	+	160	2691	201
Segkk1051	16069	40451	LNFP01000333.1	11830	36199	+	161	2693	201
Segkk1052	1	7836	LNFP01000211.1	40639	49014	+	7836	8376
Segkk1052	1	4308	LNFP01000211.1	40639	44941	+	162	1970	201
Segkk1052	4310	7836	LNFP01000211.1	45476	49014	+	163	1971	201
Segkk1052	7942	8116	LNFP01003823.1	2526	2701	+	164	11500	201
Segkk1052	8217	8371	LNFP01000211.1	49172	49326	+	165	1973	201
Segkk1052	8472	9185	LNFP01003823.1	2833	3537	+	166	11501	201
Segkk1052	9286	10954	LNFP01000211.1	49579	51247	+	167	1975	201
Segkk1052	10955	36706	LNFP01000572.1	1	26215	+	25752	26215
Segkk1052	10955	36177	LNFP01000572.1	1	25258	+	168	4283	201
Segkk1052	36178	36706	LNFP01000572.1	25688	26215	+	169	4284	201
Segkk1052	36784	40531	LNFP01002064.1	1	3743	-	170	9738	211
Segkk1052	40532	40566	LNFP01001631.1	2610	2644	-	171	8850	211
Segkk1054	13750	13949	LNFP01000053.1	126103	126302	+	172	569	201
Segkk1054	37179	40645	LNFP01000053.1	149521	153411	+	3467	3891
Segkk1054	37179	39773	LNFP01000053.1	149521	152114	+	173	571	201
Segkk1054	39774	40645	LNFP01000053.1	152540	153411	+	174	572	201
Segkk1056	550	694	LNFP01000566.1	22978	23122	+	175	4271	201
Segkk1056	933	1086	LNFP01004120.1	139	290	-	176	11666	211
Segkk1057	1	1170	LNFP01001533.1	6665	7819	-	177	8511	211
Segkk1059	1	14731	LNFP01000292.1	284	15856	+	14731	15573
Segkk1059	1	13780	LNFP01000292.1	284	14170	+	178	2441	201
Segkk1059	13781	14731	LNFP01000292.1	14911	15856	+	179	2442	201
Segkk1059	15743	51353	LNFP01000292.1	17077	52641	+	180	2444	201
Segkk1059	51691	51737	LNFP01001889.1	6798	6840	-	181	9460	211
Segkk1059	51960	52152	LNFP01001889.1	6383	6575	-	182	9458	211
Segkk1059	52153	65092	LNFP01000974.1	367	13333	+	183	6245	201
Segkk1062	1	3620	LNFP01002485.1	1	3617	-	184	10320	211
Segkk1062	4958	37788	LNFP01000586.1	1	33613	+	32831	33613
Segkk1062	4958	18350	LNFP01000586.1	1	13382	+	185	4334	201
Segkk1062	18351	37788	LNFP01000586.1	14173	33613	+	186	4335	201
Segkk1062	37825	38592	LNFP01004044.1	1	766	-	187	11633	211
Segkk1062	38593	39261	LNFP01000734.1	33847	34532	-	188	5008	211
Segkk1062	39445	53613	LNFP01000586.1	33614	48598	+	14169	14985
Segkk1062	39445	48259	LNFP01000586.1	33614	42407	+	189	4336	201
Segkk1062	48260	53613	LNFP01000586.1	43307	48598	+	190	4337	201
Segkk1062	56026	65129	LNFP01001331.1	1	9077	+	191	7774	200
Segkk1063	1	24065	LNFP01000938.1	3424	28624	+	24065	25201
Segkk1063	1	4949	LNFP01000938.1	3424	8347	+	192	5978	201
Segkk1063	4950	22707	LNFP01000938.1	9038	26751	+	193	5979	201
Segkk1063	22708	24065	LNFP01000938.1	27266	28624	+	194	5980	201
Segkk1063	24991	65458	LNFP01000416.1	1	40983	+	40468	40983
Segkk1063	24991	63299	LNFP01000416.1	1	38274	+	195	3321	201
Segkk1063	63300	65458	LNFP01000416.1	38828	40983	+	196	3322	201
Segkk1064	102	156	LNFP01000336.1	27909	27963	+	197	2704	201
Segkk1064	170	368	LNFP01000336.1	27977	28175	+	199	199
Segkk1064	170	268	LNFP01000336.1	27977	28075	+	198	2706	201
Segkk1064	270	368	LNFP01000336.1	28077	28175	+	199	2707	201
Segkk1064	654	1459	LNFP01002842.1	1	802	+	200	10717	201
Segkk1064	1561	22680	LNFP01000336.1	28263	49569	+	21120	21307
Segkk1064	1561	3110	LNFP01000336.1	28263	29740	+	201	2708	201
Segkk1064	3111	19645	LNFP01000336.1	29908	46426	+	202	2709	201
Segkk1064	19648	20340	LNFP01000336.1	46429	47120	+	203	2710	201
Segkk1064	20341	22680	LNFP01000336.1	47230	49569	+	204	2711	201
Segkk1064	22681	49495	LNFP01000548.1	1	27048	+	26815	27048
Segkk1064	22681	44194	LNFP01000548.1	1	21495	+	205	4172	201
Segkk1064	44678	49495	LNFP01000548.1	22235	27048	+	206	4173	201
Segkk1064	51535	66233	LNFP01000802.1	1	14981	+	14699	14981
Segkk1064	51535	65459	LNFP01000802.1	1	13920	+	207	5330	201
Segkk1064	65460	66233	LNFP01000802.1	14209	14981	+	208	5331	201
Segkk1066	63620	63907	LNFP01001047.1	14959	15244	-	209	6672	211
Segkk1066	64120	64134	LNFP01001047.1	14732	14746	-	210	6670	211
Segkk1066	65013	65025	LNFP01001047.1	13593	13605	-	211	6660	211
Segkk1066	65659	65713	LNFP01001047.1	12906	12960	-	212	6651	211
Segkk1066	65974	65990	LNFP01000037.1	94416	94432	-	213	371	211
Segkk1066	65991	66069	LNFP01000037.1	93717	93795	-	214	369	211
Segkk1066	66070	66127	LNFP01001938.1	6667	6725	-	215	9557	211
Segkk1066	69116	69137	LNFP01001047.1	9615	9636	-	216	6616	211
Segkk1066	69225	69424	LNFP01001047.1	9328	9527	-	217	6614	211
Segkk1066	69502	69722	LNFP01001047.1	9030	9250	-	218	6612	211
Segkk1066	69864	69937	LNFP01001047.1	8815	8888	-	219	6609	211
Segkk1066	70155	70227	LNFP01001047.1	8524	8596	-	220	6606	211
Segkk1066	79443	80274	LNFP01000100.1	25550	26379	-	221	968	211
Segkk1066	80960	80961	LNFP01000100.1	24860	24869	-	222	966	211
Segkk1066	81243	81313	LNFP01000100.1	24689	24759	-	223	964	211
Segkk1066	81343	81413	LNFP01000100.1	24589	24659	-	224	962	211
Segkk1069	399	2392	LNFP01003792.1	1712	3708	-	225	11481	211
Segkk1070	1	2460	LNFP01000138.1	45905	48363	+	226	1307	201
Segkk1071	1	1804	LNFP01002576.1	2934	5832	+	1804	2899
Segkk1071	1	1163	LNFP01002576.1	2934	4086	+	227	10418	201
Segkk1071	1164	1804	LNFP01002576.1	5193	5832	+	228	10419	201
Segkk1071	1984	2139	LNFP01001614.1	8933	9088	+	229	8819	201
Segkk1071	2140	2316	LNFP01003031.1	1007	1203	-	230	10891	211
Segkk1071	2317	2436	LNFP01003031.1	3232	3351	+	231	10892	201
Segkk1072	101	1470	LNFP01002724.1	101	1466	-	232	10609	211
Segkk1072	2182	2382	LNFP01000100.1	29465	29664	+	233	973	201
Segkk1073	1	2301	LNFP01003517.1	1	2298	-	234	11241	211
Segkk1073	2302	2422	LNFP01002491.1	4324	4444	-	235	10325	211
Segkk1074	1	736	LNFP01001546.1	5472	6205	+	736	734
Segkk1074	1	669	LNFP01001546.1	5472	6138	+	236	8542	201
Segkk1074	672	736	LNFP01001546.1	6141	6205	+	237	8543	201
Segkk1074	853	1085	LNFP01001546.1	6322	6554	+	238	8545	201
Segkk1074	1314	1476	LNFP01001546.1	6784	6946	+	239	8547	201
Segkk1074	1813	2304	LNFP01001546.1	7284	7775	+	240	8549	201
Segkk1075	1	2400	LNFP01003176.1	373	2775	-	241	11018	211
Segkk1076	1067	1289	LNFP01000762.1	9375	9596	-	242	5179	211
Segkk1076	1302	2173	LNFP01000762.1	8558	9362	-	243	5177	211
Segkk1077	298	359	LNFP01003322.1	1680	1740	-	244	11119	211
Segkk1077	2014	2213	LNFP01000405.1	21122	21321	-	245	3277	211
Segkk1079	24	1487	LNFP01000864.1	17661	19078	+	246	5555	201
Segkk1080	1	647	LNFP01001257.1	4384	5029	+	247	7447	201
Segkk1080	648	1474	LNFP01000385.1	6919	7755	-	248	3103	211
Segkk1081	1	1473	LNFP01003937.1	944	2416	+	249	11570	201
Segkk1082	1	1450	LNFP01000999.1	10612	12060	+	250	6338	201
Segkk1083	11	1464	LNFP01001670.1	4128	5581	-	251	8957	211
Segkk1084	1	1406	LNFP01002073.1	1752	3158	+	252	9751	201
Segkk1085	101	970	LNFP01002841.1	6875	7744	-	253	10714	211
Segkk1085	988	1460	LNFP01002841.1	6385	6857	-	254	10712	211
Segkk1086	1	1459	LNFP01003020.1	1939	3384	+	255	10886	201
Segkk1087	1	587	LNFP01000539.1	30417	31011	+	256	4060	201
Segkk1088	1	2967	LNFP01000897.1	8041	11005	-	257	5764	211
Segkk1089	1	1027	LNFP01000231.1	4192	5176	-	258	2090	211
Segkk1090	1	1023	LNFP01000928.1	2333	3355	+	259	5933	201
Segkk1091	1	2825	LNFP01002102.1	3873	6703	-	260	9802	211
Segkk1091	3084	3370	LNFP01002102.1	3318	3614	-	261	9800	211
Segkk1092	809	3423	LNFP01004878.1	1	3273	+	2615	3273
Segkk1092	809	1464	LNFP01004878.1	1	647	+	262	11999	201
Segkk1092	1465	3318	LNFP01004878.1	855	2705	+	263	12000	201
Segkk1092	3319	3423	LNFP01004878.1	3169	3273	+	264	12001	201
Segkk1093	361	1172	LNFP01001497.1	2859	3671	-	265	8346	211
Segkk1094	1	4532	LNFP01000531.1	34144	38654	+	266	3993	201
Segkk1095	1	3488	LNFP01003343.1	652	4116	-	267	11137	211
Segkk1096	1	3432	LNFP01000123.1	3371	6802	+	268	1157	201
Segkk1097	101	358	LNFP01002102.1	3615	3872	-	269	9801	211
Segkk1097	687	1814	LNFP01000846.1	17227	18354	+	270	5504	201
Segkk1097	1863	1994	LNFP01004038.1	834	965	-	271	11630	211
Segkk1097	1995	4657	LNFP01000846.1	18532	20896	+	2663	2365
Segkk1097	1995	3414	LNFP01000846.1	18532	19970	+	272	5505	201
Segkk1097	3710	4657	LNFP01000846.1	19971	20896	+	273	5506	201
Segkk1098	1	3540	LNFP01001283.1	2873	6416	-	274	7588	211
Segkk1099	1	73	LNFP01000729.1	8845	8917	+	275	4975	201
Segkk1099	101	3510	LNFP01000729.1	8945	12354	+	276	4977	201
Segkk1100	1	3498	LNFP01000910.1	1008	1436	-	3498	429
Segkk1100	1	350	LNFP01000910.1	1087	1436	-	277	5810	211
Segkk1100	3420	3498	LNFP01000910.1	1008	1086	-	278	5809	211
Segkk1101	1663	3497	LNFP01000133.1	11056	12889	+	279	1284	201
Segkk1102	1	5014	LNFP01001960.1	2198	7213	-	280	9591	211
Segkk1102	5015	14575	LNFP01001390.1	1	10248	+	9561	10248
Segkk1102	5015	9206	LNFP01001390.1	1	4175	+	281	7933	200
Segkk1102	9207	14575	LNFP01001390.1	4876	10248	+	282	7934	200
Segkk1102	14676	16886	LNFP01000565.1	11057	13270	+	283	4267	201
Segkk1102	16887	16966	LNFP01000565.1	26737	26836	-	284	4269	211
Segkk1103	1	8109	LNFP01000333.1	1224	9375	+	285	2686	201
Segkk1103	8462	9221	LNFP01000333.1	9723	10482	+	286	2688	201
Segkk1103	9861	10142	LNFP01000333.1	11070	11351	+	287	2690	201
Segkk1103	10343	10620	LNFP01000333.1	11552	11829	+	288	2692	201
Segkk1103	10793	17045	LNFP01001255.1	3370	9618	+	6253	6249
Segkk1103	10793	11948	LNFP01001255.1	3370	4525	+	289	7428	201
Segkk1103	12031	17045	LNFP01001255.1	4613	9618	+	290	7429	201
Segkk1104	1	2819	LNFP01001869.1	1	2850	-	291	9429	211
Segkk1104	3673	17051	LNFP01001146.1	1	13331	+	292	7053	201
Segkk1106	1	6356	LNFP01001155.1	2248	8533	+	6356	6286
Segkk1106	1	5229	LNFP01001155.1	2248	7411	+	293	7093	201
Segkk1106	5231	5255	LNFP01001155.1	7413	7437	+	294	7094	201
Segkk1106	5257	5640	LNFP01001155.1	7439	7820	+	295	7095	201
Segkk1106	5645	6356	LNFP01001155.1	7825	8533	+	296	7096	201
Segkk1106	6584	11845	LNFP01001155.1	8759	13906	+	5262	5148
Segkk1106	6584	11342	LNFP01001155.1	8759	13513	+	297	7099	201
Segkk1106	11452	11612	LNFP01001155.1	13514	13673	+	298	7100	201
Segkk1106	11614	11845	LNFP01001155.1	13675	13906	+	299	7101	201
Segkk1106	15458	15552	LNFP01001270.1	1706	1800	+	300	7518	201
Segkk1106	16330	16368	LNFP01001769.1	2048	2086	-	301	9229	211
Segkk1106	16380	16474	LNFP01001769.1	1942	2036	-	95	95
Segkk1106	16380	16389	LNFP01001769.1	2027	2036	-	302	9227	211
Segkk1106	16405	16474	LNFP01001769.1	1942	2011	-	303	9226	211
Segkk1106	16679	17045	LNFP01001769.1	1368	1737	-	367	370
Segkk1106	16679	16806	LNFP01001769.1	1607	1737	-	304	9223	211
Segkk1106	16809	17045	LNFP01001769.1	1368	1604	-	305	9222	211
Segkk1106	17068	17145	LNFP01001769.1	1268	1345	-	306	9220	211
Segkk1107	1	17013	LNFP01000437.1	2079	20311	+	17013	18233
Segkk1107	1	1046	LNFP01000437.1	2079	3124	+	307	3455	201
Segkk1107	1218	1356	LNFP01000437.1	3266	3404	+	308	3456	201
Segkk1107	1357	6222	LNFP01000437.1	3628	8497	+	309	3457	201
Segkk1107	6223	14262	LNFP01000437.1	9174	17183	+	310	3458	201
Segkk1107	14263	15948	LNFP01000437.1	17380	19032	+	311	3459	201
Segkk1107	15949	17013	LNFP01000437.1	19231	20311	+	312	3460	201
Segkk1107	17089	17150	LNFP01000437.1	20387	20448	+	313	3462	201
Segkk1110	1	554	LNFP01000446.1	17987	18526	+	314	3517	201
Segkk1110	2769	13016	LNFP01000446.1	20145	30375	+	315	3519	201
Segkk1110	13017	16799	LNFP01002622.1	1	3775	-	316	10493	211
Segkk1111	1	6133	LNFP01001963.1	1184	7970	-	6133	6787
Segkk1111	1	1353	LNFP01001963.1	6622	7970	-	317	9595	211
Segkk1111	1354	6133	LNFP01001963.1	1184	5948	-	318	9594	211
Segkk1111	6134	16828	LNFP01000619.1	1	10692	+	319	4460	201
Segkk1112	1	3037	LNFP01002302.1	3440	6471	+	320	10095	201
Segkk1112	9380	9418	LNFP01002801.1	11197	11235	-	321	10688	211
Segkk1112	11134	14072	LNFP01001993.1	4603	7532	-	322	9629	211
Segkk1114	1	189	LNFP01004516.1	8	194	+	323	11850	201
Segkk1114	190	14290	LNFP01001024.1	1	14078	+	324	6511	201
Segkk1115	1	14438	LNFP01001510.1	1916	17162	+	14438	15247
Segkk1115	1	7944	LNFP01001510.1	1916	9859	+	325	8370	200
Segkk1115	7945	14438	LNFP01001510.1	10608	17162	+	326	8371	200
Segkk1117	1	498	LNFP01002431.1	129	625	+	327	10251	201
Segkk1117	499	10768	LNFP01000367.1	1	10997	+	10270	10997
Segkk1117	499	7386	LNFP01000367.1	1	6885	+	328	2959	201
Segkk1117	7387	10768	LNFP01000367.1	7617	10997	+	329	2960	201
Segkk1117	10769	13103	LNFP01000367.1	23236	26597	+	2335	3362
Segkk1117	10769	11255	LNFP01000367.1	23236	23720	+	330	2963	201
Segkk1117	11256	13103	LNFP01000367.1	24745	26597	+	331	2964	201
Segkk1117	13568	14468	LNFP01000367.1	15254	16154	-	332	2961	211
Segkk1119	1	8693	LNFP01001223.1	7310	15963	+	333	7315	201
Segkk1119	8744	8804	LNFP01001236.1	5762	5822	-	334	7365	211
Segkk1119	9148	12839	LNFP01001223.1	15964	19651	+	335	7316	201
Segkk1119	12840	13558	LNFP01001838.1	7491	8206	+	336	9386	201
Segkk1119	13559	14129	LNFP01003130.1	3675	4242	+	337	10973	201
Segkk1119	14130	14196	LNFP01001209.1	15912	15978	-	338	7281	211
Segkk1120	1	7944	LNFP01001877.1	2102	10668	+	7944	8567
Segkk1120	1	6422	LNFP01001877.1	2102	8518	+	339	9439	201
Segkk1120	6423	7944	LNFP01001877.1	9148	10668	+	340	9440	201
Segkk1120	8982	10052	LNFP01001580.1	1	1069	+	341	8670	201
Segkk1120	10053	10212	LNFP01000536.1	16967	17125	-	160	159
Segkk1120	10053	10147	LNFP01000536.1	17032	17125	-	342	4022	211
Segkk1120	10154	10212	LNFP01000536.1	16967	17025	-	343	4021	211
Segkk1120	10529	14172	LNFP01001580.1	1762	5289	+	3644	3528
Segkk1120	10529	13268	LNFP01001580.1	1762	4500	+	344	8671	201
Segkk1120	13384	13467	LNFP01001580.1	4501	4584	+	345	8672	201
Segkk1120	13469	14172	LNFP01001580.1	4586	5289	+	346	8673	201
Segkk1121	1	14228	LNFP01000583.1	8274	22660	+	14228	14387
Segkk1121	1	12673	LNFP01000583.1	8274	20925	+	347	4323	201
Segkk1121	12674	14228	LNFP01000583.1	21097	22660	+	348	4324	201
Segkk1124	1	17340	LNFP01000834.1	2278	19521	+	17340	17244
Segkk1124	1	711	LNFP01000834.1	2278	2988	+	349	5468	201
Segkk1124	1244	12530	LNFP01000834.1	3785	15066	+	350	5469	201
Segkk1124	12882	17340	LNFP01000834.1	15067	19521	+	351	5470	201
Segkk1124	19968	72497	LNFP01000062.1	1	52614	+	52530	52614
Segkk1124	19968	20874	LNFP01000062.1	1	906	+	352	660	201
Segkk1124	20875	72497	LNFP01000062.1	1166	52614	+	353	661	201
Segkk1124	72498	72739	LNFP01004428.1	1439	1680	+	354	11822	201
Segkk1124	72740	82682	LNFP01000062.1	52615	62514	+	355	662	201
Segkk1124	83398	95963	LNFP01001550.1	1	13338	+	12566	13338
Segkk1124	83398	93051	LNFP01001550.1	1	9628	+	356	8570	200
Segkk1124	93052	95963	LNFP01001550.1	10435	13338	+	357	8571	200
Segkk1124	97105	112505	LNFP01001046.1	1	15367	+	358	6592	201
Segkk1124	112506	121231	LNFP01001332.1	3250	11933	+	359	7776	201
Segkk1124	122015	122126	LNFP01000924.1	3594	3705	+	360	5869	201
Segkk1124	122661	126357	LNFP01000924.1	1	3593	+	361	5868	201
Segkk1124	126470	142961	LNFP01000924.1	3706	20871	+	16492	17166
Segkk1124	126470	133872	LNFP01000924.1	3706	11178	+	362	5870	201
Segkk1124	133873	142961	LNFP01000924.1	11802	20871	+	363	5871	201
Segkk1124	143033	143061	LNFP01000924.1	20947	20975	+	29	29
Segkk1124	143033	143043	LNFP01000924.1	20947	20957	+	364	5873	201
Segkk1124	143047	143061	LNFP01000924.1	20961	20975	+	365	5874	201
Segkk1124	143074	143176	LNFP01000924.1	20988	21089	+	366	5876	201
Segkk1124	143349	144548	LNFP01000924.1	21271	22468	+	367	5878	201
Segkk1124	144774	144817	LNFP01000924.1	22600	22643	+	368	5880	201
Segkk1124	145344	146602	LNFP01000924.1	23170	24434	+	369	5883	201
Segkk1124	146732	147137	LNFP01000924.1	24579	24980	+	406	402
Segkk1124	146732	147024	LNFP01000924.1	24579	24869	+	370	5885	201
Segkk1124	147026	147090	LNFP01000924.1	24871	24934	+	371	5886	201
Segkk1124	147092	147137	LNFP01000924.1	24936	24980	+	372	5887	201
Segkk1124	147329	147696	LNFP01000924.1	25181	25550	+	373	5889	201
Segkk1124	148001	148051	LNFP01000924.1	25851	25900	+	374	5895	201
Segkk1124	148091	148563	LNFP01000924.1	25940	26428	+	375	5897	201
Segkk1124	148937	148958	LNFP01000924.1	26758	26779	+	376	5899	201
Segkk1124	150013	150338	LNFP01000924.1	27824	28155	+	377	5901	201
Segkk1124	150339	152646	LNFP01002076.1	4946	7242	+	378	9754	201
Segkk1124	154569	159896	LNFP01001665.1	1	9201	+	5328	9201
Segkk1124	154569	159583	LNFP01001665.1	1	4946	+	379	8951	200
Segkk1124	159584	159896	LNFP01001665.1	8890	9201	+	380	8952	200
Segkk1124	161366	206798	LNFP01000200.1	1	45695	+	45433	45695
Segkk1124	161366	195795	LNFP01000200.1	1	34406	+	381	1862	201
Segkk1124	195796	206798	LNFP01000200.1	34650	45695	+	382	1863	201
Segkk1124	207299	215999	LNFP01001748.1	1	8663	-	383	9170	211
Segkk1124	216130	216335	LNFP01001102.1	1286	1491	-	384	6858	211
Segkk1124	216700	216895	LNFP01001102.1	730	922	-	385	6855	211
Segkk1124	218937	220186	LNFP01001561.1	5925	7174	+	386	8593	201
Segkk1124	220187	225283	LNFP01002192.1	1749	6849	+	387	9940	201
Segkk1124	229544	238532	LNFP01001672.1	1	9105	+	8989	9105
Segkk1124	229544	235603	LNFP01001672.1	1	6057	+	388	8960	200
Segkk1124	235604	238532	LNFP01001672.1	6178	9105	+	389	8961	200
Segkk1124	239088	245343	LNFP01002313.1	1	6426	-	6256	6426
Segkk1124	239088	239238	LNFP01002313.1	6280	6426	-	390	10115	211
Segkk1124	239239	245343	LNFP01002313.1	1	6103	-	391	10114	211
Segkk1124	246625	254514	LNFP01002897.1	1	8428	+	7890	8428
Segkk1124	246625	248894	LNFP01002897.1	1	2267	+	392	10778	201
Segkk1124	248895	254514	LNFP01002897.1	2823	8428	+	393	10779	201
Segkk1124	255215	262616	LNFP01002030.1	1	7395	-	394	9683	211
Segkk1124	263113	263303	LNFP01000298.1	3053	3243	-	395	2467	211
Segkk1124	263442	264010	LNFP01004736.1	3681	4246	-	396	11953	211
Segkk1124	264011	265328	LNFP01004736.1	2091	3341	-	397	11951	211
Segkk1124	265889	266126	LNFP01004736.1	1020	1257	-	398	11949	211
Segkk1124	266339	266590	LNFP01005051.1	1	251	-	399	12051	211
Segkk1126	101	1116	LNFP01000128.1	23873	24887	+	400	1195	201
Segkk1126	1321	1333	LNFP01000128.1	25092	25104	+	401	1197	201
Segkk1126	1711	3700	LNFP01000128.1	25482	27471	+	402	1199	201
Segkk1126	3731	4017	LNFP01000128.1	27502	27788	+	403	1201	201
Segkk1126	5102	41158	LNFP01000128.1	28873	65241	+	36057	36369
Segkk1126	5102	13786	LNFP01000128.1	28873	37550	+	404	1203	201
Segkk1126	13787	41158	LNFP01000128.1	37868	65241	+	405	1204	201
Segkk1126	41383	41955	LNFP01000128.1	65469	66035	+	406	1206	201
Segkk1126	43782	47120	LNFP01004081.1	1	3338	+	407	11648	201
Segkk1126	49349	49412	LNFP01000375.1	22171	22234	-	408	3008	211
Segkk1126	49715	50577	LNFP01005251.1	1	859	-	409	12129	211
Segkk1126	50681	50808	LNFP01000643.1	61281	61404	-	410	4555	211
Segkk1126	51116	51185	LNFP01000643.1	60902	60971	-	411	4553	211
Segkk1126	51205	51230	LNFP01000643.1	60857	60882	-	412	4551	211
Segkk1126	51734	63163	LNFP01001788.1	1	12376	-	11430	12376
Segkk1126	51734	53321	LNFP01001788.1	10808	12376	-	413	9282	210
Segkk1126	53322	60312	LNFP01001788.1	3562	10547	-	414	9281	210
Segkk1126	60313	63163	LNFP01001788.1	1	2847	-	415	9280	210
Segkk1126	64473	81835	LNFP01001066.1	1	18147	+	17363	18147
Segkk1126	64473	66699	LNFP01001066.1	1	2227	+	416	6739	201
Segkk1126	66700	81835	LNFP01001066.1	3036	18147	+	417	6740	201
Segkk1126	82271	83354	LNFP01000128.1	27789	28872	-	418	1202	211
Segkk1126	83642	83671	LNFP01000128.1	27472	27501	-	419	1200	211
Segkk1126	85542	85918	LNFP01000128.1	25105	25481	-	420	1198	211
Segkk1126	85932	86135	LNFP01000128.1	24888	25091	-	421	1196	211
Segkk1126	87152	88400	LNFP01000128.1	22616	23872	-	422	1194	211
Segkk1126	88487	89659	LNFP01001703.1	1	1172	-	423	9043	211
Segkk1126	92368	129311	LNFP01000636.1	1	37403	+	36944	37403
Segkk1126	92368	126820	LNFP01000636.1	1	34420	+	424	4521	201
Segkk1126	126821	129311	LNFP01000636.1	34917	37403	+	425	4522	201
Segkk1126	129312	146752	LNFP01001257.1	5055	23958	+	17441	18904
Segkk1126	129312	136753	LNFP01001257.1	5055	12533	+	426	7448	201
Segkk1126	136754	138586	LNFP01001257.1	13262	15093	+	427	7449	201
Segkk1126	138588	146752	LNFP01001257.1	15800	23958	+	428	7450	201
Segkk1126	147511	157211	LNFP01001348.1	3	9664	+	429	7826	201
Segkk1126	158281	172067	LNFP01001087.1	1132	14920	+	430	6818	201
Segkk1126	173522	173717	LNFP01001179.1	4771	4959	-	431	7156	211
Segkk1126	173718	179055	LNFP01002783.1	1	5349	+	432	10666	201
Segkk1126	180404	180663	LNFP01000210.1	77326	77585	+	260	260
Segkk1126	180404	180454	LNFP01000210.1	77326	77376	+	433	1950	201
Segkk1126	180456	180663	LNFP01000210.1	77378	77585	+	434	1951	201
Segkk1126	180722	180807	LNFP01000210.1	77643	77727	+	435	1953	201
Segkk1126	181380	181681	LNFP01000210.1	78299	78600	+	436	1957	201
Segkk1126	181734	181922	LNFP01000210.1	78653	78841	+	437	1959	201
Segkk1126	182404	182497	LNFP01004036.1	1795	1888	-	438	11629	211
Segkk1126	183143	194924	LNFP01001351.1	1	11771	+	439	7840	201
Segkk1126	197678	241709	LNFP01000198.1	1	44061	+	440	1853	201
Segkk1126	241975	242493	LNFP01003220.1	2065	2738	-	519	674
Segkk1126	241975	242364	LNFP01003220.1	2349	2738	-	441	11040	211
Segkk1126	242365	242493	LNFP01003220.1	2065	2193	-	442	11039	211
Segkk1126	242494	246879	LNFP01001582.1	1547	5782	+	4386	4236
Segkk1126	242494	246207	LNFP01001582.1	1547	5251	+	443	8727	201
Segkk1126	246311	246335	LNFP01001582.1	5252	5276	+	444	8728	201
Segkk1126	246337	246879	LNFP01001582.1	5278	5782	+	445	8729	201
Segkk1126	246880	248319	LNFP01003804.1	1	1437	-	446	11491	211
Segkk1126	248320	248426	LNFP01004569.1	1	107	-	447	11867	211
Segkk1126	249800	269758	LNFP01001396.1	1	20573	+	19959	20573
Segkk1126	249800	260743	LNFP01001396.1	1	10940	+	448	7956	201
Segkk1126	260744	269758	LNFP01001396.1	11574	20573	+	449	7957	201
Segkk1126	271061	272392	LNFP01002624.1	4363	5689	-	450	10495	211
Segkk1126	272393	291881	LNFP01000715.1	1	19462	+	451	4893	201
Segkk1128	284718	287730	LNFP01000518.1	36351	39351	+	452	3911	201
Segkk1129	1	5612	LNFP01001990.1	1980	7580	+	453	9624	201
Segkk1129	6263	6838	LNFP01001442.1	46705	47269	+	454	8127	201
Segkk1129	7105	20463	LNFP01001175.1	1	14133	+	13359	14133
Segkk1129	7105	12754	LNFP01001175.1	1	5644	+	455	7145	201
Segkk1129	12755	20463	LNFP01001175.1	6436	14133	+	456	7146	201
Segkk1129	21336	107165	LNFP01000035.1	3	85343	+	85830	85341
Segkk1129	21336	67777	LNFP01000035.1	3	46401	+	457	337	201
Segkk1129	67946	95601	LNFP01000035.1	46402	74035	+	458	338	201
Segkk1129	95894	107165	LNFP01000035.1	74080	85343	+	459	339	201
Segkk1129	107267	107292	LNFP01000035.1	85444	85469	+	460	341	201
Segkk1129	107439	107538	LNFP01000035.1	85344	85443	+	461	340	201
Segkk1129	107565	171478	LNFP01000035.1	85470	149795	+	63914	64326
Segkk1129	107565	150007	LNFP01000035.1	85470	127791	+	462	342	201
Segkk1129	150008	171478	LNFP01000035.1	128346	149795	+	463	343	201
Segkk1129	171479	196068	LNFP01000557.1	2266	26823	+	464	4222	201
Segkk1129	198442	207353	LNFP01001001.1	1	8881	+	465	6347	201
Segkk1129	207354	284800	LNFP01000037.1	1	78151	+	77447	78151
Segkk1129	207354	213240	LNFP01000037.1	1	5882	+	466	359	201
Segkk1129	213241	284800	LNFP01000037.1	6597	78151	+	467	360	201
Segkk1131	1	404	LNFP01001391.1	2187	2592	-	468	7942	211
Segkk1131	430	687	LNFP01001391.1	1903	2160	-	469	7940	211
Segkk1134	1	390	LNFP01001314.1	1562	1925	+	470	7712	201
Segkk1134	3058	3440	LNFP01001314.1	5633	6015	+	471	7715	201
Segkk1134	4096	4127	LNFP01001314.1	6670	6701	+	472	7717	201
Segkk1134	4938	4993	LNFP01001314.1	7906	7961	+	473	7719	201
Segkk1134	5025	7050	LNFP01001314.1	7993	10254	+	2026	2262
Segkk1134	5025	6226	LNFP01001314.1	7993	9204	+	474	7721	201
Segkk1134	6227	7050	LNFP01001314.1	9443	10254	+	475	7722	201
Segkk1135	1	1633	LNFP01001283.1	443	2057	+	476	7587	201
Segkk1135	2155	2404	LNFP01000534.1	23068	23340	-	477	4012	211
Segkk1135	2711	2766	LNFP01001283.1	11616	11671	+	478	7591	201
Segkk1135	4498	4594	LNFP01000300.1	33280	33376	+	479	2480	201
Segkk1135	4608	4643	LNFP01000300.1	33391	33427	+	480	2482	201
Segkk1135	4913	4967	LNFP01000300.1	33710	33763	+	481	2485	201
Segkk1135	5710	5776	LNFP01001343.1	9502	9568	+	482	7813	201
Segkk1135	6396	6488	LNFP01001343.1	10191	10283	+	483	7815	201
Segkk1136	455	7064	LNFP01000599.1	721	7399	+	6610	6679
Segkk1136	455	4972	LNFP01000599.1	721	5152	+	484	4389	201
Segkk1136	4973	7064	LNFP01000599.1	5318	7399	+	485	4390	201
Segkk1137	1	363	LNFP01003255.1	2906	3268	+	486	11068	201
Segkk1137	622	656	LNFP01000516.1	1658	1692	+	487	3867	201
Segkk1137	762	772	LNFP01000516.1	1801	1811	+	488	3869	201
Segkk1137	1522	1567	LNFP01000516.1	2562	2607	+	489	3872	201
Segkk1137	1986	2005	LNFP01000516.1	3031	3050	+	490	3877	201
Segkk1137	2506	2554	LNFP01000516.1	3544	3592	+	49	49
Segkk1137	2506	2532	LNFP01000516.1	3544	3570	+	491	3884	201
Segkk1137	2534	2554	LNFP01000516.1	3572	3592	+	492	3885	201
Segkk1137	2994	3195	LNFP01000516.1	4033	4232	+	493	3890	201
Segkk1137	3987	4247	LNFP01000516.1	5024	5284	+	494	3892	201
Segkk1137	4450	4761	LNFP01000516.1	5682	5993	+	312	312
Segkk1137	4450	4560	LNFP01000516.1	5682	5792	+	495	3894	201
Segkk1137	4562	4761	LNFP01000516.1	5794	5993	+	496	3895	201
Segkk1137	4775	4843	LNFP01000516.1	6007	6075	+	497	3897	201
Segkk1137	4893	5165	LNFP01000516.1	6113	6385	+	498	3899	201
Segkk1137	5556	5698	LNFP01004788.1	2200	2342	+	499	11975	201
Segkk1137	5799	5909	LNFP01002955.1	3881	3991	-	500	10836	211
Segkk1137	5910	7090	LNFP01004625.1	1	1145	+	1181	1145
Segkk1137	5910	6368	LNFP01004625.1	1	450	+	501	11893	201
Segkk1137	6502	7090	LNFP01004625.1	565	1145	+	502	11894	201
Segkk1138	257	280	LNFP01000039.1	2776	2799	+	503	388	201
Segkk1138	464	2381	LNFP01000039.1	2983	4899	+	504	390	201
Segkk1138	2482	2610	LNFP01001083.1	4120	4248	+	505	6805	201
Segkk1138	2711	3814	LNFP01000039.1	5100	6197	+	506	392	201
Segkk1138	3868	4822	LNFP01000039.1	6251	7206	+	955	956
Segkk1138	3868	4414	LNFP01000039.1	6251	6797	+	507	394	201
Segkk1138	4417	4822	LNFP01000039.1	6800	7206	+	508	395	201
Segkk1138	9714	9875	LNFP01000039.1	12491	12652	+	509	406	201
Segkk1138	9909	10090	LNFP01000039.1	12685	12866	+	510	408	201
Segkk1140	1	1645	LNFP01000261.1	9519	11162	+	511	2275	201
Segkk1140	1646	1741	LNFP01000610.1	3484	3579	+	512	4431	201
Segkk1140	1742	4226	LNFP01000261.1	11163	13561	+	513	2276	201
Segkk1140	4836	5966	LNFP01001280.1	4546	5673	-	514	7578	211
Segkk1140	6033	6722	LNFP01001280.1	3794	4479	-	515	7576	211
Segkk1141	1	11350	LNFP01000676.1	1204	12551	+	516	4726	201
Segkk1141	11693	12068	LNFP01000676.1	12894	13269	+	376	376
Segkk1141	11693	11968	LNFP01000676.1	12894	13169	+	517	4728	201
Segkk1141	11970	12068	LNFP01000676.1	13171	13269	+	518	4729	201
Segkk1141	13452	13793	LNFP01000676.1	12552	12893	+	519	4727	201
Segkk1141	14180	21875	LNFP01000676.1	13271	20945	+	520	4730	201
Segkk1141	22021	36282	LNFP01001825.1	1	14961	+	14262	14961
Segkk1141	22021	30655	LNFP01001825.1	1	8626	+	521	9358	200
Segkk1141	30656	36282	LNFP01001825.1	9343	14961	+	522	9359	200
Segkk1142	1	12826	LNFP01002335.1	1	12801	-	523	10133	211
Segkk1142	12827	13776	LNFP01002278.1	3647	4664	+	524	10067	201
Segkk1142	14139	32168	LNFP01000367.1	40116	58187	-	525	2968	211
Segkk1142	33054	35882	LNFP01000367.1	36293	39120	-	526	2966	211
Segkk1143	94	32084	LNFP01000443.1	1	31971	+	527	3492	201
Segkk1143	32085	32139	LNFP01004713.1	4135	4191	+	528	11940	201
Segkk1143	32606	32824	LNFP01000662.1	6404	6623	-	529	4645	211
Segkk1143	33351	33838	LNFP01000662.1	5391	5878	-	488	488
Segkk1143	33351	33377	LNFP01000662.1	5852	5878	-	530	4641	211
Segkk1143	33380	33838	LNFP01000662.1	5391	5849	-	531	4640	211
Segkk1143	33851	34177	LNFP01000662.1	5052	5378	-	532	4638	211
Segkk1143	34626	35671	LNFP01000662.1	3552	4602	-	533	4636	211
Segkk1143	36101	36511	LNFP01000662.1	2505	2924	-	534	4634	211
Segkk1144	18607	19186	LNFP01000565.1	10480	11056	+	535	4266	201
Segkk1144	34329	36907	LNFP01001412.1	8755	11266	+	536	8032	201
Segkk1144	53181	53919	LNFP01001301.1	13632	14369	+	537	7681	201
Segkk1145	1	35553	LNFP01000008.1	37784	73289	+	538	51	201
Segkk1147	35675	35808	LNFP01001554.1	3053	3187	+	539	8578	201
Segkk1147	43681	44615	LNFP01001826.1	636	1569	-	540	9361	210
Segkk1148	1	124	LNFP01004419.1	1362	1485	-	541	11813	211
Segkk1148	415	467	LNFP01003531.1	3436	3488	-	542	11255	211
Segkk1148	513	565	LNFP01003531.1	3336	3388	-	543	11253	211
Segkk1148	566	8785	LNFP01001847.1	1	8150	-	544	9408	210
Segkk1148	8886	9196	LNFP01000026.1	35333	35643	+	545	243	201
Segkk1148	9349	9381	LNFP01000026.1	35783	35815	+	546	245	201
Segkk1148	9408	9418	LNFP01000026.1	35842	35852	+	547	247	201
Segkk1148	9442	9458	LNFP01000026.1	35876	35892	+	548	249	201
Segkk1148	9768	9957	LNFP01002987.1	2930	3121	-	549	10862	211
Segkk1148	10127	10197	LNFP01000026.1	36249	36319	+	550	254	201
Segkk1148	10198	14105	LNFP01002077.1	1	3913	+	551	9755	200
Segkk1148	14106	33916	LNFP01000189.1	24559	44047	+	19811	19489
Segkk1148	14106	14231	LNFP01000189.1	24559	24683	+	552	1768	201
Segkk1148	14560	15456	LNFP01000189.1	24812	25706	+	553	1769	201
Segkk1148	15457	16666	LNFP01000189.1	26101	27302	+	554	1770	201
Segkk1148	16860	17375	LNFP01000189.1	28825	29340	+	555	1771	201
Segkk1148	19468	33029	LNFP01000189.1	29341	42878	+	556	1772	201
Segkk1148	33030	33916	LNFP01000189.1	43163	44047	+	557	1773	201
Segkk1148	33917	36820	LNFP01000637.1	1568	4455	+	558	4523	201
Segkk1150	1	882	LNFP01004380.1	1499	2376	-	559	11794	211
Segkk1150	883	922	LNFP01003055.1	4810	4849	-	560	10913	211
Segkk1150	923	1117	LNFP01001036.1	1	195	+	561	6561	201
Segkk1151	76	1402	LNFP01000753.1	12775	14091	+	562	5149	201
Segkk1151	1403	5603	LNFP01000899.1	1	10198	+	4201	10198
Segkk1151	1403	5105	LNFP01000899.1	1	3677	+	563	5768	201
Segkk1151	5106	5603	LNFP01000899.1	9692	10198	+	564	5769	201
Segkk1151	5604	15000	LNFP01001629.1	77	9463	+	565	8847	201
Segkk1151	16971	30196	LNFP01001226.1	1	13069	+	566	7329	201
Segkk1151	31000	34339	LNFP01002759.1	1	3231	+	3340	3231
Segkk1151	31000	33940	LNFP01002759.1	1	2937	+	567	10652	201
Segkk1151	34045	34339	LNFP01002759.1	2938	3231	+	568	10653	201
Segkk1151	34340	65543	LNFP01001161.1	1	31071	+	569	7111	201
Segkk1151	66356	66556	LNFP01001161.1	32742	32941	+	570	7113	201
Segkk1151	67186	67827	LNFP01005035.1	1	642	+	571	12045	201
Segkk1156	1	4521	LNFP01001072.1	22277	26791	+	572	6761	201
Segkk1156	4622	4671	LNFP01001072.1	27086	27132	+	573	6763	201
Segkk1156	6548	17045	LNFP01000796.1	1093	11567	+	574	5319	201
Segkk1156	17048	20734	LNFP01000128.1	12707	16392	+	575	1192	201
Segkk1156	20835	24952	LNFP01000796.1	15720	19836	+	576	5321	201
Segkk1156	25156	67126	LNFP01000193.1	1	42068	+	41971	42068
Segkk1156	25156	25882	LNFP01000193.1	1	727	+	577	1811	201
Segkk1156	25883	67126	LNFP01000193.1	908	42068	+	578	1812	201
Segkk1159	1	35592	LNFP01000327.1	116	35475	+	35592	35360
Segkk1159	1	14344	LNFP01000327.1	116	14471	+	579	2665	201
Segkk1159	14804	19952	LNFP01000327.1	14472	19608	+	580	2666	201
Segkk1159	19953	35592	LNFP01000327.1	19862	35475	+	581	2667	201
Segkk1159	36572	36917	LNFP01001110.1	1	343	+	582	6887	201
Segkk1159	36918	50799	LNFP01001110.1	897	14644	+	13882	13748
Segkk1159	36918	39266	LNFP01001110.1	897	3237	+	583	6889	201
Segkk1159	39269	39339	LNFP01001110.1	3240	3310	+	584	6890	201
Segkk1159	39450	50799	LNFP01001110.1	3311	14644	+	585	6891	201
Segkk1159	51946	57619	LNFP01000971.1	1	5576	+	586	6235	201
Segkk1159	57620	67279	LNFP01001833.1	5388	15021	+	9660	9634
Segkk1159	57620	66920	LNFP01001833.1	5388	14656	+	587	9377	201
Segkk1159	66990	67279	LNFP01001833.1	14741	15021	+	588	9378	201
Segkk1159	67280	68578	LNFP01004206.1	1580	2895	-	589	11716	211
Segkk116	360	626	LNFP01003118.1	1508	1727	-	590	10963	211
Segkk116	813	938	LNFP01003118.1	1182	1307	-	591	10961	211
Segkk1160	1	4252	LNFP01000025.1	2512	6937	-	4252	4426
Segkk1160	1	2440	LNFP01000025.1	4503	6937	-	592	211	211
Segkk1160	2669	4252	LNFP01000025.1	2512	4093	-	593	210	211
Segkk1160	4253	9074	LNFP01001120.1	1	4725	+	594	6916	201
Segkk1160	9075	9597	LNFP01002837.1	3167	3684	+	595	10707	201
Segkk1160	9598	19351	LNFP01001120.1	4726	14453	+	596	6917	201
Segkk1160	19441	24250	LNFP01002193.1	2003	6801	-	597	9941	210
Segkk1160	24251	27799	LNFP01001920.1	1	3519	+	598	9513	201
Segkk1160	27800	32046	LNFP01001225.1	1	4242	+	599	7323	201
Segkk1160	32047	36519	LNFP01001225.1	4781	8709	+	4473	3929
Segkk1160	32047	32946	LNFP01001225.1	4781	5680	+	600	7326	201
Segkk1160	33474	36519	LNFP01001225.1	5681	8709	+	601	7327	201
Segkk1160	36520	37605	LNFP01004339.1	1891	2973	+	602	11773	201
Segkk1160	39269	64212	LNFP01000617.1	1	24911	+	603	4456	201
Segkk1160	66070	66334	LNFP01005122.1	1	278	+	604	12074	201
Segkk1161	2	357	LNFP01000514.1	26244	26599	-	605	3858	211
Segkk1162	1	1189	LNFP01001660.1	4642	5832	-	606	8934	211
Segkk1163	1	2180	LNFP01003505.1	797	2975	-	607	11236	211
Segkk1164	1	1967	LNFP01001170.1	3216	5105	+	608	7132	201
Segkk1166	1	2219	LNFP01000328.1	4551	6758	+	609	2672	201
Segkk1167	1	2193	LNFP01002399.1	3676	5865	-	610	10218	210
Segkk1169	1	208	LNFP01001072.1	26878	27085	+	611	6762	201
Segkk1169	259	911	LNFP01001072.1	27133	27778	+	612	6764	201
Segkk1169	1041	2134	LNFP01000796.1	1	1092	+	613	5318	201
Segkk1172	1	1943	LNFP01001765.1	2372	4314	+	614	9214	201
Segkk1172	1997	2233	LNFP01002327.1	4239	4475	+	615	10126	201
Segkk1173	1	1206	LNFP01002265.1	3978	5183	-	616	10054	211
Segkk1174	1	1308	LNFP01003959.1	1265	2564	+	617	11582	201
Segkk1175	1	1295	LNFP01000839.1	14672	15967	-	618	5485	211
Segkk1176	1	398	LNFP01001682.1	1979	2377	+	619	9002	201
Segkk1176	399	1300	LNFP01003110.1	1	897	+	620	10957	201
Segkk1177	1	1309	LNFP01002721.1	3303	4609	+	621	10607	201
Segkk1178	1	1309	LNFP01000637.1	17995	19303	-	622	4526	211
Segkk1179	1	1308	LNFP01000118.1	21023	22330	+	623	1117	201
Segkk1180	1	1308	LNFP01002729.1	2238	3544	+	624	10618	201
Segkk1181	101	909	LNFP01000039.1	29894	30657	-	625	412	211
Segkk1182	1	1290	LNFP01000277.1	46146	47434	-	626	2378	211
Segkk1183	187	339	LNFP01001325.1	7834	7985	-	627	7755	211
Segkk1183	340	833	LNFP01001872.1	3965	4457	+	628	9435	201
Segkk1183	1322	37611	LNFP01000073.1	42529	78799	+	629	749	201
Segkk1183	40805	49419	LNFP01001753.1	1	8608	+	630	9180	201
Segkk1183	49658	49907	LNFP01000201.1	8311	8567	+	631	1865	201
Segkk1189	1	50783	LNFP01000110.1	11184	62664	+	50783	51481
Segkk1189	1	12640	LNFP01000110.1	11184	23786	+	632	1072	201
Segkk1189	12641	46885	LNFP01000110.1	23960	58191	+	633	1073	201
Segkk1189	46886	50783	LNFP01000110.1	58769	62664	+	634	1074	201
Segkk1191	1	1117	LNFP01004723.1	424	1539	+	635	11943	201
Segkk1191	1418	48943	LNFP01000473.1	1	48208	+	47526	48208
Segkk1191	1418	33945	LNFP01000473.1	1	32505	+	636	3627	201
Segkk1191	33946	48943	LNFP01000473.1	33225	48208	+	637	3628	201
Segkk1192	48190	48360	LNFP01001901.1	888	1057	+	638	9483	201
Segkk1193	1	1261	LNFP01004966.1	65	1334	+	639	12025	201
Segkk1194	1	1814	LNFP01001058.1	2689	4499	+	640	6717	201
Segkk1195	1	1829	LNFP01001059.1	11425	13248	-	641	6723	211
Segkk1196	1	1840	LNFP01000345.1	11916	13755	+	642	2750	201
Segkk1197	288	1770	LNFP01004397.1	1	1479	+	643	11804	201
Segkk1198	98	1829	LNFP01000391.1	20298	22026	-	644	3174	211
Segkk1199	92	1235	LNFP01002221.1	1	1144	-	645	9984	211
Segkk1200	1	1824	LNFP01001460.1	2629	4451	-	646	8199	211
Segkk1201	1	77	LNFP01003172.1	522	595	+	647	11016	201
Segkk1201	208	1225	LNFP01002019.1	3333	4407	-	648	9667	211
Segkk1202	170	415	LNFP01000233.1	16634	16871	+	649	2100	201
Segkk1202	766	965	LNFP01000233.1	22992	23191	+	650	2102	201
Segkk1202	1002	1145	LNFP01000233.1	23228	23377	+	651	2104	201
Segkk1202	1503	1681	LNFP01000233.1	23737	23915	+	652	2106	201
Segkk1205	400	884	LNFP01000192.1	2146	2629	-	653	1786	211
Segkk1205	4781	4823	LNFP01002784.1	4992	5034	+	654	10667	201
Segkk1206	1	215	LNFP01001865.1	6956	7170	+	655	9426	201
Segkk1206	1794	2341	LNFP01000105.1	4034	4582	-	656	1046	211
Segkk1206	2342	17212	LNFP01001090.1	1	14839	+	657	6823	201
Segkk1209	1	2908	LNFP01001588.1	3185	6058	+	658	8746	201
Segkk1209	5102	9739	LNFP01000876.1	1	4630	+	659	5599	201
Segkk1209	9744	9816	LNFP01000850.1	16279	16351	+	660	5516	201
Segkk1209	9917	22219	LNFP01000876.1	4946	17234	+	661	5601	201
Segkk1210	12159	12275	LNFP01001304.1	6074	6191	+	662	7684	201
Segkk1210	16272	18821	LNFP01001273.1	743	3213	+	663	7535	201
Segkk1210	18836	18865	LNFP01001273.1	3228	3257	+	664	7537	201
Segkk1210	19056	20327	LNFP01001273.1	3446	4717	+	1272	1272
Segkk1210	19056	19132	LNFP01001273.1	3446	3522	+	665	7539	201
Segkk1210	19137	20327	LNFP01001273.1	3527	4717	+	666	7540	201
Segkk1210	20682	21393	LNFP01001273.1	5208	5919	+	667	7542	201
Segkk1210	21515	22975	LNFP01001273.1	6033	7492	+	668	7544	201
Segkk1210	30420	30801	LNFP01004075.1	4047	4428	-	669	11646	211
Segkk1210	74727	75185	LNFP01001198.1	10791	11247	+	459	457
Segkk1210	74727	75009	LNFP01001198.1	10791	11072	+	670	7235	201
Segkk1210	75012	75185	LNFP01001198.1	11075	11247	+	671	7236	201
Segkk1210	96325	98553	LNFP01001152.1	9900	12120	+	2229	2221
Segkk1210	96325	96525	LNFP01001152.1	9900	10092	+	672	7079	201
Segkk1210	96534	98553	LNFP01001152.1	10101	12120	+	673	7080	201
Segkk1212	3	5345	LNFP01001873.1	155	5410	+	674	9436	201
Segkk1212	5346	15880	LNFP01001020.1	1	10529	+	675	6500	201
Segkk1212	15881	15920	LNFP01004432.1	2409	2448	+	676	11823	201
Segkk1212	16473	16522	LNFP01000444.1	55887	55936	-	677	3501	211
Segkk1212	16536	16678	LNFP01000444.1	55737	55873	-	678	3499	211
Segkk1213	1	16389	LNFP01000218.1	50662	67501	+	16389	16840
Segkk1213	1	15094	LNFP01000218.1	50662	65811	+	679	1999	201
Segkk1213	15095	16389	LNFP01000218.1	66209	67501	+	680	2000	201
Segkk1215	1	2151	LNFP01001488.1	6166	9367	+	2151	3202
Segkk1215	1	511	LNFP01001488.1	6166	6676	+	681	8309	201
Segkk1215	512	2151	LNFP01001488.1	7733	9367	+	682	8310	201
Segkk1215	2252	2360	LNFP01000516.1	1693	1800	+	683	3868	201
Segkk1215	3418	3590	LNFP01000516.1	2860	3030	+	173	171
Segkk1215	3418	3574	LNFP01000516.1	2860	3014	+	684	3875	201
Segkk1215	3578	3590	LNFP01000516.1	3018	3030	+	685	3876	201
Segkk1215	3611	3644	LNFP01000516.1	3051	3083	+	686	3878	201
Segkk1215	3832	3887	LNFP01001488.1	11036	11091	+	687	8311	201
Segkk1215	4224	4312	LNFP01000516.1	3456	3543	+	688	3883	201
Segkk1215	4362	4390	LNFP01000516.1	3593	3621	+	689	3886	201
Segkk1215	4402	4424	LNFP01000516.1	3633	3655	+	690	3888	201
Segkk1215	4748	10369	LNFP01002656.1	1	5609	-	691	10521	210
Segkk1215	10370	10422	LNFP01001536.1	7317	7369	+	692	8519	201
Segkk1215	10423	16339	LNFP01001763.1	4958	11443	+	5917	6486
Segkk1215	10423	13558	LNFP01001763.1	4958	8094	+	693	9211	201
Segkk1215	13559	16339	LNFP01001763.1	8729	11443	+	694	9212	201
Segkk1215	17952	26817	LNFP01001618.1	808	9667	+	695	8823	201
Segkk1215	26818	32327	LNFP01001235.1	5056	10558	+	696	7363	201
Segkk1217	1	32209	LNFP01000313.1	2670	34842	+	697	2593	201
Segkk1217	32621	33595	LNFP01000313.1	35555	36528	+	698	2595	201
Segkk1218	160	1375	LNFP01000392.1	1	1109	+	699	3198	201
Segkk1218	1376	1658	LNFP01001786.1	3105	3386	+	700	9266	201
Segkk1218	1659	25931	LNFP01000392.1	1155	25409	+	701	3199	201
Segkk1218	26318	26400	LNFP01004669.1	1493	1575	-	702	11914	211
Segkk1218	26486	33243	LNFP01000392.1	25758	32504	-	703	3200	211
Segkk1219	1	33242	LNFP01000353.1	1899	35267	+	33242	33369
Segkk1219	1	10035	LNFP01000353.1	1899	11928	+	704	2791	201
Segkk1219	10349	33242	LNFP01000353.1	12424	35267	+	705	2792	201
Segkk1222	39	853	LNFP01002429.1	3893	4709	-	706	10250	211
Segkk1222	854	22791	LNFP01000714.1	1	22081	+	21938	22081
Segkk1222	854	10686	LNFP01000714.1	1	9801	+	707	4891	201
Segkk1222	10687	22791	LNFP01000714.1	9986	22081	+	708	4892	201
Segkk1222	23775	24547	LNFP01002709.1	4705	5525	-	709	10600	210
Segkk1222	26046	26180	LNFP01000881.1	8954	9088	-	135	135
Segkk1222	26046	26148	LNFP01000881.1	8986	9088	-	710	5641	211
Segkk1222	26155	26180	LNFP01000881.1	8954	8979	-	711	5640	211
Segkk1222	26238	26248	LNFP01000881.1	8889	8899	-	712	5637	211
Segkk1222	26305	26425	LNFP01000881.1	8717	8832	-	121	116
Segkk1222	26305	26318	LNFP01000881.1	8819	8832	-	713	5635	211
Segkk1222	26321	26425	LNFP01000881.1	8717	8816	-	714	5634	211
Segkk1222	26442	26600	LNFP01000881.1	8542	8700	-	715	5632	211
Segkk1222	29136	29314	LNFP01000881.1	5798	5976	-	716	5630	211
Segkk1222	29623	29672	LNFP01000881.1	4986	5034	-	717	5626	211
Segkk1222	29910	31213	LNFP01000881.1	3443	4748	-	718	5624	211
Segkk1222	31621	32923	LNFP01003007.1	1687	3032	+	719	10873	201
Segkk1225	1	13515	LNFP01000616.1	10354	23856	+	720	4455	201
Segkk1227	1	1456	LNFP01002423.1	57	1511	-	721	10246	211
Segkk1227	1457	13589	LNFP01000994.1	833	12957	+	722	6312	201
Segkk1229	2658	2667	LNFP01001491.1	8895	8904	+	723	8330	201
Segkk1229	2758	2767	LNFP01001491.1	8995	9004	+	724	8332	201
Segkk1229	4426	4625	LNFP01001568.1	46483	46682	+	725	8624	201
Segkk1229	9045	9080	LNFP01001568.1	51403	51438	+	726	8637	201
Segkk1229	9099	9161	LNFP01001568.1	51457	51519	+	727	8639	201
Segkk1231	1	2967	LNFP01003066.1	1	2963	-	728	10920	211
Segkk1231	5225	12807	LNFP01001526.1	1	7570	+	729	8497	201
Segkk1231	12808	13269	LNFP01004669.1	998	1457	-	730	11912	211
Segkk1231	13270	13647	LNFP01001526.1	7623	8000	+	731	8498	201
Segkk1232	111	210	LNFP01000125.1	45645	45744	+	732	1184	201
Segkk1232	427	504	LNFP01000894.1	5954	6031	+	78	78
Segkk1232	427	459	LNFP01000894.1	5954	5986	+	733	5688	201
Segkk1232	463	504	LNFP01000894.1	5990	6031	+	734	5689	201
Segkk1232	542	795	LNFP01000894.1	6069	6322	+	735	5691	201
Segkk1232	975	1515	LNFP01000894.1	6505	7045	+	736	5693	201
Segkk1232	1980	2158	LNFP01000894.1	7509	7686	+	737	5696	201
Segkk1232	2497	3206	LNFP01000894.1	8025	8734	+	710	710
Segkk1232	2497	3137	LNFP01000894.1	8025	8665	+	738	5699	201
Segkk1232	3141	3206	LNFP01000894.1	8669	8734	+	739	5700	201
Segkk1232	3409	3533	LNFP01000894.1	8935	9059	+	740	5703	201
Segkk1232	3697	4216	LNFP01000894.1	9212	9730	+	741	5705	201
Segkk1232	4371	4601	LNFP01000894.1	9885	10115	+	742	5707	201
Segkk1232	4656	4882	LNFP01000894.1	10170	10396	+	743	5709	201
Segkk1232	5012	5338	LNFP01000894.1	10517	10843	+	744	5711	201
Segkk1232	5539	5693	LNFP01000894.1	11044	11198	+	745	5714	201
Segkk1232	5967	6164	LNFP01000894.1	11471	11668	+	746	5716	201
Segkk1232	6604	6640	LNFP01001999.1	377	413	-	747	9638	211
Segkk1232	6862	9250	LNFP01000894.1	13164	15546	+	748	5720	201
Segkk1232	9316	9334	LNFP01000894.1	15611	15628	+	749	5722	201
Segkk1232	9572	9693	LNFP01000894.1	15867	15988	+	750	5726	201
Segkk1232	9892	11443	LNFP01000894.1	16189	18144	+	1552	1956
Segkk1232	9892	10461	LNFP01000894.1	16189	16757	+	751	5728	201
Segkk1232	10462	11443	LNFP01000894.1	17165	18144	+	752	5729	201
Segkk1232	11475	11493	LNFP01000894.1	18175	18193	+	753	5731	201
Segkk1232	11788	11822	LNFP01000894.1	18535	18569	+	754	5733	201
Segkk1232	12021	12043	LNFP01000894.1	18770	18793	+	755	5735	201
Segkk1232	12592	13329	LNFP01000894.1	19539	20284	+	756	5741	201
Segkk1232	13346	13626	LNFP01000894.1	20297	20570	+	757	5743	201
Segkk1233	1	1938	LNFP01001533.1	4236	6165	+	758	8510	201
Segkk1233	1939	13148	LNFP01001113.1	1	11430	+	11210	11430
Segkk1233	1939	4293	LNFP01001113.1	1	2361	+	759	6896	201
Segkk1233	4294	13148	LNFP01001113.1	2584	11430	+	760	6897	201
Segkk1233	13249	13388	LNFP01000932.1	15182	15321	+	761	5956	201
Segkk1233	13618	14069	LNFP01000637.1	14567	15018	+	762	4524	201
Segkk1234	1	13789	LNFP01000934.1	1737	15546	+	763	5959	201
Segkk1235	1	975	LNFP01003447.1	2001	2986	-	764	11202	211
Segkk1236	606	1014	LNFP01002165.1	6515	6922	-	765	9895	211
Segkk1237	1	6356	LNFP01001979.1	1223	7597	+	766	9618	201
Segkk1238	1	3178	LNFP01002901.1	2030	5189	+	767	10781	200
Segkk1238	3179	3306	LNFP01001958.1	6098	6220	+	768	9585	201
Segkk1238	6234	6433	LNFP01001188.1	7785	7984	+	769	7183	201
Segkk1239	1	3087	LNFP01000639.1	21290	24375	+	770	4534	201
Segkk1239	3927	7375	LNFP01001280.1	1	3448	+	771	7575	201
Segkk1240	1	7385	LNFP01000089.1	18987	26362	-	772	853	211
Segkk1242	1	1239	LNFP01000465.1	2477	3718	-	773	3589	211
Segkk1242	1277	7302	LNFP01002367.1	300	6260	-	774	10163	211
Segkk1243	101	2524	LNFP01001744.1	1	2418	-	775	9165	211
Segkk1243	3031	7007	LNFP01003606.1	1	3960	+	776	11317	201
Segkk1244	599	7217	LNFP01001297.1	1	6617	+	777	7670	201
Segkk1245	1	2553	LNFP01001401.1	1850	4404	+	2553	2555
Segkk1245	1	2330	LNFP01001401.1	1850	4182	+	778	7974	201
Segkk1245	2332	2515	LNFP01001401.1	4184	4366	+	779	7975	201
Segkk1245	2518	2553	LNFP01001401.1	4369	4404	+	780	7976	201
Segkk1245	2796	3355	LNFP01001401.1	4638	5197	+	781	7979	201
Segkk1245	3432	3455	LNFP01001401.1	5274	5297	+	782	7981	201
Segkk1245	3456	7073	LNFP01001401.1	5411	8517	+	3618	3107
Segkk1245	3456	5788	LNFP01001401.1	5411	7747	+	783	7983	201
Segkk1245	6307	7073	LNFP01001401.1	7748	8517	+	784	7984	201
Segkk1247	1	13435	LNFP01001091.1	1464	14855	+	785	6824	201
Segkk1247	15340	31938	LNFP01000853.1	1	16587	+	786	5520	201
Segkk1247	32295	32995	LNFP01001593.1	9023	9719	-	701	697
Segkk1247	32295	32669	LNFP01001593.1	9348	9719	-	787	8752	211
Segkk1247	32798	32995	LNFP01001593.1	9023	9219	-	788	8751	211
Segkk1247	33770	33993	LNFP01000853.1	17599	17822	+	789	5525	201
Segkk1247	34497	36812	LNFP01001593.1	5212	7521	-	790	8750	211
Segkk1248	33897	34068	LNFP01000361.1	33634	33805	+	791	2935	201
Segkk1248	34314	35637	LNFP01000361.1	34052	35346	+	792	2937	201
Segkk1248	35775	35972	LNFP01000177.1	34334	34531	-	793	1710	211
Segkk1248	39255	69222	LNFP01000513.1	5984	35923	+	794	3843	201
Segkk1251	538	622	LNFP01003545.1	1282	1365	-	795	11266	211
Segkk1251	639	722	LNFP01003545.1	1182	1265	-	796	11264	211
Segkk1251	723	8672	LNFP01002932.1	1	8424	+	7950	8424
Segkk1251	723	5493	LNFP01002932.1	1	4657	+	797	10818	200
Segkk1251	5494	8672	LNFP01002932.1	5324	8424	+	798	10819	200
Segkk1251	8673	9053	LNFP01004568.1	79	453	+	799	11866	201
Segkk1251	9054	11775	LNFP01002932.1	8425	11143	+	800	10820	200
Segkk1251	11777	20044	LNFP01000962.1	13	8413	+	8268	8401
Segkk1251	11777	19702	LNFP01000962.1	13	7925	+	801	6202	201
Segkk1251	19703	20044	LNFP01000962.1	8072	8413	+	802	6203	201
Segkk1251	20518	37205	LNFP01000962.1	9500	26171	+	803	6205	201
Segkk1253	1	33814	LNFP01000521.1	5	34484	+	33814	34480
Segkk1253	1	4853	LNFP01000521.1	5	4853	+	804	3950	201
Segkk1253	4854	33814	LNFP01000521.1	5547	34484	+	805	3951	201
Segkk1253	34003	34065	LNFP01000101.1	116985	117046	+	806	1016	201
Segkk1253	34351	34578	LNFP01000101.1	118019	118244	+	807	1019	201
Segkk1253	34835	35841	LNFP01000101.1	118500	119487	+	1007	988
Segkk1253	34835	34854	LNFP01000101.1	118500	118519	+	808	1022	201
Segkk1253	34856	35841	LNFP01000101.1	118521	119487	+	809	1023	201
Segkk1253	36518	37086	LNFP01004084.1	1724	2291	+	810	11649	201
Segkk1256	1	36651	LNFP01000282.1	3519	40123	+	811	2407	201
Segkk1257	178	296	LNFP01001044.1	48	166	-	812	6586	211
Segkk1257	297	3358	LNFP01000311.1	34390	37450	+	813	2589	201
Segkk1257	3667	10780	LNFP01001408.1	1	7112	+	814	8027	201
Segkk1257	11015	12536	LNFP01000482.1	9242	10762	-	1522	1521
Segkk1257	11015	11901	LNFP01000482.1	9877	10762	-	815	3676	211
Segkk1257	11904	12536	LNFP01000482.1	9242	9874	-	816	3675	211
Segkk1257	12777	12883	LNFP01000482.1	8895	9001	-	817	3673	211
Segkk1257	13225	14719	LNFP01000482.1	7101	8559	-	818	3670	211
Segkk1257	14852	20985	LNFP01000482.1	1	6983	-	6134	6983
Segkk1257	14852	18266	LNFP01000482.1	3573	6983	-	819	3668	211
Segkk1257	18267	20985	LNFP01000482.1	1	2713	-	820	3667	211
Segkk1257	21775	22214	LNFP01004189.1	3	438	+	821	11707	201
Segkk1257	22486	22602	LNFP01000482.1	6984	7100	+	822	3669	201
Segkk1257	24098	24438	LNFP01000482.1	8560	8894	+	341	335
Segkk1257	24098	24382	LNFP01000482.1	8560	8839	+	823	3671	201
Segkk1257	24384	24438	LNFP01000482.1	8841	8894	+	824	3672	201
Segkk1257	24546	24785	LNFP01000482.1	9002	9241	+	825	3674	201
Segkk1257	26308	49164	LNFP01000482.1	10763	33557	+	826	3677	201
Segkk1257	49715	54404	LNFP01003142.1	1	4686	+	827	10985	201
Segkk1257	55105	64654	LNFP01003096.1	1	10310	+	9550	10310
Segkk1257	55105	60323	LNFP01003096.1	1	5213	+	828	10941	200
Segkk1257	60324	64654	LNFP01003096.1	5983	10310	+	829	10942	200
Segkk1257	64655	67443	LNFP01001924.1	2134	4919	+	830	9524	201
Segkk1257	67444	68756	LNFP01001784.1	97	1404	+	831	9248	201
Segkk1258	1	6777	LNFP01001604.1	2844	9613	+	832	8768	201
Segkk1258	7230	53441	LNFP01000414.1	1	46879	+	46212	46879
Segkk1258	7230	40739	LNFP01000414.1	1	33458	+	833	3315	201
Segkk1258	40740	53441	LNFP01000414.1	34184	46879	+	834	3316	201
Segkk1258	53442	57226	LNFP01002426.1	1	3777	-	835	10249	211
Segkk1258	58297	58459	LNFP01000368.1	2440	2588	-	836	2969	211
Segkk1258	58460	68859	LNFP01001430.1	1	10384	+	10400	10384
Segkk1258	58460	64115	LNFP01001430.1	1	5667	+	837	8081	201
Segkk1258	64167	68859	LNFP01001430.1	5697	10384	+	838	8082	201
Segkk1259	1	68908	LNFP01000223.1	9303	78899	+	68908	69597
Segkk1259	1	35935	LNFP01000223.1	9303	45243	+	839	2060	201
Segkk1259	35936	68908	LNFP01000223.1	45958	78899	+	840	2061	201
Segkk1261	1	21516	LNFP01000455.1	30185	51677	+	21516	21493
Segkk1261	1	8745	LNFP01000455.1	30185	38923	+	841	3553	201
Segkk1261	8748	21516	LNFP01000455.1	38926	51677	+	842	3554	201
Segkk1261	25302	27786	LNFP01000168.1	73158	75643	+	843	1649	201
Segkk1261	27864	29874	LNFP01004991.1	1	2001	+	844	12037	201
Segkk1261	31013	31160	LNFP01004238.1	2748	2896	+	845	11730	201
Segkk1261	31419	45497	LNFP01000769.1	4	14096	+	846	5198	201
Segkk1261	45511	45598	LNFP01000769.1	14109	14196	+	847	5200	201
Segkk1261	45611	45718	LNFP01000769.1	14209	14316	+	848	5202	201
Segkk1261	45846	45857	LNFP01000769.1	14097	14108	+	849	5199	201
Segkk1261	45946	45957	LNFP01000769.1	14197	14208	+	850	5201	201
Segkk1261	46066	52545	LNFP01000769.1	14317	20696	+	851	5203	201
Segkk1261	53801	64953	LNFP01001420.1	1	11137	+	852	8053	201
Segkk1261	65914	68359	LNFP01002216.1	4142	6592	+	853	9982	201
Segkk1266	50	58262	LNFP01000083.1	1	58158	+	854	817	201
Segkk1266	59599	68118	LNFP01000815.1	2	8541	+	855	5387	201
Segkk1269	1637	2224	LNFP01002231.1	1	588	+	856	9999	201
Segkk1273	1	2283	LNFP01000496.1	17231	19514	+	857	3726	201
Segkk1274	1	2277	LNFP01003665.1	689	3082	+	2277	2394
Segkk1274	1	2083	LNFP01003665.1	689	2768	+	858	11367	200
Segkk1274	2084	2277	LNFP01003665.1	2891	3082	+	859	11368	200
Segkk1275	128	327	LNFP01002037.1	1124	1323	+	860	9690	201
Segkk1275	841	886	LNFP01002037.1	1735	1780	+	861	9692	201
Segkk1276	1	2301	LNFP01000010.1	86528	88828	+	862	61	200
Segkk1277	1	1222	LNFP01000292.1	15857	17076	+	863	2443	201
Segkk1279	1	98	LNFP01001801.1	129	226	-	864	9313	211
Segkk1279	99	205	LNFP01004744.1	1	107	-	865	11956	211
Segkk1279	439	591	LNFP01000005.1	51116	51283	-	866	34	211
Segkk1280	1	1325	LNFP01000328.1	30615	31939	+	867	2678	201
Segkk1281	1	1328	LNFP01001188.1	4382	5709	-	868	7180	211
Segkk1282	1	1328	LNFP01000921.1	15561	16885	-	869	5858	211
Segkk1283	1	1333	LNFP01000203.1	3881	5210	+	870	1877	201
Segkk1285	1	1319	LNFP01001492.1	3255	4570	-	1319	1316
Segkk1285	1	788	LNFP01001492.1	3785	4570	-	871	8334	211
Segkk1285	792	1319	LNFP01001492.1	3255	3781	-	872	8333	211
Segkk1286	1	1313	LNFP01001661.1	2942	4240	-	873	8937	211
Segkk1289	1	11703	LNFP01001032.1	4805	16480	+	874	6546	201
Segkk1289	12055	18149	LNFP01002157.1	964	6945	-	875	9888	211
Segkk1289	18151	18205	LNFP01004262.1	2025	2078	-	876	11746	211
Segkk1289	18206	18302	LNFP01004262.1	2079	2174	-	877	11747	211
Segkk1289	18303	19267	LNFP01002157.1	1	963	-	878	9887	211
Segkk1289	19992	20386	LNFP01004262.1	1	395	-	879	11745	211
Segkk1289	21560	47074	LNFP01000562.1	1	25501	+	880	4232	201
Segkk1289	47089	47357	LNFP01000562.1	25516	25783	+	881	4234	201
Segkk1289	47387	47460	LNFP01000562.1	25813	25886	+	882	4236	201
Segkk1289	47561	47664	LNFP01000901.1	15406	15509	+	883	5776	201
Segkk1289	47765	47830	LNFP01000562.1	26192	26257	+	884	4238	201
Segkk1290	1	5904	LNFP01000106.1	5639	11394	+	5904	5756
Segkk1290	1	171	LNFP01000106.1	5639	5809	+	885	1049	201
Segkk1290	315	5904	LNFP01000106.1	5810	11394	+	886	1050	201
Segkk1290	5958	6004	LNFP01000106.1	11448	11494	+	887	1052	201
Segkk1290	6005	44493	LNFP01000106.1	12976	50124	+	38489	37149
Segkk1290	6005	16114	LNFP01000106.1	12976	23074	+	888	1055	201
Segkk1290	17050	44493	LNFP01000106.1	23075	50124	+	889	1056	201
Segkk1290	44614	44708	LNFP01000106.1	50244	50338	+	890	1058	201
Segkk1290	44729	44808	LNFP01000106.1	50359	50438	+	891	1060	201
Segkk1290	44809	44828	LNFP01000106.1	50339	50358	-	892	1059	211
Segkk1290	44924	45043	LNFP01000106.1	50125	50243	-	893	1057	211
Segkk1290	45144	47699	LNFP01000106.1	51050	53597	+	894	1061	201
Segkk1290	48492	48916	LNFP01000963.1	14831	15255	-	895	6214	211
Segkk1292	1	1079	LNFP01000020.1	66609	67687	+	896	135	200
Segkk1292	1356	4575	LNFP01000020.1	67951	71130	+	897	137	200
Segkk1292	4576	4744	LNFP01004557.1	1815	1983	+	898	11859	201
Segkk1292	4745	48171	LNFP01000020.1	71181	114810	+	43427	43630
Segkk1292	4745	36434	LNFP01000020.1	71181	102844	+	899	138	200
Segkk1292	36435	48171	LNFP01000020.1	103086	114810	+	900	139	200
Segkk1293	1	36064	LNFP01000119.1	1046	36975	+	36064	35930
Segkk1293	1	4264	LNFP01000119.1	1046	5305	+	901	1136	201
Segkk1293	4378	36064	LNFP01000119.1	5317	36975	+	902	1137	201
Segkk1293	36065	48379	LNFP01000119.1	38574	50879	+	903	1140	201
Segkk1296	47232	48492	LNFP01000813.1	18636	19825	+	904	5385	201
Segkk1296	49254	49448	LNFP01001048.1	1130	1323	-	905	6678	211
Segkk1296	49449	63496	LNFP01001048.1	1325	16084	+	14048	14760
Segkk1296	49449	49625	LNFP01001048.1	1325	1501	+	906	6679	201
Segkk1296	49626	63496	LNFP01001048.1	2302	16084	+	907	6680	201
Segkk1297	101	1010	LNFP01000480.1	9133	10042	-	908	3660	211
Segkk1298	1	1008	LNFP01000709.1	507	1509	-	909	4868	211
Segkk1299	1	1006	LNFP01000269.1	60203	61207	-	910	2333	211
Segkk13	256	3681	LNFP01003435.1	410	4020	+	3426	3611
Segkk13	256	1466	LNFP01003435.1	410	1639	+	911	11194	201
Segkk13	1467	3681	LNFP01003435.1	1808	4020	+	912	11195	201
Segkk1300	1	1003	LNFP01001123.1	8392	9364	+	913	6930	201
Segkk1301	1	1002	LNFP01002235.1	1405	2406	+	914	10004	201
Segkk1302	1	1002	LNFP01002165.1	4178	5177	+	915	9894	201
Segkk1303	1	1777	LNFP01001030.1	3850	5612	+	916	6532	201
Segkk1304	1	1769	LNFP01001841.1	8383	10151	+	917	9397	201
Segkk1305	1	1808	LNFP01000368.1	3203	5010	+	918	2970	201
Segkk1306	1	1801	LNFP01000971.1	10335	12135	+	919	6236	201
Segkk1307	1	1811	LNFP01000334.1	12549	14359	-	920	2695	211
Segkk1308	7	1322	LNFP01002221.1	1145	2455	-	921	9985	211
Segkk1309	1	1790	LNFP01000237.1	45605	47390	+	922	2123	201
Segkk1310	1138	1517	LNFP01000781.1	54681	55059	+	923	5266	201
Segkk1311	1	1040	LNFP01004443.1	1802	2823	+	924	11829	201
Segkk1312	114	1698	LNFP01003969.1	1902	3484	-	925	11602	211
Segkk1313	56	1206	LNFP01000176.1	31282	32431	-	926	1700	211
Segkk1315	1	47823	LNFP01000396.1	4974	53472	+	47823	48499
Segkk1315	1	27498	LNFP01000396.1	4974	32329	+	927	3217	201
Segkk1315	27499	42686	LNFP01000396.1	32987	48164	+	928	3218	201
Segkk1315	42687	47823	LNFP01000396.1	48337	53472	+	929	3219	201
Segkk1315	48261	48828	LNFP01004139.1	1	476	+	930	11671	201
Segkk1315	48829	49253	LNFP01000484.1	1	424	+	931	3680	201
Segkk1315	49254	49614	LNFP01004139.1	893	1248	+	932	11672	201
Segkk1315	49615	78538	LNFP01000484.1	425	29314	+	933	3681	201
Segkk1315	79438	92964	LNFP01001176.1	1	13619	+	13527	13619
Segkk1315	79438	81815	LNFP01001176.1	1	2366	+	934	7147	201
Segkk1315	81913	92964	LNFP01001176.1	2563	13619	+	935	7148	201
Segkk1315	92988	113949	LNFP01000529.1	1881	22705	+	20962	20825
Segkk1315	92988	94090	LNFP01000529.1	1881	2984	+	936	3984	201
Segkk1315	94093	94213	LNFP01000529.1	2987	3106	+	937	3985	201
Segkk1315	94316	113949	LNFP01000529.1	3107	22705	+	938	3986	201
Segkk1316	516	1243	LNFP01000925.1	4841	5568	+	939	5903	201
Segkk1316	1278	1688	LNFP01000925.1	5603	5955	+	411	353
Segkk1316	1278	1409	LNFP01000925.1	5603	5676	+	940	5905	201
Segkk1316	1417	1456	LNFP01000925.1	5684	5723	+	941	5906	201
Segkk1316	1461	1688	LNFP01000925.1	5728	5955	+	942	5907	201
Segkk1316	2279	3235	LNFP01000925.1	6546	7502	+	957	957
Segkk1316	2279	2478	LNFP01000925.1	6546	6745	+	943	5909	201
Segkk1316	2488	3235	LNFP01000925.1	6755	7502	+	944	5910	201
Segkk1316	3266	3629	LNFP01000925.1	7533	7896	+	945	5912	201
Segkk1316	4073	4281	LNFP01000925.1	8340	8548	+	946	5914	201
Segkk1316	5383	5528	LNFP01000925.1	9650	9795	+	947	5916	201
Segkk1316	5560	5801	LNFP01000925.1	9827	10067	+	948	5918	201
Segkk1316	6084	14204	LNFP01000925.1	10349	18460	+	949	5921	201
Segkk1316	14305	25177	LNFP01000925.1	19285	30497	+	10873	11213
Segkk1316	14305	24905	LNFP01000925.1	19285	29877	+	950	5923	201
Segkk1316	24906	25177	LNFP01000925.1	30214	30497	+	951	5924	201
Segkk1317	1	8625	LNFP01001611.1	1009	9611	+	952	8790	201
Segkk1317	8936	17280	LNFP01001811.1	1	8332	-	953	9332	211
Segkk1317	17675	17732	LNFP01003531.1	2542	2599	+	954	11250	201
Segkk1317	18151	18433	LNFP01003531.1	3018	3300	+	955	11252	201
Segkk1318	1	55	LNFP01000030.1	32104	32158	+	956	314	201
Segkk1318	101	164	LNFP01000030.1	32204	32267	+	957	316	201
Segkk1318	191	238	LNFP01000030.1	32294	32341	+	958	318	201
Segkk1318	431	1213	LNFP01001956.1	302	1089	+	959	9582	201
Segkk1319	1	102	LNFP01000060.1	1222	1324	+	960	633	201
Segkk1319	1086	54076	LNFP01000024.1	1	53376	+	52991	53376
Segkk1319	1086	22149	LNFP01000024.1	1	21043	+	961	201	200
Segkk1319	22150	27354	LNFP01000024.1	21586	26792	+	962	202	200
Segkk1319	27483	54076	LNFP01000024.1	26793	53376	+	963	203	200
Segkk1319	55731	57698	LNFP01000024.1	55173	57139	+	964	205	200
Segkk1319	57799	96670	LNFP01000024.1	57423	95940	+	38872	38518
Segkk1319	57799	91427	LNFP01000024.1	57423	90876	+	965	207	200
Segkk1319	91596	96670	LNFP01000024.1	90877	95940	+	966	208	200
Segkk1319	96671	96718	LNFP01003772.1	1191	1238	-	967	11467	211
Segkk1319	96776	96810	LNFP01003772.1	1239	1273	-	968	11468	211
Segkk1319	96811	98040	LNFP01000024.1	95941	97160	+	969	209	200
Segkk1319	98271	98671	LNFP01003388.1	3742	4140	-	970	11168	211
Segkk1319	100901	101949	LNFP01003772.1	101	1148	-	971	11466	211
Segkk1319	102149	102276	LNFP01003388.1	4141	4268	-	972	11169	211
Segkk1319	102770	102884	LNFP01001143.1	3528	3642	-	973	7038	211
Segkk1319	103473	103860	LNFP01001143.1	2555	2942	-	974	7034	211
Segkk1319	104083	105181	LNFP01001143.1	1249	2342	-	975	7032	211
Segkk1319	105758	105977	LNFP01001143.1	453	672	-	976	7030	211
Segkk1319	106048	106171	LNFP01001143.1	259	382	-	977	7028	211
Segkk1319	106301	106317	LNFP01001143.1	114	130	-	978	7026	211
Segkk1319	106331	106430	LNFP01001143.1	1	100	-	979	7024	211
Segkk1319	107812	117084	LNFP01001059.1	1	9735	+	9273	9735
Segkk1319	107812	111155	LNFP01001059.1	1	3352	+	980	6720	201
Segkk1319	111156	117084	LNFP01001059.1	3817	9735	+	981	6721	201
Segkk1321	1	3827	LNFP01001701.1	3896	7712	-	982	9041	211
Segkk1321	3828	21155	LNFP01000843.1	885	18233	+	983	5494	201
Segkk1321	21161	21298	LNFP01005033.1	880	1017	-	984	12044	211
Segkk1321	21299	22110	LNFP01000843.1	18234	19042	+	985	5495	201
Segkk1321	22181	22591	LNFP01005033.1	3	409	-	986	12043	211
Segkk1321	22654	51230	LNFP01000478.1	1	28546	+	987	3652	201
Segkk1321	51618	51649	LNFP01000030.1	32854	32885	+	988	320	201
Segkk1321	52401	52445	LNFP01000030.1	32159	32203	+	989	315	200
Segkk1321	52510	52535	LNFP01000030.1	32268	32293	+	990	317	200
Segkk1321	52584	53105	LNFP01000030.1	32342	32853	+	991	319	200
Segkk1321	53138	91392	LNFP01000030.1	32886	70573	+	38255	37688
Segkk1321	53138	53657	LNFP01000030.1	32886	33403	+	992	321	200
Segkk1321	53659	77515	LNFP01000030.1	33405	57231	+	993	322	200
Segkk1321	77998	91392	LNFP01000030.1	57232	70573	+	994	323	200
Segkk1321	91565	91939	LNFP01000030.1	70676	71050	+	995	325	200
Segkk1321	93009	93172	LNFP01003608.1	3794	3957	-	996	11319	211
Segkk1321	93335	97233	LNFP01001434.1	1	3889	-	997	8093	211
Segkk1321	99078	102152	LNFP01001434.1	3890	7106	+	3075	3217
Segkk1321	99078	101291	LNFP01001434.1	3890	6103	+	998	8094	201
Segkk1321	101371	102152	LNFP01001434.1	6326	7106	+	999	8095	201
Segkk1321	102153	110720	LNFP01001494.1	1	8554	+	1000	8338	201
Segkk1321	110922	112204	LNFP01001494.1	8755	10035	+	1001	8340	201
Segkk1321	112506	112608	LNFP01000053.1	153412	153513	+	1002	573	201
Segkk1321	112705	113516	LNFP01000053.1	153610	154421	+	812	812
Segkk1321	112705	113467	LNFP01000053.1	153610	154372	+	1003	575	201
Segkk1321	113471	113516	LNFP01000053.1	154376	154421	+	1004	576	201
Segkk1321	113568	113781	LNFP01001494.1	10187	10401	+	1005	8343	201
Segkk1321	116183	117555	LNFP01004024.1	691	2080	-	1006	11625	211
Segkk1326	1	161	LNFP01001993.1	4443	4602	+	1007	9628	201
Segkk1326	518	47798	LNFP01000421.1	1	47769	+	47281	47769
Segkk1326	518	24715	LNFP01000421.1	1	24164	+	1008	3367	201
Segkk1326	24716	47798	LNFP01000421.1	24714	47769	+	1009	3368	201
Segkk1326	47998	56898	LNFP01000421.1	48066	56962	+	1010	3370	201
Segkk1326	57235	114520	LNFP01000284.1	1	57935	+	57286	57935
Segkk1326	57235	74162	LNFP01000284.1	1	16972	+	1011	2413	201
Segkk1326	74163	114520	LNFP01000284.1	17640	57935	+	1012	2414	201
Segkk1326	114535	114680	LNFP01000745.1	19868	20026	+	1013	5059	201
Segkk1326	114681	116239	LNFP01001662.1	7689	9241	-	1014	8946	211
Segkk1326	117719	118257	LNFP01000925.1	18742	19284	-	1015	5922	211
Segkk1326	121654	121688	LNFP01001662.1	7247	7281	-	1016	8944	211
Segkk1326	121754	121788	LNFP01001662.1	7147	7181	-	1017	8942	211
Segkk1326	130860	131617	LNFP01004383.1	2016	2773	+	1018	11798	201
Segkk1326	131999	132086	LNFP01000590.1	38288	38373	+	1019	4360	201
Segkk1326	132118	132180	LNFP01000590.1	38405	38467	+	1020	4362	201
Segkk1326	142970	142980	LNFP01004383.1	750	760	+	1021	11796	201
Segkk1326	144070	153206	LNFP01000805.1	6956	16081	+	1022	5346	201
Segkk1326	153234	153306	LNFP01000805.1	16109	16181	+	1023	5348	201
Segkk1326	153531	157160	LNFP01000805.1	16282	19904	+	3630	3623
Segkk1326	153531	153557	LNFP01000805.1	16282	16308	+	1024	5351	201
Segkk1326	153560	157160	LNFP01000805.1	16311	19904	+	1025	5352	201
Segkk1328	1	17784	LNFP01000801.1	15967	33719	+	1026	5329	201
Segkk1328	18349	34019	LNFP01000131.1	1	15647	+	1027	1273	201
Segkk1330	1	29476	LNFP01000026.1	42547	71868	-	1028	258	211
Segkk1330	29882	29934	LNFP01003746.1	208	260	+	1029	11445	201
Segkk1330	29985	32192	LNFP01003746.1	311	2563	+	2208	2253
Segkk1330	29985	30056	LNFP01003746.1	311	382	+	1030	11448	201
Segkk1330	30064	32192	LNFP01003746.1	390	2563	+	1031	11449	201
Segkk1330	32194	34838	LNFP01000026.1	36832	39478	-	1032	256	211
Segkk1331	1	34889	LNFP01000058.1	62355	97372	+	34889	35018
Segkk1331	1	8857	LNFP01000058.1	62355	71206	+	1033	610	201
Segkk1331	8858	34586	LNFP01000058.1	71516	97213	+	1034	611	201
Segkk1331	34731	34889	LNFP01000058.1	97214	97372	+	1035	612	201
Segkk1334	1	34297	LNFP01000331.1	3333	37699	+	1036	2684	201
Segkk1335	1	930	LNFP01002119.1	40582	41511	-	1037	9841	211
Segkk1335	1040	1377	LNFP01002119.1	40137	40473	-	1038	9839	211
Segkk1335	1591	34648	LNFP01002119.1	6258	39923	-	33058	33666
Segkk1335	1591	28673	LNFP01002119.1	12846	39923	-	1039	9837	211
Segkk1335	28674	34648	LNFP01002119.1	6258	12231	-	1040	9836	211
Segkk1337	598	690	LNFP01002857.1	2805	2887	-	1041	10730	211
Segkk1338	1	1187	LNFP01002063.1	914	2102	+	1042	9735	201
Segkk1341	1	1550	LNFP01000930.1	4299	5847	+	1043	5946	201
Segkk1341	1689	8056	LNFP01000930.1	5986	12380	+	1044	5948	201
Segkk1341	8057	9116	LNFP01001772.1	5570	6631	+	1045	9234	201
Segkk1341	9117	12888	LNFP01000930.1	13586	17355	+	1046	5949	201
Segkk1343	1	13167	LNFP01001190.1	216	13417	+	1047	7195	201
Segkk1348	1	12821	LNFP01001067.1	127	12961	+	1048	6741	201
Segkk1350	1698	1831	LNFP01000168.1	18956	19089	+	1049	1589	201
Segkk1350	1863	1876	LNFP01000168.1	19121	19134	+	1050	1591	201
Segkk1350	2900	42463	LNFP01000276.1	1	39052	+	39564	39052
Segkk1350	2900	34352	LNFP01000276.1	1	31457	+	1051	2372	201
Segkk1350	34578	34771	LNFP01000276.1	31458	31651	+	1052	2373	201
Segkk1350	34997	42463	LNFP01000276.1	31652	39052	+	1053	2374	201
Segkk1350	42464	43697	LNFP01000763.1	15473	17242	-	1234	1770
Segkk1350	42464	42985	LNFP01000763.1	16722	17242	-	1054	5185	211
Segkk1350	42986	43697	LNFP01000763.1	15473	16184	-	1055	5184	211
Segkk1350	43698	58869	LNFP01000763.1	1	15089	+	15172	15089
Segkk1350	43698	44335	LNFP01000763.1	1	649	+	1056	5182	201
Segkk1350	44514	58869	LNFP01000763.1	759	15089	+	1057	5183	201
Segkk1350	58870	58986	LNFP01003954.1	820	936	-	1058	11577	211
Segkk1351	1	3354	LNFP01001097.1	3810	7161	-	1059	6839	211
Segkk1352	1	2362	LNFP01000341.1	3915	6287	-	1060	2736	211
Segkk1352	2460	3356	LNFP01000341.1	2921	3817	-	1061	2734	211
Segkk1353	745	852	LNFP01001025.1	7308	7406	-	1062	6516	211
Segkk1353	4310	4453	LNFP01001025.1	2266	2409	-	1063	6512	211
Segkk1353	5138	8967	LNFP01002580.1	1	3825	+	1064	10420	201
Segkk1354	1	6489	LNFP01000258.1	24423	30906	+	1065	2249	201
Segkk1354	6516	8829	LNFP01000258.1	30933	33420	+	2314	2488
Segkk1354	6516	7377	LNFP01000258.1	30933	31795	+	1066	2251	201
Segkk1354	7378	8829	LNFP01000258.1	31987	33420	+	1067	2252	201
Segkk1355	1	1153	LNFP01002665.1	2776	3774	+	1153	999
Segkk1355	1	282	LNFP01002665.1	2776	3057	+	1068	10534	201
Segkk1355	436	1153	LNFP01002665.1	3058	3774	+	1069	10535	201
Segkk1355	1407	3079	LNFP01001094.1	3116	4848	-	1070	6830	211
Segkk1355	5303	7566	LNFP01004218.1	847	3117	+	1071	11720	201
Segkk1355	7567	8895	LNFP01001614.1	6247	7490	+	1072	8818	201
Segkk1355	8896	9022	LNFP01004391.1	739	872	-	1073	11800	211
Segkk1355	9080	9121	LNFP01003489.1	178	219	+	1074	11221	201
Segkk1356	6189	6236	LNFP01003824.1	767	814	-	1075	11502	211
Segkk1356	8041	8106	LNFP01001099.1	13716	13781	-	1076	6850	211
Segkk1357	1	6913	LNFP01000989.1	18118	25026	+	1077	6295	201
Segkk1357	6914	7076	LNFP01002785.1	3224	3383	+	1078	10669	201
Segkk1357	7077	9035	LNFP01000989.1	25553	27534	+	1079	6296	201
Segkk1360	1	3360	LNFP01002481.1	1	3518	-	3360	3518
Segkk1360	1	380	LNFP01002481.1	3144	3518	-	1080	10316	211
Segkk1360	381	3360	LNFP01002481.1	1	2921	-	1081	10315	211
Segkk1360	3361	4044	LNFP01000037.1	91718	92403	-	1082	366	211
Segkk1360	4055	9240	LNFP01002264.1	1	5190	+	1083	10052	201
Segkk1361	1	9177	LNFP01000367.1	26598	35749	+	1084	2965	201
Segkk1365	71	12726	LNFP01000681.1	10118	22924	+	12656	12807
Segkk1365	71	12504	LNFP01000681.1	10118	22504	+	1085	4753	201
Segkk1365	12595	12726	LNFP01000681.1	22791	22924	+	1086	4754	201
Segkk1365	13275	13549	LNFP01000251.1	34110	34384	+	1087	2187	201
Segkk1365	13832	14234	LNFP01003333.1	1977	2405	-	1088	11128	211
Segkk1365	14235	14623	LNFP01001025.1	14254	14661	-	1089	6518	211
Segkk1365	14624	47059	LNFP01000387.1	1	32725	+	32436	32725
Segkk1365	14624	15496	LNFP01000387.1	1	874	+	1090	3124	201
Segkk1365	15497	47059	LNFP01000387.1	1118	32725	+	1091	3125	201
Segkk1365	48053	48106	LNFP01000607.1	27446	27510	-	1092	4420	211
Segkk1365	48320	48442	LNFP01000607.1	27117	27239	-	1093	4418	211
Segkk1365	48657	48667	LNFP01000607.1	26892	26902	-	1094	4415	211
Segkk1365	48711	49022	LNFP01000607.1	26537	26848	-	1095	4413	211
Segkk1365	49240	49254	LNFP01000607.1	26303	26317	-	1096	4411	211
Segkk1365	49371	70706	LNFP01000607.1	3703	26186	-	21336	22484
Segkk1365	49371	56850	LNFP01000607.1	18715	26186	-	1097	4409	211
Segkk1365	56851	63489	LNFP01000607.1	11478	18101	-	1098	4408	211
Segkk1365	63490	70444	LNFP01000607.1	4079	11029	-	1099	4407	211
Segkk1365	70567	70706	LNFP01000607.1	3703	3842	-	1100	4406	211
Segkk1367	1	591	LNFP01002447.1	5517	6097	+	1101	10272	201
Segkk1367	3070	59832	LNFP01000351.1	1	58254	+	56763	58254
Segkk1367	3070	39042	LNFP01000351.1	1	35960	+	1102	2786	201
Segkk1367	39043	57197	LNFP01000351.1	36669	54787	+	1103	2787	201
Segkk1367	57198	59832	LNFP01000351.1	55625	58254	+	1104	2788	201
Segkk1367	60027	70874	LNFP01001232.1	1	11026	+	10848	11026
Segkk1367	60027	66576	LNFP01001232.1	1	6524	+	1105	7358	201
Segkk1367	66577	70874	LNFP01001232.1	6728	11026	+	1106	7359	201
Segkk1369	1	4885	LNFP01002986.1	1	4588	-	4885	4588
Segkk1369	1	265	LNFP01002986.1	4326	4588	-	1107	10860	211
Segkk1369	375	3075	LNFP01002986.1	1653	4325	-	1108	10859	211
Segkk1369	3179	4885	LNFP01002986.1	1	1652	-	1109	10858	211
Segkk1369	4886	5740	LNFP01002598.1	11214	12069	+	1110	10458	201
Segkk1369	5931	6252	LNFP01002598.1	14717	15038	+	322	322
Segkk1369	5931	6187	LNFP01002598.1	14717	14973	+	1111	10465	201
Segkk1369	6192	6201	LNFP01002598.1	14978	14987	+	1112	10466	201
Segkk1369	6216	6252	LNFP01002598.1	15002	15038	+	1113	10467	201
Segkk1369	6269	6762	LNFP01002598.1	15055	15545	+	1114	10469	201
Segkk1369	8793	13351	LNFP01000803.1	1	4531	+	1115	5334	201
Segkk1369	13352	70851	LNFP01000803.1	6374	66625	+	57500	60252
Segkk1369	13352	25077	LNFP01000803.1	6374	18095	+	1116	5337	201
Segkk1369	25078	70278	LNFP01000803.1	20174	65116	+	1117	5338	201
Segkk1369	70279	70851	LNFP01000803.1	66056	66625	+	1118	5339	201
Segkk1371	1	7607	LNFP01000041.1	61173	68626	+	1119	464	201
Segkk1371	7812	69749	LNFP01000058.1	1	61755	+	1120	609	201
Segkk1373	1	2089	LNFP01002089.1	2040	4291	-	2089	2252
Segkk1373	1	1980	LNFP01002089.1	2314	4291	-	1121	9770	211
Segkk1373	1981	2089	LNFP01002089.1	2040	2148	-	1122	9769	211
Segkk1374	1	2093	LNFP01004514.1	607	2692	-	1123	11849	211
Segkk1375	1050	1218	LNFP01000520.1	15627	15793	-	169	167
Segkk1375	1050	1103	LNFP01000520.1	15740	15793	-	1124	3931	211
Segkk1375	1108	1218	LNFP01000520.1	15627	15735	-	1125	3930	211
Segkk1376	1	2091	LNFP01000582.1	16565	18655	+	1126	4318	201
Segkk1377	101	807	LNFP01001034.1	1749	2454	-	1127	6553	211
Segkk1377	908	941	LNFP01001321.1	897	930	+	1128	7747	201
Segkk1377	1106	2036	LNFP01001034.1	816	1748	-	1129	6552	211
Segkk1378	1	1975	LNFP01004366.1	1020	2988	+	1130	11785	201
Segkk1379	1	2041	LNFP01000100.1	60956	62996	+	1131	987	201
Segkk1380	1	2068	LNFP01001188.1	12751	14815	-	1132	7191	211
Segkk1381	1	2029	LNFP01000131.1	15867	17895	-	1133	1274	211
Segkk1382	1	2031	LNFP01000592.1	4792	6821	-	1134	4371	211
Segkk1383	1	5389	LNFP01000179.1	58205	63557	-	1135	1722	211
Segkk1385	1	1477	LNFP01002724.1	1467	2929	-	1136	10610	211
Segkk1385	3554	3647	LNFP01000100.1	27256	27349	+	1137	970	201
Segkk1385	4514	4613	LNFP01002724.1	1	100	-	1138	10608	211
Segkk1385	5057	5081	LNFP01003353.1	1622	1646	+	1139	11147	201
Segkk1385	5087	5333	LNFP01000100.1	29665	29919	+	1140	974	201
Segkk1386	1378	1437	LNFP01000928.1	13873	13932	+	1141	5937	201
Segkk1386	5178	5330	LNFP01004015.1	56	208	+	1142	11622	201
Segkk1388	63	4101	LNFP01000511.1	45014	52663	-	4039	7650
Segkk1388	63	171	LNFP01000511.1	52548	52663	-	1143	3835	211
Segkk1388	172	594	LNFP01000511.1	49390	49808	-	1144	3834	211
Segkk1388	595	4101	LNFP01000511.1	45014	48516	-	1145	3833	211
Segkk1388	5087	6641	LNFP01001038.1	2843	4381	+	1146	6567	201
Segkk1390	1	4862	LNFP01002322.1	2001	7635	-	4862	5635
Segkk1390	1	426	LNFP01002322.1	7210	7635	-	1147	10123	211
Segkk1390	427	4862	LNFP01002322.1	2001	6478	-	1148	10122	211
Segkk1390	4863	5271	LNFP01000625.1	23316	23722	-	1149	4487	211
Segkk1391	1	1647	LNFP01002184.1	690	2335	+	1150	9916	201
Segkk1391	1707	1741	LNFP01002184.1	2395	2429	+	1151	9918	201
Segkk1391	2232	5250	LNFP01002424.1	1	3014	+	1152	10247	201
Segkk1392	1	5219	LNFP01000975.1	8253	13652	-	5219	5400
Segkk1392	1	2440	LNFP01000975.1	11309	13652	-	1153	6248	211
Segkk1392	2441	5219	LNFP01000975.1	8253	11025	-	1154	6247	211
Segkk1393	1	1852	LNFP01000233.1	12589	14439	-	1155	2098	211
Segkk1394	101	1830	LNFP01001497.1	3672	5344	+	1156	8347	201
Segkk1395	1	1906	LNFP01001349.1	48	1962	+	1157	7828	201
Segkk1396	1	1911	LNFP01000118.1	6194	8104	-	1158	1115	211
Segkk1397	1	1258	LNFP01003559.1	589	1845	+	1159	11277	201
Segkk1398	1	1422	LNFP01005208.1	1	1412	-	1160	12106	211
Segkk1399	1	1897	LNFP01001491.1	2025	3921	+	1161	8319	201
Segkk14	697	3317	LNFP01001584.1	5896	9334	+	2621	3439
Segkk14	697	1029	LNFP01001584.1	5896	6244	+	1162	8735	201
Segkk14	1030	3047	LNFP01001584.1	6392	8575	+	1163	8736	201
Segkk14	3048	3317	LNFP01001584.1	9068	9334	+	1164	8737	201
Segkk1400	1	821	LNFP01002119.1	4374	5224	+	1165	9832	201
Segkk1400	963	1067	LNFP01002119.1	5378	5482	+	1166	9834	201
Segkk1401	190	1808	LNFP01001177.1	11342	13004	+	1619	1663
Segkk1401	190	234	LNFP01001177.1	11342	11386	+	1167	7151	201
Segkk1401	236	334	LNFP01001177.1	11388	11486	+	1168	7152	201
Segkk1401	470	1808	LNFP01001177.1	11636	13004	+	1169	7153	201
Segkk1402	39	104	LNFP01000582.1	5848	5913	+	1170	4315	201
Segkk1402	105	157	LNFP01003309.1	4346	4397	+	1171	11107	201
Segkk1402	546	1887	LNFP01005170.1	1	1339	+	1172	12093	201
Segkk1403	1	1068	LNFP01000100.1	34851	35918	-	1173	976	211
Segkk1404	1	1068	LNFP01001700.1	1248	2315	-	1174	9035	211
Segkk1405	56	1066	LNFP01001831.1	5963	6973	-	1175	9372	211
Segkk1406	1	587	LNFP01000271.1	39100	39673	+	1176	2350	201
Segkk1407	1	1073	LNFP01002637.1	2572	3646	-	1177	10502	211
Segkk1408	102	356	LNFP01001338.1	10212	10466	-	1178	7802	211
Segkk1408	555	1075	LNFP01001338.1	9493	10013	-	1179	7800	211
Segkk1409	101	1070	LNFP01000233.1	3662	4579	-	1180	2095	211
Segkk1410	1	1073	LNFP01002346.1	3722	4796	-	1181	10140	211
Segkk1411	1	1063	LNFP01000176.1	48209	49271	-	1182	1706	211
Segkk1412	1	964	LNFP01001103.1	10058	11021	+	964	964
Segkk1412	1	667	LNFP01001103.1	10058	10722	+	1183	6866	201
Segkk1412	676	964	LNFP01001103.1	10731	11021	+	1184	6867	201
Segkk1412	1054	1064	LNFP01001103.1	11111	11121	+	1185	6869	201
Segkk1413	101	569	LNFP01000227.1	90166	90634	-	1186	2079	211
Segkk1413	631	1167	LNFP01000227.1	89568	90104	-	1187	2077	211
Segkk1413	1471	1623	LNFP01000227.1	89112	89264	-	1188	2075	211
Segkk1414	1	430	LNFP01002661.1	710	1132	+	1189	10524	201
Segkk1414	633	705	LNFP01002661.1	1333	1405	+	1190	10526	201
Segkk1414	728	791	LNFP01002661.1	1428	1491	+	1191	10528	201
Segkk1414	817	1727	LNFP01002661.1	1517	2397	+	1192	10530	201
Segkk1415	1	1733	LNFP01000089.1	17179	18911	-	1193	852	211
Segkk1416	1	1739	LNFP01001527.1	3460	5194	+	1194	8500	201
Segkk1417	1	1740	LNFP01000858.1	3979	5718	+	1195	5537	201
Segkk1418	1	3805	LNFP01000049.1	23301	27073	-	1196	525	211
Segkk1419	1	1755	LNFP01002073.1	3159	4913	+	1197	9752	201
Segkk1420	510	1758	LNFP01001954.1	6487	7729	-	1198	9581	211
Segkk1421	1	1768	LNFP01000674.1	21647	23428	-	1199	4724	211
Segkk1422	11	1768	LNFP01000405.1	18050	19807	-	1200	3275	211
Segkk1423	1	4554	LNFP01001837.1	4243	8520	+	4554	4278
Segkk1423	1	289	LNFP01001837.1	4243	4535	+	1201	9382	201
Segkk1423	552	4554	LNFP01001837.1	4536	8520	+	1202	9383	201
Segkk1423	4555	5180	LNFP01001080.1	1	626	+	1203	6790	201
Segkk1423	5181	5733	LNFP01001837.1	9143	9694	+	1204	9384	201
Segkk1423	5734	17839	LNFP01001080.1	627	12718	+	1205	6791	201
Segkk1423	17840	19895	LNFP01001195.1	1	2061	+	1206	7214	201
Segkk1423	19965	19995	LNFP01001195.1	2131	2161	+	1207	7216	201
Segkk1423	19996	20391	LNFP01000086.1	1546	1942	+	1208	845	201
Segkk1423	21061	36917	LNFP01001195.1	2813	19182	+	15857	16370
Segkk1423	21061	22016	LNFP01001195.1	2813	3768	+	1209	7218	201
Segkk1423	22246	32940	LNFP01001195.1	3769	14417	+	1210	7219	201
Segkk1423	32941	36917	LNFP01001195.1	15215	19182	+	1211	7220	201
Segkk1423	37018	40257	LNFP01001195.1	21215	24286	+	1212	7222	201
Segkk1423	41580	45327	LNFP01001327.1	1	3717	+	1213	7761	201
Segkk1423	45343	45577	LNFP01001327.1	3733	3967	+	1214	7763	201
Segkk1423	46228	46317	LNFP01001327.1	4606	4695	+	1215	7765	201
Segkk1423	47496	47510	LNFP01001327.1	3718	3732	+	1216	7762	201
Segkk1423	47747	48385	LNFP01001327.1	3968	4605	+	1217	7764	201
Segkk1423	48476	64756	LNFP01001327.1	4696	21445	+	16281	16750
Segkk1423	48476	52466	LNFP01001327.1	4696	8684	+	1218	7766	201
Segkk1423	52467	53621	LNFP01001327.1	9288	10442	+	1219	7767	201
Segkk1423	53748	64756	LNFP01001327.1	10443	21445	+	1220	7768	201
Segkk1423	65378	84844	LNFP01000647.1	1	19404	+	1221	4573	201
Segkk1423	84858	84945	LNFP01000647.1	19417	19504	+	1222	4575	201
Segkk1423	84958	84967	LNFP01000647.1	19517	19526	+	1223	4577	201
Segkk1423	85109	85120	LNFP01000647.1	19405	19416	+	1224	4574	201
Segkk1423	85210	85221	LNFP01000647.1	19505	19516	+	1225	4576	201
Segkk1423	85232	90253	LNFP01000647.1	19527	23972	+	5022	4446
Segkk1423	85232	87549	LNFP01000647.1	19527	21838	+	1226	4578	201
Segkk1423	88177	90253	LNFP01000647.1	21910	23972	+	1227	4579	201
Segkk1423	90254	94591	LNFP01000210.1	78904	83230	-	1228	1962	211
Segkk1423	94643	94653	LNFP01000210.1	78842	78852	-	1229	1960	211
Segkk1423	95189	95236	LNFP01000210.1	78251	78298	-	1230	1956	211
Segkk1423	95845	95902	LNFP01000210.1	77586	77642	-	1231	1952	211
Segkk1423	96277	99842	LNFP01003905.1	1	3563	+	1232	11551	201
Segkk1423	100906	117478	LNFP01000945.1	565	17047	+	1233	6091	201
Segkk1423	117971	126293	LNFP01001815.1	1	8313	-	1234	9350	211
Segkk1423	126606	127458	LNFP01004307.1	2120	2971	-	1235	11762	211
Segkk1425	1	10455	LNFP01000937.1	4028	14467	+	1236	5977	201
Segkk1425	11701	40471	LNFP01000386.1	6182	35688	+	28771	29507
Segkk1425	11701	38635	LNFP01000386.1	6182	33078	+	1237	3122	201
Segkk1425	38636	40471	LNFP01000386.1	33861	35688	+	1238	3123	201
Segkk1425	41795	45380	LNFP01000386.1	2571	6181	-	3586	3611
Segkk1425	41795	41921	LNFP01000386.1	6056	6181	-	1239	3121	211
Segkk1425	41923	42035	LNFP01000386.1	5948	6054	-	1240	3120	211
Segkk1425	42045	42075	LNFP01000386.1	5908	5938	-	1241	3119	211
Segkk1425	42077	42095	LNFP01000386.1	5888	5906	-	1242	3118	211
Segkk1425	42097	45380	LNFP01000386.1	2571	5886	-	1243	3117	211
Segkk1425	45492	70620	LNFP01000873.1	3147	28780	+	25129	25634
Segkk1425	45492	50830	LNFP01000873.1	3147	8487	+	1244	5594	201
Segkk1425	50831	70620	LNFP01000873.1	9105	28780	+	1245	5595	201
Segkk1425	72336	73302	LNFP01002892.1	3097	4063	-	1246	10771	211
Segkk1425	73359	75130	LNFP01004618.1	798	2565	+	1247	11891	201
Segkk1425	75487	76669	LNFP01002377.1	1	1179	+	1248	10193	201
Segkk1425	76671	77191	LNFP01002377.1	1448	1966	+	1249	10195	201
Segkk1425	77192	124515	LNFP01000245.1	3	47981	+	47324	47979
Segkk1425	77192	83389	LNFP01000245.1	3	6179	+	1250	2153	201
Segkk1425	83390	124515	LNFP01000245.1	6939	47981	+	1251	2154	201
Segkk1425	128704	128893	LNFP01001628.1	9550	9740	-	1252	8846	211
Segkk1426	491	1134	LNFP01003224.1	2	642	+	1253	11043	201
Segkk1426	1135	3914	LNFP01000493.1	1	2781	+	1254	3716	201
Segkk1426	3915	4108	LNFP01003224.1	3422	3615	+	1255	11044	201
Segkk1426	4109	5068	LNFP01000493.1	2782	3740	+	1256	3717	201
Segkk1426	5169	5687	LNFP01001019.1	12448	12966	-	1257	6497	211
Segkk1426	5688	6109	LNFP01001266.1	9428	9849	+	1258	7508	201
Segkk1426	6110	26681	LNFP01000493.1	5302	29042	+	20572	23741
Segkk1426	6110	15514	LNFP01000493.1	5302	14708	+	1259	3718	201
Segkk1426	15515	26681	LNFP01000493.1	17883	29042	+	1260	3719	201
Segkk1426	27340	49705	LNFP01000704.1	1	22327	+	1261	4851	201
Segkk1426	49759	59392	LNFP01001603.1	1	9619	+	1262	8767	201
Segkk1426	61106	69964	LNFP01001196.1	1	8958	+	1263	7223	201
Segkk1426	69965	125054	LNFP01000444.1	123	55636	+	55090	55514
Segkk1426	69965	97222	LNFP01000444.1	123	27231	+	1264	3493	201
Segkk1426	97223	125054	LNFP01000444.1	27884	55636	+	1265	3494	201
Segkk1426	125085	125098	LNFP01000444.1	55667	55680	+	1266	3496	201
Segkk1426	125115	125154	LNFP01000444.1	55697	55736	+	1267	3498	201
Segkk1426	125361	125735	LNFP01000444.1	55937	56311	+	1268	3502	201
Segkk1426	125790	125809	LNFP01000444.1	56366	56385	+	1269	3504	201
Segkk1426	125878	125958	LNFP01000444.1	56454	56534	+	1270	3506	201
Segkk1426	125978	126059	LNFP01000444.1	56554	56634	+	1271	3508	201
Segkk1426	126423	126468	LNFP01001540.1	2857	2902	-	1272	8528	211
Segkk1426	126569	128893	LNFP01000444.1	57270	59607	+	1273	3509	201
Segkk1427	1	16810	LNFP01000600.1	2837	19773	+	16810	16937
Segkk1427	1	7191	LNFP01000600.1	2837	9996	+	1274	4392	201
Segkk1427	7536	16810	LNFP01000600.1	10523	19773	+	1275	4393	201
Segkk1427	16830	17700	LNFP01001962.1	3563	4564	-	871	1002
Segkk1427	16830	17664	LNFP01001962.1	3730	4564	-	1276	9593	211
Segkk1427	17665	17700	LNFP01001962.1	3563	3597	-	1277	9592	211
Segkk1427	17701	36155	LNFP01000860.1	1	18439	+	1278	5540	201
Segkk1427	36762	63385	LNFP01001022.1	1	27359	+	26624	27359
Segkk1427	36762	47632	LNFP01001022.1	1	10852	+	1279	6502	201
Segkk1427	47633	63385	LNFP01001022.1	11630	27359	+	1280	6503	201
Segkk1427	63386	75517	LNFP01001000.1	4348	16937	+	12132	12590
Segkk1427	63386	66853	LNFP01001000.1	4348	7803	+	1281	6342	201
Segkk1427	66854	68646	LNFP01001000.1	8083	9873	+	1282	6343	201
Segkk1427	68650	73954	LNFP01001000.1	10058	15375	+	1283	6344	201
Segkk1427	73957	74434	LNFP01001000.1	15378	15855	+	1284	6345	201
Segkk1427	74441	75517	LNFP01001000.1	15862	16937	+	1285	6346	201
Segkk1427	78303	88938	LNFP01000948.1	1	10374	+	10636	10374
Segkk1427	78303	87555	LNFP01000948.1	1	9235	+	1286	6102	201
Segkk1427	87799	88938	LNFP01000948.1	9236	10374	+	1287	6103	201
Segkk1427	88939	132455	LNFP01000626.1	1926	46682	+	43517	44757
Segkk1427	88939	90239	LNFP01000626.1	1926	3223	+	1288	4488	201
Segkk1427	90380	98093	LNFP01000626.1	3864	11568	+	1289	4489	201
Segkk1427	98094	132455	LNFP01000626.1	12371	46682	+	1290	4490	201
Segkk1428	1	41154	LNFP01000212.1	2477	43584	+	1291	1976	201
Segkk1428	41155	61037	LNFP01000752.1	1408	21280	+	1292	5079	201
Segkk1428	62146	89531	LNFP01000568.1	659	27802	+	27386	27144
Segkk1428	62146	74914	LNFP01000568.1	659	13360	+	1293	4274	201
Segkk1428	75016	75122	LNFP01000568.1	13361	13467	+	1294	4275	201
Segkk1428	75126	89531	LNFP01000568.1	13471	27802	+	1295	4276	201
Segkk1428	91797	108177	LNFP01001336.1	1	17044	+	16381	17044
Segkk1428	91797	103134	LNFP01001336.1	1	11328	+	1296	7787	201
Segkk1428	103135	108177	LNFP01001336.1	12032	17044	+	1297	7788	201
Segkk1428	108411	108610	LNFP01001200.1	3032	3231	+	1298	7238	201
Segkk1428	108611	110544	LNFP01000159.1	200	2132	+	1299	1528	201
Segkk1428	110545	110943	LNFP01001200.1	6478	6877	+	1300	7240	201
Segkk1428	111106	111317	LNFP01001200.1	7040	7251	+	1301	7242	201
Segkk1428	111425	129497	LNFP01001200.1	7360	26230	+	18073	18871
Segkk1428	111425	117545	LNFP01001200.1	7360	13469	+	1302	7244	201
Segkk1428	117648	122052	LNFP01001200.1	13637	18027	+	1303	7245	201
Segkk1428	122053	129497	LNFP01001200.1	18793	26230	+	1304	7246	201
Segkk1429	154	194	LNFP01001040.1	11086	11126	+	1305	6577	201
Segkk1429	298	414	LNFP01001040.1	11230	11346	+	1306	6579	201
Segkk1429	1227	19055	LNFP01000603.1	1	18572	+	17829	18572
Segkk1429	1227	6297	LNFP01000603.1	1	5064	+	1307	4397	201
Segkk1429	6298	19055	LNFP01000603.1	5838	18572	+	1308	4398	201
Segkk1429	19056	20321	LNFP01000085.1	145253	146518	-	1309	842	211
Segkk1429	20409	23813	LNFP01002590.1	2368	5766	+	1310	10431	201
Segkk1429	25723	26139	LNFP01001936.1	2670	3086	-	1311	9551	211
Segkk1429	26220	26411	LNFP01001936.1	2402	2589	-	1312	9548	211
Segkk1429	26664	26818	LNFP01001936.1	1777	1937	-	1313	9546	211
Segkk1429	26836	26877	LNFP01001936.1	1718	1759	-	1314	9544	211
Segkk1429	27112	27146	LNFP01001936.1	1433	1467	-	1315	9542	211
Segkk1429	27248	79969	LNFP01000537.1	1	53441	+	52722	53441
Segkk1429	27248	64086	LNFP01000537.1	1	36741	+	1316	4025	201
Segkk1429	64087	79969	LNFP01000537.1	37586	53441	+	1317	4026	201
Segkk1429	79986	80640	LNFP01000537.1	53458	54111	+	1318	4028	201
Segkk1429	80877	80894	LNFP01000537.1	54359	54376	+	1319	4030	201
Segkk1429	81118	84157	LNFP01000537.1	54577	57621	+	1320	4032	201
Segkk1429	84966	111713	LNFP01000571.1	1	26456	+	26748	26456
Segkk1429	84966	87864	LNFP01000571.1	1	2886	+	1321	4280	201
Segkk1429	88060	90684	LNFP01000571.1	3086	5708	+	1322	4281	201
Segkk1429	90882	111713	LNFP01000571.1	5709	26456	+	1323	4282	201
Segkk1429	112660	133795	LNFP01000608.1	1	21021	+	1324	4425	201
Segkk143	36079	36198	LNFP01000288.1	8984	9095	-	120	112
Segkk143	36079	36090	LNFP01000288.1	9084	9095	-	1325	2431	211
Segkk143	36092	36198	LNFP01000288.1	8984	9082	-	1326	2430	211
Segkk143	55201	56361	LNFP01000025.1	130707	131859	+	1327	231	201
Segkk143	58863	59044	LNFP01000739.1	22288	22469	-	1328	5038	211
Segkk143	59145	59538	LNFP01000739.1	21795	22187	-	1329	5036	211
Segkk143	61336	61385	LNFP01000739.1	19950	19999	-	1330	5034	211
Segkk143	61386	61415	LNFP01000641.1	24746	24770	+	1331	4545	201
Segkk143	61657	61756	LNFP01000739.1	19800	19899	-	1332	5032	211
Segkk1430	1	4016	LNFP01000545.1	8858	12952	+	1333	4090	201
Segkk1430	4017	4040	LNFP01004180.1	1958	1981	+	1334	11702	201
Segkk1430	4041	4477	LNFP01000545.1	12953	13315	+	1335	4091	201
Segkk1430	4478	5341	LNFP01004180.1	2318	3178	+	1336	11703	201
Segkk1430	5451	8466	LNFP01000545.1	13316	16311	+	1337	4092	201
Segkk1430	8683	9053	LNFP01000545.1	16521	16891	+	1338	4098	201
Segkk1430	9248	9363	LNFP01000545.1	17098	17213	+	116	116
Segkk1430	9248	9311	LNFP01000545.1	17098	17161	+	1339	4100	201
Segkk1430	9321	9363	LNFP01000545.1	17171	17213	+	1340	4101	201
Segkk1430	9515	9866	LNFP01000545.1	17365	17711	+	1341	4105	201
Segkk1430	10138	10510	LNFP01000545.1	17990	18361	+	1342	4113	201
Segkk1430	10921	11023	LNFP01000545.1	18783	18885	+	103	103
Segkk1430	10921	10939	LNFP01000545.1	18783	18801	+	1343	4117	201
Segkk1430	10943	11023	LNFP01000545.1	18805	18885	+	1344	4118	201
Segkk1430	11127	12858	LNFP01000545.1	18988	20711	+	1732	1724
Segkk1430	11127	11154	LNFP01000545.1	18988	19013	+	1345	4121	201
Segkk1430	11156	11213	LNFP01000545.1	19015	19071	+	1346	4122	201
Segkk1430	11215	12858	LNFP01000545.1	19073	20711	+	1347	4123	201
Segkk1430	13045	13459	LNFP01000545.1	20912	21325	+	1348	4125	201
Segkk1430	13632	13867	LNFP01000545.1	21508	21743	+	1349	4132	201
Segkk1430	14159	14254	LNFP01000545.1	22042	22097	+	1350	4138	201
Segkk1430	14481	14692	LNFP01000545.1	22328	22537	+	1351	4145	201
Segkk1430	14883	14894	LNFP01000545.1	22741	22752	+	1352	4152	201
Segkk1430	14932	15534	LNFP01000545.1	22790	23370	+	1353	4154	201
Segkk1430	15883	20114	LNFP01000545.1	23937	28144	+	1354	4161	201
Segkk1430	20115	39363	LNFP01000415.1	1620	20779	+	1355	3317	201
Segkk1430	39364	39454	LNFP01004789.1	2057	2147	+	1356	11976	201
Segkk1430	39455	57348	LNFP01000415.1	20780	38819	+	17894	18040
Segkk1430	39455	52540	LNFP01000415.1	20780	33859	+	1357	3318	201
Segkk1430	52661	54508	LNFP01000415.1	33990	35854	+	1358	3319	201
Segkk1430	54509	57348	LNFP01000415.1	35993	38819	+	1359	3320	201
Segkk1430	58399	58620	LNFP01001029.1	6260	6481	-	1360	6528	211
Segkk1430	64153	66205	LNFP01002925.1	1	2051	-	1361	10798	211
Segkk1430	67962	68223	LNFP01004702.1	2249	2506	-	1362	11931	211
Segkk1430	68879	68951	LNFP01004702.1	1522	1594	-	1363	11929	211
Segkk1430	69250	70975	LNFP01002375.1	1	1722	+	1364	10190	201
Segkk1430	70976	73475	LNFP01000209.1	1	2495	+	1365	1945	201
Segkk1430	73476	73709	LNFP01002375.1	4227	5272	+	234	1046
Segkk1430	73476	73487	LNFP01002375.1	4227	4238	+	1366	10191	201
Segkk1430	73490	73709	LNFP01002375.1	5054	5272	+	1367	10192	201
Segkk1430	73710	121942	LNFP01000209.1	2496	50726	+	1368	1946	201
Segkk1430	121943	122422	LNFP01000030.1	30952	31483	-	1369	313	211
Segkk1430	122878	129127	LNFP01001482.1	1	6408	+	6250	6408
Segkk1430	122878	128536	LNFP01001482.1	1	5659	+	1370	8277	201
Segkk1430	128537	129127	LNFP01001482.1	5813	6408	+	1371	8278	201
Segkk1430	129152	129360	LNFP01001482.1	6433	6671	+	1372	8280	201
Segkk1430	129615	129697	LNFP01001937.1	1002	1083	-	1373	9553	211
Segkk1430	130094	133388	LNFP01001482.1	7291	10596	+	1374	8282	201
Segkk1433	408	1183	LNFP01004257.1	1	769	+	1375	11740	201
Segkk1434	1	28492	LNFP01000246.1	11981	40441	+	1376	2157	201
Segkk1434	28758	31030	LNFP01000889.1	1	2117	+	2273	2117
Segkk1434	28758	28962	LNFP01000889.1	1	204	+	1377	5661	201
Segkk1434	29117	31030	LNFP01000889.1	205	2117	+	1378	5662	201
Segkk1434	31087	31381	LNFP01004901.1	1897	2163	-	1379	12004	211
Segkk1434	31382	33616	LNFP01000889.1	2118	4347	+	1380	5663	201
Segkk1434	33988	38357	LNFP01000889.1	4713	9083	+	1381	5665	201
Segkk1434	38545	40488	LNFP01000889.1	9271	11211	+	1944	1941
Segkk1434	38545	39292	LNFP01000889.1	9271	10018	+	1382	5667	201
Segkk1434	39295	39329	LNFP01000889.1	10021	10055	+	1383	5668	201
Segkk1434	39331	39418	LNFP01000889.1	10057	10143	+	1384	5669	201
Segkk1434	39421	40488	LNFP01000889.1	10146	11211	+	1385	5670	201
Segkk1434	40666	40852	LNFP01000889.1	9084	9270	+	1386	5666	201
Segkk1434	42806	49503	LNFP01000889.1	11212	17905	+	1387	5671	201
Segkk1434	51732	84360	LNFP01001008.1	4	33195	+	32629	33192
Segkk1434	51732	68479	LNFP01001008.1	4	16687	+	1388	6389	201
Segkk1434	68480	84360	LNFP01001008.1	17324	33195	+	1389	6390	201
Segkk1434	84361	107248	LNFP01001140.1	941	24599	+	22888	23659
Segkk1434	84361	85075	LNFP01001140.1	941	1652	+	1390	7018	201
Segkk1434	85076	88733	LNFP01001140.1	1898	5551	+	1391	7019	201
Segkk1434	88839	92714	LNFP01001140.1	5552	9387	+	1392	7020	201
Segkk1434	92715	107248	LNFP01001140.1	10134	24599	+	1393	7021	201
Segkk1435	1	1335	LNFP01000657.1	11604	12938	-	1394	4615	211
Segkk1436	56	1337	LNFP01001097.1	7390	8671	-	1395	6840	211
Segkk1438	56	1349	LNFP01001628.1	5330	6622	-	1396	8843	211
Segkk1439	367	722	LNFP01002966.1	713	1066	+	1397	10845	201
Segkk1439	728	1349	LNFP01002966.1	1352	1974	+	1398	10847	201
Segkk1440	1	1350	LNFP01003347.1	2762	4109	+	1399	11140	201
Segkk1442	1	1341	LNFP01001628.1	6623	7973	-	1400	8844	211
Segkk1444	1	1348	LNFP01000432.1	1134	2478	+	1401	3421	201
Segkk1445	1	1349	LNFP01001249.1	2862	4178	-	1402	7419	211
Segkk1447	6667	6883	LNFP01000280.1	33350	33566	-	1403	2400	211
Segkk1447	7183	7612	LNFP01000879.1	12526	12951	-	1404	5613	211
Segkk1447	46722	47983	LNFP01000854.1	19968	21227	+	1405	5528	201
Segkk1447	76870	92295	LNFP01000316.1	21051	36529	+	1406	2607	201
Segkk1448	1	193	LNFP01001467.1	1	193	-	1407	8217	211
Segkk1448	1077	17545	LNFP01000880.1	1	16496	+	1408	5615	201
Segkk1448	17546	17769	LNFP01002598.1	13931	14154	+	1409	10460	201
Segkk1448	17839	17883	LNFP01002598.1	14225	14269	+	1410	10462	201
Segkk1448	17920	19397	LNFP01000880.1	16522	17994	+	1411	5616	201
Segkk1448	19398	100463	LNFP01000407.1	1	81911	+	81066	81911
Segkk1448	19398	63391	LNFP01000407.1	1	43808	+	1412	3284	201
Segkk1448	63392	85747	LNFP01000407.1	44449	66598	+	1413	3285	201
Segkk1448	85748	100463	LNFP01000407.1	67233	81911	+	1414	3286	201
Segkk1448	100864	101084	LNFP01000407.1	82311	82531	+	1415	3289	201
Segkk1448	101206	101447	LNFP01000407.1	82653	82894	+	1416	3291	201
Segkk1448	102609	103120	LNFP01000407.1	81912	82310	+	512	399
Segkk1448	102609	102748	LNFP01000407.1	81912	82051	+	1417	3287	201
Segkk1448	102862	103120	LNFP01000407.1	82052	82310	+	1418	3288	201
Segkk1448	103342	103462	LNFP01000407.1	82532	82652	+	1419	3290	201
Segkk1448	103705	109316	LNFP01000407.1	82895	88501	+	1420	3292	201
Segkk1448	109317	109912	LNFP01001245.1	2174	2773	-	1421	7411	211
Segkk145	102	10017	LNFP01001152.1	1	9899	-	9916	9899
Segkk145	102	196	LNFP01001152.1	9807	9899	-	1422	7078	211
Segkk145	201	215	LNFP01001152.1	9788	9802	-	1423	7077	211
Segkk145	217	780	LNFP01001152.1	9224	9786	-	1424	7076	211
Segkk145	787	1554	LNFP01001152.1	8451	9217	-	1425	7075	211
Segkk145	1558	1931	LNFP01001152.1	8075	8447	-	1426	7074	211
Segkk145	1936	3104	LNFP01001152.1	6904	8070	-	1427	7073	211
Segkk145	3106	3122	LNFP01001152.1	6886	6902	-	1428	7072	211
Segkk145	3124	10017	LNFP01001152.1	1	6884	-	1429	7071	211
Segkk145	19030	21235	LNFP01001198.1	11253	13453	-	1430	7237	211
Segkk145	21698	26947	LNFP01001198.1	5369	10612	-	1431	7234	211
Segkk145	27003	27305	LNFP01001198.1	5011	5313	-	1432	7232	211
Segkk145	27480	30558	LNFP01001198.1	1751	4831	-	1433	7230	211
Segkk145	30559	32148	LNFP01001198.1	1	1584	-	1434	7227	211
Segkk145	32160	55240	LNFP01000682.1	1	23073	-	1435	4755	211
Segkk145	61575	65624	LNFP01004075.1	1	4046	+	1436	11645	201
Segkk145	65725	66675	LNFP01004075.1	4727	5672	+	1437	11647	201
Segkk145	67699	73450	LNFP01001273.1	7691	13396	-	1438	7545	211
Segkk145	75609	76098	LNFP01001273.1	4718	5207	-	1439	7541	211
Segkk1451	1	7963	LNFP01000683.1	7473	15457	+	7963	7985
Segkk1451	1	4857	LNFP01000683.1	7473	12366	+	1440	4759	201
Segkk1451	4860	7963	LNFP01000683.1	12369	15457	+	1441	4760	201
Segkk1451	8087	12673	LNFP01000683.1	15581	20147	+	1442	4762	201
Segkk1452	1	696	LNFP01001805.1	3202	3901	+	1443	9321	201
Segkk1452	697	9971	LNFP01001723.1	1	9221	+	1444	9080	201
Segkk1452	9972	12665	LNFP01001805.1	5624	8302	+	1445	9322	201
Segkk1453	1	8974	LNFP01000912.1	2999	12430	+	8974	9432
Segkk1453	1	8748	LNFP01000912.1	2999	11748	+	1446	5827	201
Segkk1453	8749	8974	LNFP01000912.1	12205	12430	+	1447	5828	201
Segkk1453	11953	12060	LNFP01001200.1	7252	7359	-	1448	7243	211
Segkk1453	12275	12437	LNFP01001200.1	6878	7039	-	1449	7241	211
Segkk1454	1	5218	LNFP01001227.1	154	5366	+	1450	7330	201
Segkk1454	5369	5896	LNFP01001227.1	5517	6044	+	1451	7332	201
Segkk1454	5997	12410	LNFP01001227.1	6366	12898	+	1452	7334	201
Segkk1455	1	1722	LNFP01001947.1	1818	3539	-	1453	9569	211
Segkk1455	1723	12682	LNFP01001435.1	1	10959	+	1454	8096	201
Segkk1455	12683	12707	LNFP01001652.1	2729	2753	-	1455	8927	211
Segkk1458	1	2638	LNFP01001043.1	13278	15913	+	1456	6585	201
Segkk1458	3368	9584	LNFP01002391.1	1	6212	-	1457	10213	211
Segkk1458	10204	12675	LNFP01004698.1	1	2463	+	1458	11927	201
Segkk1459	1	96	LNFP01002127.1	5863	5957	+	1459	9866	201
Segkk1459	1922	1941	LNFP01000168.1	32916	32934	+	1460	1615	201
Segkk1459	2023	2041	LNFP01000168.1	33016	33034	+	1461	1617	201
Segkk1459	10947	10998	LNFP01002739.1	6700	6751	+	1462	10628	201
Segkk1459	11047	14098	LNFP01002739.1	6800	9885	+	1463	10630	201
Segkk1459	14199	14297	LNFP01002739.1	10659	10757	+	1464	10632	201
Segkk1459	15280	15530	LNFP01002739.1	11940	12189	+	1465	10636	201
Segkk146	248	330	LNFP01003704.1	2819	2901	-	83	83
Segkk146	248	278	LNFP01003704.1	2871	2901	-	1466	11410	211
Segkk146	282	330	LNFP01003704.1	2819	2867	-	1467	11409	211
Segkk1460	1	7091	LNFP01002130.1	1	7098	-	1468	9871	211
Segkk1460	7389	8125	LNFP01003573.1	3298	4035	+	1469	11287	201
Segkk1460	8256	8365	LNFP01002235.1	1	110	+	1470	10003	201
Segkk1460	8956	12403	LNFP01002235.1	3198	6678	-	1471	10005	211
Segkk1461	1036	1104	LNFP01001195.1	2062	2130	+	1472	7215	201
Segkk1461	1136	1205	LNFP01001195.1	2162	2230	+	1473	7217	201
Segkk1463	1	1119	LNFP01000910.1	10508	11626	-	1474	5811	211
Segkk1464	1	323	LNFP01004656.1	2206	2528	+	1475	11906	201
Segkk1464	1311	1342	LNFP01000234.1	2379	2410	-	1476	2111	211
Segkk1464	1972	2015	LNFP01000234.1	1706	1749	-	1477	2109	211
Segkk1464	4426	4735	LNFP01002931.1	4788	5095	-	1478	10817	211
Segkk1464	4736	6629	LNFP01000311.1	37451	39343	-	1479	2590	211
Segkk1464	8563	9294	LNFP01002931.1	1936	2665	-	1480	10816	211
Segkk1465	1	2659	LNFP01004045.1	791	3461	+	1481	11634	201
Segkk1465	4702	8853	LNFP01002216.1	1	4141	+	1482	9981	201
Segkk1466	1	406	LNFP01001580.1	9359	9761	+	1483	8676	201
Segkk1466	1884	1919	LNFP01001755.1	4752	4787	+	1484	9188	201
Segkk1466	1974	2116	LNFP01001755.1	4842	4988	+	1485	9190	201
Segkk1466	4614	8736	LNFP01003494.1	1	4117	+	1486	11225	201
Segkk1467	101	180	LNFP01001959.1	1992	2071	+	1487	9587	201
Segkk1467	324	515	LNFP01001959.1	2215	2406	+	1488	9589	201
Segkk1467	871	3300	LNFP01004174.1	1	3198	+	2430	3198
Segkk1467	871	2990	LNFP01004174.1	1	2121	+	1489	11699	201
Segkk1467	2991	3300	LNFP01004174.1	2888	3198	+	1490	11700	201
Segkk1467	3426	6732	LNFP01000411.1	32270	35572	-	1491	3307	211
Segkk1468	1	279	LNFP01001682.1	2487	2762	+	1492	9003	201
Segkk1468	280	9372	LNFP01000172.1	1	9292	+	9093	9292
Segkk1468	280	8174	LNFP01000172.1	1	7876	+	1493	1676	201
Segkk1468	8175	9372	LNFP01000172.1	8094	9292	+	1494	1677	201
Segkk1468	9428	9514	LNFP01000172.1	9348	9434	+	1495	1679	201
Segkk1469	1	9650	LNFP01000833.1	803	10449	+	1496	5457	201
Segkk147	1	66	LNFP01003246.1	194	259	+	1497	11057	201
Segkk147	55392	56209	LNFP01000330.1	15834	16651	-	1498	2682	211
Segkk147	72543	72925	LNFP01003676.1	3476	3858	+	1499	11375	201
Segkk1470	1	3237	LNFP01003312.1	202	3435	+	1500	11114	201
Segkk1470	3338	3657	LNFP01000124.1	46537	46855	+	1501	1167	201
Segkk1470	7861	7905	LNFP01000124.1	50793	50837	+	1502	1169	201
Segkk1470	9054	9133	LNFP01000124.1	51991	52069	+	1503	1171	201
Segkk1470	9146	9192	LNFP01000124.1	52082	52128	+	1504	1173	201
Segkk1471	1	9718	LNFP01000502.1	17211	26971	+	1505	3783	201
Segkk1472	1	1057	LNFP01003960.1	1	1055	-	1506	11584	211
Segkk1472	2060	9745	LNFP01002923.1	1	8342	+	7686	8342
Segkk1472	2060	7424	LNFP01002923.1	1	5360	+	1507	10795	201
Segkk1472	7425	9745	LNFP01002923.1	6043	8342	+	1508	10796	201
Segkk1473	717	732	LNFP01000444.1	55681	55696	-	1509	3497	211
Segkk1473	747	776	LNFP01000444.1	55637	55666	-	1510	3495	211
Segkk1473	2686	3008	LNFP01004230.1	81	400	-	1511	11726	211
Segkk1473	3058	3124	LNFP01001047.1	8184	8250	+	1512	6596	201
Segkk1473	3219	3228	LNFP01001047.1	8345	8354	+	1513	6599	201
Segkk1473	3240	3270	LNFP01001047.1	8366	8396	+	1514	6601	201
Segkk1473	4329	4383	LNFP01001047.1	9788	9842	+	55	55
Segkk1473	4329	4352	LNFP01001047.1	9788	9811	+	1515	6618	201
Segkk1473	4356	4383	LNFP01001047.1	9815	9842	+	1516	6619	201
Segkk1473	4596	4655	LNFP01001047.1	10055	10114	+	1517	6624	201
Segkk1473	4681	4826	LNFP01001047.1	10140	10285	+	1518	6626	201
Segkk1473	4855	4964	LNFP01001047.1	10314	10423	+	1519	6628	201
Segkk1473	7681	7699	LNFP01001047.1	13137	13155	+	1520	6653	201
Segkk1473	8812	9294	LNFP01001906.1	656	1134	-	1521	9491	211
Segkk1474	1036	1081	LNFP01001761.1	7408	7452	+	1522	9204	201
Segkk1474	1082	12566	LNFP01000987.1	5345	16824	+	1523	6284	201
Segkk1474	12567	14268	LNFP01000219.1	3183	3291	+	1702	109
Segkk1474	12567	12631	LNFP01000219.1	3183	3248	+	1524	2017	201
Segkk1474	14239	14268	LNFP01000219.1	3258	3291	+	1525	2018	201
Segkk1474	14477	71502	LNFP01000091.1	1	56975	+	1526	858	201
Segkk1474	71603	71733	LNFP01001421.1	10423	10553	+	1527	8055	201
Segkk1475	1864	3806	LNFP01004252.1	1137	3076	+	1528	11738	201
Segkk1475	3808	4261	LNFP01004252.1	683	1136	+	1529	11737	201
Segkk1475	4382	11070	LNFP01001731.1	1	6686	+	1530	9096	201
Segkk1475	11071	28159	LNFP01000952.1	1	16969	+	17089	16969
Segkk1475	11071	27650	LNFP01000952.1	1	16473	+	1531	6122	201
Segkk1475	27652	28159	LNFP01000952.1	16475	16969	+	1532	6123	201
Segkk1475	28250	66460	LNFP01000598.1	1	38528	+	38211	38528
Segkk1475	28250	53657	LNFP01000598.1	1	25131	+	1533	4386	201
Segkk1475	53658	66460	LNFP01000598.1	25738	38528	+	1534	4387	201
Segkk1475	66761	67128	LNFP01001404.1	3919	4286	+	368	368
Segkk1475	66761	66967	LNFP01001404.1	3919	4125	+	1535	7994	201
Segkk1475	66969	67128	LNFP01001404.1	4127	4286	+	1536	7995	201
Segkk1475	67166	71892	LNFP01001404.1	4324	9005	+	1537	7997	201
Segkk1476	1	67117	LNFP01000165.1	552	68281	+	67117	67730
Segkk1476	1	49697	LNFP01000165.1	552	50152	+	1538	1576	201
Segkk1476	49698	67117	LNFP01000165.1	50907	68281	+	1539	1577	201
Segkk1476	67846	72326	LNFP01003276.1	1	4463	-	1540	11080	211
Segkk1476	72327	73234	LNFP01003127.1	1900	2807	-	1541	10971	211
Segkk1477	101	47772	LNFP01000343.1	6892	55134	+	47672	48243
Segkk1477	101	31240	LNFP01000343.1	6892	37889	+	1542	2745	201
Segkk1477	31241	36082	LNFP01000343.1	38764	43606	+	1543	2746	201
Segkk1477	36222	47772	LNFP01000343.1	43607	55134	+	1544	2747	201
Segkk1477	47773	50679	LNFP01002186.1	1567	6819	+	2907	5253
Segkk1477	47773	47813	LNFP01002186.1	1567	1607	+	1545	9925	201
Segkk1477	47886	50679	LNFP01002186.1	4029	6819	+	1546	9926	201
Segkk1477	51626	53496	LNFP01005065.1	1	1865	+	1547	12059	201
Segkk1477	53841	54183	LNFP01004781.1	1	342	+	1548	11973	201
Segkk1477	54184	73615	LNFP01000660.1	1668	21083	+	1549	4631	201
Segkk1479	265	73213	LNFP01000031.1	1	70830	+	72949	70830
Segkk1479	265	70737	LNFP01000031.1	1	70452	+	1550	326	200
Segkk1479	72826	73213	LNFP01000031.1	70453	70830	+	1551	327	200
Segkk1480	1	14844	LNFP01000001.1	3495	18240	+	1552	1	201
Segkk1480	14845	14958	LNFP01002648.1	1625	1738	-	1553	10512	211
Segkk1480	14959	63073	LNFP01000001.1	18241	66410	+	48115	48170
Segkk1480	14959	45598	LNFP01000001.1	18241	48818	+	1554	2	201
Segkk1480	45599	63073	LNFP01000001.1	48982	66410	+	1555	3	201
Segkk1480	63137	64236	LNFP01000723.1	2490	3588	-	1556	4948	211
Segkk1480	64237	72139	LNFP01000001.1	67864	75764	+	1557	4	201
Segkk1482	1	26078	LNFP01000352.1	8252	34315	+	1558	2790	201
Segkk1482	26079	28462	LNFP01000989.1	921	3262	+	2384	2342
Segkk1482	26079	27747	LNFP01000989.1	921	2682	+	1559	6288	201
Segkk1482	27889	28462	LNFP01000989.1	2683	3262	+	1560	6289	201
Segkk1482	28554	28761	LNFP01003994.1	3148	3372	-	1561	11614	211
Segkk1482	28865	29390	LNFP01001638.1	14926	15448	-	1562	8879	211
Segkk1482	29591	31512	LNFP01001638.1	12884	14725	-	1922	1842
Segkk1482	29591	31214	LNFP01001638.1	13106	14725	-	1563	8877	211
Segkk1482	31223	31512	LNFP01001638.1	12884	13097	-	1564	8876	211
Segkk1482	31556	32003	LNFP01001638.1	12393	12840	-	448	448
Segkk1482	31556	31912	LNFP01001638.1	12484	12840	-	1565	8874	211
Segkk1482	31916	32003	LNFP01001638.1	12393	12480	-	1566	8873	211
Segkk1482	32209	32537	LNFP01001638.1	11864	12192	-	1567	8870	211
Segkk1482	32892	34018	LNFP01001638.1	10384	11509	-	1568	8868	211
Segkk1482	35412	35611	LNFP01001638.1	14726	14925	-	1569	8878	211
Segkk1482	37460	37502	LNFP01001638.1	12841	12883	-	1570	8875	211
Segkk1482	37951	38155	LNFP01001638.1	12193	12392	-	205	200
Segkk1482	37951	38064	LNFP01001638.1	12284	12392	-	1571	8872	211
Segkk1482	38068	38155	LNFP01001638.1	12193	12280	-	1572	8871	211
Segkk1482	38485	38838	LNFP01001638.1	11510	11863	-	1573	8869	211
Segkk1482	39059	49452	LNFP01001638.1	1	10383	-	1574	8867	211
Segkk1482	50383	64259	LNFP01001148.1	1	13907	+	1575	7055	201
Segkk1482	65237	71532	LNFP01001940.1	1	5599	+	6296	5599
Segkk1482	65237	69661	LNFP01001940.1	1	4386	+	1576	9559	201
Segkk1482	70316	71532	LNFP01001940.1	4387	5599	+	1577	9560	201
Segkk1482	71954	72005	LNFP01003901.1	1568	1619	+	1578	11550	201
Segkk1483	1	72124	LNFP01000033.1	34	72028	+	1579	332	200
Segkk1484	1	2146	LNFP01000172.1	21110	23255	-	1580	1683	211
Segkk1485	1	1700	LNFP01000037.1	95425	97365	-	1700	1941
Segkk1485	1	923	LNFP01000037.1	96442	97365	-	1581	373	210
Segkk1485	926	1700	LNFP01000037.1	95425	96202	-	1582	372	210
Segkk1486	1	1815	LNFP01003916.1	1	1796	-	1583	11563	211
Segkk1486	1924	2121	LNFP01003446.1	2719	2867	+	1584	11199	201
Segkk1487	1	376	LNFP01000203.1	11151	11522	-	1585	1880	211
Segkk1487	1676	1730	LNFP01001198.1	5314	5368	-	1586	7233	211
Segkk1488	1	2172	LNFP01000501.1	26044	28271	+	1587	3776	201
Segkk1489	1	16	LNFP01003545.1	1266	1281	+	1588	11265	201
Segkk1489	102	2165	LNFP01003545.1	1366	3696	+	2064	2331
Segkk1489	102	1597	LNFP01003545.1	1366	2854	+	1589	11267	201
Segkk1489	1605	2165	LNFP01003545.1	3136	3696	+	1590	11268	201
Segkk149	103	181	LNFP01000753.1	12519	12597	-	1591	5144	211
Segkk149	1124	1139	LNFP01000753.1	11574	11589	-	1592	5131	211
Segkk149	1201	1990	LNFP01000753.1	10725	11512	-	790	788
Segkk149	1201	1401	LNFP01000753.1	11312	11512	-	1593	5129	211
Segkk149	1408	1522	LNFP01000753.1	11192	11305	-	1594	5128	211
Segkk149	1525	1990	LNFP01000753.1	10725	11189	-	1595	5127	211
Segkk149	2012	2065	LNFP01000753.1	10650	10703	-	1596	5125	211
Segkk149	2083	2099	LNFP01000753.1	10616	10632	-	1597	5123	211
Segkk149	2810	2829	LNFP01000753.1	9878	9897	-	1598	5115	211
Segkk149	2870	2932	LNFP01000753.1	9777	9839	-	1599	5113	211
Segkk149	3734	4124	LNFP01000753.1	8550	8943	-	1600	5106	211
Segkk1492	1	2120	LNFP01000582.1	11279	13398	+	1601	4317	201
Segkk1493	1	2101	LNFP01000050.1	50000	52098	+	1602	539	201
Segkk1495	1	5094	LNFP01000085.1	104625	109715	-	1603	835	211
Segkk1496	1	1689	LNFP01001123.1	9605	11290	+	1604	6931	201
Segkk1496	1690	2273	LNFP01003681.1	1099	1682	+	1605	11377	201
Segkk1496	2274	5391	LNFP01001123.1	11291	14404	+	1606	6932	201
Segkk1496	5480	5615	LNFP01000694.1	28760	28896	+	1607	4820	201
Segkk1497	1	5137	LNFP01000371.1	25764	30899	+	1608	2990	201
Segkk1498	1	1382	LNFP01003698.1	1323	2722	-	1382	1400
Segkk1498	1	1088	LNFP01003698.1	1613	2722	-	1609	11389	211
Segkk1498	1186	1382	LNFP01003698.1	1323	1519	-	1610	11388	211
Segkk1498	1390	5024	LNFP01001946.1	1	3630	+	1611	9568	201
Segkk15	1	47719	LNFP01000261.1	30488	78581	+	47719	48094
Segkk15	1	10515	LNFP01000261.1	30488	40995	+	1612	2282	201
Segkk15	10516	47719	LNFP01000261.1	41389	78581	+	1613	2283	201
Segkk15	47720	55282	LNFP01001436.1	1700	10162	+	7563	8463
Segkk15	47720	47888	LNFP01001436.1	1700	1867	+	1614	8097	201
Segkk15	47889	48663	LNFP01001436.1	2118	2891	+	1615	8098	201
Segkk15	48672	55282	LNFP01001436.1	3584	10162	+	1616	8099	201
Segkk15	55283	55383	LNFP01000076.1	22729	22829	+	1617	784	201
Segkk15	55419	55437	LNFP01001436.1	10423	10441	+	1618	8101	201
Segkk15	55519	55703	LNFP01001436.1	10523	10707	+	1619	8103	201
Segkk15	55721	59760	LNFP01001436.1	10725	14756	+	1620	8105	201
Segkk15	59761	60960	LNFP01003572.1	2807	4006	+	1621	11286	201
Segkk15	62088	95640	LNFP01000293.1	1	33527	+	1622	2445	201
Segkk15	95841	98173	LNFP01000293.1	33728	36123	+	1623	2447	201
Segkk15	98506	99881	LNFP01000293.1	36457	37835	+	1376	1379
Segkk15	98506	98523	LNFP01000293.1	36457	36474	+	1624	2449	201
Segkk15	98525	99881	LNFP01000293.1	36476	37835	+	1625	2450	201
Segkk15	101131	105823	LNFP01000897.1	1434	6078	+	1626	5762	201
Segkk15	105824	114977	LNFP01000388.1	1	9253	+	1627	3126	201
Segkk15	115093	139090	LNFP01000388.1	9487	33499	+	1628	3128	201
Segkk15	140726	140925	LNFP01000388.1	36159	36358	+	1629	3130	201
Segkk15	141978	142210	LNFP01000388.1	37411	37643	+	1630	3132	201
Segkk15	142798	143025	LNFP01000388.1	38231	38445	+	1631	3134	201
Segkk15	143026	143777	LNFP01004971.1	1302	2048	+	1632	12028	201
Segkk15	144242	161291	LNFP01000388.1	39015	56080	+	1633	3135	201
Segkk15	161294	173658	LNFP01000895.1	2464	14747	+	1634	5752	201
Segkk15	173659	175295	LNFP01001239.1	2266	3901	+	1635	7382	201
Segkk15	175296	179458	LNFP01000895.1	15841	20809	+	4163	4969
Segkk15	175296	177125	LNFP01000895.1	15841	17669	+	1636	5754	201
Segkk15	177126	179458	LNFP01000895.1	18474	20809	+	1637	5755	201
Segkk15	179459	181652	LNFP01001239.1	8068	10260	+	1638	7384	201
Segkk15	181653	181876	LNFP01001348.1	11386	11608	+	1639	7827	201
Segkk15	181877	183296	LNFP01001239.1	10261	12159	+	1420	1899
Segkk15	181877	181912	LNFP01001239.1	10261	10296	+	1640	7385	201
Segkk15	181913	183296	LNFP01001239.1	10802	12159	+	1641	7386	201
Segkk15	183297	200408	LNFP01000745.1	1	17151	+	1642	5057	201
Segkk15	200409	236637	LNFP01000312.1	1	36200	+	1643	2591	201
Segkk15	236638	292949	LNFP01000070.1	1	56254	+	1644	727	201
Segkk15	292950	293252	LNFP01002616.1	2453	2755	+	1645	10488	201
Segkk1500	1	480	LNFP01001890.1	3777	4253	+	1646	9463	201
Segkk1500	481	566	LNFP01000712.1	1351	1436	-	1647	4879	211
Segkk1500	567	4027	LNFP01001890.1	4527	7980	+	1648	9464	201
Segkk1500	4928	5012	LNFP01001219.1	1987	2071	+	1649	7300	201
Segkk1501	1	2255	LNFP01002884.1	1587	3856	+	1650	10756	201
Segkk1501	2366	2400	LNFP01002884.1	3966	4000	+	1651	10758	201
Segkk1501	2421	3161	LNFP01002884.1	4021	4754	+	741	734
Segkk1501	2421	2904	LNFP01002884.1	4021	4505	+	1652	10760	201
Segkk1501	2908	3161	LNFP01002884.1	4509	4754	+	1653	10761	201
Segkk1501	3367	3646	LNFP01002884.1	4955	5233	+	1654	10763	201
Segkk1502	2	288	LNFP01000119.1	53970	54276	+	1655	1141	201
Segkk1502	311	2443	LNFP01001808.1	6213	8343	+	1656	9327	201
Segkk1502	2444	3171	LNFP01001612.1	8130	9012	-	728	883
Segkk1502	2444	2668	LNFP01001612.1	8791	9012	-	1657	8814	211
Segkk1502	2670	3171	LNFP01001612.1	8130	8626	-	1658	8813	211
Segkk1502	3172	4939	LNFP01003790.1	1837	3712	-	1659	11478	211
Segkk1503	1	2430	LNFP01003656.1	1	2422	-	1660	11343	211
Segkk1503	4232	5020	LNFP01003695.1	1	787	+	1661	11386	201
Segkk1504	1	1929	LNFP01002063.1	4969	6893	-	1662	9737	211
Segkk1505	1	1918	LNFP01002187.1	119	2018	+	1663	9927	201
Segkk1506	1	1922	LNFP01000511.1	8613	10534	+	1664	3820	201
Segkk1507	1	1972	LNFP01001359.1	8618	10512	-	1665	7863	211
Segkk1508	19	134	LNFP01003969.1	1	116	+	1666	11599	201
Segkk1508	191	1920	LNFP01003969.1	173	1901	+	1667	11601	201
Segkk1509	1	2018	LNFP01001454.1	2742	4755	+	1668	8185	201
Segkk1510	8	1963	LNFP01001139.1	10995	12950	+	1669	7017	201
Segkk1511	1	1941	LNFP01002686.1	3004	4944	+	1670	10554	201
Segkk1512	56	692	LNFP01001188.1	7985	8621	-	1671	7184	211
Segkk1512	894	1966	LNFP01001188.1	6723	7784	-	1672	7182	211
Segkk1513	57	1334	LNFP01004412.1	794	2089	-	1673	11810	211
Segkk1513	1335	1965	LNFP01004666.1	300	927	+	1674	11909	201
Segkk1517	1113	1191	LNFP01000218.1	3857	3935	-	1675	1993	211
Segkk1519	1586	1921	LNFP01002034.1	1864	2198	+	1676	9685	201
Segkk1519	1922	9510	LNFP01001986.1	1	7563	+	1677	9621	201
Segkk1519	9511	9615	LNFP01003641.1	499	603	+	1678	11337	201
Segkk1519	9616	32821	LNFP01001234.1	1	23969	+	23206	23969
Segkk1519	9616	22058	LNFP01001234.1	1	12421	+	1679	7361	201
Segkk1519	22059	32821	LNFP01001234.1	13198	23969	+	1680	7362	201
Segkk1519	33500	58577	LNFP01000029.1	107355	132410	+	1681	285	201
Segkk1519	59358	59380	LNFP01000029.1	133336	133358	+	1682	287	201
Segkk1519	61423	61440	LNFP01000029.1	135401	135418	+	1683	289	201
Segkk1519	63622	65173	LNFP01005177.1	1	1539	+	1684	12097	201
Segkk1519	65247	108133	LNFP01000215.1	1	42894	+	1685	1980	201
Segkk1519	110102	120862	LNFP01001303.1	2	10752	+	1686	7683	201
Segkk1522	101	1076	LNFP01002061.1	4834	5808	+	1687	9731	201
Segkk1523	1	1080	LNFP01002307.1	10158	11237	+	1688	10113	201
Segkk1524	1	1079	LNFP01002612.1	3313	4392	+	1689	10482	201
Segkk1525	1	1083	LNFP01001097.1	1669	2751	-	1690	6838	211
Segkk1527	1	1084	LNFP01002734.1	3108	4191	-	1691	10622	211
Segkk1528	1	984	LNFP01000367.1	39132	40115	+	1692	2967	201
Segkk1529	1	15685	LNFP01000599.1	11226	26899	+	1693	4391	201
Segkk1529	15686	39446	LNFP01000185.1	1888	25643	+	1694	1745	201
Segkk1529	40477	41124	LNFP01000418.1	29400	30057	+	1695	3354	201
Segkk1529	42634	42718	LNFP01003496.1	2436	2520	+	1696	11229	201
Segkk1529	45620	67177	LNFP01000185.1	25644	47009	+	21558	21366
Segkk1529	45620	63911	LNFP01000185.1	25644	43911	+	1697	1746	201
Segkk1529	64078	67177	LNFP01000185.1	43912	47009	+	1698	1747	201
Segkk1529	67246	101404	LNFP01000185.1	48135	82911	+	34159	34777
Segkk1529	67246	70924	LNFP01000185.1	48135	51812	+	1699	1749	201
Segkk1529	70925	101404	LNFP01000185.1	52529	82911	+	1700	1750	201
Segkk1529	101610	101711	LNFP01000185.1	84359	84460	+	1701	1752	201
Segkk1529	101712	102726	LNFP01000185.1	82949	83963	+	1702	1751	201
Segkk1529	102727	116411	LNFP01000185.1	84461	98121	+	1703	1753	201
Segkk1529	117379	117446	LNFP01001505.1	8467	8533	+	1704	8360	201
Segkk1529	117480	117554	LNFP01001505.1	8567	8641	+	1705	8362	201
Segkk1529	118134	120169	LNFP01004071.1	1328	3359	-	1706	11644	211
Segkk1530	1	1075	LNFP01000228.1	5385	6457	-	1707	2083	211
Segkk1531	1	1075	LNFP01000049.1	29008	30082	-	1708	526	211
Segkk1532	1	1708	LNFP01001462.1	948	2655	+	1709	8204	201
Segkk1534	1	1697	LNFP01000026.1	120780	122476	-	1710	264	211
Segkk1535	1	1693	LNFP01001625.1	3213	4905	+	1711	8835	201
Segkk1536	1	1691	LNFP01002924.1	234	1907	+	1712	10797	201
Segkk1537	1	1689	LNFP01001200.1	3794	5482	+	1713	7239	201
Segkk1538	10	1687	LNFP01000510.1	36107	37784	-	1714	3813	211
Segkk1539	1	1684	LNFP01001189.1	14114	15797	+	1715	7194	201
Segkk1540	1	565	LNFP01001437.1	462	1026	+	1716	8106	201
Segkk1540	985	1149	LNFP01000150.1	15719	15883	+	1717	1445	201
Segkk1541	1	1081	LNFP01001632.1	6292	7370	+	1718	8852	201
Segkk1543	122853	122889	LNFP01002284.1	5594	5630	-	1719	10077	211
Segkk1544	9	81	LNFP01002620.1	1938	2010	+	1720	10490	201
Segkk1544	536	957	LNFP01001237.1	20101	20511	+	1721	7373	201
Segkk1544	1617	1922	LNFP01002620.1	2011	2344	+	1722	10491	201
Segkk1544	3428	6610	LNFP01000532.1	1857	6407	+	3183	4551
Segkk1544	3428	4077	LNFP01000532.1	1857	2603	+	1723	3996	201
Segkk1544	4285	6610	LNFP01000532.1	4075	6407	+	1724	3997	201
Segkk1544	15318	26157	LNFP01000532.1	17322	28153	+	1725	4002	201
Segkk1544	26258	28029	LNFP01000532.1	29044	30814	+	1726	4004	201
Segkk1544	35962	55808	LNFP01000587.1	10778	30610	+	19847	19833
Segkk1544	35962	51731	LNFP01000587.1	10778	26535	+	1727	4339	201
Segkk1544	51736	55808	LNFP01000587.1	26540	30610	+	1728	4340	201
Segkk1544	56009	56138	LNFP01000587.1	30811	30940	+	1729	4342	201
Segkk1544	56339	56905	LNFP01000587.1	31141	31707	+	1730	4344	201
Segkk1544	62857	64271	LNFP01000587.1	31864	33274	+	1731	4346	201
Segkk1544	64307	64371	LNFP01000587.1	33310	33374	+	1732	4348	201
Segkk1544	64573	68440	LNFP01000587.1	33410	37291	+	1733	4350	201
Segkk1544	113107	113984	LNFP01000306.1	2223	3097	+	1734	2531	201
Segkk1544	123103	123314	LNFP01000405.1	23527	23738	-	1735	3279	211
Segkk1547	1	439	LNFP01004192.1	2814	3251	+	1736	11708	201
Segkk1547	896	3769	LNFP01004413.1	1	2871	-	1737	11811	211
Segkk1547	4287	4399	LNFP01001125.1	9121	9237	+	113	117
Segkk1547	4287	4386	LNFP01001125.1	9121	9220	+	1738	6947	201
Segkk1547	4388	4399	LNFP01001125.1	9222	9237	+	1739	6948	201
Segkk1547	5052	21138	LNFP01000765.1	1	16347	+	16087	16347
Segkk1547	5052	14059	LNFP01000765.1	1	9002	+	1740	5189	201
Segkk1547	14060	21138	LNFP01000765.1	9281	16347	+	1741	5190	201
Segkk1547	21139	21562	LNFP01002649.1	238	661	+	1742	10515	201
Segkk1547	21563	25981	LNFP01000765.1	16348	20752	+	1743	5191	201
Segkk1547	25982	26018	LNFP01002649.1	5065	5101	+	1744	10516	201
Segkk1547	26558	37063	LNFP01001484.1	1	10453	+	1745	8287	201
Segkk1547	37064	39859	LNFP01003366.1	1507	4295	+	1746	11154	201
Segkk1547	40272	86423	LNFP01000314.1	1	46962	+	46152	46962
[truncated: 12,062 more rows]
