# Supplementary material for: Genome Analysis of Phytophthora nicotianae JM01 Provides Insights into Its Pathogenicity Mechanisms
Source: Plants (Basel). 2021 Aug 6;10(8):1620. doi: 10.3390/plants10081620 (PMC8400872; doi:10.3390/plants10081620)
Supplement: Supplementary file 1 [file plants-10-01620-s001.zip › Table S6 Syntenic regions comparison between Ph. nicotianae JM01 and Ph. nicotianae BL.xls]

target ID	target start	target end	query ID	query start	query end	dir	target size	query size	The number 2 in the first digit represents the SV on the small level; the number 1 in the second digit represents inversion and 0 represents non-inversion; the number 1 in the third digit represents translocation and 0 represents non-translocation.
Segkk1000	1	2699	JAAKBE010001012.1	58212	60901	-	0	3281	210
Segkk1000	3010	3066	JAAKBE010002293.1	22136	22192	-	1	9455	211
Segkk1000	3591	3658	JAAKBE010001012.1	57930	57997	-	2	3280	211
Segkk1001	103	3616	JAAKBE010000419.1	29901	33412	+	3	1540	201
Segkk1002	1	3695	JAAKBE010000285.1	6446	10142	+	4	1111	201
Segkk1003	1	399	JAAKBE010002231.1	9405	9818	-	5	9098	211
Segkk1003	780	907	JAAKBE010002995.1	8630	8757	-	6	12067	211
Segkk1003	942	3615	JAAKBE010002231.1	6752	9403	-	7	9097	211
Segkk1004	1	3619	JAAKBE010002140.1	3231	6856	+	8	8611	201
Segkk1005	1	3572	JAAKBE010003284.1	5846	9415	+	9	12928	201
Segkk1006	1	1354	JAAKBE010000196.1	1130	2472	+	10	801	201
Segkk1006	2428	2712	JAAKBE010000170.1	6902	7158	+	11	693	201
Segkk1006	2961	3650	JAAKBE010002429.1	115919	116622	-	12	9984	211
Segkk1007	2	16434	JAAKBE010002462.1	5693	21792	+	16433	16100
Segkk1007	2	5039	JAAKBE010002462.1	5693	10642	+	13	10149	201
Segkk1007	5042	5133	JAAKBE010002462.1	10645	10735	+	14	10150	201
Segkk1007	5250	16434	JAAKBE010002462.1	10736	21792	+	15	10151	201
Segkk1009	101	860	JAAKBE010001749.1	96640	97398	+	16	5923	201
Segkk1009	1034	1258	JAAKBE010001749.1	97569	97793	+	17	5925	201
Segkk1009	1461	2129	JAAKBE010001749.1	97994	98662	+	18	5927	201
Segkk1009	2331	2466	JAAKBE010001749.1	98863	98998	+	19	5929	201
Segkk1009	2669	16176	JAAKBE010001749.1	99365	112971	+	20	5931	201
Segkk1010	1	779	JAAKBE010001785.1	5581	6356	+	21	6133	201
Segkk1010	780	1255	JAAKBE010002018.1	1482	1956	-	22	7954	211
Segkk1010	1256	15521	JAAKBE010001785.1	6357	20617	+	23	6134	201
Segkk1010	15522	16014	JAAKBE010001941.1	3020	3523	-	24	7426	211
Segkk1010	16015	16122	JAAKBE010001785.1	21230	21337	+	25	6135	201
Segkk1011	5	14013	JAAKBE010001002.1	6206	20140	+	26	3239	201
Segkk1012	2601	3491	JAAKBE010001700.1	14854	15766	+	27	5551	201
Segkk1013	1	3235	JAAKBE010002773.1	4233	7482	+	28	11375	201
Segkk1013	3236	3275	JAAKBE010002645.1	20290	20329	+	29	10878	201
Segkk1013	3276	3407	JAAKBE010001267.1	10767	10898	-	30	3742	211
Segkk1013	3408	13980	JAAKBE010002773.1	7483	17965	+	31	11376	201
Segkk1013	13991	14148	JAAKBE010003135.1	7918	8087	-	32	12412	211
Segkk1013	14694	14719	JAAKBE010002245.1	16540	16565	+	33	9176	201
Segkk1013	15142	15253	JAAKBE010003290.1	24549	24660	+	34	12947	201
Segkk1013	15729	15897	JAAKBE010003290.1	25391	25559	+	35	12949	201
Segkk1014	1	2825	JAAKBE010003148.1	3124	5932	+	36	12459	201
Segkk1014	2826	3401	JAAKBE010001066.1	7650	8225	+	37	3409	200
Segkk1014	3402	16532	JAAKBE010003148.1	5933	21917	+	13131	15985
Segkk1014	3402	4577	JAAKBE010003148.1	5933	7108	+	38	12460	201
Segkk1014	4581	12025	JAAKBE010003148.1	7682	15121	+	39	12461	201
Segkk1014	12026	16532	JAAKBE010003148.1	17473	21917	+	40	12462	201
Segkk1016	53	1975	JAAKBE010002778.1	6567	9077	-	1923	2511
Segkk1016	53	1298	JAAKBE010002778.1	7849	9077	-	41	11413	211
Segkk1016	1299	1975	JAAKBE010002778.1	6567	7249	-	42	11412	211
Segkk1016	1976	10575	JAAKBE010002072.1	173625	182170	-	8600	8546
Segkk1016	1976	10461	JAAKBE010002072.1	173709	182170	-	43	8316	211
Segkk1016	10468	10575	JAAKBE010002072.1	173625	173702	-	44	8315	211
Segkk1016	10584	16001	JAAKBE010002072.1	168120	173602	-	45	8313	211
Segkk1017	1	13395	JAAKBE010002621.1	53015	66368	+	46	10796	201
Segkk1017	13396	14509	JAAKBE010001897.1	87101	88277	+	47	7030	201
Segkk1018	1	1406	JAAKBE010002569.1	23332	24722	-	48	10619	211
Segkk1018	4495	4665	JAAKBE010001155.1	32613	32783	-	49	3580	210
Segkk1018	5018	5073	JAAKBE010001155.1	32205	32260	-	50	3577	211
Segkk1018	5093	5120	JAAKBE010001155.1	32158	32185	-	51	3575	211
Segkk1018	5711	16187	JAAKBE010001965.1	42719	53054	+	10477	10336
Segkk1018	5711	6199	JAAKBE010001965.1	42719	43202	+	52	7620	201
Segkk1018	6306	16187	JAAKBE010001965.1	43203	53054	+	53	7621	201
Segkk1019	12833	13965	JAAKBE010000692.1	7615	8768	+	54	2372	201
Segkk1019	14066	30456	JAAKBE010001764.1	4966	21717	+	16391	16752
Segkk1019	14066	14471	JAAKBE010001764.1	4966	5372	+	55	5984	201
Segkk1019	14472	15410	JAAKBE010001764.1	5540	6468	+	56	5985	201
Segkk1019	15412	23912	JAAKBE010001764.1	6470	14946	+	57	5986	201
Segkk1019	23914	24013	JAAKBE010001764.1	14948	15046	+	58	5987	201
Segkk1019	24014	29031	JAAKBE010001764.1	15286	20148	+	59	5988	201
Segkk1019	29033	29131	JAAKBE010001764.1	20150	20248	+	60	5989	201
Segkk1019	29132	30456	JAAKBE010001764.1	20395	21717	+	61	5990	201
Segkk1022	101	189	JAAKBE010000003.1	28655	28743	+	62	9	201
Segkk1022	297	1052	JAAKBE010000003.1	28851	29606	+	63	11	201
Segkk1022	1119	1546	JAAKBE010000003.1	29673	30100	+	64	13	201
Segkk1022	1547	2218	JAAKBE010001601.1	81308	82543	+	672	1236
Segkk1022	1547	1671	JAAKBE010001601.1	81308	81488	+	65	4708	201
Segkk1022	1672	1877	JAAKBE010001601.1	81667	81921	+	66	4709	201
Segkk1022	1878	2218	JAAKBE010001601.1	82074	82543	+	67	4710	201
Segkk1022	2219	2900	JAAKBE010000003.1	27988	28654	+	68	8	201
Segkk1022	2990	3096	JAAKBE010000003.1	28744	28850	+	69	10	201
Segkk1022	3867	3932	JAAKBE010000003.1	29607	29672	+	70	12	201
Segkk1022	4228	9311	JAAKBE010001601.1	85230	90293	+	71	4711	201
Segkk1022	9312	10270	JAAKBE010003650.1	20142	21100	+	72	13701	201
Segkk1022	10344	14823	JAAKBE010001601.1	91316	95789	+	73	4712	201
Segkk1025	2	558	JAAKBE010002407.1	1	546	+	74	9873	201
Segkk1025	559	1080	JAAKBE010002896.1	1	519	+	75	11723	201
Segkk1025	1081	8397	JAAKBE010000734.1	11993	19478	-	7317	7486
Segkk1025	1081	6596	JAAKBE010000734.1	13985	19478	-	76	2491	211
Segkk1025	6597	8116	JAAKBE010000734.1	12273	13809	-	77	2490	211
Segkk1025	8121	8397	JAAKBE010000734.1	11993	12268	-	78	2489	211
Segkk1025	8639	8983	JAAKBE010000734.1	11055	11399	-	79	2485	211
Segkk1025	9258	9782	JAAKBE010000734.1	10257	10780	-	525	524
Segkk1025	9258	9417	JAAKBE010000734.1	10621	10780	-	80	2482	211
Segkk1025	9422	9461	JAAKBE010000734.1	10577	10616	-	81	2481	211
Segkk1025	9467	9782	JAAKBE010000734.1	10257	10571	-	82	2480	211
Segkk1025	9984	10053	JAAKBE010000782.1	16176	16245	+	83	2587	201
Segkk1025	10594	10950	JAAKBE010000734.1	9532	9885	-	84	2477	211
Segkk1025	11163	11770	JAAKBE010000734.1	8712	9321	-	85	2474	211
Segkk1025	11825	14673	JAAKBE010000734.1	5810	8657	-	86	2472	211
Segkk1026	1	8305	JAAKBE010002189.1	500	9020	+	8305	8521
Segkk1026	1	979	JAAKBE010002189.1	500	1463	+	87	8917	201
Segkk1026	980	8305	JAAKBE010002189.1	1608	9020	+	88	8918	201
Segkk1026	9791	18513	JAAKBE010000131.1	73834	82334	-	8723	8501
Segkk1026	9791	12201	JAAKBE010000131.1	79850	82334	-	89	536	211
Segkk1026	12517	18513	JAAKBE010000131.1	73834	79849	-	90	535	211
Segkk1026	18514	18545	JAAKBE010002191.1	6570	6601	+	91	8921	201
Segkk1026	18546	24638	JAAKBE010000131.1	67558	73611	-	92	534	211
Segkk1033	1	11866	JAAKBE010001841.1	8520	20803	+	11866	12284
Segkk1033	1	4569	JAAKBE010001841.1	8520	13072	+	93	6633	201
Segkk1033	4890	11866	JAAKBE010001841.1	13869	20803	+	94	6634	201
Segkk1033	11867	34316	JAAKBE010001841.1	25158	47875	+	22450	22718
Segkk1033	11867	27078	JAAKBE010001841.1	25158	40341	+	95	6637	201
Segkk1033	27079	34316	JAAKBE010001841.1	40585	47875	+	96	6638	201
Segkk1033	34505	34646	JAAKBE010000221.1	7170	7310	+	97	865	201
Segkk1033	34828	42655	JAAKBE010001841.1	47876	55675	+	98	6639	201
Segkk1033	42656	45219	JAAKBE010000834.1	33361	35918	-	99	2758	211
Segkk1033	45589	45602	JAAKBE010000394.1	8251	8264	+	100	1446	201
Segkk1033	45690	45889	JAAKBE010000394.1	8352	8551	+	101	1448	201
Segkk1033	46022	50554	JAAKBE010000834.1	27742	33360	-	4533	5619
Segkk1033	46022	46100	JAAKBE010000834.1	33282	33360	-	102	2757	211
Segkk1033	46101	50554	JAAKBE010000834.1	27742	32171	-	103	2756	211
Segkk1033	50655	50751	JAAKBE010001627.1	80494	80588	+	104	4923	201
Segkk1033	50846	50898	JAAKBE010001627.1	80683	80735	+	105	4925	201
Segkk1033	51006	51045	JAAKBE010001627.1	80843	80882	+	106	4927	201
Segkk1033	51615	51744	JAAKBE010001627.1	83782	83911	+	107	4932	201
Segkk1033	51914	52132	JAAKBE010001627.1	84081	84299	+	108	4935	201
Segkk1033	52560	52617	JAAKBE010001627.1	84762	84819	+	109	4939	201
Segkk1033	53220	81081	JAAKBE010000834.1	1	27741	-	110	2755	211
Segkk1033	81082	98145	JAAKBE010002857.1	6910	23763	+	17064	16854
Segkk1033	81082	95078	JAAKBE010002857.1	6910	20870	+	111	11624	201
Segkk1033	95243	98145	JAAKBE010002857.1	20871	23763	+	112	11625	201
Segkk1033	98646	98858	JAAKBE010002387.1	7859	8071	+	113	9800	201
Segkk1033	99881	102198	JAAKBE010002857.1	24740	27053	+	114	11627	201
Segkk1034	414	655	JAAKBE010002456.1	7793	8034	-	115	10117	211
Segkk1037	1	8032	JAAKBE010000094.1	3767	11803	+	116	367	201
Segkk1038	1	8024	JAAKBE010000438.1	4648	12668	+	117	1592	201
Segkk1039	1	7879	JAAKBE010000761.1	36280	44183	-	7879	7904
Segkk1039	1	6141	JAAKBE010000761.1	38149	44183	-	118	2536	211
Segkk1039	6201	6678	JAAKBE010000761.1	37595	38072	-	119	2535	211
Segkk1039	6679	7879	JAAKBE010000761.1	36280	37478	-	120	2534	211
Segkk1041	1	2118	JAAKBE010000270.1	2688	4826	+	121	1044	201
Segkk1041	3733	3907	JAAKBE010001390.1	8889	9063	+	122	4018	201
Segkk1041	5243	7362	JAAKBE010002033.1	2468	4701	-	123	8034	211
Segkk1041	7415	7938	JAAKBE010002982.1	25005	25526	-	524	522
Segkk1041	7415	7498	JAAKBE010002982.1	25443	25526	-	124	12034	211
Segkk1041	7840	7938	JAAKBE010002982.1	25005	25103	-	125	12033	211
Segkk1044	1	6188	JAAKBE010002696.1	13933	20131	-	126	11065	211
Segkk1044	6289	6308	JAAKBE010000950.1	59479	59498	-	127	3138	211
Segkk1044	6763	6883	JAAKBE010000950.1	58911	59031	-	128	3136	211
Segkk1044	7373	7884	JAAKBE010002696.1	12480	12991	-	129	11064	211
Segkk1045	56	823	JAAKBE010002229.1	17751	18532	+	130	9086	201
Segkk1045	825	3357	JAAKBE010003663.1	18056	20919	+	2533	2864
Segkk1045	825	1430	JAAKBE010003663.1	18056	18661	+	131	13718	201
Segkk1045	1431	3357	JAAKBE010003663.1	19023	20919	+	132	13719	201
Segkk1045	3363	14309	JAAKBE010002229.1	18533	30610	+	10947	12078
Segkk1045	3363	11021	JAAKBE010002229.1	18533	26261	+	133	9087	201
Segkk1045	11022	11104	JAAKBE010002229.1	26424	26506	+	134	9088	201
Segkk1045	11108	14309	JAAKBE010002229.1	27330	30610	+	135	9089	201
Segkk1045	14332	14444	JAAKBE010002229.1	30633	30743	+	136	9091	201
Segkk1045	14532	23418	JAAKBE010002229.1	30831	39718	+	137	9094	201
Segkk1045	23422	25730	JAAKBE010001419.1	9377	12564	-	2309	3188
Segkk1045	23422	23760	JAAKBE010001419.1	12235	12564	-	138	4099	211
Segkk1045	23789	24948	JAAKBE010001419.1	10936	12080	-	139	4098	211
Segkk1045	25037	25730	JAAKBE010001419.1	9377	10177	-	140	4097	211
Segkk1045	25731	25772	JAAKBE010000045.1	6674	6715	-	141	226	211
Segkk1045	25773	26143	JAAKBE010001419.1	9011	9376	-	142	4096	211
Segkk1045	26303	27034	JAAKBE010002229.1	39719	40448	+	143	9095	201
Segkk1045	27035	35254	JAAKBE010002227.1	5619	13549	+	8220	7931
Segkk1045	27035	31319	JAAKBE010002227.1	5619	9952	+	144	9080	201
Segkk1045	31690	35254	JAAKBE010002227.1	9953	13549	+	145	9081	201
Segkk1045	35511	36846	JAAKBE010001594.1	347335	348658	+	146	4642	201
Segkk1045	36847	36953	JAAKBE010003062.1	8455	8557	+	147	12211	201
Segkk1045	36954	37305	JAAKBE010003578.1	32012	32361	-	148	13615	211
Segkk1045	38098	38292	JAAKBE010001871.1	24225	24414	-	195	190
Segkk1045	38098	38147	JAAKBE010001871.1	24365	24414	-	149	6805	211
Segkk1045	38153	38292	JAAKBE010001871.1	24225	24359	-	150	6804	211
Segkk1045	38565	38805	JAAKBE010001871.1	23778	24016	-	241	239
Segkk1045	38565	38585	JAAKBE010001871.1	23997	24016	-	151	6799	211
Segkk1045	38589	38666	JAAKBE010001871.1	23917	23993	-	152	6798	211
Segkk1045	38670	38752	JAAKBE010001871.1	23831	23913	-	153	6797	211
Segkk1045	38756	38782	JAAKBE010001871.1	23801	23827	-	154	6796	211
Segkk1045	38790	38805	JAAKBE010001871.1	23778	23793	-	155	6795	211
Segkk1045	39033	39094	JAAKBE010001871.1	23489	23550	-	62	62
Segkk1045	39033	39073	JAAKBE010001871.1	23510	23550	-	156	6793	211
Segkk1045	39079	39094	JAAKBE010001871.1	23489	23504	-	157	6792	211
Segkk1045	39152	39162	JAAKBE010001871.1	23421	23431	-	158	6790	211
Segkk1046	1	11702	JAAKBE010000679.1	2645	14323	+	159	2281	201
Segkk1046	11703	15069	JAAKBE010001399.1	2963	6287	+	160	4035	201
Segkk1046	15080	39885	JAAKBE010000679.1	14324	45997	+	24806	31674
Segkk1046	15080	18403	JAAKBE010000679.1	14324	17746	+	161	2282	201
Segkk1046	18404	18623	JAAKBE010000679.1	24807	25026	+	162	2283	201
Segkk1046	18741	39885	JAAKBE010000679.1	25027	45997	+	163	2284	201
Segkk1047	18394	19979	JAAKBE010002340.1	1	1584	+	164	9583	201
Segkk1047	20207	21422	JAAKBE010002340.1	1839	3049	+	165	9585	201
Segkk1047	26967	27280	JAAKBE010002340.1	12190	12501	+	314	312
Segkk1047	26967	27001	JAAKBE010002340.1	12190	12224	+	166	9590	201
Segkk1047	27011	27074	JAAKBE010002340.1	12234	12297	+	167	9591	201
Segkk1047	27079	27242	JAAKBE010002340.1	12302	12463	+	168	9592	201
Segkk1047	27248	27280	JAAKBE010002340.1	12469	12501	+	169	9593	201
Segkk1047	27530	27772	JAAKBE010002340.1	12750	12992	+	170	9595	201
Segkk1047	27970	32567	JAAKBE010002340.1	13190	17756	+	171	9597	201
Segkk1047	32582	32667	JAAKBE010002340.1	17771	17856	+	172	9599	201
Segkk1047	32786	32846	JAAKBE010002340.1	17871	17931	+	173	9601	201
Segkk1047	36479	37661	JAAKBE010002340.1	21747	24460	+	1183	2714
Segkk1047	36479	37032	JAAKBE010002340.1	21747	22298	+	174	9603	201
Segkk1047	37034	37134	JAAKBE010002340.1	22300	22398	+	175	9604	201
Segkk1047	37135	37661	JAAKBE010002340.1	23961	24460	+	176	9605	201
Segkk1047	39495	47350	JAAKBE010002340.1	40238	47957	+	177	9609	201
Segkk1047	48167	48176	JAAKBE010001231.1	16633	16642	+	178	3689	200
Segkk1047	48267	60577	JAAKBE010001231.1	16733	28942	+	179	3691	200
Segkk1047	60797	62203	JAAKBE010001231.1	29313	30712	+	180	3693	200
Segkk1047	62220	65445	JAAKBE010001989.1	33064	36214	+	3226	3151
Segkk1047	62220	62287	JAAKBE010001989.1	33064	33131	+	181	7765	201
Segkk1047	65407	65445	JAAKBE010001989.1	36176	36214	+	182	7766	201
Segkk1048	7413	7628	JAAKBE010003771.1	7209	7420	+	183	13892	201
Segkk1051	1	29	JAAKBE010000078.1	25638	25666	+	184	318	201
Segkk1051	101	40395	JAAKBE010000078.1	25738	66003	+	185	321	201
Segkk1052	1	4284	JAAKBE010002146.1	7704	11985	+	186	8630	201
Segkk1052	4309	4507	JAAKBE010002534.1	2590	2786	+	187	10428	201
Segkk1052	4508	4682	JAAKBE010002146.1	11986	12160	+	188	8631	201
Segkk1052	4683	4902	JAAKBE010002534.1	2961	3182	+	189	10429	201
Segkk1052	4903	5711	JAAKBE010002146.1	12161	12957	+	190	8632	201
Segkk1052	5712	7893	JAAKBE010002533.1	1	2176	+	191	10424	201
Segkk1052	7894	8116	JAAKBE010002146.1	15133	15353	+	192	8633	201
Segkk1052	8117	8471	JAAKBE010002533.1	2177	2531	+	193	10425	201
Segkk1052	8472	8970	JAAKBE010002146.1	15492	15994	+	194	8634	201
Segkk1052	8971	9185	JAAKBE010000260.1	29853	30061	+	195	1032	201
Segkk1052	9186	40566	JAAKBE010002533.1	2584	34337	+	31381	31754
Segkk1052	9186	36177	JAAKBE010002533.1	2584	29544	+	196	10426	201
Segkk1052	36178	40566	JAAKBE010002533.1	29965	34337	+	197	10427	201
Segkk1054	13750	13949	JAAKBE010001960.1	77621	77820	+	198	7552	201
Segkk1054	37179	40594	JAAKBE010001960.1	100952	104367	+	199	7554	201
Segkk1055	1	1091	JAAKBE010001745.1	24745	25835	-	200	5889	211
Segkk1056	1	1086	JAAKBE010000692.1	5515	6572	+	201	2371	201
Segkk1057	1	1154	JAAKBE010003323.1	5320	6470	-	202	13027	211
Segkk1059	2	14731	JAAKBE010002499.1	38855	53467	+	14730	14613
Segkk1059	2	3820	JAAKBE010002499.1	38855	42658	+	203	10283	201
Segkk1059	3824	3920	JAAKBE010002499.1	42662	42756	+	204	10284	201
Segkk1059	4012	14731	JAAKBE010002499.1	42757	53467	+	205	10285	201
Segkk1059	15743	50246	JAAKBE010002499.1	54689	89150	+	206	10287	201
Segkk1059	50272	51568	JAAKBE010002499.1	92346	93610	+	207	10292	201
Segkk1059	51731	52178	JAAKBE010000375.1	27015	27462	+	208	1400	201
Segkk1059	52179	65037	JAAKBE010002499.1	93611	103978	+	12859	10368
Segkk1059	52179	54492	JAAKBE010002499.1	93611	95846	+	209	10293	201
Segkk1059	55173	62243	JAAKBE010002499.1	95847	102982	+	210	10294	201
Segkk1059	64042	65037	JAAKBE010002499.1	102983	103978	+	211	10295	201
Segkk1062	1	19746	JAAKBE010000485.1	57447	78622	-	19746	21176
Segkk1062	1	8189	JAAKBE010000485.1	70392	78622	-	212	1844	211
Segkk1062	8190	19746	JAAKBE010000485.1	57447	68955	-	213	1843	211
Segkk1062	19747	21298	JAAKBE010002527.1	3239	4817	-	214	10373	211
Segkk1062	21299	22504	JAAKBE010000485.1	56258	57446	-	215	1842	211
Segkk1062	22526	37788	JAAKBE010000485.1	40973	56236	-	216	1840	211
Segkk1062	37827	39412	JAAKBE010000494.1	7023	8527	+	217	1854	201
Segkk1062	39413	39439	JAAKBE010000080.1	23506	23532	-	218	336	211
Segkk1062	39445	48138	JAAKBE010000485.1	32301	40972	-	219	1839	211
Segkk1062	48153	48220	JAAKBE010003547.1	2621	2689	-	220	13544	211
Segkk1062	48509	65139	JAAKBE010000485.1	15866	32300	-	221	1838	211
Segkk1063	52	77	JAAKBE010001816.1	5426	5451	-	222	6369	211
Segkk1063	78	163	JAAKBE010001816.1	5452	5537	-	223	6370	211
Segkk1063	164	44399	JAAKBE010001816.1	20119	63612	+	44236	43494
Segkk1063	164	14608	JAAKBE010001816.1	20119	34522	+	224	6372	201
Segkk1063	15180	44399	JAAKBE010001816.1	34524	63612	+	225	6373	201
Segkk1063	44679	44878	JAAKBE010002781.1	63214	63413	-	226	11425	211
Segkk1063	45403	47582	JAAKBE010001816.1	63613	65783	+	227	6374	201
Segkk1063	47583	64367	JAAKBE010000278.1	4879	21636	+	228	1081	201
Segkk1063	64368	64821	JAAKBE010000282.1	4222	4673	+	229	1110	201
Segkk1063	64822	65457	JAAKBE010000278.1	21637	22272	+	230	1082	201
Segkk1064	157	19971	JAAKBE010000890.1	129133	148907	-	231	2993	211
Segkk1064	21402	21600	JAAKBE010003048.1	11399	11597	+	232	12149	201
Segkk1064	22153	22355	JAAKBE010003048.1	12150	12352	+	233	12151	201
Segkk1064	23631	23831	JAAKBE010003048.1	13628	13827	+	234	12153	201
Segkk1064	24870	62113	JAAKBE010000890.1	91825	129132	-	37244	37308
Segkk1064	24870	43758	JAAKBE010000890.1	110233	129132	-	235	2992	211
Segkk1064	43759	43948	JAAKBE010000890.1	108408	108596	-	236	2991	211
Segkk1064	45473	62113	JAAKBE010000890.1	91825	108407	-	237	2990	211
Segkk1064	62115	65459	JAAKBE010002492.1	6440	9775	-	238	10227	211
Segkk1064	65460	65671	JAAKBE010000890.1	91617	91824	-	239	2989	211
Segkk1064	65672	66233	JAAKBE010003173.1	1129	1682	+	240	12544	201
Segkk1066	66273	68847	JAAKBE010002680.1	69788	72499	+	2575	2712
Segkk1066	66273	67155	JAAKBE010002680.1	69788	70654	+	241	11018	201
Segkk1066	67156	68847	JAAKBE010002680.1	70796	72499	+	242	11019	201
Segkk1066	74192	74242	JAAKBE010001260.1	6214	6264	-	243	3733	211
Segkk1066	74444	74960	JAAKBE010001260.1	5497	6013	-	244	3731	211
Segkk1066	75161	75294	JAAKBE010001260.1	5163	5296	-	245	3729	211
Segkk1066	75515	80172	JAAKBE010001260.1	297	4942	-	246	3727	210
Segkk1066	81243	82435	JAAKBE010002896.1	16267	17458	+	247	11729	201
Segkk1069	1	2392	JAAKBE010001124.1	13013	15323	+	248	3526	201
Segkk1070	1	2460	JAAKBE010000791.1	2968	5427	-	249	2624	211
Segkk1071	1	1976	JAAKBE010002694.1	6601	9679	+	1976	3079
Segkk1071	1	1163	JAAKBE010002694.1	6601	7753	+	250	11059	201
Segkk1071	1164	1976	JAAKBE010002694.1	8868	9679	+	251	11060	201
Segkk1071	1977	2139	JAAKBE010000503.1	12924	13085	+	252	1867	201
Segkk1071	2140	2316	JAAKBE010002696.1	10552	10748	-	253	11063	211
Segkk1072	221	2382	JAAKBE010001784.1	10414	12556	+	254	6132	201
Segkk1072	2384	2435	JAAKBE010003898.1	9762	9813	-	255	14183	211
Segkk1073	23	2422	JAAKBE010002839.1	7026	9409	+	256	11573	201
Segkk1074	54	2405	JAAKBE010000115.1	8038	10386	-	257	461	211
Segkk1075	1	2399	JAAKBE010001855.1	76115	78506	-	258	6723	211
Segkk1076	850	1819	JAAKBE010001146.1	10352	11316	-	259	3554	211
Segkk1076	1920	1935	JAAKBE010003265.1	9885	9900	-	260	12841	211
Segkk1077	1587	1598	JAAKBE010003190.1	35872	35883	-	261	12622	211
Segkk1077	2013	2213	JAAKBE010003190.1	35317	35516	-	262	12617	211
Segkk1078	1	1488	JAAKBE010001545.1	12422	14332	+	1488	1911
Segkk1078	1	1221	JAAKBE010001545.1	12422	13605	+	263	4413	201
Segkk1078	1222	1488	JAAKBE010001545.1	14066	14332	+	264	4414	201
Segkk1079	1	1412	JAAKBE010003267.1	19500	21646	+	1412	2147
Segkk1079	1	251	JAAKBE010003267.1	19500	19749	+	265	12850	201
Segkk1079	252	1412	JAAKBE010003267.1	20516	21646	+	266	12851	201
Segkk1080	101	560	JAAKBE010000472.1	53312	53769	+	267	1778	201
Segkk1080	648	1421	JAAKBE010002547.1	46787	47570	-	268	10508	211
Segkk1081	1	1421	JAAKBE010001826.1	19131	20549	+	269	6517	201
Segkk1082	1	1473	JAAKBE010002138.1	25968	27439	-	270	8592	211
Segkk1083	3	1464	JAAKBE010002975.1	39062	40523	+	271	12005	201
Segkk1084	1	1406	JAAKBE010001782.1	22539	23959	+	272	6122	201
Segkk1085	101	1321	JAAKBE010002559.1	20566	21791	-	1221	1226
Segkk1085	101	612	JAAKBE010002559.1	21282	21791	-	273	10589	211
Segkk1085	619	1321	JAAKBE010002559.1	20566	21275	-	274	10588	211
Segkk1086	1	405	JAAKBE010003370.1	6356	6761	+	275	13129	201
Segkk1086	663	862	JAAKBE010003370.1	7015	7214	+	276	13131	201
Segkk1086	1285	1385	JAAKBE010003370.1	7678	7778	+	277	13133	201
Segkk1087	1	1458	JAAKBE010003246.1	14399	15857	+	278	12794	201
Segkk1088	1	2967	JAAKBE010002243.1	6804	9769	-	279	9154	211
Segkk1089	1	1027	JAAKBE010000005.1	22560	23569	-	280	22	211
Segkk1090	1	122	JAAKBE010000123.1	15366	15487	-	281	493	211
Segkk1091	1	3423	JAAKBE010003299.1	4679	8097	-	282	12958	211
Segkk1092	156	177	JAAKBE010001917.1	21855	21876	+	283	7259	201
Segkk1092	706	1060	JAAKBE010001917.1	21212	21564	-	284	7257	211
Segkk1092	1465	3423	JAAKBE010001917.1	18670	20627	-	285	7254	211
Segkk1093	1	1172	JAAKBE010000857.1	45322	46491	+	286	2826	201
Segkk1094	9	4532	JAAKBE010003277.1	7142	10471	+	4524	3330
Segkk1094	9	1991	JAAKBE010003277.1	7142	9097	+	287	12892	201
Segkk1094	3141	4532	JAAKBE010003277.1	9098	10471	+	288	12893	201
Segkk1095	1	253	JAAKBE010002250.1	1442	1694	+	289	9233	201
Segkk1095	335	770	JAAKBE010002250.1	1775	2220	+	436	446
Segkk1095	335	747	JAAKBE010002250.1	1775	2166	+	290	9235	201
Segkk1095	749	770	JAAKBE010002250.1	2199	2220	+	291	9236	201
Segkk1095	872	1179	JAAKBE010002250.1	2320	2616	+	292	9238	201
Segkk1095	1275	1384	JAAKBE010002250.1	2712	2821	+	293	9240	201
Segkk1095	1871	2033	JAAKBE010002250.1	3308	3470	+	294	9242	201
Segkk1095	2224	2246	JAAKBE010002250.1	3673	3695	+	295	9244	201
Segkk1095	2656	2681	JAAKBE010002250.1	4104	4129	+	296	9246	201
Segkk1095	2852	3488	JAAKBE010002250.1	4298	4937	+	297	9248	201
Segkk1096	1	3432	JAAKBE010001434.1	30349	33780	+	298	4142	201
Segkk1097	1	172	JAAKBE010002293.1	36583	36754	-	299	9459	211
Segkk1097	173	456	JAAKBE010001540.1	12842	13125	-	300	4409	211
Segkk1097	457	3425	JAAKBE010002293.1	33341	36302	-	2969	2962
Segkk1097	457	1814	JAAKBE010002293.1	34943	36302	-	301	9458	211
Segkk1097	1997	3425	JAAKBE010002293.1	33341	34768	-	302	9457	211
Segkk1097	3439	3592	JAAKBE010003566.1	3270	3423	+	303	13588	201
Segkk1097	3593	3707	JAAKBE010002972.1	25041	25152	-	304	11995	211
Segkk1097	3732	4627	JAAKBE010002293.1	32450	33340	-	305	9456	211
Segkk1098	1	3489	JAAKBE010002796.1	26726	30230	-	306	11472	211
Segkk1099	1	3510	JAAKBE010000312.1	25617	29101	-	307	1200	211
Segkk11	7	40	JAAKBE010001091.1	2384	2417	-	308	3446	211
Segkk11	1824	1870	JAAKBE010003259.1	393	434	-	309	12834	211
Segkk11	7077	7369	JAAKBE010003825.1	1470	1802	-	310	14019	211
Segkk1100	1	320	JAAKBE010001455.1	9283	9602	-	311	4216	211
Segkk1100	359	3420	JAAKBE010001879.1	11994	15064	-	312	6887	211
Segkk1100	3421	3498	JAAKBE010001455.1	9174	9251	-	313	4215	211
Segkk1101	346	545	JAAKBE010003113.1	67089	67288	+	314	12374	201
Segkk1101	1060	3496	JAAKBE010003113.1	67803	70235	+	315	12376	201
Segkk1102	1	3286	JAAKBE010000975.1	1114	4365	+	316	3189	201
Segkk1102	3287	14089	JAAKBE010001483.1	459	11264	+	317	4253	201
Segkk1102	14090	16971	JAAKBE010001483.1	12147	14987	+	318	4255	201
Segkk1103	1	11848	JAAKBE010000078.1	7049	18956	+	319	301	201
Segkk1103	12031	12484	JAAKBE010000078.1	19143	19600	+	320	303	201
Segkk1103	12658	13284	JAAKBE010000078.1	19781	20405	+	321	307	201
Segkk1103	13343	14221	JAAKBE010000078.1	20464	21320	+	322	309	201
Segkk1103	14288	16533	JAAKBE010000078.1	21387	23629	+	323	311	201
Segkk1103	16690	16769	JAAKBE010000078.1	23797	23876	+	324	313	201
Segkk1104	53	4939	JAAKBE010000177.1	27808	32732	+	325	721	201
Segkk1104	5557	5608	JAAKBE010002335.1	8483	8534	-	326	9573	211
Segkk1104	5609	5865	JAAKBE010003402.1	6916	7172	+	327	13177	201
Segkk1104	5866	7896	JAAKBE010000177.1	32733	34800	+	328	722	201
Segkk1104	7897	17051	JAAKBE010000177.1	37419	48125	+	9155	10707
Segkk1104	7897	16580	JAAKBE010000177.1	37419	46074	+	329	733	201
Segkk1104	16581	17051	JAAKBE010000177.1	47655	48125	+	330	734	201
Segkk1106	54	6331	JAAKBE010002900.1	17307	23504	+	331	11736	201
Segkk1106	6590	7427	JAAKBE010000685.1	72351	73188	+	332	2347	201
Segkk1106	7589	15367	JAAKBE010002900.1	23512	30274	+	7779	6763
Segkk1106	7589	14287	JAAKBE010002900.1	23512	30082	+	333	11737	201
Segkk1106	15175	15367	JAAKBE010002900.1	30084	30274	+	334	11738	201
Segkk1106	15468	15655	JAAKBE010001012.1	8836	9023	-	335	3262	211
Segkk1106	16101	16122	JAAKBE010001012.1	8371	8392	-	336	3260	211
Segkk1106	16150	16222	JAAKBE010001012.1	8271	8343	-	337	3258	211
Segkk1107	60	458	JAAKBE010003050.1	9380	9778	+	338	12188	201
Segkk1107	459	2317	JAAKBE010002623.1	93179	95000	-	339	10814	211
Segkk1107	2370	17250	JAAKBE010003050.1	9829	30536	+	14881	20708
Segkk1107	2370	2518	JAAKBE010003050.1	9829	9977	+	340	12189	201
Segkk1107	2519	14350	JAAKBE010003050.1	15817	27598	+	341	12190	201
Segkk1107	14683	15952	JAAKBE010003050.1	27758	29024	+	342	12191	201
Segkk1107	15953	17250	JAAKBE010003050.1	29223	30536	+	343	12192	201
Segkk1110	2	403	JAAKBE010002351.1	20555	20924	+	344	9664	201
Segkk1110	404	554	JAAKBE010002351.1	11783	11933	+	345	9663	201
Segkk1110	2715	16821	JAAKBE010002350.1	659	14726	+	346	9660	201
Segkk1111	1	491	JAAKBE010001441.1	7801	8291	+	347	4154	201
Segkk1111	518	591	JAAKBE010001441.1	8318	8391	+	348	4156	201
Segkk1111	592	1094	JAAKBE010003877.1	58589	59087	+	349	14145	201
Segkk1111	1095	1698	JAAKBE010003553.1	47740	48343	+	350	13562	201
Segkk1111	1860	4353	JAAKBE010003877.1	59088	61597	+	351	14146	201
Segkk1111	4354	16333	JAAKBE010000971.1	3	11948	+	352	3184	201
Segkk1111	16334	16828	JAAKBE010000971.1	14325	14819	+	353	3186	201
Segkk1112	1	589	JAAKBE010002420.1	2593	3178	+	354	9939	201
Segkk1112	590	13989	JAAKBE010002420.1	9378	22427	+	13400	13050
Segkk1112	590	1757	JAAKBE010002420.1	9378	10549	+	355	9944	201
Segkk1112	2373	12503	JAAKBE010002420.1	10550	20646	+	356	9945	201
Segkk1112	12504	13989	JAAKBE010002420.1	20952	22427	+	357	9946	201
Segkk1113	6959	6987	JAAKBE010001884.1	3096	3124	+	358	6922	201
Segkk1113	7233	7268	JAAKBE010001884.1	3365	3400	+	359	6926	201
Segkk1113	8532	8665	JAAKBE010001884.1	4777	4910	+	360	6939	201
Segkk1113	8869	9047	JAAKBE010001884.1	5125	5303	+	179	179
Segkk1113	8869	9003	JAAKBE010001884.1	5125	5259	+	361	6943	201
Segkk1113	9013	9047	JAAKBE010001884.1	5269	5303	+	362	6944	201
Segkk1113	9080	9103	JAAKBE010001884.1	5336	5359	+	363	6946	201
Segkk1113	9165	9175	JAAKBE010001884.1	5421	5431	+	364	6949	201
Segkk1113	9744	10110	JAAKBE010001884.1	6010	6373	+	365	6952	201
Segkk1113	10391	10460	JAAKBE010001884.1	6663	6731	+	366	6954	201
Segkk1113	11220	11241	JAAKBE010001884.1	7611	7632	+	367	6960	201
Segkk1113	11351	11396	JAAKBE010001884.1	7748	7793	+	368	6962	201
Segkk1113	11430	11510	JAAKBE010001884.1	7827	7907	+	369	6964	201
Segkk1113	11632	11806	JAAKBE010001884.1	8041	8217	+	370	6966	201
Segkk1113	11983	12198	JAAKBE010001884.1	8390	8604	+	371	6968	201
Segkk1113	12219	12232	JAAKBE010001884.1	8625	8638	+	372	6970	201
Segkk1113	12259	12351	JAAKBE010001884.1	8665	8757	+	93	93
Segkk1113	12259	12284	JAAKBE010001884.1	8665	8690	+	373	6972	201
Segkk1113	12287	12297	JAAKBE010001884.1	8693	8703	+	374	6973	201
Segkk1113	12302	12351	JAAKBE010001884.1	8708	8757	+	375	6974	201
Segkk1113	12388	12452	JAAKBE010001884.1	8794	8855	+	376	6976	201
Segkk1113	12473	12900	JAAKBE010001884.1	8876	9293	+	377	6978	201
Segkk1114	48	14232	JAAKBE010003062.1	8897	23121	+	378	12212	201
Segkk1115	1	1227	JAAKBE010002574.1	5330	6557	+	379	10632	201
Segkk1115	1314	6365	JAAKBE010000707.1	59699	64696	+	380	2438	201
Segkk1115	6366	6572	JAAKBE010000513.1	10569	10783	-	381	1884	211
Segkk1115	6573	8097	JAAKBE010000707.1	64697	66216	+	382	2439	201
Segkk1115	8098	8544	JAAKBE010000513.1	8604	9050	-	383	1882	211
Segkk1115	13991	14438	JAAKBE010001920.1	22394	22840	-	384	7306	211
Segkk1117	51	801	JAAKBE010003004.1	27324	28073	+	385	12096	201
Segkk1117	802	2913	JAAKBE010001956.1	7620	9676	-	386	7532	211
Segkk1117	2914	11126	JAAKBE010001578.1	1	8139	+	387	4480	201
Segkk1117	11127	11154	JAAKBE010000842.1	14066	14093	-	388	2792	211
Segkk1117	11155	11300	JAAKBE010001578.1	8140	8268	+	389	4481	201
Segkk1117	11301	13203	JAAKBE010000842.1	12013	13919	-	390	2791	211
Segkk1117	13997	14468	JAAKBE010000842.1	21465	21935	-	391	2794	211
Segkk1119	1	19	JAAKBE010001989.1	13636	13654	-	392	7756	211
Segkk1119	230	1168	JAAKBE010001989.1	12493	13426	-	939	934
Segkk1119	230	927	JAAKBE010001989.1	12733	13426	-	393	7754	211
Segkk1119	952	1168	JAAKBE010001989.1	12493	12708	-	394	7753	211
Segkk1119	1203	1842	JAAKBE010001989.1	11820	12459	-	395	7751	211
Segkk1119	1843	8502	JAAKBE010001666.1	7987	15132	+	6660	7146
Segkk1119	1843	4887	JAAKBE010001666.1	7987	10972	+	396	5219	201
Segkk1119	4888	8502	JAAKBE010001666.1	11512	15132	+	397	5220	201
Segkk1119	8633	8670	JAAKBE010001951.1	9376	9412	+	398	7503	201
Segkk1119	9237	9312	JAAKBE010001666.1	15357	15432	+	76	76
Segkk1119	9237	9258	JAAKBE010001666.1	15357	15378	+	399	5222	201
Segkk1119	9261	9312	JAAKBE010001666.1	15381	15432	+	400	5223	201
Segkk1119	9362	9629	JAAKBE010001666.1	15483	15750	+	401	5225	201
Segkk1119	9665	9748	JAAKBE010001666.1	15786	15869	+	402	5227	201
Segkk1119	9777	9877	JAAKBE010001666.1	15898	15998	+	101	101
Segkk1119	9777	9801	JAAKBE010001666.1	15898	15922	+	403	5229	201
Segkk1119	9811	9877	JAAKBE010001666.1	15932	15998	+	404	5230	201
Segkk1119	10242	10830	JAAKBE010001666.1	16361	16951	+	405	5232	201
Segkk1119	10898	14196	JAAKBE010002252.1	96736	100019	+	406	9265	201
Segkk1120	1	20	JAAKBE010002512.1	48340	48359	-	407	10336	211
Segkk1120	54	9522	JAAKBE010000730.1	10186	19694	-	408	2467	211
Segkk1120	9633	9644	JAAKBE010001627.1	274785	274796	+	409	4969	201
Segkk1120	10529	11283	JAAKBE010001627.1	275893	276647	+	410	4971	201
Segkk1120	11332	11414	JAAKBE010001627.1	276696	276778	+	411	4973	201
Segkk1120	11515	13245	JAAKBE010000730.1	8445	10185	-	412	2466	211
Segkk1120	13246	13322	JAAKBE010001986.1	7219	7295	+	413	7729	201
Segkk1120	13323	14227	JAAKBE010000909.1	5166	6069	-	414	3032	211
Segkk1121	1	14228	JAAKBE010000161.1	5456	19764	-	14228	14309
Segkk1121	1	12673	JAAKBE010000161.1	7187	19764	-	415	656	211
Segkk1121	12674	14228	JAAKBE010000161.1	5456	7015	-	416	655	211
Segkk1124	1	707	JAAKBE010002575.1	3867	4572	+	417	10633	201
Segkk1124	962	1143	JAAKBE010002575.1	18989	19170	+	418	10637	201
Segkk1124	1244	11232	JAAKBE010002498.1	51267	61255	-	419	10272	211
Segkk1124	13492	13694	JAAKBE010000161.1	31364	31566	-	420	658	211
Segkk1124	14514	20774	JAAKBE010002498.1	44928	51266	-	421	10271	211
Segkk1124	21048	22870	JAAKBE010002498.1	42576	44394	-	422	10269	211
Segkk1124	22871	56809	JAAKBE010000573.1	38975	72884	-	423	2043	211
Segkk1124	56810	56913	JAAKBE010000546.1	5370	5473	-	424	1972	211
Segkk1124	56964	71470	JAAKBE010000573.1	24485	38974	-	425	2042	211
Segkk1124	71472	71518	JAAKBE010003702.1	11649	11695	-	426	13794	211
Segkk1124	71584	88607	JAAKBE010000573.1	4866	24484	-	17024	19619
Segkk1124	71584	72463	JAAKBE010000573.1	23606	24484	-	427	2041	211
Segkk1124	72740	76948	JAAKBE010000573.1	19357	23560	-	428	2040	211
Segkk1124	76949	88607	JAAKBE010000573.1	4866	16529	-	429	2039	211
Segkk1124	88608	125913	JAAKBE010000377.1	4174	41388	-	37306	37215
Segkk1124	88608	93828	JAAKBE010000377.1	36177	41388	-	430	1404	211
Segkk1124	93829	125913	JAAKBE010000377.1	4174	36068	-	431	1403	211
Segkk1124	125914	130781	JAAKBE010001926.1	7873	12808	+	432	7345	201
Segkk1124	130788	142028	JAAKBE010001926.1	17228	28466	+	433	7356	201
Segkk1124	142107	142157	JAAKBE010001926.1	28983	29033	-	434	7358	211
Segkk1124	142158	142621	JAAKBE010001883.1	145380	146036	+	464	657
Segkk1124	142158	142353	JAAKBE010001883.1	145380	145577	+	435	6915	201
Segkk1124	142354	142621	JAAKBE010001883.1	145768	146036	+	436	6916	201
Segkk1124	142622	142669	JAAKBE010001883.1	148873	148920	+	437	6918	201
Segkk1124	142680	142879	JAAKBE010001925.1	1	197	+	438	7326	201
Segkk1124	142897	143093	JAAKBE010001925.1	215	414	+	439	7328	201
Segkk1124	143370	143505	JAAKBE010001925.1	700	827	+	440	7331	201
Segkk1124	143748	143818	JAAKBE010001925.1	1061	1129	+	71	69
Segkk1124	143748	143792	JAAKBE010001925.1	1061	1105	+	441	7333	201
Segkk1124	143800	143818	JAAKBE010001925.1	1113	1129	+	442	7334	201
Segkk1124	144346	144581	JAAKBE010001925.1	1672	1907	+	236	236
Segkk1124	144346	144383	JAAKBE010001925.1	1672	1709	+	443	7336	201
Segkk1124	144387	144581	JAAKBE010001925.1	1713	1907	+	444	7337	201
Segkk1124	144887	155459	JAAKBE010001925.1	2213	12728	+	10573	10516
Segkk1124	144887	153919	JAAKBE010001925.1	2213	11048	+	445	7339	201
Segkk1124	153920	155459	JAAKBE010001925.1	11191	12728	+	446	7340	201
Segkk1124	155460	156181	JAAKBE010003432.1	4814	5508	+	447	13287	201
Segkk1124	156182	193597	JAAKBE010001925.1	12729	50317	+	37416	37589
Segkk1124	156182	159590	JAAKBE010001925.1	12729	16114	+	448	7341	201
Segkk1124	162220	193597	JAAKBE010001925.1	18938	50317	+	449	7342	201
Segkk1124	193598	194999	JAAKBE010001354.1	318	1714	+	450	3886	201
Segkk1124	195000	196963	JAAKBE010001925.1	50833	53052	+	1964	2220
Segkk1124	195000	195795	JAAKBE010001925.1	50833	51628	+	451	7343	201
Segkk1124	195796	196963	JAAKBE010001925.1	51872	53052	+	452	7344	201
Segkk1124	196964	205374	JAAKBE010001354.1	3918	12361	+	8411	8444
Segkk1124	196964	205362	JAAKBE010001354.1	3918	12349	+	453	3887	201
Segkk1124	205365	205374	JAAKBE010001354.1	12352	12361	+	454	3888	201
Segkk1124	205529	205917	JAAKBE010001354.1	12524	12912	+	455	3890	201
Segkk1124	205951	205990	JAAKBE010001354.1	12946	12985	+	456	3892	201
Segkk1124	206002	206171	JAAKBE010001354.1	12997	13160	+	457	3894	201
Segkk1124	206402	208318	JAAKBE010001354.1	13396	15313	+	458	3896	201
Segkk1124	208319	217923	JAAKBE010002185.1	2564	12131	+	459	8858	201
Segkk1124	217924	220186	JAAKBE010003355.1	20433	22624	+	460	13098	201
Segkk1124	220187	261835	JAAKBE010002185.1	14742	56538	+	41649	41797
Segkk1124	220187	235603	JAAKBE010002185.1	14742	30124	+	461	8859	201
Segkk1124	235604	239221	JAAKBE010002185.1	30245	33864	+	462	8860	201
Segkk1124	239222	261835	JAAKBE010002185.1	34026	56538	+	463	8861	201
Segkk1124	262084	263441	JAAKBE010002185.1	56787	58140	+	464	8863	201
Segkk1124	263702	263755	JAAKBE010001718.1	96830	96883	+	465	5662	201
Segkk1124	263768	263794	JAAKBE010001718.1	96896	96922	+	466	5664	201
Segkk1124	264393	264403	JAAKBE010001718.1	97648	97658	+	467	5666	201
Segkk1124	264662	264734	JAAKBE010001718.1	97917	97989	+	468	5669	201
Segkk1124	264825	265111	JAAKBE010001718.1	98080	98299	+	469	5671	201
Segkk1124	265923	266136	JAAKBE010000329.1	5930	6131	-	214	202
Segkk1124	265923	266050	JAAKBE010000329.1	6005	6131	-	470	1254	211
Segkk1124	266052	266136	JAAKBE010000329.1	5930	6003	-	471	1253	211
Segkk1124	266397	266477	JAAKBE010003064.1	7679	7758	-	472	12232	211
Segkk1124	266478	266691	JAAKBE010002577.1	15293	15506	-	473	10645	211
Segkk1125	264932	265057	JAAKBE010000046.1	19350	19472	-	474	229	211
Segkk1126	1	13746	JAAKBE010000472.1	39564	53311	+	475	1777	201
Segkk1126	13889	51775	JAAKBE010000472.1	53770	91597	+	476	1779	201
Segkk1126	51776	53738	JAAKBE010000472.1	91598	92989	-	1963	1392
Segkk1126	51776	53030	JAAKBE010000472.1	91764	92989	-	477	1781	211
Segkk1126	53573	53738	JAAKBE010000472.1	91598	91763	-	478	1780	211
Segkk1126	53739	162032	JAAKBE010000472.1	92990	200200	+	108294	107211
Segkk1126	53739	55863	JAAKBE010000472.1	92990	95108	+	479	1782	201
Segkk1126	56277	105105	JAAKBE010000472.1	95109	143902	+	480	1783	201
Segkk1126	105685	162032	JAAKBE010000472.1	143903	200200	+	481	1784	201
Segkk1126	162050	178910	JAAKBE010000472.1	200219	217110	+	482	1786	201
Segkk1126	178911	184990	JAAKBE010002307.1	8869	14936	+	483	9491	201
Segkk1126	184991	230833	JAAKBE010002309.1	1	45743	+	45843	45743
Segkk1126	184991	196110	JAAKBE010002309.1	1	11095	+	484	9492	201
Segkk1126	196111	201779	JAAKBE010002309.1	11237	16883	+	485	9493	201
Segkk1126	201947	230833	JAAKBE010002309.1	16884	45743	+	486	9494	201
Segkk1126	230834	241875	JAAKBE010000317.1	6108	17121	+	487	1210	201
Segkk1126	242114	242139	JAAKBE010002714.1	1896	1921	+	488	11107	201
Segkk1126	242406	246112	JAAKBE010002714.1	2343	6037	+	3707	3695
Segkk1126	242406	246047	JAAKBE010002714.1	2343	5972	+	489	11110	201
Segkk1126	246057	246112	JAAKBE010002714.1	5982	6037	+	490	11111	201
Segkk1126	246220	246279	JAAKBE010001390.1	3270	3329	-	491	4014	211
Segkk1126	246523	246879	JAAKBE010002714.1	6313	6669	+	492	11113	201
Segkk1126	246904	274789	JAAKBE010001911.1	20225	48101	+	493	7149	201
Segkk1126	274790	291497	JAAKBE010000367.1	27202	43914	-	494	1357	211
Segkk1126	291498	291881	JAAKBE010000487.1	13210	13593	-	495	1849	211
Segkk1128	284715	287731	JAAKBE010001691.1	92430	95434	+	496	5486	201
Segkk1129	1	109	JAAKBE010000646.1	13803	13911	-	497	2194	211
Segkk1129	307	3890	JAAKBE010003943.1	10792	14414	+	498	14239	201
Segkk1129	3891	17468	JAAKBE010000515.1	174875	194265	-	13578	19391
Segkk1129	3891	10415	JAAKBE010000515.1	187763	194265	-	499	1897	211
Segkk1129	10417	10836	JAAKBE010000515.1	185877	186295	-	500	1896	211
Segkk1129	10838	11085	JAAKBE010000515.1	184163	184410	-	501	1895	211
Segkk1129	11086	17468	JAAKBE010000515.1	174875	181225	-	502	1894	211
Segkk1129	17870	17907	JAAKBE010000515.1	174775	174812	-	503	1892	211
Segkk1129	18147	18208	JAAKBE010000515.1	174813	174874	-	504	1893	211
Segkk1129	18247	95601	JAAKBE010000515.1	92428	174774	-	77355	82347
Segkk1129	18247	25121	JAAKBE010000515.1	167921	174774	-	505	1891	211
Segkk1129	25122	67777	JAAKBE010000515.1	120049	162696	-	506	1890	211
Segkk1129	67946	95601	JAAKBE010000515.1	92428	120048	-	507	1889	211
Segkk1129	95602	95893	JAAKBE010000892.1	5839	6130	+	508	2997	201
Segkk1129	95894	188833	JAAKBE010000515.1	1	92383	-	92940	92383
Segkk1129	95894	107124	JAAKBE010000515.1	81167	92383	-	509	1888	211
Segkk1129	107397	108285	JAAKBE010000515.1	80278	81166	-	510	1887	211
Segkk1129	108289	108303	JAAKBE010000515.1	80260	80274	-	511	1886	211
Segkk1129	108407	188833	JAAKBE010000515.1	1	80259	-	512	1885	211
Segkk1129	188834	204478	JAAKBE010000319.1	32313	47893	+	513	1241	201
Segkk1129	204479	209080	JAAKBE010002084.1	8011	12590	+	514	8345	201
Segkk1129	209081	242250	JAAKBE010002086.1	3399	36703	+	33170	33305
Segkk1129	209081	232436	JAAKBE010002086.1	3399	26670	+	515	8346	201
Segkk1129	232437	242250	JAAKBE010002086.1	26896	36703	+	516	8347	201
Segkk1129	242251	283439	JAAKBE010000206.1	1	41184	+	517	828	201
Segkk1129	284066	284379	JAAKBE010002334.1	10206	10519	+	518	9572	201
Segkk1130	1	1196	JAAKBE010001045.1	6760	7863	+	519	3354	201
Segkk1131	6176	6511	JAAKBE010002992.1	13104	13419	+	520	12057	201
Segkk1134	1	7050	JAAKBE010002643.1	1674	8940	+	7050	7267
Segkk1134	1	6226	JAAKBE010002643.1	1674	7890	+	521	10870	201
Segkk1134	6227	7050	JAAKBE010002643.1	8129	8940	+	522	10871	201
Segkk1135	101	115	JAAKBE010001843.1	5802	5816	+	523	6651	201
Segkk1135	161	237	JAAKBE010001843.1	5862	5938	+	524	6653	201
Segkk1135	494	515	JAAKBE010001843.1	6194	6215	+	525	6656	201
Segkk1135	550	559	JAAKBE010001843.1	6250	6259	+	526	6658	201
Segkk1135	620	1039	JAAKBE010001843.1	6320	6739	+	527	6660	201
Segkk1135	1232	1633	JAAKBE010001843.1	6932	7333	+	528	6662	201
Segkk1135	1636	2402	JAAKBE010001738.1	1078	1861	-	529	5815	211
Segkk1135	2403	3840	JAAKBE010001843.1	8137	9560	+	530	6663	201
Segkk1135	3965	4005	JAAKBE010000058.1	36148	36188	-	41	41
Segkk1135	3965	3975	JAAKBE010000058.1	36178	36188	-	531	268	211
Segkk1135	3977	4005	JAAKBE010000058.1	36148	36176	-	532	267	211
Segkk1135	4497	4774	JAAKBE010001843.1	10092	10387	+	533	6665	201
Segkk1135	4827	4905	JAAKBE010001843.1	10439	10517	+	534	6667	201
Segkk1135	4923	5111	JAAKBE010001843.1	10535	10723	+	535	6669	201
Segkk1135	5162	5201	JAAKBE010001843.1	10774	10813	+	536	6671	201
Segkk1135	5452	5846	JAAKBE010001843.1	11064	11457	+	395	394
Segkk1135	5452	5533	JAAKBE010001843.1	11064	11145	+	537	6673	201
Segkk1135	5541	5846	JAAKBE010001843.1	11153	11457	+	538	6674	201
Segkk1135	5907	5923	JAAKBE010001843.1	11517	11533	+	539	6676	201
Segkk1135	6024	6940	JAAKBE010000058.1	33100	34016	-	540	266	211
Segkk1136	1	6468	JAAKBE010002127.1	5286	11825	+	6468	6540
Segkk1136	1	4972	JAAKBE010002127.1	5286	10168	+	541	8559	201
Segkk1136	4973	6468	JAAKBE010002127.1	10334	11825	+	542	8560	201
Segkk1136	6557	6965	JAAKBE010002127.1	11913	12261	+	543	8562	201
Segkk1137	1	363	JAAKBE010002720.1	8452	8813	-	544	11145	211
Segkk1137	622	784	JAAKBE010002015.1	48208	48374	+	545	7925	201
Segkk1137	1963	2012	JAAKBE010002015.1	49563	49612	+	546	7927	201
Segkk1137	2475	2553	JAAKBE010002015.1	50077	50155	+	547	7930	201
Segkk1137	2992	3192	JAAKBE010002015.1	50597	50796	+	201	200
Segkk1137	2992	3159	JAAKBE010002015.1	50597	50763	+	548	7933	201
Segkk1137	3162	3192	JAAKBE010002015.1	50766	50796	+	549	7934	201
Segkk1137	3987	4247	JAAKBE010002015.1	51590	51850	+	550	7936	201
Segkk1137	4450	4761	JAAKBE010002015.1	52248	52559	+	312	312
Segkk1137	4450	4560	JAAKBE010002015.1	52248	52358	+	551	7938	201
Segkk1137	4562	4761	JAAKBE010002015.1	52360	52559	+	552	7939	201
Segkk1137	4775	5235	JAAKBE010002015.1	52573	53020	+	553	7941	201
Segkk1137	5556	7090	JAAKBE010002720.1	6598	8084	-	1535	1487
Segkk1137	5556	6368	JAAKBE010002720.1	7283	8084	-	554	11144	211
Segkk1137	6498	7090	JAAKBE010002720.1	6598	7172	-	555	11143	211
Segkk1138	1674	2481	JAAKBE010003410.1	18733	19539	-	556	13209	211
Segkk1138	2482	2592	JAAKBE010001917.1	51908	52006	+	557	7268	201
Segkk1138	2611	3204	JAAKBE010003410.1	18131	18732	-	558	13208	211
Segkk1140	1	453	JAAKBE010002422.1	9796	10247	-	559	9961	211
Segkk1140	454	1548	JAAKBE010001941.1	12048	13142	-	560	7430	211
Segkk1140	1549	1644	JAAKBE010002422.1	8605	8700	-	561	9960	211
Segkk1140	1645	3325	JAAKBE010001941.1	10368	12047	-	562	7429	211
Segkk1140	3326	3775	JAAKBE010002422.1	6571	7020	-	563	9959	211
Segkk1140	3778	6722	JAAKBE010001941.1	7392	10367	-	564	7428	211
Segkk1141	54	10067	JAAKBE010002699.1	8617	18554	-	565	11073	211
Segkk1141	10101	11451	JAAKBE010002699.1	7235	8583	-	1351	1349
Segkk1141	10101	10395	JAAKBE010002699.1	8289	8583	-	566	11071	211
Segkk1141	10401	11089	JAAKBE010002699.1	7596	8283	-	567	11070	211
Segkk1141	11095	11451	JAAKBE010002699.1	7235	7590	-	568	11069	211
Segkk1141	12169	12201	JAAKBE010002699.1	8584	8616	-	569	11072	211
Segkk1141	13553	15279	JAAKBE010002699.1	5509	7234	-	570	11068	211
Segkk1141	15280	36232	JAAKBE010000604.1	25929	48959	-	20953	23031
Segkk1141	15280	18035	JAAKBE010000604.1	46211	48959	-	571	2112	211
Segkk1141	18036	22997	JAAKBE010000604.1	38951	43869	-	572	2111	211
Segkk1141	23008	25213	JAAKBE010000604.1	36480	38679	-	573	2110	211
Segkk1141	25669	36232	JAAKBE010000604.1	25929	36479	-	574	2109	211
Segkk1142	53	172	JAAKBE010000763.1	3984	4103	-	575	2539	211
Segkk1142	173	5246	JAAKBE010003963.1	4035	9082	+	576	14318	201
Segkk1142	5247	16213	JAAKBE010002388.1	1	11087	+	10967	11087
Segkk1142	5247	15180	JAAKBE010002388.1	1	9906	+	577	9806	201
Segkk1142	15181	16213	JAAKBE010002388.1	10051	11087	+	578	9807	201
Segkk1142	16482	16507	JAAKBE010003000.1	7880	7905	-	579	12084	211
Segkk1142	17864	17970	JAAKBE010003000.1	6409	6515	-	580	12081	211
Segkk1142	18047	18070	JAAKBE010003000.1	6309	6332	-	581	12079	211
Segkk1142	18071	29356	JAAKBE010002388.1	11088	22315	+	582	9808	201
Segkk1142	29357	30117	JAAKBE010002387.1	7099	7858	+	761	760
Segkk1142	29357	29910	JAAKBE010002387.1	7099	7652	+	583	9798	201
Segkk1142	29916	30117	JAAKBE010002387.1	7658	7858	+	584	9799	201
Segkk1142	30310	32952	JAAKBE010002387.1	8072	10713	+	2643	2642
Segkk1142	30310	30472	JAAKBE010002387.1	8072	8234	+	585	9801	201
Segkk1142	30478	32279	JAAKBE010002387.1	8240	10039	+	586	9802	201
Segkk1142	32284	32952	JAAKBE010002387.1	10044	10713	+	587	9803	201
Segkk1142	33053	35881	JAAKBE010002387.1	10924	13748	+	588	9805	201
Segkk1143	1	32720	JAAKBE010000324.1	4559	37252	+	589	1244	201
Segkk1143	32826	32973	JAAKBE010000143.1	5081	5276	-	590	593	211
Segkk1143	33238	33284	JAAKBE010000143.1	4770	4816	-	591	591	211
Segkk1143	33299	33315	JAAKBE010000143.1	4739	4755	-	592	589	211
Segkk1143	33511	36511	JAAKBE010000143.1	1336	4540	-	3001	3205
Segkk1143	33511	36100	JAAKBE010000143.1	1952	4540	-	593	587	211
Segkk1143	36101	36511	JAAKBE010000143.1	1336	1754	-	594	586	211
Segkk1144	14376	18719	JAAKBE010001611.1	5205	9389	+	4344	4185
Segkk1144	14376	14640	JAAKBE010001611.1	5205	5469	+	595	4781	201
Segkk1144	14998	15646	JAAKBE010001611.1	5470	6119	+	596	4782	201
Segkk1144	15647	17805	JAAKBE010001611.1	6322	8478	+	597	4783	201
Segkk1144	17808	18719	JAAKBE010001611.1	8481	9389	+	598	4784	201
Segkk1144	18820	18919	JAAKBE010001611.1	9721	9820	+	599	4786	201
Segkk1144	19998	23895	JAAKBE010001611.1	10899	14777	+	600	4788	201
Segkk1144	28214	28256	JAAKBE010002927.1	26931	26973	+	601	11856	201
Segkk1144	28939	29092	JAAKBE010002927.1	27655	27808	+	602	11859	201
Segkk1144	29805	32900	JAAKBE010001611.1	18983	22174	+	603	4790	201
Segkk1144	32920	36952	JAAKBE010001611.1	22194	26268	+	4033	4075
Segkk1144	32920	34328	JAAKBE010001611.1	22194	23604	+	604	4792	201
Segkk1144	34329	36952	JAAKBE010001611.1	23727	26268	+	605	4793	201
Segkk1145	1	35543	JAAKBE010002469.1	113934	149492	+	606	10184	201
Segkk1147	1350	6022	JAAKBE010002738.1	26137	30791	+	607	11223	201
Segkk1147	6123	10415	JAAKBE010003889.1	1	4292	+	608	14156	201
Segkk1147	10516	14956	JAAKBE010003889.1	12049	16429	+	609	14159	201
Segkk1147	15058	15610	JAAKBE010001728.1	150555	151110	+	610	5732	201
Segkk1147	24890	24901	JAAKBE010001428.1	19619	19630	-	611	4135	211
Segkk1147	24995	25006	JAAKBE010001428.1	19519	19530	-	612	4133	211
Segkk1147	25085	25108	JAAKBE010001428.1	19417	19440	-	613	4131	211
Segkk1147	25278	25465	JAAKBE010001428.1	19060	19247	-	614	4129	211
Segkk1147	26755	28190	JAAKBE010001943.1	2	1463	+	615	7453	201
Segkk1147	29933	29968	JAAKBE010001593.1	16161	16196	+	616	4608	201
Segkk1147	30299	30561	JAAKBE010001593.1	16536	16798	+	617	4612	201
Segkk1147	31801	32040	JAAKBE010001988.1	16937	17171	+	618	7749	201
Segkk1147	33500	33631	JAAKBE010001484.1	36115	36240	-	619	4265	211
Segkk1147	34103	34429	JAAKBE010001484.1	35303	35632	-	620	4263	211
Segkk1147	34498	34510	JAAKBE010001484.1	35203	35215	-	621	4261	211
Segkk1147	35776	35936	JAAKBE010002437.1	136094	136209	+	622	10033	201
Segkk1147	35954	36581	JAAKBE010002437.1	136227	136819	+	623	10035	201
Segkk1147	38668	39501	JAAKBE010001484.1	21297	22118	-	624	4258	211
Segkk1147	46303	46650	JAAKBE010003889.1	19549	19896	+	625	14163	201
Segkk1147	46720	46750	JAAKBE010003889.1	19966	19996	+	626	14165	201
Segkk1147	47148	47335	JAAKBE010003889.1	20402	20589	+	627	14167	201
Segkk1148	1	124	JAAKBE010000361.1	5157	5280	-	628	1347	211
Segkk1148	125	1256	JAAKBE010002114.1	1281	2412	+	629	8521	201
Segkk1148	1257	9650	JAAKBE010002113.1	1	8366	+	630	8505	201
Segkk1148	9768	9957	JAAKBE010003074.1	5804	5995	+	631	12252	201
Segkk1148	9963	11233	JAAKBE010002113.1	8367	9636	+	632	8506	201
Segkk1148	11234	11483	JAAKBE010001971.1	9453	9693	+	633	7670	201
Segkk1148	11829	11891	JAAKBE010003260.1	9977	10039	+	634	12835	201
Segkk1148	11892	14100	JAAKBE010002113.1	9643	11862	+	635	8507	201
Segkk1148	14101	14904	JAAKBE010001926.1	16624	17227	-	804	604
Segkk1148	14101	14231	JAAKBE010001926.1	17097	17227	-	636	7355	211
Segkk1148	14560	14904	JAAKBE010001926.1	16624	16968	-	637	7354	211
Segkk1148	14972	15303	JAAKBE010001926.1	16225	16556	-	638	7352	211
Segkk1148	15557	15640	JAAKBE010001926.1	15491	15574	-	639	7350	211
Segkk1148	15693	16447	JAAKBE010001926.1	14688	15438	-	640	7348	211
Segkk1148	16860	16990	JAAKBE010001926.1	12815	12945	-	641	7346	211
Segkk1148	16991	31116	JAAKBE010002113.1	11863	25966	+	642	8508	201
Segkk1148	31119	31525	JAAKBE010002113.1	25969	26374	-	643	8509	211
Segkk1148	31526	36821	JAAKBE010002113.1	26375	39853	+	5296	13479
Segkk1148	31526	31891	JAAKBE010002113.1	26375	26740	+	644	8510	201
Segkk1148	31892	33029	JAAKBE010002113.1	34626	35767	+	645	8511	201
Segkk1148	33030	36821	JAAKBE010002113.1	36052	39853	+	646	8512	201
Segkk1150	1	561	JAAKBE010001901.1	26457	27013	-	647	7059	211
Segkk1150	562	882	JAAKBE010000799.1	18227	18525	-	648	2637	211
Segkk1150	883	1087	JAAKBE010003250.1	34731	34934	-	649	12808	211
Segkk1151	1	3312	JAAKBE010003881.1	9055	12337	-	650	14147	211
Segkk1151	3313	8799	JAAKBE010000743.1	1	5487	+	651	2499	201
Segkk1151	8800	15799	JAAKBE010000743.1	10191	17188	+	652	2502	201
Segkk1151	15800	30157	JAAKBE010000743.1	17328	34017	+	14358	16690
Segkk1151	15800	24788	JAAKBE010000743.1	17328	26299	+	653	2504	201
Segkk1151	24789	30157	JAAKBE010000743.1	28661	34017	+	654	2505	201
Segkk1151	30158	34555	JAAKBE010002500.1	5667	9940	+	655	10309	201
Segkk1151	34556	65543	JAAKBE010002499.1	1	30863	+	656	10274	201
Segkk1151	65982	66181	JAAKBE010002499.1	31462	31661	+	657	10276	201
Segkk1151	66357	66556	JAAKBE010002499.1	31837	32036	+	658	10278	201
Segkk1151	66972	67776	JAAKBE010002499.1	32452	33255	+	659	10280	201
Segkk1156	1	4521	JAAKBE010001965.1	53563	58081	+	660	7622	201
Segkk1156	6547	8579	JAAKBE010001965.1	60294	62326	+	661	7625	201
Segkk1156	8583	14309	JAAKBE010001965.1	66529	72254	+	662	7629	201
Segkk1156	14310	17045	JAAKBE010001965.1	73748	76479	+	663	7633	201
Segkk1156	17048	17200	JAAKBE010000473.1	49463	49615	+	664	1800	201
Segkk1156	20835	61142	JAAKBE010001965.1	80632	121640	+	40308	41009
Segkk1156	20835	24924	JAAKBE010001965.1	80632	84712	+	665	7635	201
Segkk1156	24925	25874	JAAKBE010001965.1	84973	85922	+	666	7636	201
Segkk1156	25875	47909	JAAKBE010001965.1	86097	108186	+	667	7637	201
Segkk1156	47910	61142	JAAKBE010001965.1	108360	121640	+	668	7638	201
Segkk1156	61896	62138	JAAKBE010003650.1	18782	19024	-	669	13697	211
Segkk1156	62139	67074	JAAKBE010001965.1	121641	126571	+	670	7639	201
Segkk1159	1	14344	JAAKBE010002778.1	9198	23518	+	671	11414	201
Segkk1159	14345	14450	JAAKBE010001883.1	15296	15400	-	672	6902	211
Segkk1159	14804	20256	JAAKBE010002778.1	23519	29202	+	5453	5684
Segkk1159	14804	19952	JAAKBE010002778.1	23519	28637	+	673	11415	201
Segkk1159	19953	20256	JAAKBE010002778.1	28900	29202	+	674	11416	201
Segkk1159	20393	20497	JAAKBE010000800.1	59811	59914	-	675	2654	211
Segkk1159	20774	21254	JAAKBE010000572.1	19934	20381	-	676	2021	211
Segkk1159	32345	37922	JAAKBE010001481.1	1	4134	+	5578	4134
Segkk1159	32345	36228	JAAKBE010001481.1	1	3883	+	677	4251	201
Segkk1159	37675	37922	JAAKBE010001481.1	3884	4134	+	678	4252	201
Segkk1159	37923	65318	JAAKBE010003862.1	7186	34324	+	27396	27139
Segkk1159	37923	39339	JAAKBE010003862.1	7186	8562	+	679	14113	201
Segkk1159	39450	65318	JAAKBE010003862.1	8563	34324	+	680	14114	201
Segkk1159	65319	68578	JAAKBE010001087.1	7646	10919	-	3260	3274
Segkk1159	65319	66920	JAAKBE010001087.1	9333	10919	-	681	3434	211
Segkk1159	66999	68578	JAAKBE010001087.1	7646	9239	-	682	3433	211
Segkk116	1	1078	JAAKBE010001130.1	2555	3606	+	683	3535	201
Segkk1160	1	9074	JAAKBE010000715.1	9711	18703	+	684	2449	201
Segkk1160	9080	9265	JAAKBE010000852.1	27298	27483	+	685	2810	201
Segkk1160	9266	9552	JAAKBE010002303.1	9639	9922	+	686	9479	201
Segkk1160	9598	10981	JAAKBE010000715.1	18704	20085	+	687	2450	201
Segkk1160	10992	14450	JAAKBE010001908.1	1477	6600	+	3459	5124
Segkk1160	10992	13320	JAAKBE010001908.1	1477	3839	+	688	7141	201
Segkk1160	13321	14450	JAAKBE010001908.1	5475	6600	+	689	7142	201
Segkk1160	19186	19737	JAAKBE010001024.1	13667	14299	-	690	3295	211
Segkk1160	19917	32046	JAAKBE010000715.1	20086	32214	+	691	2451	201
Segkk1160	32047	51651	JAAKBE010000715.1	32752	54284	+	19605	21533
Segkk1160	32047	42975	JAAKBE010000715.1	32752	43684	+	692	2453	201
Segkk1160	42976	51651	JAAKBE010000715.1	45599	54284	+	693	2454	201
Segkk1160	51652	60579	JAAKBE010000715.1	58548	68873	+	8928	10326
Segkk1160	51652	57489	JAAKBE010000715.1	58548	64374	+	694	2456	201
Segkk1160	57490	60579	JAAKBE010000715.1	65809	68873	+	695	2457	201
Segkk1160	60580	62938	JAAKBE010003639.1	1	2348	-	696	13679	211
Segkk1160	62939	66334	JAAKBE010000319.1	15555	18926	-	697	1240	211
Segkk1161	1	206	JAAKBE010001681.1	6691	6900	-	698	5432	211
Segkk1162	1	1189	JAAKBE010002572.1	15235	16424	+	699	10624	201
Segkk1163	1	2180	JAAKBE010002021.1	14913	17088	-	700	7982	211
Segkk1164	1	2184	JAAKBE010003976.1	11249	13304	-	701	14368	211
Segkk1166	1	2219	JAAKBE010003808.1	1944	7287	+	2219	5344
Segkk1166	1	529	JAAKBE010003808.1	1944	2472	+	702	13949	201
Segkk1166	530	898	JAAKBE010003808.1	2870	3238	+	703	13950	201
Segkk1166	899	2219	JAAKBE010003808.1	5977	7287	+	704	13951	201
Segkk1167	1	2193	JAAKBE010002586.1	13500	15677	-	705	10671	211
Segkk1169	1	2133	JAAKBE010001965.1	58168	60293	+	2133	2126
Segkk1169	1	2099	JAAKBE010001965.1	58168	60259	+	706	7623	201
Segkk1169	2102	2133	JAAKBE010001965.1	60262	60293	+	707	7624	201
Segkk1172	1	1996	JAAKBE010001523.1	10929	12923	+	708	4365	201
Segkk1172	1997	2233	JAAKBE010003180.1	8537	8772	+	709	12569	201
Segkk1173	1	1306	JAAKBE010000245.1	10370	11680	-	710	975	211
Segkk1174	1	1308	JAAKBE010003095.1	8401	9702	-	711	12314	211
Segkk1175	1	1295	JAAKBE010002912.1	23494	24788	-	712	11818	211
Segkk1176	1	1300	JAAKBE010002499.1	37383	38682	-	713	10282	211
Segkk1177	1	1309	JAAKBE010002404.1	7359	8665	+	714	9861	201
Segkk1178	1	1254	JAAKBE010002113.1	49241	50494	+	715	8514	201
Segkk1179	338	1122	JAAKBE010000375.1	2667	3440	-	716	1393	211
Segkk1180	1	1248	JAAKBE010000958.1	5196	6437	+	717	3160	201
Segkk1180	1249	1308	JAAKBE010000958.1	6782	6841	+	718	3162	201
Segkk1181	79	190	JAAKBE010001660.1	12745	12856	+	719	5188	201
Segkk1181	191	442	JAAKBE010002737.1	1135	1386	+	720	11213	201
Segkk1181	447	952	JAAKBE010001660.1	12220	12744	-	721	5187	211
Segkk1182	1	1290	JAAKBE010002162.1	69070	70350	-	722	8717	211
Segkk1183	33	105	JAAKBE010002146.1	30863	30935	+	723	8643	201
Segkk1183	340	851	JAAKBE010002602.1	5728	6235	+	724	10716	201
Segkk1183	902	3762	JAAKBE010003092.1	111828	114647	+	725	12311	201
Segkk1183	3763	9199	JAAKBE010003919.1	14786	20213	-	726	14210	211
Segkk1183	9200	33354	JAAKBE010001315.1	1	24265	+	24155	24265
Segkk1183	9200	33136	JAAKBE010001315.1	1	23876	+	727	3826	200
Segkk1183	33137	33354	JAAKBE010001315.1	24048	24265	+	728	3827	200
Segkk1183	34995	39294	JAAKBE010001740.1	3050	7348	+	729	5818	201
Segkk1183	39295	50203	JAAKBE010001315.1	24266	35163	+	730	3828	200
Segkk1189	1	1184	JAAKBE010000805.1	12181	13358	+	731	2670	201
Segkk1189	1347	2235	JAAKBE010000805.1	13520	14405	+	732	2672	201
Segkk1189	2236	4121	JAAKBE010000805.1	14406	16319	-	733	2673	211
Segkk1189	4122	5286	JAAKBE010000805.1	16320	17486	+	734	2674	201
Segkk1189	5287	50783	JAAKBE010002621.1	1	45249	+	45497	45249
Segkk1189	5287	49134	JAAKBE010002621.1	1	43794	+	735	10794	201
Segkk1189	49327	50783	JAAKBE010002621.1	43795	45249	+	736	10795	201
Segkk1191	1	12845	JAAKBE010002301.1	86116	98411	+	12845	12296
Segkk1191	1	1226	JAAKBE010002301.1	86116	87341	+	737	9474	201
Segkk1191	1780	12845	JAAKBE010002301.1	87342	98411	+	738	9475	201
Segkk1191	12846	48886	JAAKBE010000295.1	1	36919	+	36041	36919
Segkk1191	12846	48196	JAAKBE010000295.1	1	35410	+	739	1139	201
Segkk1191	48201	48886	JAAKBE010000295.1	36241	36919	+	740	1140	201
Segkk1193	104	1587	JAAKBE010001594.1	53198	54686	-	741	4636	211
Segkk1193	1593	1810	JAAKBE010001594.1	44170	44401	-	742	4633	211
Segkk1194	1	1814	JAAKBE010002030.1	8619	10412	-	743	8022	211
Segkk1195	1	1829	JAAKBE010001535.1	34770	36592	+	744	4382	201
Segkk1196	1	1840	JAAKBE010003937.1	16798	18630	+	745	14236	201
Segkk1197	1	1822	JAAKBE010002765.1	10431	12251	-	746	11306	211
Segkk1198	1	1829	JAAKBE010003231.1	18318	20142	-	747	12765	211
Segkk1199	88	1822	JAAKBE010002514.1	8345	10069	+	748	10343	201
Segkk1200	1	1024	JAAKBE010001629.1	6003	7020	+	749	5028	201
Segkk1201	1	1766	JAAKBE010000257.1	2966	4680	-	750	1013	211
Segkk1202	237	366	JAAKBE010003189.1	9729	9858	+	751	12592	201
Segkk1202	967	1181	JAAKBE010003189.1	10458	10678	+	752	12594	201
Segkk1202	1193	1268	JAAKBE010003189.1	10690	10765	+	753	12596	201
Segkk1205	1	17062	JAAKBE010001841.1	128030	143566	+	17062	15537
Segkk1205	1	905	JAAKBE010001841.1	128030	128921	+	754	6645	201
Segkk1205	1227	3850	JAAKBE010001841.1	128924	131497	+	755	6646	201
Segkk1205	4022	8984	JAAKBE010001841.1	131498	136337	+	756	6647	201
Segkk1205	9818	17062	JAAKBE010001841.1	136338	143566	+	757	6648	201
Segkk1205	17063	17336	JAAKBE010001358.1	3794	4060	+	758	3902	200
Segkk1206	1	11679	JAAKBE010000868.1	1	12442	-	11679	12442
Segkk1206	1	6560	JAAKBE010000868.1	5854	12442	-	759	2916	211
Segkk1206	6561	11679	JAAKBE010000868.1	1	5060	-	760	2915	211
Segkk1206	11680	14432	JAAKBE010001501.1	6628	9370	+	761	4320	201
Segkk1206	14433	17484	JAAKBE010000058.1	6883	9932	+	762	264	201
Segkk1209	1	2433	JAAKBE010002237.1	5157	7586	-	763	9133	211
Segkk1209	2434	22219	JAAKBE010000236.1	5105	30522	+	19786	25418
Segkk1209	2434	8995	JAAKBE010000236.1	5105	11661	+	764	930	201
Segkk1209	8997	9739	JAAKBE010000236.1	11663	12405	+	765	931	201
Segkk1209	9818	12499	JAAKBE010000236.1	12622	15303	+	766	932	201
Segkk1209	12500	22219	JAAKBE010000236.1	20831	30522	+	767	933	201
Segkk1210	12598	12615	JAAKBE010000088.1	12731	12748	+	768	353	201
Segkk1210	12698	16170	JAAKBE010000088.1	12831	16357	+	769	355	201
Segkk1210	16271	20324	JAAKBE010003138.1	3145	7113	+	770	12417	201
Segkk1210	20425	20524	JAAKBE010003138.1	7349	7448	+	771	12419	201
Segkk1210	20683	22975	JAAKBE010003138.1	7607	9887	+	772	12421	201
Segkk1210	39532	40801	JAAKBE010003138.1	26475	27750	+	773	12426	201
Segkk1210	52514	53743	JAAKBE010003461.1	5415	6654	+	774	13323	201
Segkk1210	54509	54615	JAAKBE010000768.1	5401	5504	-	775	2546	211
Segkk1210	55400	55679	JAAKBE010000768.1	3910	4344	-	280	435
Segkk1210	55400	55498	JAAKBE010000768.1	4246	4344	-	776	2542	211
Segkk1210	55499	55679	JAAKBE010000768.1	3910	4090	-	777	2541	211
Segkk1210	59529	65765	JAAKBE010003461.1	11061	17288	+	778	13326	201
Segkk1210	65977	66220	JAAKBE010003461.1	17675	17907	+	779	13329	201
Segkk1210	66300	66521	JAAKBE010003461.1	17987	18206	+	780	13331	201
Segkk1210	66610	68379	JAAKBE010003461.1	18295	20052	+	781	13334	201
Segkk1210	68455	74626	JAAKBE010003461.1	20128	26276	+	782	13336	201
Segkk1210	74727	99483	JAAKBE010003461.1	26556	51310	+	24757	24755
Segkk1210	74727	96318	JAAKBE010003461.1	26556	48113	+	783	13338	201
Segkk1210	96325	99483	JAAKBE010003461.1	48120	51310	+	784	13339	201
Segkk1212	1	15916	JAAKBE010003123.1	6352	22094	+	785	12396	201
Segkk1212	15922	16940	JAAKBE010002384.1	54999	56015	-	1019	1017
Segkk1212	15922	16678	JAAKBE010002384.1	55259	56015	-	786	9785	211
Segkk1212	16685	16940	JAAKBE010002384.1	54999	55252	-	787	9784	211
Segkk1212	16995	17072	JAAKBE010002384.1	54868	54945	-	788	9782	211
Segkk1212	17084	17172	JAAKBE010002384.1	54768	54856	-	789	9780	211
Segkk1212	17173	17482	JAAKBE010002049.1	7280	7609	-	790	8167	211
Segkk1213	1	16389	JAAKBE010000679.1	45998	62428	+	791	2285	201
Segkk1213	17583	17863	JAAKBE010002314.1	5780	6060	+	792	9505	201
Segkk1215	1	3929	JAAKBE010002547.1	9867	16055	+	3929	6189
Segkk1215	1	511	JAAKBE010002547.1	9867	10376	+	793	10496	201
Segkk1215	512	2151	JAAKBE010002547.1	11438	13073	+	794	10497	201
Segkk1215	2152	3929	JAAKBE010002547.1	14299	16055	+	795	10498	201
Segkk1215	3952	4018	JAAKBE010002229.1	3626	3692	+	796	9082	201
Segkk1215	4130	28299	JAAKBE010002547.1	16056	43041	+	24170	26986
Segkk1215	4130	8973	JAAKBE010002547.1	16056	20896	+	797	10499	201
Segkk1215	8983	28299	JAAKBE010002547.1	23702	43041	+	798	10500	201
Segkk1215	28321	28351	JAAKBE010002547.1	43063	43093	+	799	10502	201
Segkk1215	28410	28469	JAAKBE010002547.1	43152	43211	+	800	10504	201
Segkk1215	28673	29197	JAAKBE010002547.1	43412	43936	+	801	10506	201
Segkk1215	29298	29310	JAAKBE010001718.1	163498	163510	-	802	5678	211
Segkk1215	29412	32265	JAAKBE010002547.1	43937	46786	+	803	10507	201
Segkk1217	1	25802	JAAKBE010001444.1	5971	31672	+	804	4183	200
Segkk1217	25803	32611	JAAKBE010000542.1	18563	25359	-	805	1970	211
Segkk1217	32612	33439	JAAKBE010002318.1	8439	9266	+	806	9510	201
Segkk1218	108	1375	JAAKBE010001086.1	8568	9717	+	807	3431	201
Segkk1218	1376	1658	JAAKBE010001706.1	6330	6611	+	808	5590	201
Segkk1218	1659	17485	JAAKBE010001086.1	9763	25570	+	809	3432	201
Segkk1218	17486	25931	JAAKBE010000787.1	4073	12509	-	810	2614	211
Segkk1218	26484	28036	JAAKBE010002352.1	5668	7216	-	811	9666	211
Segkk1218	28037	28814	JAAKBE010000971.1	13547	14324	+	812	3185	201
Segkk1218	28828	30199	JAAKBE010002352.1	4261	5667	-	813	9665	211
Segkk1218	30200	33243	JAAKBE010000183.1	4561	8335	+	3044	3775
Segkk1218	30200	32899	JAAKBE010000183.1	4561	7250	+	814	759	201
Segkk1218	32900	33243	JAAKBE010000183.1	7994	8335	+	815	760	201
Segkk1219	1	52	JAAKBE010000797.1	6908	6959	-	816	2632	211
Segkk1219	53	174	JAAKBE010000761.1	4773	4894	+	817	2530	201
Segkk1219	175	1460	JAAKBE010000797.1	5518	6785	-	818	2631	211
Segkk1219	1461	11688	JAAKBE010000761.1	4895	14906	+	10228	10012
Segkk1219	1461	10036	JAAKBE010000761.1	4895	13455	+	819	2531	201
Segkk1219	10399	11688	JAAKBE010000761.1	13682	14906	+	820	2532	201
Segkk1219	11689	11846	JAAKBE010001045.1	55774	55931	+	821	3383	201
Segkk1219	11847	33241	JAAKBE010000761.1	14907	36269	+	822	2533	201
Segkk1222	969	1081	JAAKBE010001825.1	4049	4161	-	113	113
Segkk1222	969	1055	JAAKBE010001825.1	4075	4161	-	823	6419	211
Segkk1222	1065	1081	JAAKBE010001825.1	4049	4065	-	824	6418	211
Segkk1222	1877	2015	JAAKBE010003062.1	53798	53936	-	825	12225	211
Segkk1222	2116	2937	JAAKBE010003062.1	52388	53211	-	826	12222	211
Segkk1222	3365	13819	JAAKBE010003062.1	41421	51961	-	10455	10541
Segkk1222	3365	10412	JAAKBE010003062.1	44907	51961	-	827	12220	211
Segkk1222	10514	10686	JAAKBE010003062.1	44634	44806	-	828	12219	211
Segkk1222	10687	13819	JAAKBE010003062.1	41421	44449	-	829	12218	211
Segkk1222	13820	14414	JAAKBE010003062.1	40874	41420	+	830	12217	201
Segkk1222	14418	18198	JAAKBE010003062.1	37075	40870	-	831	12216	211
Segkk1222	18199	18388	JAAKBE010003062.1	36839	37027	+	832	12215	201
Segkk1222	18389	31814	JAAKBE010003062.1	23382	36838	-	833	12214	211
Segkk1222	32319	32587	JAAKBE010000386.1	11340	11606	-	834	1430	211
Segkk1222	32614	32871	JAAKBE010003062.1	23122	23379	-	835	12213	211
Segkk1225	1	151	JAAKBE010000664.1	6319	6469	-	836	2222	211
Segkk1225	152	2236	JAAKBE010001815.1	46002	48099	+	837	6355	201
Segkk1225	2365	2441	JAAKBE010000460.1	17025	17101	+	838	1737	201
Segkk1225	2449	2658	JAAKBE010000161.1	45581	45779	-	839	662	211
Segkk1225	2690	2797	JAAKBE010000161.1	45408	45540	-	840	660	211
Segkk1225	2901	6037	JAAKBE010001815.1	48100	51204	+	841	6356	201
Segkk1225	6038	6959	JAAKBE010000664.1	5135	6052	-	842	2221	211
Segkk1225	7339	7478	JAAKBE010003801.1	20075	20220	-	843	13919	211
Segkk1225	12135	13515	JAAKBE010002494.1	22820	24200	-	844	10238	211
Segkk1227	1	1454	JAAKBE010001587.1	2989	4441	-	845	4489	211
Segkk1227	1455	13589	JAAKBE010002147.1	34097	46071	+	12135	11975
Segkk1227	1455	2653	JAAKBE010002147.1	34097	35295	+	846	8654	201
Segkk1227	2925	9756	JAAKBE010002147.1	35296	42135	+	847	8655	201
Segkk1227	9757	13589	JAAKBE010002147.1	42255	46071	+	848	8656	201
Segkk1231	1	12807	JAAKBE010002020.1	185714	198480	-	849	7975	211
Segkk1231	12808	13269	JAAKBE010002615.1	14562	15023	+	850	10771	201
Segkk1231	13270	13647	JAAKBE010002020.1	185284	185661	-	851	7974	211
Segkk1232	101	229	JAAKBE010001767.1	12429	12557	-	852	6019	211
Segkk1232	427	505	JAAKBE010001767.1	12150	12228	-	853	6017	211
Segkk1232	543	799	JAAKBE010001767.1	11856	12112	-	854	6015	211
Segkk1232	975	1778	JAAKBE010001767.1	10874	11677	-	855	6013	211
Segkk1232	1980	2120	JAAKBE010001767.1	10534	10673	-	141	140
Segkk1232	1980	2078	JAAKBE010001767.1	10576	10673	-	856	6011	211
Segkk1232	2080	2120	JAAKBE010001767.1	10534	10574	-	857	6010	211
Segkk1232	2281	6503	JAAKBE010001767.1	6176	10375	-	4223	4200
Segkk1232	2281	6172	JAAKBE010001767.1	6505	10375	-	858	6007	211
Segkk1232	6179	6503	JAAKBE010001767.1	6176	6498	-	859	6006	211
Segkk1232	6656	6713	JAAKBE010000670.1	986	1043	+	860	2237	201
Segkk1232	6814	7146	JAAKBE010001767.1	5643	5975	-	861	6004	211
Segkk1232	7159	7405	JAAKBE010001767.1	5384	5630	-	862	6002	211
Segkk1232	7606	8402	JAAKBE010001767.1	4388	5183	-	863	6000	211
Segkk1232	8793	8843	JAAKBE010001767.1	3947	3997	-	864	5998	211
Segkk1232	8896	10909	JAAKBE010001767.1	1490	3894	-	2014	2405
Segkk1232	8896	10461	JAAKBE010001767.1	2331	3894	-	865	5996	211
Segkk1232	10462	10909	JAAKBE010001767.1	1490	1923	-	866	5995	211
Segkk1232	10910	13626	JAAKBE010000670.1	5624	8534	+	2717	2911
Segkk1232	10910	12491	JAAKBE010000670.1	5624	7252	+	867	2239	201
Segkk1232	12492	13626	JAAKBE010000670.1	7449	8534	+	868	2240	201
Segkk1233	1	985	JAAKBE010003189.1	8747	9728	+	869	12591	201
Segkk1233	1119	1716	JAAKBE010003189.1	9859	10447	+	870	12593	201
Segkk1233	1948	1958	JAAKBE010003189.1	10679	10689	+	871	12595	201
Segkk1233	2035	2678	JAAKBE010003189.1	10766	11410	+	872	12597	201
Segkk1233	2679	13435	JAAKBE010000685.1	18153	29143	+	10757	10991
Segkk1233	2679	4293	JAAKBE010000685.1	18153	19773	+	873	2326	201
Segkk1233	4294	13435	JAAKBE010000685.1	19996	29143	+	874	2327	201
Segkk1233	13436	13500	JAAKBE010001899.1	9423	9475	+	875	7042	201
Segkk1233	13618	14069	JAAKBE010002113.1	45832	46283	-	876	8513	211
Segkk1234	52	12602	JAAKBE010003837.1	7196	19812	+	12551	12617
Segkk1234	52	444	JAAKBE010003837.1	7196	7587	+	877	14067	201
Segkk1234	445	3281	JAAKBE010003837.1	7858	10688	+	878	14068	201
Segkk1234	4149	7294	JAAKBE010003837.1	11545	14649	+	879	14069	201
Segkk1234	7413	12602	JAAKBE010003837.1	14650	19812	+	880	14070	201
Segkk1234	12603	12872	JAAKBE010001006.1	3399	3709	+	881	3244	201
Segkk1234	12873	13789	JAAKBE010003837.1	19813	23334	+	917	3522
Segkk1234	12873	13651	JAAKBE010003837.1	19813	20588	+	882	14071	201
Segkk1234	13652	13789	JAAKBE010003837.1	23197	23334	+	883	14072	201
Segkk1235	1	1013	JAAKBE010001751.1	6680	7703	-	884	5946	211
Segkk1236	1	1014	JAAKBE010002021.1	25256	26267	+	885	7984	201
Segkk1237	1	4805	JAAKBE010001012.1	30403	42868	+	4805	12466
Segkk1237	1	3853	JAAKBE010001012.1	30403	34210	+	886	3276	201
Segkk1237	3854	4805	JAAKBE010001012.1	41920	42868	+	887	3277	201
Segkk1237	4806	5514	JAAKBE010001012.1	42869	43577	-	888	3278	211
Segkk1237	5515	7115	JAAKBE010001012.1	43578	45193	+	889	3279	201
Segkk1238	1	613	JAAKBE010002560.1	3477	4088	+	890	10591	201
Segkk1238	614	3204	JAAKBE010002560.1	9013	11516	+	891	10593	201
Segkk1238	3307	5262	JAAKBE010001028.1	43952	46118	+	1956	2167
Segkk1238	3307	4159	JAAKBE010001028.1	43952	44810	+	892	3317	201
Segkk1238	4160	5262	JAAKBE010001028.1	45034	46118	+	893	3318	201
Segkk1238	5266	5561	JAAKBE010001028.1	53185	53477	+	894	3323	201
Segkk1238	6582	6647	JAAKBE010001967.1	3107	3171	+	895	7653	201
Segkk1239	1	6973	JAAKBE010000166.1	16728	23950	+	6973	7223
Segkk1239	1	3203	JAAKBE010000166.1	16728	19925	+	896	676	201
Segkk1239	3649	6973	JAAKBE010000166.1	20526	23950	+	897	677	201
Segkk1239	6974	7375	JAAKBE010001941.1	6654	7049	+	898	7427	201
Segkk1240	1	7385	JAAKBE010002204.1	1187	8547	+	899	9020	201
Segkk1242	1	924	JAAKBE010000437.1	3859	4779	-	900	1591	211
Segkk1242	925	7302	JAAKBE010001688.1	14280	20642	+	901	5475	201
Segkk1243	101	7145	JAAKBE010001811.1	45102	52129	+	902	6313	201
Segkk1244	53	7217	JAAKBE010001383.1	14234	21396	+	903	3986	201
Segkk1245	1	7169	JAAKBE010000857.1	49984	57578	-	7169	7595
Segkk1245	1	1385	JAAKBE010000857.1	56198	57578	-	904	2829	211
Segkk1245	1386	3455	JAAKBE010000857.1	53812	55862	-	905	2828	211
Segkk1245	3456	7169	JAAKBE010000857.1	49984	53699	-	906	2827	211
Segkk1247	1	787	JAAKBE010002554.1	6479	7265	+	907	10541	201
Segkk1247	793	2610	JAAKBE010002600.1	4714	6518	-	908	10708	211
Segkk1247	2611	3912	JAAKBE010002598.1	6175	7472	+	909	10704	201
Segkk1247	3926	12611	JAAKBE010002598.1	16516	25091	+	910	10706	201
Segkk1247	12612	36759	JAAKBE010002638.1	1	24798	+	24148	24798
Segkk1247	12612	27049	JAAKBE010002638.1	1	14411	+	911	10856	201
Segkk1247	27050	36759	JAAKBE010002638.1	15109	24798	+	912	10857	201
Segkk1247	36760	36812	JAAKBE010001014.1	7994	8046	+	913	3284	201
Segkk1248	30961	31071	JAAKBE010003235.1	10113	10223	+	914	12779	201
Segkk1248	31093	31278	JAAKBE010003235.1	10245	10439	+	915	12781	201
Segkk1248	33124	33234	JAAKBE010003289.1	9048	9155	-	916	12942	211
Segkk1248	33897	34068	JAAKBE010002525.1	42367	42538	+	917	10356	201
Segkk1248	34314	34343	JAAKBE010002525.1	42785	42814	+	918	10358	201
Segkk1248	34408	34499	JAAKBE010002525.1	42879	42968	+	919	10360	201
Segkk1248	34647	34660	JAAKBE010002525.1	43116	43129	+	920	10363	201
Segkk1248	34746	34759	JAAKBE010002525.1	43216	43229	+	921	10365	201
Segkk1248	34760	35037	JAAKBE010003235.1	14926	15198	+	922	12784	201
Segkk1248	35038	35638	JAAKBE010000289.1	1159	1759	-	923	1134	211
Segkk1248	35739	35788	JAAKBE010001884.1	5432	5481	-	924	6950	211
Segkk1248	35804	35831	JAAKBE010001884.1	5389	5416	-	925	6948	211
Segkk1251	1	327	JAAKBE010001675.1	40845	41171	-	926	5381	211
Segkk1251	874	8672	JAAKBE010001675.1	32666	40293	-	927	5379	211
Segkk1251	8673	9053	JAAKBE010000407.1	6155	6526	+	928	1498	201
Segkk1251	9054	15242	JAAKBE010001675.1	26467	32665	-	929	5378	211
Segkk1251	15243	20044	JAAKBE010000407.1	15654	20599	+	4802	4946
Segkk1251	15243	19702	JAAKBE010000407.1	15654	20112	+	930	1499	201
Segkk1251	19703	20044	JAAKBE010000407.1	20259	20599	+	931	1500	201
Segkk1251	20100	21201	JAAKBE010002073.1	14076	15170	+	932	8319	201
Segkk1251	21203	37105	JAAKBE010001675.1	8639	25478	-	15903	16840
Segkk1251	21203	22345	JAAKBE010001675.1	24337	25478	-	933	5377	211
Segkk1251	22346	24117	JAAKBE010001675.1	22072	23937	-	934	5376	211
Segkk1251	24123	37105	JAAKBE010001675.1	8639	21617	-	935	5375	211
Segkk1253	1	8385	JAAKBE010001239.1	5636	13997	+	936	3711	201
Segkk1253	8386	37064	JAAKBE010002492.1	14243	42898	+	937	10228	201
Segkk1256	1	36599	JAAKBE010003131.1	6313	42829	+	938	12405	201
Segkk1256	36600	36651	JAAKBE010001575.1	3511	3562	+	939	4478	201
Segkk1257	178	26575	JAAKBE010003163.1	20131	46484	+	940	12515	201
Segkk1257	26576	27140	JAAKBE010003163.1	46485	47046	-	941	12516	211
Segkk1257	27141	35767	JAAKBE010003163.1	47047	55646	+	942	12517	201
Segkk1257	35850	35896	JAAKBE010003163.1	55729	55775	+	943	12519	201
Segkk1257	36228	41378	JAAKBE010003163.1	56102	61205	+	944	12521	201
Segkk1257	41615	42088	JAAKBE010003363.1	1	465	+	945	13116	201
Segkk1257	42189	42270	JAAKBE010003163.1	55647	55728	+	946	12518	201
Segkk1257	42318	42644	JAAKBE010003163.1	55776	56101	+	947	12520	201
Segkk1257	42745	62464	JAAKBE010003363.1	1119	20820	+	948	13117	201
Segkk1257	62565	63619	JAAKBE010000295.1	39579	40633	+	949	1143	201
Segkk1257	63777	64077	JAAKBE010000295.1	40790	41090	+	301	301
Segkk1257	63777	63977	JAAKBE010000295.1	40790	40990	+	950	1145	201
Segkk1257	63980	64077	JAAKBE010000295.1	40993	41090	+	951	1146	201
Segkk1257	64078	65438	JAAKBE010003363.1	20821	22175	+	952	13118	201
Segkk1257	65439	68811	JAAKBE010001514.1	8882	12238	+	953	4346	201
Segkk1258	3	769	JAAKBE010003614.1	11899	12670	+	954	13642	201
Segkk1258	770	17146	JAAKBE010003843.1	42798	59117	-	955	14085	211
Segkk1258	17237	29856	JAAKBE010003843.1	30132	42709	-	956	14083	211
Segkk1258	29864	29901	JAAKBE010002164.1	16581	16618	-	957	8731	211
Segkk1258	29964	30001	JAAKBE010002164.1	16481	16518	-	958	8729	211
Segkk1258	30472	31329	JAAKBE010003843.1	29280	30131	-	959	14082	211
Segkk1258	32907	32937	JAAKBE010002902.1	283	313	+	960	11743	201
Segkk1258	33095	33806	JAAKBE010000746.1	12444	13157	-	961	2515	211
Segkk1258	34059	53500	JAAKBE010003843.1	2655	29229	-	19442	26575
Segkk1258	34059	38999	JAAKBE010003843.1	24320	29229	-	962	14081	211
Segkk1258	39000	39316	JAAKBE010003843.1	22394	22710	-	963	14080	211
Segkk1258	39317	45347	JAAKBE010003843.1	10643	16663	-	964	14079	211
Segkk1258	45586	53500	JAAKBE010003843.1	2655	10642	-	965	14078	211
Segkk1258	53501	59254	JAAKBE010002381.1	5666	11468	-	966	9770	211
Segkk1258	60269	60280	JAAKBE010000810.1	10824	10835	+	967	2693	201
Segkk1258	60365	60415	JAAKBE010000810.1	10920	10970	+	968	2695	201
Segkk1258	63958	64066	JAAKBE010000810.1	13276	13384	+	969	2701	201
Segkk1258	64167	68859	JAAKBE010002381.1	946	5594	-	970	9769	211
Segkk1259	1	100	JAAKBE010000486.1	3087	3185	-	971	1847	211
Segkk1259	101	3953	JAAKBE010001566.1	21519	25396	+	972	4467	201
Segkk1259	3955	4003	JAAKBE010001566.1	26019	26068	+	973	4471	201
Segkk1259	4004	4778	JAAKBE010000730.1	23609	24375	+	974	2468	201
Segkk1259	4779	28858	JAAKBE010001566.1	26069	50139	+	975	4472	201
Segkk1259	32432	59128	JAAKBE010001466.1	1	26702	+	976	4240	200
Segkk1259	59129	60160	JAAKBE010001466.1	26703	27732	-	977	4241	210
Segkk1259	60161	67378	JAAKBE010001466.1	27733	34931	+	978	4242	200
Segkk1259	67379	68908	JAAKBE010001530.1	4821	6353	+	979	4373	200
Segkk1261	28	25295	JAAKBE010002009.1	59236	84457	+	980	7888	201
Segkk1261	25296	27776	JAAKBE010003926.1	1619	4089	+	981	14213	201
Segkk1261	27777	28609	JAAKBE010002009.1	84458	85289	+	982	7889	201
Segkk1261	28610	30588	JAAKBE010002009.1	86985	88926	+	983	7892	201
Segkk1261	30589	31979	JAAKBE010000299.1	14386	15765	+	984	1164	201
Segkk1261	31980	54203	JAAKBE010002009.1	88927	111162	+	22224	22236
Segkk1261	31980	34860	JAAKBE010002009.1	88927	91828	+	985	7893	201
Segkk1261	34861	45597	JAAKBE010002009.1	92226	102948	+	986	7894	201
Segkk1261	45945	54203	JAAKBE010002009.1	102949	111162	+	987	7895	201
Segkk1261	54204	57499	JAAKBE010000533.1	1633	4936	-	988	1925	211
Segkk1261	57500	65537	JAAKBE010002009.1	111163	119191	+	989	7896	201
Segkk1261	65607	66456	JAAKBE010002127.1	16560	17335	-	850	776
Segkk1261	65607	65661	JAAKBE010002127.1	17280	17335	-	990	8569	211
Segkk1261	65665	66456	JAAKBE010002127.1	16560	17276	-	991	8568	211
Segkk1261	66457	67289	JAAKBE010002127.1	14796	15633	-	992	8566	211
Segkk1261	67468	68359	JAAKBE010002127.1	13727	14618	-	993	8564	211
Segkk1266	43	54460	JAAKBE010001763.1	5710	60095	+	994	5981	201
Segkk1266	54461	54777	JAAKBE010000108.1	17724	18039	-	995	420	211
Segkk1266	54778	68118	JAAKBE010001763.1	60096	89866	+	13341	29771
Segkk1266	54778	56811	JAAKBE010001763.1	60096	62124	+	996	5982	201
Segkk1266	56812	68118	JAAKBE010001763.1	78577	89866	+	997	5983	201
Segkk1267	1	2242	JAAKBE010003355.1	6006	8244	+	998	13094	201
Segkk1269	1	2248	JAAKBE010002072.1	159259	161501	+	999	8309	201
Segkk1272	101	136	JAAKBE010003197.1	88646	88681	-	1000	12682	211
Segkk1272	344	1998	JAAKBE010003197.1	86812	88445	-	1001	12678	211
Segkk1272	2029	2162	JAAKBE010003197.1	86643	86781	-	1002	12676	211
Segkk1273	1	2283	JAAKBE010002188.1	70982	73247	+	1003	8912	201
Segkk1274	1	2277	JAAKBE010000904.1	4719	7114	+	2277	2396
Segkk1274	1	2083	JAAKBE010000904.1	4719	6800	+	1004	3016	201
Segkk1274	2084	2277	JAAKBE010000904.1	6921	7114	+	1005	3017	201
Segkk1275	841	886	JAAKBE010000249.1	45352	45397	+	1006	983	201
Segkk1276	1	2301	JAAKBE010001700.1	1941	4240	-	1007	5549	211
Segkk1277	1	1222	JAAKBE010002499.1	53468	54688	+	1008	10286	201
Segkk1278	1	1320	JAAKBE010000367.1	44936	46213	-	1320	1278
Segkk1278	1	908	JAAKBE010000367.1	45315	46213	-	1009	1359	211
Segkk1278	1239	1320	JAAKBE010000367.1	44936	45028	-	1010	1358	211
Segkk1279	1	1327	JAAKBE010003737.1	14427	15723	+	1011	13849	201
Segkk1280	1	1325	JAAKBE010002768.1	1722	3044	-	1012	11307	211
Segkk1281	1	1328	JAAKBE010001966.1	6238	7563	+	1013	7647	201
Segkk1282	1	62	JAAKBE010001109.1	5797	5858	+	1014	3473	201
Segkk1282	108	1076	JAAKBE010001109.1	5859	6827	-	1015	3474	211
Segkk1283	1	1333	JAAKBE010001838.1	1610	2935	+	1016	6627	201
Segkk1284	14	1331	JAAKBE010001607.1	13719	15045	+	1017	4749	201
Segkk1285	86	736	JAAKBE010001893.1	7039	7686	-	1018	7000	211
Segkk1286	1	1312	JAAKBE010003167.1	1507	2818	+	1019	12534	201
Segkk1289	1	15548	JAAKBE010000278.1	24269	39729	+	15548	15461
Segkk1289	1	15451	JAAKBE010000278.1	24269	39632	+	1020	1083	201
Segkk1289	15456	15548	JAAKBE010000278.1	39637	39729	+	1021	1084	201
Segkk1289	15753	16252	JAAKBE010000278.1	39933	40432	+	1022	1086	201
Segkk1289	16281	16303	JAAKBE010000278.1	40461	40483	+	1023	1088	201
Segkk1289	16432	16626	JAAKBE010000278.1	40608	40802	+	1024	1090	201
Segkk1289	16818	17444	JAAKBE010000278.1	41003	41545	+	1025	1092	201
Segkk1289	17457	18025	JAAKBE010000278.1	41558	42121	+	1026	1094	201
Segkk1289	18379	47088	JAAKBE010000278.1	42322	70682	+	28710	28361
Segkk1289	18379	20196	JAAKBE010000278.1	42322	44139	+	1027	1096	201
Segkk1289	20525	47088	JAAKBE010000278.1	44140	70682	+	1028	1097	201
Segkk1289	47461	47764	JAAKBE010001864.1	9950	10253	+	1029	6740	201
Segkk1289	47765	47830	JAAKBE010000278.1	71355	71420	+	1030	1099	201
Segkk1290	1	857	JAAKBE010000989.1	13189	13902	-	857	714
Segkk1290	1	171	JAAKBE010000989.1	13732	13902	-	1031	3208	211
Segkk1290	315	857	JAAKBE010000989.1	13189	13731	-	1032	3207	211
Segkk1290	858	5611	JAAKBE010001425.1	1	4750	+	1033	4109	201
Segkk1290	5714	5904	JAAKBE010002140.1	17194	17384	-	1034	8615	211
Segkk1290	5922	6004	JAAKBE010002140.1	17094	17176	-	1035	8613	211
Segkk1290	6005	42024	JAAKBE010001425.1	4802	40410	+	36020	35609
Segkk1290	6005	20355	JAAKBE010001425.1	4802	19129	+	1036	4110	201
Segkk1290	20459	42024	JAAKBE010001425.1	19130	40410	+	1037	4111	201
Segkk1290	42065	42224	JAAKBE010002502.1	6149	6333	+	1038	10310	201
Segkk1290	42227	46288	JAAKBE010001425.1	40411	44757	+	4062	4347
Segkk1290	42227	44808	JAAKBE010001425.1	40411	43011	+	1039	4112	201
Segkk1290	45144	46288	JAAKBE010001425.1	43623	44757	+	1040	4113	201
Segkk1290	46289	46752	JAAKBE010001521.1	5334	5796	+	1041	4364	201
Segkk1290	46753	48916	JAAKBE010001425.1	44758	46861	+	1042	4114	201
Segkk1292	1	174	JAAKBE010002631.1	241	409	+	1043	10822	201
Segkk1292	175	599	JAAKBE010002289.1	6062	6481	+	1044	9434	201
Segkk1292	667	687	JAAKBE010002289.1	6549	6569	+	1045	9436	201
Segkk1292	711	1143	JAAKBE010002289.1	6593	7025	+	1046	9438	201
Segkk1292	1358	1394	JAAKBE010002289.1	7226	7262	+	1047	9440	201
Segkk1292	1433	1846	JAAKBE010002289.1	7301	7714	+	1048	9442	201
Segkk1292	1887	4575	JAAKBE010002289.1	7755	10395	+	1049	9444	201
Segkk1292	4576	4744	JAAKBE010002631.1	640	803	+	1050	10823	201
Segkk1292	4745	36576	JAAKBE010002289.1	10446	42247	+	1051	9445	201
Segkk1292	36577	48171	JAAKBE010001849.1	58237	69849	+	1052	6696	201
Segkk1293	1	4290	JAAKBE010001191.1	454	4723	+	1053	3639	201
Segkk1293	4291	4367	JAAKBE010002088.1	13587	13663	+	1054	8350	201
Segkk1293	4368	16572	JAAKBE010001191.1	4724	16905	+	1055	3640	201
Segkk1293	18209	25525	JAAKBE010003812.1	2197	9502	-	1056	13957	211
Segkk1293	25526	36755	JAAKBE010001141.1	16006	27199	+	1057	3549	201
Segkk1293	36756	38015	JAAKBE010001582.1	4400	5653	+	1058	4483	201
Segkk1293	38016	48379	JAAKBE010001141.1	27200	37557	+	1059	3550	201
Segkk1296	47232	47431	JAAKBE010000700.1	44851	44995	+	1060	2409	201
Segkk1296	47831	48975	JAAKBE010000700.1	45395	46532	+	1145	1138
Segkk1296	47831	48874	JAAKBE010000700.1	45395	46432	+	1061	2411	201
Segkk1296	48877	48975	JAAKBE010000700.1	46435	46532	+	1062	2412	201
Segkk1296	49254	49437	JAAKBE010000700.1	47723	47906	-	1063	2416	211
Segkk1296	49543	63496	JAAKBE010000700.1	48002	61837	+	1064	2418	201
Segkk1297	101	1010	JAAKBE010000196.1	89554	90463	-	1065	810	211
Segkk1298	1	1008	JAAKBE010000329.1	15569	16576	-	1066	1260	211
Segkk1299	1	1006	JAAKBE010002234.1	37431	38405	-	1067	9130	211
Segkk13	962	3681	JAAKBE010000692.1	8769	11668	+	2720	2900
Segkk13	962	1466	JAAKBE010000692.1	8769	9272	+	1068	2373	201
Segkk13	1467	3681	JAAKBE010000692.1	9440	11668	+	1069	2374	201
Segkk130	2	191	JAAKBE010001679.1	21687	21878	-	1070	5426	211
Segkk1300	1	1003	JAAKBE010002044.1	24147	25123	+	1071	8123	201
Segkk1301	1	1002	JAAKBE010003175.1	11998	12999	-	1072	12545	211
Segkk1302	1	1002	JAAKBE010002021.1	17860	18861	+	1073	7983	201
Segkk1303	1	1777	JAAKBE010002586.1	16304	18070	-	1074	10672	211
Segkk1304	3	1769	JAAKBE010001806.1	2307	4070	+	1075	6299	201
Segkk1305	1	1808	JAAKBE010000572.1	17544	19351	-	1076	2020	211
Segkk1306	1	1801	JAAKBE010002896.1	940	2739	-	1077	11724	211
Segkk1307	1	1811	JAAKBE010001684.1	4234	6039	+	1078	5453	201
Segkk1308	47	1318	JAAKBE010002514.1	7079	8344	+	1079	10342	201
Segkk1308	1419	1570	JAAKBE010003421.1	4984	5144	-	1080	13250	211
Segkk1309	1	1792	JAAKBE010001952.1	100343	102133	+	1081	7523	201
Segkk1310	1136	1784	JAAKBE010002649.1	39633	40283	+	1082	10885	201
Segkk1311	192	559	JAAKBE010003464.1	21169	21533	+	1083	13359	201
Segkk1311	570	1743	JAAKBE010003464.1	21544	22705	+	1174	1162
Segkk1311	570	736	JAAKBE010003464.1	21544	21700	+	1084	13361	201
Segkk1311	742	1743	JAAKBE010003464.1	21706	22705	+	1085	13362	201
Segkk1312	1	1698	JAAKBE010002186.1	18617	20312	-	1086	8870	211
Segkk1313	2	1206	JAAKBE010001533.1	571	1775	+	1087	4376	200
Segkk1315	1	18646	JAAKBE010001370.1	5248	23854	+	1088	3922	201
Segkk1315	18647	20049	JAAKBE010002072.1	55474	56876	+	1403	1403
Segkk1315	18647	19945	JAAKBE010002072.1	55474	56772	+	1089	8294	201
Segkk1315	19948	20049	JAAKBE010002072.1	56775	56876	+	1090	8295	201
Segkk1315	20103	20159	JAAKBE010001370.1	25302	25358	+	1091	3923	201
Segkk1315	20160	48258	JAAKBE010002072.1	56877	85106	+	28099	28230
Segkk1315	20160	42686	JAAKBE010002072.1	56877	79388	+	1092	8296	201
Segkk1315	42687	48258	JAAKBE010002072.1	79550	85106	+	1093	8297	201
Segkk1315	48262	48406	JAAKBE010003574.1	284	360	+	1094	13611	201
Segkk1315	48407	49253	JAAKBE010002072.1	85107	85966	+	1095	8298	201
Segkk1315	49254	49373	JAAKBE010001960.1	134443	134565	-	1096	7560	211
Segkk1315	49615	79369	JAAKBE010002072.1	85967	117105	+	29755	31139
Segkk1315	49615	53742	JAAKBE010002072.1	85967	90080	+	1097	8299	201
Segkk1315	53743	79369	JAAKBE010002072.1	91434	117105	+	1098	8300	201
Segkk1315	82026	82166	JAAKBE010000951.1	12198	12338	+	1099	3146	201
Segkk1315	82205	82249	JAAKBE010000951.1	12377	12421	+	1100	3148	201
Segkk1315	82755	83222	JAAKBE010000951.1	12945	13411	+	1101	3150	201
Segkk1315	83591	83680	JAAKBE010000951.1	13777	13866	+	1102	3152	201
Segkk1315	83818	113123	JAAKBE010002072.1	117106	146219	+	29306	29114
Segkk1315	83818	94090	JAAKBE010002072.1	117106	127330	+	1103	8301	201
Segkk1315	94093	94112	JAAKBE010002072.1	127333	127352	+	1104	8302	201
Segkk1315	94216	113123	JAAKBE010002072.1	127353	146219	+	1105	8303	201
Segkk1315	113124	113949	JAAKBE010002072.1	155825	156650	+	1106	8307	201
Segkk1316	1	59	JAAKBE010002253.1	13460	13518	+	1107	9271	201
Segkk1316	1115	1247	JAAKBE010002584.1	6383	6502	-	1108	10654	211
Segkk1316	1272	1591	JAAKBE010000221.1	6898	7166	+	1109	864	201
Segkk1316	1725	2163	JAAKBE010000221.1	7311	7750	+	1110	866	201
Segkk1316	2355	2407	JAAKBE010000460.1	13102	13154	+	1111	1736	201
Segkk1316	3266	3415	JAAKBE010001768.1	39345	39494	-	1112	6026	211
Segkk1316	5324	5785	JAAKBE010002224.1	107850	108307	-	1113	9078	211
Segkk1316	5802	6088	JAAKBE010002224.1	107548	107833	-	1114	9076	211
Segkk1316	6106	8545	JAAKBE010002224.1	105072	107530	-	1115	9074	211
Segkk1316	8546	25229	JAAKBE010000732.1	1	19915	+	16684	19915
Segkk1316	8546	15481	JAAKBE010000732.1	1	6938	+	1116	2469	201
Segkk1316	15487	25229	JAAKBE010000732.1	10147	19915	+	1117	2470	201
Segkk1317	1	94	JAAKBE010001675.1	137066	137159	-	1118	5408	211
Segkk1317	103	3058	JAAKBE010001760.1	48954	51926	+	1119	5974	201
Segkk1317	3059	7133	JAAKBE010001675.1	132993	137065	-	1120	5407	211
Segkk1317	7458	15000	JAAKBE010001675.1	125860	132674	-	7543	6815
Segkk1317	7458	7572	JAAKBE010001675.1	132560	132674	-	1121	5405	211
Segkk1317	7578	7672	JAAKBE010001675.1	132460	132554	-	1122	5404	211
Segkk1317	8390	15000	JAAKBE010001675.1	125860	132459	-	1123	5403	211
Segkk1317	15002	15181	JAAKBE010001675.1	125312	125491	+	1124	5400	201
Segkk1317	15182	15214	JAAKBE010001675.1	125492	125524	-	1125	5401	211
Segkk1317	15215	15548	JAAKBE010001675.1	125525	125859	+	1126	5402	201
Segkk1317	15549	17555	JAAKBE010001675.1	123308	125310	-	1127	5399	211
Segkk1317	17675	17732	JAAKBE010002270.1	78890	78947	+	1128	9325	201
Segkk1317	18151	18433	JAAKBE010002270.1	79366	79648	+	1129	9327	201
Segkk1318	1	55	JAAKBE010000784.1	55650	55704	+	1130	2600	201
Segkk1318	101	163	JAAKBE010000784.1	55750	55812	+	1131	2602	201
Segkk1318	191	238	JAAKBE010000784.1	55840	55886	+	1132	2604	201
Segkk1318	409	458	JAAKBE010003802.1	3199	3248	+	1133	13924	201
Segkk1318	459	506	JAAKBE010000270.1	19136	19183	-	1134	1049	211
Segkk1318	792	812	JAAKBE010000432.1	26667	26687	-	1135	1585	211
Segkk1318	813	1213	JAAKBE010000270.1	18735	19135	-	1136	1048	211
Segkk1319	1	13449	JAAKBE010002755.1	31280	44722	-	1137	11260	211
Segkk1319	13450	54076	JAAKBE010003715.1	1	40429	+	40627	40429
Segkk1319	13450	27354	JAAKBE010003715.1	1	13874	+	1138	13800	201
Segkk1319	27483	54076	JAAKBE010003715.1	13875	40429	+	1139	13801	201
Segkk1319	55731	57510	JAAKBE010003715.1	42224	44003	+	1140	13803	201
Segkk1319	57511	57798	JAAKBE010002549.1	33397	33684	-	1141	10532	211
Segkk1319	57799	83187	JAAKBE010003715.1	44006	69281	+	1142	13804	201
Segkk1319	86996	96772	JAAKBE010001535.1	54672	64212	-	9777	9541
Segkk1319	86996	91427	JAAKBE010001535.1	59855	64212	-	1143	4400	211
Segkk1319	91584	96772	JAAKBE010001535.1	54672	59854	-	1144	4399	211
Segkk1319	96928	97006	JAAKBE010001535.1	54572	54650	-	1145	4397	211
Segkk1319	100913	100933	JAAKBE010001535.1	54651	54671	-	1146	4398	211
Segkk1319	101013	102971	JAAKBE010001535.1	52613	54571	-	1147	4396	211
Segkk1319	103086	103860	JAAKBE010001535.1	51726	52499	-	1148	4394	211
Segkk1319	104083	106047	JAAKBE010001535.1	49550	51513	-	1149	4392	211
Segkk1319	106091	106171	JAAKBE010001535.1	49426	49506	-	1150	4390	211
Segkk1319	106248	106612	JAAKBE010001535.1	48986	49349	-	1151	4388	211
Segkk1319	106684	106712	JAAKBE010001535.1	48886	48914	-	1152	4386	211
Segkk1319	106713	117139	JAAKBE010001535.1	38183	48607	-	1153	4384	210
Segkk1321	1	450	JAAKBE010002106.1	8478	8922	-	1154	8473	211
Segkk1321	524	541	JAAKBE010002106.1	8387	8404	-	1155	8471	211
Segkk1321	904	932	JAAKBE010002106.1	7999	8027	-	29	29
Segkk1321	904	913	JAAKBE010002106.1	8018	8027	-	1156	8469	211
Segkk1321	920	932	JAAKBE010002106.1	7999	8011	-	1157	8468	211
Segkk1321	1049	1478	JAAKBE010002106.1	7453	7882	-	1158	8466	211
Segkk1321	2102	2206	JAAKBE010002106.1	6736	6832	-	1159	8463	211
Segkk1321	3411	3467	JAAKBE010002106.1	4930	4986	-	1160	8461	211
Segkk1321	3486	3570	JAAKBE010002106.1	4829	4913	-	1161	8459	211
Segkk1321	3595	3827	JAAKBE010002106.1	2377	4813	-	233	2437
Segkk1321	3595	3667	JAAKBE010002106.1	4729	4813	-	1162	8457	211
Segkk1321	3668	3827	JAAKBE010002106.1	2377	2535	-	1163	8456	211
Segkk1321	3828	20476	JAAKBE010000084.1	49075	65718	+	1164	343	201
Segkk1321	20477	51361	JAAKBE010001663.1	5395	35815	+	30885	30421
Segkk1321	20477	21155	JAAKBE010001663.1	5395	6055	+	1165	5194	200
Segkk1321	21299	21910	JAAKBE010001663.1	6056	6666	+	1166	5195	200
Segkk1321	22181	51361	JAAKBE010001663.1	6668	35815	+	1167	5196	200
Segkk1321	51652	51942	JAAKBE010001663.1	36078	36367	+	1168	5198	200
Segkk1321	52401	52445	JAAKBE010000784.1	55705	55749	+	1169	2601	201
Segkk1321	52509	52535	JAAKBE010000784.1	55813	55839	+	1170	2603	201
Segkk1321	52584	52732	JAAKBE010000784.1	55887	56034	+	149	148
Segkk1321	52584	52631	JAAKBE010000784.1	55887	55934	+	1171	2605	201
Segkk1321	52638	52732	JAAKBE010000784.1	55941	56034	+	1172	2606	201
Segkk1321	52878	53139	JAAKBE010001663.1	35816	36077	+	1173	5197	201
Segkk1321	53431	91460	JAAKBE010001663.1	36368	73666	+	38030	37299
Segkk1321	53431	77356	JAAKBE010001663.1	36368	60240	+	1174	5199	200
Segkk1321	77910	91460	JAAKBE010001663.1	60241	73666	+	1175	5200	200
Segkk1321	91504	99662	JAAKBE010001663.1	73710	82101	+	8159	8392
Segkk1321	91504	95775	JAAKBE010001663.1	73710	77961	+	1176	5202	200
Segkk1321	95776	99662	JAAKBE010001663.1	78221	82101	+	1177	5203	200
Segkk1321	99807	99898	JAAKBE010001999.1	9110	9201	-	92	92
Segkk1321	99807	99847	JAAKBE010001999.1	9161	9201	-	1178	7849	211
Segkk1321	99849	99898	JAAKBE010001999.1	9110	9159	-	1179	7848	211
Segkk1321	99972	101291	JAAKBE010001999.1	7738	9036	-	1180	7846	211
Segkk1321	101501	101533	JAAKBE010001999.1	6847	6879	-	1181	7843	211
Segkk1321	101573	101851	JAAKBE010001999.1	6530	6807	-	1182	7841	211
Segkk1321	102483	102522	JAAKBE010001999.1	5859	5898	-	1183	7839	211
Segkk1321	102523	103024	JAAKBE010002000.1	2180	2678	-	1184	7852	211
Segkk1321	103025	110720	JAAKBE010001663.1	82102	89784	+	1185	5204	200
Segkk1321	110921	112355	JAAKBE010001663.1	89985	91418	+	1435	1434
Segkk1321	110921	112255	JAAKBE010001663.1	89985	91318	+	1186	5206	200
Segkk1321	112257	112355	JAAKBE010001663.1	91320	91418	+	1187	5207	200
Segkk1321	112553	112704	JAAKBE010001688.1	10346	10495	+	1188	5471	201
Segkk1321	112960	113567	JAAKBE010001688.1	10767	11372	+	1189	5473	201
Segkk1321	113568	116188	JAAKBE010001663.1	91419	94129	+	1190	5208	200
Segkk1321	116189	116310	JAAKBE010003674.1	6706	6831	+	1191	13747	201
Segkk1321	116311	117555	JAAKBE010001663.1	94130	95375	+	1192	5209	200
Segkk1326	1	224	JAAKBE010000631.1	6181	6404	+	1193	2153	201
Segkk1326	225	46608	JAAKBE010002420.1	22428	68727	+	1194	9947	201
Segkk1326	46635	47029	JAAKBE010001228.1	5259	5652	+	1195	3680	201
Segkk1326	47030	47081	JAAKBE010003767.1	4113	4164	+	1196	13882	201
Segkk1326	47130	47797	JAAKBE010003767.1	4213	4880	+	1197	13884	201
Segkk1326	47832	47882	JAAKBE010003767.1	4915	4965	+	1198	13886	201
Segkk1326	47898	49305	JAAKBE010003767.1	5015	6484	+	1199	13888	201
Segkk1326	49306	50988	JAAKBE010001228.1	5653	7333	+	1200	3681	201
Segkk1326	50989	80600	JAAKBE010002530.1	5858	35470	+	1201	10416	201
Segkk1326	80601	87653	JAAKBE010002528.1	1	6999	+	1202	10374	201
Segkk1326	87654	116239	JAAKBE010002528.1	8960	37517	+	1203	10377	201
Segkk1326	116335	117176	JAAKBE010002528.1	37612	38451	+	842	840
Segkk1326	116335	116632	JAAKBE010002528.1	37612	37908	+	1204	10379	201
Segkk1326	116637	117176	JAAKBE010002528.1	37913	38451	+	1205	10380	201
Segkk1326	117187	118390	JAAKBE010002528.1	38462	39672	+	1204	1211
Segkk1326	117187	117233	JAAKBE010002528.1	38462	38508	+	1206	10382	201
Segkk1326	117236	117809	JAAKBE010002528.1	38511	39092	+	1207	10383	201
Segkk1326	117815	118390	JAAKBE010002528.1	39098	39672	+	1208	10384	201
Segkk1326	118479	128789	JAAKBE010002528.1	39761	50090	+	10311	10330
Segkk1326	118479	119904	JAAKBE010002528.1	39761	41216	+	1209	10386	201
Segkk1326	119907	119999	JAAKBE010002528.1	41219	41311	+	1210	10387	201
Segkk1326	120003	120608	JAAKBE010002528.1	41315	41917	+	1211	10388	201
Segkk1326	120610	120743	JAAKBE010002528.1	41919	42051	+	1212	10389	201
Segkk1326	120747	121812	JAAKBE010002528.1	42055	43118	+	1213	10390	201
Segkk1326	121815	122576	JAAKBE010002528.1	43121	43875	+	1214	10391	201
Segkk1326	122581	123638	JAAKBE010002528.1	43880	44936	+	1215	10392	201
Segkk1326	123642	124408	JAAKBE010002528.1	44940	45705	+	1216	10393	201
Segkk1326	124415	125910	JAAKBE010002528.1	45712	47213	+	1217	10394	201
Segkk1326	125915	128789	JAAKBE010002528.1	47218	50090	+	1218	10395	201
Segkk1326	128808	129009	JAAKBE010002528.1	50109	50308	+	1219	10397	201
Segkk1326	129070	130860	JAAKBE010002528.1	50369	52218	+	1220	10399	201
Segkk1326	132001	132086	JAAKBE010002556.1	63015	63098	+	1221	10555	201
Segkk1326	132118	132180	JAAKBE010002556.1	63130	63192	+	1222	10557	201
Segkk1326	132991	136277	JAAKBE010002528.1	54232	57523	+	3287	3292
Segkk1326	132991	133092	JAAKBE010002528.1	54232	54331	+	1223	10401	201
Segkk1326	133098	136277	JAAKBE010002528.1	54337	57523	+	1224	10402	201
Segkk1326	141582	141730	JAAKBE010002528.1	62704	62852	+	1225	10407	201
Segkk1326	142665	142798	JAAKBE010002528.1	61634	61765	+	1226	10404	201
Segkk1326	142996	143463	JAAKBE010002528.1	62212	62703	+	1227	10406	201
Segkk1326	143563	153231	JAAKBE010002528.1	62853	72532	+	9669	9680
Segkk1326	143563	143742	JAAKBE010002528.1	62853	63029	+	1228	10408	201
Segkk1326	143749	143768	JAAKBE010002528.1	63036	63055	+	1229	10409	201
Segkk1326	143776	143983	JAAKBE010002528.1	63063	63268	+	1230	10410	201
Segkk1326	143988	144003	JAAKBE010002528.1	63273	63288	+	1231	10411	201
Segkk1326	144006	153231	JAAKBE010002528.1	63291	72532	+	1232	10412	201
Segkk1328	1	8219	JAAKBE010002459.1	117997	125788	-	8219	7792
Segkk1328	1	738	JAAKBE010002459.1	125053	125788	-	1233	10142	211
Segkk1328	1014	4443	JAAKBE010002459.1	121643	125052	-	1234	10141	211
Segkk1328	4522	8219	JAAKBE010002459.1	117997	121642	-	1235	10140	211
Segkk1328	8220	11095	JAAKBE010001368.1	2574	5444	+	1236	3918	201
Segkk1328	11096	34012	JAAKBE010002459.1	89964	117996	-	22917	28033
Segkk1328	11096	11975	JAAKBE010002459.1	117140	117996	-	1237	10139	211
Segkk1328	11976	16665	JAAKBE010002459.1	107718	112360	-	1238	10138	211
Segkk1328	16666	34012	JAAKBE010002459.1	89964	107289	-	1239	10137	211
Segkk1330	1	12165	JAAKBE010000784.1	38756	50819	+	1240	2598	201
Segkk1330	12174	12254	JAAKBE010000786.1	9747	9827	-	1241	2613	211
Segkk1330	12260	15938	JAAKBE010000784.1	50823	54498	+	1242	2599	201
Segkk1330	15939	29476	JAAKBE010000784.1	56035	69525	+	1243	2607	201
Segkk1330	29477	30179	JAAKBE010000802.1	5225	5951	+	1244	2664	201
Segkk1330	30180	34838	JAAKBE010000069.1	74650	82684	-	4659	8035
Segkk1330	30180	32192	JAAKBE010000069.1	80631	82684	-	1245	287	211
Segkk1330	32194	34838	JAAKBE010000069.1	74650	77287	-	1246	286	211
Segkk1331	1	23097	JAAKBE010002917.1	34214	59295	+	23097	25082
Segkk1331	1	8069	JAAKBE010002917.1	34214	42265	+	1247	11829	201
Segkk1331	8070	23097	JAAKBE010002917.1	44282	59295	+	1248	11830	201
Segkk1331	23101	29875	JAAKBE010003190.1	5657	12432	+	1249	12598	201
Segkk1331	29876	30013	JAAKBE010002916.1	9539	9579	+	1250	11826	201
Segkk1331	30014	34889	JAAKBE010003190.1	12433	17148	+	4876	4716
Segkk1331	30014	34626	JAAKBE010003190.1	12433	17029	+	1251	12599	201
Segkk1331	34771	34889	JAAKBE010003190.1	17030	17148	+	1252	12600	201
Segkk1334	1	22160	JAAKBE010002506.1	3692	25983	+	1253	10318	201
Segkk1334	22161	22610	JAAKBE010002506.1	25984	26432	-	1254	10319	211
Segkk1334	22611	34236	JAAKBE010002506.1	26433	37715	+	11626	11283
Segkk1334	22611	25727	JAAKBE010002506.1	26433	29519	+	1255	10320	201
Segkk1334	25962	34236	JAAKBE010002506.1	29520	37715	+	1256	10321	201
Segkk1335	1	34593	JAAKBE010003080.1	479	32188	+	34593	31710
Segkk1335	1	2681	JAAKBE010003080.1	479	3155	+	1257	12276	201
Segkk1335	5367	34593	JAAKBE010003080.1	3156	32188	+	1258	12277	201
Segkk1337	1	1186	JAAKBE010002284.1	12897	14079	-	1259	9431	211
Segkk1338	1	1187	JAAKBE010001751.1	18844	20026	-	1260	5949	211
Segkk1341	1	1385	JAAKBE010001490.1	10423	11804	+	1261	4291	201
Segkk1341	1689	8056	JAAKBE010001490.1	12108	18472	+	6368	6365
Segkk1341	1689	1738	JAAKBE010001490.1	12108	12156	+	1262	4294	201
Segkk1341	1741	8056	JAAKBE010001490.1	12159	18472	+	1263	4295	201
Segkk1341	8057	9116	JAAKBE010002758.1	6253	7314	+	1264	11278	201
Segkk1341	9117	13268	JAAKBE010001490.1	19671	23793	+	1265	4296	201
Segkk1343	1	12432	JAAKBE010002564.1	3918	16368	+	1266	10610	201
Segkk1343	12433	13167	JAAKBE010002083.1	8174	8908	+	1267	8342	201
Segkk1344	564	649	JAAKBE010001924.1	10283	10368	+	1268	7321	201
Segkk1348	70	12821	JAAKBE010002699.1	18555	31329	+	1269	11074	201
Segkk1350	1	2705	JAAKBE010000404.1	6091	8806	-	1270	1492	211
Segkk1350	2706	34486	JAAKBE010001855.1	3174	35105	+	31781	31932
Segkk1350	2706	33475	JAAKBE010001855.1	3174	33923	+	1271	6713	201
Segkk1350	33476	34486	JAAKBE010001855.1	34128	35105	+	1272	6714	201
Segkk1350	34587	34631	JAAKBE010001855.1	35161	35205	+	1273	6716	201
Segkk1350	34802	34856	JAAKBE010001855.1	35106	35160	+	1274	6715	201
Segkk1350	34902	58986	JAAKBE010001855.1	35206	60122	+	24085	24917
Segkk1350	34902	35211	JAAKBE010001855.1	35206	35515	+	1275	6717	201
Segkk1350	35214	43009	JAAKBE010001855.1	35518	43339	+	1276	6718	201
Segkk1350	43010	43165	JAAKBE010001855.1	43579	43734	+	1277	6719	201
Segkk1350	43166	58986	JAAKBE010001855.1	44334	60122	+	1278	6720	201
Segkk1351	1	3354	JAAKBE010003117.1	17599	20949	-	1279	12387	211
Segkk1352	52	2361	JAAKBE010001460.1	5101	7406	+	1280	4225	201
Segkk1352	2472	3356	JAAKBE010001460.1	7517	8385	+	1281	4227	201
Segkk1353	1	76	JAAKBE010002069.1	64593	64668	-	1282	8233	211
Segkk1353	218	403	JAAKBE010001952.1	35645	35820	-	1283	7514	211
Segkk1353	745	852	JAAKBE010001443.1	6958	7056	-	1284	4174	211
Segkk1353	1980	2041	JAAKBE010001443.1	5173	5234	-	62	62
Segkk1353	1980	2023	JAAKBE010001443.1	5191	5234	-	1285	4172	211
Segkk1353	2028	2041	JAAKBE010001443.1	5173	5186	-	1286	4171	211
Segkk1353	2052	2066	JAAKBE010001443.1	5148	5162	-	1287	4169	211
Segkk1353	2756	2770	JAAKBE010002274.1	6665	6679	+	1288	9370	201
Segkk1353	2825	2866	JAAKBE010002274.1	6783	6824	+	1289	9372	201
Segkk1353	2927	2968	JAAKBE010002274.1	6883	6924	+	1290	9374	201
Segkk1353	3748	4145	JAAKBE010001443.1	3717	4115	-	398	399
Segkk1353	3748	3979	JAAKBE010001443.1	3884	4115	-	1291	4167	211
Segkk1353	3985	4145	JAAKBE010001443.1	3717	3878	-	1292	4166	211
Segkk1353	4591	8879	JAAKBE010003355.1	15443	20432	-	4289	4990
Segkk1353	4591	4963	JAAKBE010003355.1	20079	20432	-	1293	13097	211
Segkk1353	4964	8879	JAAKBE010003355.1	15443	19356	-	1294	13096	211
Segkk1353	8880	8967	JAAKBE010002721.1	13073	13160	+	1295	11151	201
Segkk1354	1	8874	JAAKBE010001651.1	1489	10531	+	8874	9043
Segkk1354	1	7377	JAAKBE010001651.1	1489	8843	+	1296	5141	201
Segkk1354	7378	8874	JAAKBE010001651.1	9035	10531	+	1297	5142	201
Segkk1355	1	8582	JAAKBE010003039.1	4678	13342	+	1298	12134	201
Segkk1355	8583	8677	JAAKBE010000891.1	7802	7896	-	1299	2996	211
Segkk1355	8678	9066	JAAKBE010003039.1	13343	13797	+	389	455
Segkk1355	8678	8895	JAAKBE010003039.1	13343	13556	+	1300	12135	201
Segkk1355	9023	9066	JAAKBE010003039.1	13754	13797	+	1301	12136	201
Segkk1355	9067	9121	JAAKBE010000874.1	5750	5804	+	1302	2925	201
Segkk1356	1	9063	JAAKBE010002059.1	82201	93070	+	9063	10870
Segkk1356	1	390	JAAKBE010002059.1	82201	82590	+	1303	8190	201
Segkk1356	391	9063	JAAKBE010002059.1	84397	93070	+	1304	8191	201
Segkk1357	1	9035	JAAKBE010000718.1	9038	18542	+	9035	9505
Segkk1357	1	6913	JAAKBE010000718.1	9038	16018	+	1305	2460	201
Segkk1357	7077	9035	JAAKBE010000718.1	16557	18542	+	1306	2461	201
Segkk1360	166	279	JAAKBE010001878.1	26923	27036	+	114	114
Segkk1360	166	232	JAAKBE010001878.1	26923	26989	+	1307	6872	201
Segkk1360	234	279	JAAKBE010001878.1	26991	27036	+	1308	6873	201
Segkk1360	810	855	JAAKBE010002603.1	5784	5828	+	46	45
Segkk1360	810	826	JAAKBE010002603.1	5784	5800	+	1309	10721	201
Segkk1360	828	855	JAAKBE010002603.1	5802	5828	+	1310	10722	201
Segkk1360	990	1033	JAAKBE010002603.1	5964	6008	+	1311	10724	201
Segkk1360	1090	1135	JAAKBE010002603.1	6064	6108	+	1312	10726	201
Segkk1360	1150	7810	JAAKBE010000177.1	21411	27807	-	6661	6397
Segkk1360	1150	7021	JAAKBE010000177.1	21980	27807	-	1313	720	211
Segkk1360	7253	7810	JAAKBE010000177.1	21411	21979	-	1314	719	211
Segkk1360	7817	8489	JAAKBE010000895.1	2873	3200	-	673	328
Segkk1360	7817	7978	JAAKBE010000895.1	3040	3200	-	1315	2999	211
Segkk1360	8316	8489	JAAKBE010000895.1	2873	3039	-	1316	2998	211
Segkk1360	8490	9240	JAAKBE010000177.1	20685	21410	-	1317	718	211
Segkk1361	1	9077	JAAKBE010000842.1	2996	12012	+	1318	2790	201
Segkk1365	133	1455	JAAKBE010001443.1	11941	13242	+	1319	4178	201
Segkk1365	1456	17782	JAAKBE010000306.1	2828	19539	+	16327	16712
Segkk1365	1456	12504	JAAKBE010000306.1	2828	13786	+	1320	1179	201
Segkk1365	12595	15493	JAAKBE010000306.1	14073	17026	+	1321	1180	201
Segkk1365	15497	17782	JAAKBE010000306.1	17256	19539	+	1322	1181	201
Segkk1365	17783	28308	JAAKBE010001321.1	4028	14602	+	1323	3829	201
Segkk1365	28309	33810	JAAKBE010001321.1	19670	25129	+	1324	3832	201
Segkk1365	33885	34314	JAAKBE010001627.1	317085	317528	-	1325	4981	211
Segkk1365	34566	34797	JAAKBE010001321.1	25130	25361	+	1326	3833	201
Segkk1365	34798	37399	JAAKBE010003481.1	8280	10877	+	1327	13381	201
Segkk1365	37400	38924	JAAKBE010001321.1	25362	26884	+	1328	3834	201
Segkk1365	38925	47443	JAAKBE010002526.1	6418	14997	+	1329	10366	201
Segkk1365	47444	47760	JAAKBE010002526.1	19006	19322	+	1330	10368	201
Segkk1365	47963	68534	JAAKBE010002526.1	19528	40069	+	1331	10370	201
Segkk1365	68535	69122	JAAKBE010001443.1	22242	22828	-	1332	4179	211
Segkk1365	69379	70706	JAAKBE010002526.1	40154	41595	+	1328	1442
Segkk1365	69379	70444	JAAKBE010002526.1	40154	41219	+	1333	10371	201
Segkk1365	70567	70706	JAAKBE010002526.1	41456	41595	+	1334	10372	201
Segkk1367	1	3264	JAAKBE010002123.1	49149	52407	-	1335	8545	211
Segkk1367	3265	30243	JAAKBE010001151.1	1	26945	+	1336	3562	201
Segkk1367	30244	65754	JAAKBE010002606.1	7761	43148	+	1337	10730	201
Segkk1367	65755	66577	JAAKBE010001424.1	6023	6840	+	1338	4108	201
Segkk1367	66644	70874	JAAKBE010001422.1	4608	8870	-	1339	4103	211
Segkk1369	349	28557	JAAKBE010001983.1	7696	49574	-	28209	41879
Segkk1369	349	3003	JAAKBE010001983.1	46946	49574	-	1340	7711	211
Segkk1369	3751	5930	JAAKBE010001983.1	44807	46945	-	1341	7710	211
Segkk1369	5931	9633	JAAKBE010001983.1	39094	42774	-	1342	7709	211
Segkk1369	9634	14055	JAAKBE010001983.1	26413	30815	-	1343	7708	211
Segkk1369	14056	23463	JAAKBE010001983.1	16108	25498	-	1344	7707	211
Segkk1369	23464	28557	JAAKBE010001983.1	7696	12842	-	1345	7706	211
Segkk1369	28558	28718	JAAKBE010003646.1	7146	7306	-	1346	13693	211
Segkk1369	28974	29059	JAAKBE010003646.1	6805	6890	-	1347	13691	211
Segkk1369	29263	29407	JAAKBE010003646.1	6460	6604	-	1348	13689	211
Segkk1369	29915	31056	JAAKBE010003646.1	4813	5953	-	1349	13687	211
Segkk1369	31057	32598	JAAKBE010001983.1	6204	7695	-	1350	7705	211
Segkk1369	32599	33062	JAAKBE010001642.1	5784	6270	+	1351	5094	201
Segkk1369	33063	33309	JAAKBE010001017.1	8344	8590	+	1352	3288	201
Segkk1369	33310	34266	JAAKBE010001642.1	9632	10577	+	1353	5096	201
Segkk1369	34267	34688	JAAKBE010001017.1	9539	9960	+	1354	3289	201
Segkk1369	34873	70851	JAAKBE010001642.1	18378	54356	+	35979	35979
Segkk1369	34873	35097	JAAKBE010001642.1	18378	18604	+	1355	5097	201
Segkk1369	35098	70851	JAAKBE010001642.1	18760	54356	+	1356	5098	201
Segkk1371	1	38530	JAAKBE010003195.1	53055	91265	+	1357	12664	201
Segkk1371	39629	69749	JAAKBE010002917.1	1	29710	+	30121	29710
Segkk1371	39629	39843	JAAKBE010002917.1	1	215	+	1358	11827	201
Segkk1371	40048	69749	JAAKBE010002917.1	217	29710	+	1359	11828	201
Segkk1373	1	2089	JAAKBE010000657.1	1115	3368	+	2089	2254
Segkk1373	1	1980	JAAKBE010000657.1	1115	3094	+	1360	2212	201
Segkk1373	1981	2089	JAAKBE010000657.1	3260	3368	+	1361	2213	201
Segkk1374	1	2093	JAAKBE010000673.1	4858	6943	+	1362	2241	201
Segkk1375	1050	1216	JAAKBE010002769.1	30742	30906	-	1363	11333	211
Segkk1375	1543	1895	JAAKBE010002769.1	30065	30417	-	1364	11330	211
Segkk1376	1	70	JAAKBE010001141.1	8570	8639	+	1365	3544	201
Segkk1377	1	343	JAAKBE010000556.1	8554	8896	-	1366	1994	211
Segkk1377	365	594	JAAKBE010000556.1	8303	8532	-	1367	1992	211
Segkk1377	1093	1219	JAAKBE010000556.1	7976	8102	-	1368	1990	211
Segkk1377	1360	1630	JAAKBE010000556.1	7565	7835	-	1369	1988	211
Segkk1377	1831	1935	JAAKBE010000556.1	7260	7364	-	1370	1986	211
Segkk1378	84	1982	JAAKBE010001155.1	9371	11277	+	1371	3573	201
Segkk1379	1	2041	JAAKBE010000304.1	3476	5515	-	1372	1178	211
Segkk1380	1	191	JAAKBE010000824.1	4928	5117	+	1373	2735	201
Segkk1380	196	1958	JAAKBE010001028.1	46563	48316	+	1374	3320	201
Segkk1381	1	2029	JAAKBE010002459.1	87735	89758	+	1375	10136	201
Segkk1382	19	1634	JAAKBE010000427.1	48940	50553	+	1376	1561	201
Segkk1383	1	5389	JAAKBE010000864.1	21359	26706	-	1377	2900	211
Segkk1385	104	5333	JAAKBE010000368.1	8933	13891	+	5230	4959
Segkk1385	104	2543	JAAKBE010000368.1	8933	11340	+	1378	1363	201
Segkk1385	2751	5333	JAAKBE010000368.1	11341	13891	+	1379	1364	201
Segkk1386	382	515	JAAKBE010001368.1	2432	2573	+	1380	3917	201
Segkk1386	622	675	JAAKBE010001812.1	13008	13061	-	1381	6347	211
Segkk1386	1379	1438	JAAKBE010000123.1	17604	17663	-	1382	496	211
Segkk1386	3196	3236	JAAKBE010000166.1	13714	13754	-	1383	675	211
Segkk1388	1	6641	JAAKBE010002113.1	77335	86696	+	6641	9362
Segkk1388	1	177	JAAKBE010002113.1	77335	77510	+	1384	8519	201
Segkk1388	178	6641	JAAKBE010002113.1	80253	86696	+	1385	8520	201
Segkk1390	1	4859	JAAKBE010003966.1	36868	41748	+	1386	14338	201
Segkk1390	4863	4961	JAAKBE010002140.1	17387	17485	-	1387	8616	211
Segkk1390	5155	5171	JAAKBE010002140.1	17177	17193	-	1388	8614	211
Segkk1390	5255	5271	JAAKBE010002140.1	17077	17093	-	1389	8612	211
Segkk1391	1	1841	JAAKBE010003425.1	4585	6434	+	1390	13251	201
Segkk1391	2171	2199	JAAKBE010001114.1	48440	48468	-	1391	3486	211
Segkk1391	2200	5250	JAAKBE010002035.1	286581	289563	+	1392	8045	201
Segkk1392	1	5224	JAAKBE010003683.1	1449	6873	-	5224	5425
Segkk1392	1	2440	JAAKBE010003683.1	4506	6873	-	1393	13756	211
Segkk1392	2441	5224	JAAKBE010003683.1	1449	4225	-	1394	13755	211
Segkk1393	1	1852	JAAKBE010002169.1	13695	15557	-	1395	8739	211
Segkk1394	1	1865	JAAKBE010001551.1	7980	9820	+	1396	4423	201
Segkk1395	1	96	JAAKBE010001542.1	192	286	+	1397	4410	201
Segkk1395	97	1906	JAAKBE010000903.1	6414	8247	+	1398	3014	201
Segkk1397	1	1902	JAAKBE010001119.1	4638	6533	+	1399	3510	201
Segkk1398	1	1905	JAAKBE010001237.1	7625	9516	+	1400	3707	201
Segkk1399	1	1897	JAAKBE010000909.1	14216	16111	-	1401	3033	211
Segkk14	1	3317	JAAKBE010003579.1	1787	5268	-	3317	3482
Segkk14	1	1010	JAAKBE010003579.1	4242	5268	-	1402	13618	211
Segkk14	1011	3317	JAAKBE010003579.1	1787	4107	-	1403	13617	211
Segkk1400	1	864	JAAKBE010003080.1	35430	36292	-	1404	12281	211
Segkk1400	969	1068	JAAKBE010003080.1	33017	33116	-	1405	12279	211
Segkk1401	1	99	JAAKBE010003166.1	19681	19754	+	1406	12532	201
Segkk1401	176	273	JAAKBE010001933.1	24138	24234	+	1407	7398	201
Segkk1401	570	764	JAAKBE010001933.1	24545	24739	+	1408	7403	201
Segkk1401	884	1875	JAAKBE010001933.1	24859	25863	+	1409	7406	201
Segkk1402	1	70	JAAKBE010000750.1	5103	5170	+	1410	2517	201
Segkk1402	1413	1829	JAAKBE010001449.1	17972	18346	+	1411	4205	201
Segkk1403	1	1068	JAAKBE010002160.1	15302	16369	-	1412	8709	211
Segkk1404	1	1067	JAAKBE010003970.1	14578	15643	+	1413	14350	201
Segkk1405	1	1066	JAAKBE010001846.1	6066	7126	+	1414	6683	201
Segkk1406	1	1067	JAAKBE010003540.1	175329	176380	+	1415	13533	201
Segkk1407	1	1073	JAAKBE010000944.1	5379	8220	-	1073	2842
Segkk1407	1	54	JAAKBE010000944.1	8167	8220	-	1416	3099	211
Segkk1407	55	1073	JAAKBE010000944.1	5379	6416	-	1417	3098	211
Segkk1408	101	112	JAAKBE010002245.1	13753	13764	+	1418	9167	201
Segkk1408	156	292	JAAKBE010002245.1	13808	13944	+	1419	9169	201
Segkk1408	313	355	JAAKBE010002245.1	13965	14007	+	1420	9171	201
Segkk1408	554	1075	JAAKBE010002245.1	14206	14727	+	1421	9173	201
Segkk1409	1	1070	JAAKBE010003838.1	774	1790	+	1422	14073	201
Segkk1410	1	983	JAAKBE010003358.1	8040	9042	+	1423	13106	201
Segkk1411	1	1063	JAAKBE010002541.1	41981	43043	-	1063	1063
Segkk1411	1	1016	JAAKBE010002541.1	42028	43043	-	1424	10477	211
Segkk1411	1028	1063	JAAKBE010002541.1	41981	42016	-	1425	10476	211
Segkk1412	1	389	JAAKBE010001809.1	10738	11126	+	1426	6304	201
Segkk1412	409	964	JAAKBE010001809.1	11146	11720	+	1427	6306	201
Segkk1412	1054	1064	JAAKBE010001809.1	11810	11820	+	1428	6308	201
Segkk1413	101	569	JAAKBE010002346.1	124952	125419	-	469	468
Segkk1413	101	337	JAAKBE010002346.1	125184	125419	-	1429	9652	211
Segkk1413	342	569	JAAKBE010002346.1	124952	125179	-	1430	9651	211
Segkk1413	631	1167	JAAKBE010002346.1	124354	124890	-	1431	9649	211
Segkk1414	1	415	JAAKBE010003197.1	74186	74601	+	1432	12668	201
Segkk1414	633	683	JAAKBE010003197.1	74819	74869	+	1433	12670	201
Segkk1414	881	1727	JAAKBE010003197.1	75067	75898	+	1434	12672	201
Segkk1415	1	1733	JAAKBE010002971.1	177595	179326	-	1435	11991	211
Segkk1416	1	1739	JAAKBE010003153.1	2532	4270	+	1436	12475	201
Segkk1417	1	1740	JAAKBE010002333.1	69239	70978	+	1437	9570	201
Segkk1418	1	3805	JAAKBE010002454.1	3208	6981	+	1438	10107	201
Segkk1419	1	1755	JAAKBE010001782.1	23960	25712	+	1439	6123	201
Segkk1420	1	1758	JAAKBE010002541.1	46620	48376	+	1440	10478	201
Segkk1421	1	1768	JAAKBE010002049.1	53292	55073	+	1441	8173	201
Segkk1423	1	19538	JAAKBE010002773.1	19007	38193	+	19538	19187
Segkk1423	1	290	JAAKBE010002773.1	19007	19289	+	1442	11377	201
Segkk1423	555	19538	JAAKBE010002773.1	19292	38193	+	1443	11378	201
Segkk1423	19739	19893	JAAKBE010002773.1	38394	38548	+	1444	11380	201
Segkk1423	19994	22189	JAAKBE010002773.1	41302	43475	+	1445	11382	201
Segkk1423	22190	22245	JAAKBE010003383.1	10045	10100	+	1446	13161	201
Segkk1423	22246	22316	JAAKBE010003383.1	9974	10044	+	1447	13160	201
Segkk1423	22317	34343	JAAKBE010002773.1	43476	55474	+	1448	11383	201
Segkk1423	34642	34715	JAAKBE010002660.1	22883	22955	-	1449	10918	211
Segkk1423	34827	34892	JAAKBE010000314.1	2539	2603	-	1450	1203	211
Segkk1423	35302	35608	JAAKBE010001405.1	4789	5087	-	1451	4080	211
Segkk1423	35658	35964	JAAKBE010001749.1	98999	99305	-	1452	5930	211
Segkk1423	36101	36300	JAAKBE010001749.1	98663	98862	-	1453	5928	211
Segkk1423	36977	37176	JAAKBE010001749.1	97794	97993	-	1454	5926	211
Segkk1423	37402	37571	JAAKBE010001749.1	97399	97568	-	1455	5924	211
Segkk1423	37979	38273	JAAKBE010001749.1	96420	96639	-	1456	5922	211
Segkk1423	38278	38367	JAAKBE010002773.1	55496	55585	+	1457	11384	201
Segkk1423	38520	38574	JAAKBE010000857.1	44944	45009	-	1458	2825	211
Segkk1423	38575	39206	JAAKBE010002774.1	9348	9978	-	1459	11387	211
Segkk1423	39207	40415	JAAKBE010002775.1	265	1311	+	1460	11391	201
Segkk1423	41081	41119	JAAKBE010003553.1	127968	128006	-	39	39
Segkk1423	41081	41101	JAAKBE010003553.1	127986	128006	-	1461	13570	211
Segkk1423	41103	41119	JAAKBE010003553.1	127968	127984	-	1462	13569	211
Segkk1423	41663	45227	JAAKBE010002775.1	6444	10195	+	3565	3752
Segkk1423	41663	41847	JAAKBE010002775.1	6444	6615	+	1463	11392	201
Segkk1423	41857	45227	JAAKBE010002775.1	6818	10195	+	1464	11393	201
Segkk1423	45449	45548	JAAKBE010001965.1	194971	195070	+	1465	7643	201
Segkk1423	45899	45924	JAAKBE010002775.1	10857	10882	+	1466	11395	201
Segkk1423	46213	46317	JAAKBE010002775.1	11171	11275	+	1467	11397	201
Segkk1423	47396	48056	JAAKBE010002775.1	10196	10856	+	1468	11394	201
Segkk1423	48083	48370	JAAKBE010002775.1	10883	11170	+	1469	11396	201
Segkk1423	48476	87549	JAAKBE010002775.1	11276	49844	+	39074	38569
Segkk1423	48476	53618	JAAKBE010002775.1	11276	16407	+	1470	11398	201
Segkk1423	53745	84835	JAAKBE010002775.1	16408	47415	+	1471	11399	201
Segkk1423	85100	87549	JAAKBE010002775.1	47416	49844	+	1472	11400	201
Segkk1423	88134	88161	JAAKBE010002889.1	22102	22129	-	1473	11707	211
Segkk1423	88177	110286	JAAKBE010002775.1	49916	71445	+	22110	21530
Segkk1423	88177	109244	JAAKBE010002775.1	49916	70980	+	1474	11401	201
Segkk1423	109819	110286	JAAKBE010002775.1	70981	71445	+	1475	11402	201
Segkk1423	110287	110513	JAAKBE010001213.1	10367	10586	-	1476	3668	211
Segkk1423	110514	127458	JAAKBE010002775.1	71446	88249	+	1477	11403	201
Segkk1425	1	1273	JAAKBE010002298.1	14157	15432	-	1478	9463	211
Segkk1425	1274	43215	JAAKBE010001226.1	882	42758	+	1479	3675	201
Segkk1425	43297	45430	JAAKBE010001226.1	42873	44996	+	1480	3677	201
Segkk1425	45492	73253	JAAKBE010001638.1	37118	64846	+	1481	5068	201
Segkk1425	73254	73341	JAAKBE010003414.1	16688	16772	+	1482	13244	201
Segkk1425	73360	128893	JAAKBE010001638.1	64847	120555	+	55534	55709
Segkk1425	73360	73493	JAAKBE010001638.1	64847	64980	+	1483	5069	201
Segkk1425	73496	76669	JAAKBE010001638.1	64983	68151	+	1484	5070	201
Segkk1425	76671	128893	JAAKBE010001638.1	68417	120555	+	1485	5071	201
Segkk1426	1	2786	JAAKBE010003897.1	3988	6774	+	1486	14179	201
Segkk1426	2787	5068	JAAKBE010003897.1	10388	12667	+	1487	14181	201
Segkk1426	5313	5372	JAAKBE010003851.1	16604	16663	-	1488	14105	211
Segkk1426	5413	5476	JAAKBE010003851.1	16500	16563	-	1489	14103	211
Segkk1426	5571	5881	JAAKBE010003851.1	16095	16405	-	311	311
Segkk1426	5571	5842	JAAKBE010003851.1	16134	16405	-	1490	14101	211
Segkk1426	5847	5881	JAAKBE010003851.1	16095	16129	-	1491	14100	211
Segkk1426	6110	24697	JAAKBE010003897.1	14231	32767	+	1492	14182	201
Segkk1426	24698	26686	JAAKBE010003612.1	1	1986	+	1493	13637	201
Segkk1426	27317	27508	JAAKBE010002941.1	5154	5343	+	192	190
Segkk1426	27317	27414	JAAKBE010002941.1	5154	5251	+	1494	11893	201
Segkk1426	27417	27508	JAAKBE010002941.1	5254	5343	+	1495	11894	201
Segkk1426	27529	27843	JAAKBE010002941.1	5364	5678	+	1496	11896	201
Segkk1426	27935	27989	JAAKBE010002941.1	5769	5822	+	1497	11898	201
Segkk1426	27990	72702	JAAKBE010003612.1	1987	46941	+	44713	44955
Segkk1426	27990	69964	JAAKBE010003612.1	1987	44009	+	1498	13638	201
Segkk1426	69965	72702	JAAKBE010003612.1	44196	46941	+	1499	13639	201
Segkk1426	72703	72924	JAAKBE010000058.1	10183	10399	+	1500	265	201
Segkk1426	72953	108560	JAAKBE010003612.1	46942	82392	+	1501	13640	201
Segkk1426	108561	126059	JAAKBE010002771.1	59639	77121	+	1502	11373	201
Segkk1426	126060	126568	JAAKBE010000711.1	6818	7316	-	1503	2444	211
Segkk1426	126569	128893	JAAKBE010002771.1	77756	80092	+	1504	11374	201
Segkk1427	1	9654	JAAKBE010001917.1	64045	73844	+	9654	9800
Segkk1427	1	7191	JAAKBE010001917.1	64045	71198	+	1505	7271	201
Segkk1427	7536	9654	JAAKBE010001917.1	71726	73844	+	1506	7272	201
Segkk1427	9655	16810	JAAKBE010000147.1	1	7135	+	1507	603	201
Segkk1427	16830	17764	JAAKBE010001634.1	63607	64670	-	935	1064
Segkk1427	16830	17664	JAAKBE010001634.1	63834	64670	-	1508	5055	211
Segkk1427	17665	17764	JAAKBE010001634.1	63607	63706	-	1509	5054	211
Segkk1427	17765	48362	JAAKBE010000147.1	16717	47287	+	1510	604	201
Segkk1427	48363	69603	JAAKBE010002035.1	30952	52587	+	21241	21636
Segkk1427	48363	66854	JAAKBE010002035.1	30952	49379	+	1511	8036	201
Segkk1427	66863	68646	JAAKBE010002035.1	49659	51464	+	1512	8037	201
Segkk1427	68650	69603	JAAKBE010002035.1	51649	52587	+	1513	8038	201
Segkk1427	70208	70219	JAAKBE010001982.1	29014	29025	+	1514	7697	201
Segkk1427	70232	70260	JAAKBE010001982.1	29037	29066	+	1515	7699	201
Segkk1427	70274	70285	JAAKBE010001982.1	29080	29091	+	1516	7701	201
Segkk1427	74455	94627	JAAKBE010002035.1	52588	72493	+	20173	19906
Segkk1427	74455	87569	JAAKBE010002035.1	52588	65693	+	1517	8039	201
Segkk1427	87777	94627	JAAKBE010002035.1	65694	72493	+	1518	8040	201
Segkk1427	97332	97344	JAAKBE010000024.1	5006	5018	-	1519	139	211
Segkk1427	97384	99239	JAAKBE010000024.1	3092	4968	-	1520	136	211
Segkk1427	99248	130429	JAAKBE010002035.1	72494	103666	+	1521	8041	201
Segkk1427	130440	132402	JAAKBE010000159.1	3871	5848	+	1522	650	201
Segkk1428	1	62	JAAKBE010001835.1	90602	90663	+	1523	6600	201
Segkk1428	63	675	JAAKBE010001835.1	90664	91279	-	1524	6601	211
Segkk1428	676	37711	JAAKBE010001835.1	91280	128277	+	1525	6602	201
Segkk1428	37712	108411	JAAKBE010001833.1	1	72508	+	70700	72508
Segkk1428	37712	71864	JAAKBE010001833.1	1	34071	+	1526	6568	201
Segkk1428	71865	108411	JAAKBE010001833.1	36098	72508	+	1527	6569	201
Segkk1428	108412	110544	JAAKBE010001024.1	4923	7054	+	1528	3294	201
Segkk1428	110545	129397	JAAKBE010001833.1	74958	93829	+	18853	18872
Segkk1428	110545	117545	JAAKBE010001833.1	74958	81933	+	1529	6571	201
Segkk1428	117648	129397	JAAKBE010001833.1	82098	93829	+	1530	6572	201
Segkk1429	1	18319	JAAKBE010003425.1	15761	34031	-	1531	13255	211
Segkk1429	18669	18718	JAAKBE010001743.1	55822	55871	+	1532	5842	201
Segkk1429	19053	20317	JAAKBE010001013.1	4082	5343	-	1533	3283	211
Segkk1429	20410	28486	JAAKBE010003425.1	6635	15760	-	8077	9126
Segkk1429	20410	20788	JAAKBE010003425.1	15383	15760	-	1534	13254	211
Segkk1429	20789	26563	JAAKBE010003425.1	8774	14539	-	1535	13253	211
Segkk1429	26564	28486	JAAKBE010003425.1	6635	8551	-	1536	13252	211
Segkk1429	28487	36924	JAAKBE010000127.1	6796	15108	+	8438	8313
Segkk1429	28487	28899	JAAKBE010000127.1	6796	7225	+	1537	519	201
Segkk1429	29035	36924	JAAKBE010000127.1	7226	15108	+	1538	520	201
Segkk1429	36925	54167	JAAKBE010001736.1	4460	21624	+	1539	5808	201
Segkk1429	54222	54633	JAAKBE010000016.1	218338	218749	+	1540	75	201
Segkk1429	54634	59329	JAAKBE010001025.1	9043	13735	-	1541	3299	211
Segkk1429	59330	59557	JAAKBE010000379.1	33208	33435	+	1542	1411	201
Segkk1429	59558	84549	JAAKBE010001736.1	21625	51918	+	24992	30294
Segkk1429	59558	59755	JAAKBE010001736.1	21625	21822	+	1543	5809	201
Segkk1429	59756	60443	JAAKBE010001736.1	22045	22731	+	1544	5810	201
Segkk1429	60444	84549	JAAKBE010001736.1	27791	51918	+	1545	5811	201
Segkk1429	86607	86632	JAAKBE010002023.1	17121	17146	+	1546	7998	201
Segkk1429	88060	89726	JAAKBE010001736.1	52108	53755	+	1547	5812	201
Segkk1429	89877	93522	JAAKBE010000138.1	4044	7445	+	3646	3402
Segkk1429	89877	90684	JAAKBE010000138.1	4044	4851	+	1548	579	201
Segkk1429	90882	93522	JAAKBE010000138.1	4852	7445	+	1549	580	201
Segkk1429	93523	93769	JAAKBE010000956.1	8043	8289	-	1550	3159	211
Segkk1429	93770	94950	JAAKBE010000138.1	7446	8620	+	1551	581	201
Segkk1429	94951	116190	JAAKBE010000138.1	12733	33702	+	21240	20970
Segkk1429	94951	107908	JAAKBE010000138.1	12733	25677	+	1552	583	201
Segkk1429	108224	116190	JAAKBE010000138.1	25758	33702	+	1553	584	201
Segkk1429	116191	133795	JAAKBE010000360.1	5565	23045	+	1554	1341	201
Segkk143	52106	52208	JAAKBE010002278.1	35333	35435	-	1555	9418	211
Segkk143	54805	54815	JAAKBE010002278.1	32723	32733	-	1556	9416	211
Segkk143	55028	55037	JAAKBE010002278.1	32623	32632	-	1557	9414	211
Segkk143	55079	55351	JAAKBE010002278.1	32297	32581	-	1558	9412	211
Segkk143	59338	59536	JAAKBE010002278.1	27835	28033	-	1559	9409	211
Segkk143	61707	61756	JAAKBE010002278.1	25794	25843	-	1560	9400	211
Segkk1430	2734	2789	JAAKBE010001887.1	22995	23041	-	1561	6984	211
Segkk1430	4398	5168	JAAKBE010001321.1	16382	17163	+	771	782
Segkk1430	4398	4498	JAAKBE010001321.1	16382	16482	+	1562	3830	201
Segkk1430	4806	5168	JAAKBE010001321.1	16804	17163	+	1563	3831	201
Segkk1430	8265	9657	JAAKBE010001649.1	10318	11753	-	1564	5130	211
Segkk1430	9658	51601	JAAKBE010001294.1	1	41930	+	41944	41930
Segkk1430	9658	15617	JAAKBE010001294.1	1	5961	+	1565	3802	201
Segkk1430	15618	51601	JAAKBE010001294.1	6173	41930	+	1566	3803	201
Segkk1430	51602	73475	JAAKBE010002184.1	1	22206	+	21874	22206
Segkk1430	51602	52584	JAAKBE010002184.1	1	1004	+	1567	8852	201
Segkk1430	52661	55394	JAAKBE010002184.1	1057	3799	+	1568	8853	201
Segkk1430	55395	57671	JAAKBE010002184.1	3934	6231	+	1569	8854	201
Segkk1430	57672	73475	JAAKBE010002184.1	6399	22206	+	1570	8855	201
Segkk1430	73476	73709	JAAKBE010000686.1	4447	5716	+	234	1270
Segkk1430	73476	73488	JAAKBE010000686.1	4447	4459	+	1571	2350	201
Segkk1430	73490	73709	JAAKBE010000686.1	5498	5716	+	1572	2351	201
Segkk1430	73710	133391	JAAKBE010002184.1	22207	81989	+	59682	59783
Segkk1430	73710	128148	JAAKBE010002184.1	22207	76631	+	1573	8856	201
Segkk1430	128149	133391	JAAKBE010002184.1	76786	81989	+	1574	8857	201
Segkk1433	113	1183	JAAKBE010000085.1	5630	6698	+	1575	345	201
Segkk1434	1	11682	JAAKBE010002254.1	6872	18747	+	11682	11876
Segkk1434	1	10770	JAAKBE010002254.1	6872	17629	+	1576	9272	201
Segkk1434	10771	11682	JAAKBE010002254.1	17836	18747	+	1577	9273	201
Segkk1434	11683	13060	JAAKBE010001827.1	146388	148233	-	1378	1846
Segkk1434	11683	13003	JAAKBE010001827.1	146943	148233	-	1578	6541	211
Segkk1434	13004	13060	JAAKBE010001827.1	146388	146444	-	1579	6540	211
Segkk1434	13216	13354	JAAKBE010003976.1	19763	19901	-	1580	14379	211
Segkk1434	13922	14121	JAAKBE010003976.1	18997	19196	-	1581	14377	211
Segkk1434	14350	14713	JAAKBE010003976.1	18407	18770	-	1582	14375	211
Segkk1434	14764	14963	JAAKBE010003976.1	18157	18356	-	1583	14373	211
Segkk1434	15312	15405	JAAKBE010003976.1	17717	17808	-	1584	14369	211
Segkk1434	15406	28844	JAAKBE010001827.1	132903	146387	-	1585	6539	211
Segkk1434	28845	28962	JAAKBE010001827.1	130982	131096	-	1586	6537	211
Segkk1434	28986	29067	JAAKBE010003506.1	8125	8206	+	1587	13404	201
Segkk1434	29117	30916	JAAKBE010001827.1	129173	130981	-	1588	6536	211
Segkk1434	30917	31088	JAAKBE010003506.1	10369	10729	+	172	361
Segkk1434	30917	30941	JAAKBE010003506.1	10369	10392	+	1589	13405	201
Segkk1434	30956	31088	JAAKBE010003506.1	10598	10729	+	1590	13406	201
Segkk1434	31092	31397	JAAKBE010001827.1	128868	129172	-	1591	6535	211
Segkk1434	31398	35778	JAAKBE010000379.1	43294	52287	-	4381	8994
Segkk1434	31398	35198	JAAKBE010000379.1	48476	52287	-	1592	1423	211
Segkk1434	35199	35778	JAAKBE010000379.1	43294	43872	-	1593	1422	211
Segkk1434	35779	36507	JAAKBE010001025.1	196	925	+	1594	3296	201
Segkk1434	36508	38883	JAAKBE010000379.1	39349	42565	-	2376	3217
Segkk1434	36508	38300	JAAKBE010000379.1	40777	42565	-	1595	1421	211
Segkk1434	38301	38883	JAAKBE010000379.1	39349	39931	-	1596	1420	211
Segkk1434	38884	38978	JAAKBE010001025.1	3167	3261	+	1597	3298	201
Segkk1434	40389	40409	JAAKBE010000379.1	37821	37841	-	1598	1413	211
Segkk1434	40510	41191	JAAKBE010001025.1	2485	3166	+	1599	3297	201
Segkk1434	41194	42705	JAAKBE010000379.1	37842	39348	-	1512	1507
Segkk1434	41194	41648	JAAKBE010000379.1	38894	39348	-	1600	1419	211
Segkk1434	41656	41735	JAAKBE010000379.1	38809	38887	-	1601	1418	211
Segkk1434	41737	41811	JAAKBE010000379.1	38732	38807	-	1602	1417	211
Segkk1434	41815	41897	JAAKBE010000379.1	38646	38728	-	1603	1416	211
Segkk1434	41902	42011	JAAKBE010000379.1	38536	38641	-	1604	1415	211
Segkk1434	42016	42705	JAAKBE010000379.1	37842	38531	-	1605	1414	211
Segkk1434	42727	47177	JAAKBE010000379.1	33437	37820	-	1606	1412	211
Segkk1434	47178	74063	JAAKBE010000379.1	6643	33196	-	26886	26554
Segkk1434	47178	52781	JAAKBE010000379.1	27633	33196	-	1607	1410	211
Segkk1434	52998	74063	JAAKBE010000379.1	6643	27632	-	1608	1409	211
Segkk1434	74064	75402	JAAKBE010003444.1	5595	13953	-	1339	8359
Segkk1434	74064	75104	JAAKBE010003444.1	12909	13953	-	1609	13299	211
Segkk1434	75105	75402	JAAKBE010003444.1	5595	5899	-	1610	13298	211
Segkk1434	75403	75469	JAAKBE010000379.1	6342	6407	-	1611	1408	211
Segkk1434	75470	75619	JAAKBE010003444.1	5378	5527	-	1612	13297	211
Segkk1434	75620	75704	JAAKBE010002078.1	379	463	+	1613	8328	201
Segkk1434	75705	82055	JAAKBE010000379.1	1	6341	-	1614	1407	211
Segkk1434	82056	84977	JAAKBE010000378.1	2197	5463	+	2922	3267
Segkk1434	82056	84459	JAAKBE010000378.1	2197	4567	+	1615	1405	201
Segkk1434	84460	84977	JAAKBE010000378.1	4939	5463	+	1616	1406	201
Segkk1434	84978	107567	JAAKBE010001883.1	92196	114569	+	22590	22374
Segkk1434	84978	88684	JAAKBE010001883.1	92196	95920	+	1617	6907	201
Segkk1434	88790	107567	JAAKBE010001883.1	95921	114569	+	1618	6908	201
Segkk1435	1	1280	JAAKBE010003797.1	13581	14860	-	1619	13908	211
Segkk1436	56	1337	JAAKBE010003117.1	21178	22459	-	1620	12388	211
Segkk1438	1	1349	JAAKBE010001638.1	123409	124757	+	1621	5072	201
Segkk1439	4	1350	JAAKBE010003284.1	4503	5845	+	1622	12927	201
Segkk1440	1	1350	JAAKBE010000622.1	26537	27891	+	1623	2135	201
Segkk1442	1	1341	JAAKBE010000057.1	4152	5502	+	1624	263	201
Segkk1444	1	60	JAAKBE010001999.1	5799	5858	+	1625	7838	201
Segkk1444	101	732	JAAKBE010001999.1	5899	6529	+	1626	7840	201
Segkk1444	1012	1050	JAAKBE010001999.1	6808	6846	+	1627	7842	201
Segkk1444	1084	1347	JAAKBE010001999.1	6880	7143	+	1628	7844	201
Segkk1445	1	1349	JAAKBE010000193.1	8855	10176	+	1629	784	201
Segkk1446	156	186	JAAKBE010003970.1	20409	20439	+	1630	14353	201
Segkk1446	287	399	JAAKBE010003970.1	20541	20653	+	1631	14355	201
Segkk1447	6539	6939	JAAKBE010000937.1	27111	27514	+	1632	3075	201
Segkk1447	7260	7326	JAAKBE010000937.1	27954	28020	+	1633	3077	201
Segkk1447	7401	10393	JAAKBE010000937.1	28095	30963	+	2993	2869
Segkk1447	7401	10166	JAAKBE010000937.1	28095	30859	+	1634	3079	201
Segkk1447	10290	10393	JAAKBE010000937.1	30860	30963	+	1635	3080	201
Segkk1447	11927	27393	JAAKBE010000937.1	32646	48103	+	1636	3082	201
Segkk1447	63096	63179	JAAKBE010000518.1	37348	37431	-	1637	1914	211
Segkk1447	63196	63279	JAAKBE010000518.1	37248	37331	-	1638	1912	211
Segkk1447	85229	87788	JAAKBE010001173.1	6659	9228	+	2560	2570
Segkk1447	85229	87688	JAAKBE010001173.1	6659	9128	+	1639	3615	201
Segkk1447	87691	87788	JAAKBE010001173.1	9131	9228	+	1640	3616	201
Segkk1448	5	17545	JAAKBE010002755.1	55405	72981	+	1641	11263	201
Segkk1448	17746	17784	JAAKBE010001547.1	5555	5592	+	1642	4417	201
Segkk1448	17809	17883	JAAKBE010001547.1	5617	5692	+	1643	4419	201
Segkk1448	17920	83732	JAAKBE010002755.1	73007	138497	+	1644	11264	201
Segkk1448	83873	85842	JAAKBE010001406.1	6244	8776	+	1970	2533
Segkk1448	83873	84454	JAAKBE010001406.1	6244	6816	+	1645	4082	201
Segkk1448	84455	85842	JAAKBE010001406.1	7398	8776	+	1646	4083	201
Segkk1448	85843	100863	JAAKBE010002755.1	138530	153509	+	1647	11265	201
Segkk1448	101085	101247	JAAKBE010002755.1	153731	153893	+	1648	11267	201
Segkk1448	101448	102289	JAAKBE010002755.1	154094	154932	+	1649	11269	201
Segkk1448	102638	102687	JAAKBE010002755.1	167571	167620	+	1650	11275	201
Segkk1448	103121	103341	JAAKBE010002755.1	153510	153730	+	1651	11266	201
Segkk1448	103505	103704	JAAKBE010002755.1	153894	154093	+	1652	11268	201
Segkk1448	108924	109231	JAAKBE010001551.1	6339	6646	+	1653	4422	201
Segkk1448	109268	109912	JAAKBE010001841.1	24509	25157	-	1654	6636	211
Segkk145	21698	21799	JAAKBE010003461.1	26277	26378	-	1655	13337	211
Segkk145	30450	30467	JAAKBE010003461.1	17657	17674	-	1656	13328	211
Segkk145	36898	38208	JAAKBE010003461.1	6655	11060	-	1311	4406
Segkk145	36898	36993	JAAKBE010003461.1	10965	11060	-	1657	13325	211
Segkk145	36994	38208	JAAKBE010003461.1	6655	7879	-	1658	13324	211
Segkk145	38209	40746	JAAKBE010000768.1	124	2655	+	1659	2540	201
Segkk145	41027	41810	JAAKBE010000768.1	4345	5400	+	784	1056
Segkk145	41027	41109	JAAKBE010000768.1	4345	4426	+	1660	2543	201
Segkk145	41111	41198	JAAKBE010000768.1	4428	4526	+	1661	2544	201
Segkk145	41199	41810	JAAKBE010000768.1	4792	5400	+	1662	2545	201
Segkk145	42362	42448	JAAKBE010002229.1	30744	30830	-	87	87
Segkk145	42362	42431	JAAKBE010002229.1	30761	30830	-	1663	9093	211
Segkk145	42437	42448	JAAKBE010002229.1	30744	30755	-	1664	9092	211
Segkk145	42561	42582	JAAKBE010002229.1	30611	30632	-	1665	9090	211
Segkk145	43913	48249	JAAKBE010003461.1	835	5414	-	4337	4580
Segkk145	43913	43923	JAAKBE010003461.1	5404	5414	-	1666	13322	211
Segkk145	43926	44023	JAAKBE010003461.1	5304	5401	-	1667	13321	211
Segkk145	44024	48249	JAAKBE010003461.1	835	5081	-	1668	13320	211
Segkk145	48348	55624	JAAKBE010000411.1	7211	14454	+	1669	1518	201
Segkk145	57031	73338	JAAKBE010003138.1	10195	26474	-	1670	12425	211
Segkk145	73371	73450	JAAKBE010003138.1	10095	10162	-	1671	12423	211
Segkk145	75609	75766	JAAKBE010003138.1	7449	7606	-	1672	12420	211
Segkk145	75867	76101	JAAKBE010003138.1	7114	7348	-	1673	12418	211
Segkk1451	79	148	JAAKBE010003276.1	92807	92877	-	1674	12890	211
Segkk1451	169	204	JAAKBE010003276.1	92751	92786	-	1675	12888	211
Segkk1451	315	501	JAAKBE010003276.1	92454	92640	-	187	187
Segkk1451	315	421	JAAKBE010003276.1	92534	92640	-	1676	12885	211
Segkk1451	424	449	JAAKBE010003276.1	92506	92531	-	1677	12884	211
Segkk1451	456	501	JAAKBE010003276.1	92454	92499	-	1678	12883	211
Segkk1451	1768	12673	JAAKBE010002299.1	2156	18821	+	10906	16666
Segkk1451	1768	10403	JAAKBE010002299.1	2156	10786	+	1679	9464	201
Segkk1451	10404	12673	JAAKBE010002299.1	16567	18821	+	1680	9465	201
Segkk1452	1	12665	JAAKBE010000466.1	33406	45971	+	1681	1767	201
Segkk1453	56	5718	JAAKBE010002623.1	57469	63128	+	1682	10810	201
Segkk1453	5719	5857	JAAKBE010003710.1	15450	15588	+	1683	13799	201
Segkk1453	5864	11793	JAAKBE010002623.1	63637	70059	+	5930	6423
Segkk1453	5864	8748	JAAKBE010002623.1	63637	66510	+	1684	10811	201
Segkk1453	8749	11793	JAAKBE010002623.1	66967	70059	+	1685	10812	201
Segkk1453	11794	12437	JAAKBE010001358.1	4061	4696	-	1686	3903	211
Segkk1454	1	230	JAAKBE010001309.1	2726	2955	-	1687	3819	211
Segkk1454	231	308	JAAKBE010003089.1	783	859	+	1688	12300	201
Segkk1454	309	5219	JAAKBE010003205.1	54	4938	+	1689	12696	201
Segkk1454	5368	5896	JAAKBE010003205.1	5088	5615	+	1690	12698	201
Segkk1454	5998	12410	JAAKBE010003205.1	5937	12484	+	1691	12700	201
Segkk1455	1	982	JAAKBE010001749.1	22938	23917	+	1692	5903	201
Segkk1455	986	3468	JAAKBE010002395.1	1587	4065	+	1693	9828	201
Segkk1455	3590	9242	JAAKBE010001749.1	23918	29543	+	1694	5904	201
Segkk1455	9243	9436	JAAKBE010001749.1	30447	30637	+	1695	5906	201
Segkk1455	9437	12707	JAAKBE010001747.1	16013	19285	-	1696	5896	211
Segkk1458	1	12677	JAAKBE010002910.1	7690	21825	+	12677	14136
Segkk1458	1	6309	JAAKBE010002910.1	7690	13986	+	1697	11805	201
Segkk1458	6310	12677	JAAKBE010002910.1	15463	21825	+	1698	11806	201
Segkk1459	198	207	JAAKBE010001593.1	8604	8613	+	1699	4548	201
Segkk1459	308	4734	JAAKBE010001756.1	3745	8634	+	4427	4890
Segkk1459	308	541	JAAKBE010001756.1	3745	3985	+	1700	5960	201
Segkk1459	542	2406	JAAKBE010001756.1	4184	6054	+	1701	5961	201
Segkk1459	2407	4734	JAAKBE010001756.1	6262	8634	+	1702	5962	201
Segkk1459	15473	15482	JAAKBE010000115.1	27209	27218	-	1703	469	211
Segkk1459	15667	15765	JAAKBE010000115.1	26928	27025	-	1704	467	211
Segkk1459	15768	16133	JAAKBE010001304.1	9459	9825	+	1705	3812	201
Segkk1460	1	1748	JAAKBE010002147.1	59177	61331	-	1748	2155
Segkk1460	1	1278	JAAKBE010002147.1	60041	61331	-	1706	8662	211
Segkk1460	1279	1748	JAAKBE010002147.1	59177	59647	-	1707	8661	211
Segkk1460	1774	2471	JAAKBE010001612.1	1198	1899	-	1708	4799	211
Segkk1460	2572	11276	JAAKBE010002147.1	49716	59176	-	8705	9461
Segkk1460	2572	4884	JAAKBE010002147.1	56854	59176	-	1709	8660	211
Segkk1460	4885	8214	JAAKBE010002147.1	52995	56325	-	1710	8659	211
Segkk1460	8216	11276	JAAKBE010002147.1	49716	52798	-	1711	8658	211
Segkk1460	11277	12403	JAAKBE010002147.1	12128	13260	-	1712	8652	211
Segkk1461	679	878	JAAKBE010002773.1	38194	38393	+	1713	11379	201
Segkk1461	1034	1205	JAAKBE010002773.1	38549	38720	+	1714	11381	201
Segkk1463	1	1119	JAAKBE010003162.1	8388	9506	-	1715	12512	211
Segkk1464	1	58	JAAKBE010001811.1	170571	170626	-	1716	6344	211
Segkk1464	72	9210	JAAKBE010002943.1	1417	8809	+	9139	7393
Segkk1464	72	6689	JAAKBE010002943.1	1417	7992	+	1717	11900	201
Segkk1464	8545	9210	JAAKBE010002943.1	8149	8809	+	1718	11901	201
Segkk1464	9211	9249	JAAKBE010002944.1	6598	6636	+	1719	11902	201
Segkk1465	24	9410	JAAKBE010001691.1	14622	24000	+	1720	5476	200
Segkk1466	63	8567	JAAKBE010000730.1	1	8444	-	1721	2465	211
Segkk1466	8568	9425	JAAKBE010001956.1	11134	11980	+	1722	7533	201
Segkk1467	1	7550	JAAKBE010002932.1	33821	42102	-	7550	8282
Segkk1467	1	2990	JAAKBE010002932.1	39116	42102	-	1723	11875	211
Segkk1467	2991	7550	JAAKBE010002932.1	33821	38351	-	1724	11874	211
Segkk1467	7706	8603	JAAKBE010002932.1	32777	33674	-	1725	11872	211
Segkk1467	8721	9211	JAAKBE010002932.1	32169	32659	-	1726	11870	211
Segkk1467	9263	9382	JAAKBE010002932.1	31998	32117	-	1727	11868	211
Segkk1468	4	3622	JAAKBE010000577.1	4947	8561	-	1728	2045	211
Segkk1468	3623	9372	JAAKBE010002261.1	8561	14280	-	5750	5720
Segkk1468	3623	8047	JAAKBE010002261.1	9972	14280	-	1729	9298	211
Segkk1468	8175	9372	JAAKBE010002261.1	8561	9761	-	1730	9297	211
Segkk1468	9460	9514	JAAKBE010002261.1	8419	8473	-	1731	9295	211
Segkk1469	1	8828	JAAKBE010001686.1	5349	14124	+	1732	5455	201
Segkk1469	8879	9133	JAAKBE010000455.1	3377	3663	+	1733	1670	201
Segkk1469	9134	9650	JAAKBE010001686.1	14125	14639	+	1734	5456	201
Segkk147	72543	72807	JAAKBE010000155.1	35083	35347	-	1735	628	211
Segkk1470	1	9699	JAAKBE010000605.1	2253	12178	-	9699	9926
Segkk1470	1	1212	JAAKBE010000605.1	10969	12178	-	1736	2114	211
Segkk1470	1213	9699	JAAKBE010000605.1	2253	10728	-	1737	2113	211
Segkk1471	1	9718	JAAKBE010001016.1	2885	12649	+	1738	3286	201
Segkk1472	50	9745	JAAKBE010001841.1	115839	127958	-	9696	12120
Segkk1472	50	1857	JAAKBE010001841.1	126115	127958	-	1739	6644	211
Segkk1472	1858	9745	JAAKBE010001841.1	115839	123630	-	1740	6643	211
Segkk1473	1	818	JAAKBE010001683.1	6526	7357	+	1741	5451	201
Segkk1473	3058	3793	JAAKBE010001878.1	3359	4109	+	1742	6823	201
Segkk1473	3978	8299	JAAKBE010001878.1	4611	8930	+	1743	6825	201
[truncated: 14,717 more rows]
